# Supplementary material for: ADAMTS12 promotes fibrosis by restructuring extracellular matrix to enable activation of injury-responsive fibroblasts
Source: J Clin Invest. 2024 Sep 17;134(18):e170246. doi: 10.1172/JCI170246 (PMC11405035; doi:10.1172/JCI170246)
Supplement: Supplemental table 1 [file jci-134-170246-s068.xls]

## Sheet: Blatt 1 - Supp. table 1 - DEGs 
Probeset ID	logFC	AveExpr	t	P-Value	adj P-Val	B	Sequence ID	Gene Symbol
1425727_at	2.80953	7.71001	17.937	1.39697e-06	0.0152347	5.15213	AF486651	Cldn19
1427747_a_at	6.17121	8.98149	17.7079	1.51095e-06	0.0152347	5.1086	X14607	Lcn2
1448891_at	4.32698	8.58366	15.9632	2.84121e-06	0.0152347	4.73737	BC016551	Fcrls
1417290_at	2.71672	7.63564	15.6605	3.19156e-06	0.0152347	4.665	NM_029796	Lrg1
1444546_at	4.07961	6.61651	14.0921	6.04699e-06	0.0172746	4.2453	BE133443	Tifab
1439827_at	3.54724	7.76573	13.2858	8.62701e-06	0.0172746	3.99616	BB004039	Adamts12
1424758_s_at	3.09027	5.99512	13.1323	9.25182e-06	0.0172746	3.94584	BC018416	Serpina10
1418778_at	1.75449	7.46067	12.4694	1.26281e-05	0.0172746	3.7169	NM_025779	Ccdc109b
1449521_at	2.84084	9.35784	12.4241	1.29069e-05	0.0172746	3.70053	BB039247	Cd93
1451601_a_at	1.91005	9.05737	12.3039	1.36812e-05	0.0172746	3.65664	BC025823	Spns2
1435083_at	3.30028	7.74467	11.8443	1.71802e-05	0.018518	3.48243	BI155559	Ctxn1
1422046_at	3.2847	6.31944	11.504	2.04447e-05	0.0190299	3.34654	NM_008401	Itgam
1424600_at	3.18218	7.68137	11.4057	2.1518e-05	0.0190299	3.30611	BC021880	Abp1
1419152_at	2.5652	5.30539	11.1112	2.51418e-05	0.0210022	3.18189	AK017673	2810417H13Rik
1452968_at	4.9596	7.59773	11.0355	2.61848e-05	0.0213399	3.14914	AK003674	Cthrc1
1425658_at	2.64368	5.50464	10.8445	2.90443e-05	0.0215664	3.06507	AY083458	Cd109
1417381_at	4.14554	9.25291	10.6861	3.16916e-05	0.0225307	2.99369	NM_007572	C1qa
1449580_s_at	1.93384	8.6732	10.5927	3.3382e-05	0.023238	2.9509	NM_010388	H2-DMb2
1450200_s_at	2.28459	9.24614	10.2637	4.02263e-05	0.0258485	2.79571	NM_007780	Csf2rb
1432115_a_at	1.52027	8.31723	9.96085	4.79919e-05	0.0289199	2.64655	AK014165	Pign
1449401_at	3.17402	10.4783	9.9577	4.80813e-05	0.0289199	2.64496	NM_007574	C1qc
1436530_at	3.66454	8.42433	9.87659	5.04508e-05	0.0289199	2.60393	AA666504	Gm11428
1450842_a_at	1.78404	5.87279	9.85629	5.10646e-05	0.0289199	2.59359	AV132173	Cenpa
1421792_s_at	2.00654	7.75848	9.72975	5.50913e-05	0.0301774	2.52846	NM_031254	Trem2
1452315_at	2.03456	6.81995	9.56084	6.10498e-05	0.0324286	2.43973	BB827235	Kif11
1418476_at	1.71909	7.26069	9.46863	6.46142e-05	0.0331939	2.3904	NM_018827	Crlf1
1421072_at	1.44934	5.28488	9.16015	7.8406e-05	0.0371732	2.22064	NM_018826	Irx5
1429475_at	2.588	6.62734	9.14964	7.89323e-05	0.0371732	2.21473	AK013361	Ubash3b
1452242_at	2.47543	5.68694	9.04757	8.42621e-05	0.0371732	2.15683	AK004655	Cep55
1421811_at	1.81113	11.0413	9.00868	8.64011e-05	0.0371732	2.13455	AI385532	Thbs1
1450471_at	1.44362	9.29433	8.91842	9.16104e-05	0.0387175	2.08236	BI150236	Smad3
1434716_at	4.34953	5.95017	8.88131	9.38564e-05	0.0387175	2.06071	BM211416	Havcr1
1454847_at	1.46886	8.87241	8.82278	9.75293e-05	0.0396531	2.02632	BG917242	Lhfpl2
1424278_a_at	2.1787	6.37974	8.80066	9.89599e-05	0.0396531	2.01325	BC004702	Birc5
1447621_s_at	1.90397	8.94493	8.70968	0.000105104	0.0399085	1.95906	AV300716	Tmem173
1424832_at	4.26948	7.42152	8.51514	0.000119774	0.0425917	1.84077	BC019814	Cd300ld
1419603_at	1.64878	5.91869	8.45466	0.000124804	0.0435364	1.80333	NM_008329	Ifi204
1453769_at	1.18436	7.25225	8.4514	0.000125082	0.0435364	1.8013	BI466124	Ckap2l
1431691_a_at	2.05493	9.93165	8.42874	0.000127035	0.0437602	1.78717	AK007048	Rab31
1452279_at	2.50183	8.85498	8.24745	0.000143977	0.0473657	1.6725	BB800282	Cfp
1418939_at	1.42253	8.13783	8.242	0.000144525	0.0473657	1.669	NM_008250	Hlx
1427035_at	3.00152	7.88439	8.20612	0.000148195	0.0473657	1.64593	BB399837	Slc39a14
1452016_at	1.88372	8.64853	8.19909	0.000148926	0.0473657	1.64139	BC026209	Alox5ap
1439902_at	3.2381	10.2589	8.1672	0.000152296	0.0475591	1.62076	BB552085	C5ar1
1435386_at	2.47993	7.28001	7.97142	0.000175013	0.0507032	1.49198	BB667216	Vwf
1423518_at	1.8574	8.11479	7.93828	0.000179232	0.0507032	1.46981	BG094076	Csk
1448620_at	3.75415	8.98566	7.9308	0.000180201	0.0507032	1.46479	NM_010188	Fcgr3
1415857_at	1.7751	8.98128	7.93008	0.000180294	0.0507032	1.46431	BG064842	Emb
1416515_at	2.36736	8.9204	7.92793	0.000180573	0.0507032	1.46287	NM_007984	Fscn1
1416087_at	1.22297	8.2185	7.72423	0.00020947	0.0561433	1.32401	NM_007457	Ap1s1
1417063_at	3.31661	9.46824	7.65008	0.000221282	0.0561433	1.27242	NM_009777	C1qb
1436905_x_at	2.01875	11.9523	7.63865	0.000223169	0.0561433	1.26441	BB218107	Laptm5
1428392_at	2.30705	8.44753	7.57004	0.000234896	0.0564302	1.21609	AK018504	Rassf2
1415800_at	2.80439	9.99046	7.54191	0.000239907	0.0568527	1.19614	M63801	Gja1
1423996_a_at	1.30886	8.39491	7.51102	0.00024555	0.0569085	1.17413	AF000304	Il4ra
1460634_at	1.63337	8.56265	7.49304	0.000248906	0.0569085	1.16127	NM_009058	Ralgds
1421176_at	2.13723	6.06461	7.48012	0.000251349	0.0569085	1.15201	BB354696	Rasgrp1
1421337_at	1.56256	8.61944	7.43179	0.000260737	0.0575825	1.11721	BF578163	Elf4
1452362_at	1.5098	6.11673	7.427	0.00026169	0.0575825	1.11375	BB834440	Trim16
1456006_at	3.23615	7.91563	7.42573	0.000261942	0.0575825	1.11283	BB667581	Bcl2l11
1419873_s_at	3.16311	9.23226	7.39308	0.000268546	0.0576022	1.08916	AI323359	Csf1r
1436996_x_at	1.68826	11.7483	7.34986	0.000277584	0.0576022	1.05765	AV066625	Lyz1
1460205_at	2.40539	8.08277	7.34188	0.00027929	0.0576022	1.05181	NM_026551	Dcakd
1417936_at	2.78088	8.97101	7.33192	0.000281437	0.0576022	1.04451	AF128196	Ccl9
1418465_at	2.47366	7.12133	7.30478	0.000287384	0.0576022	1.02457	NM_008677	Ncf4
1433575_at	1.86484	9.67717	7.29146	0.000290355	0.0576022	1.01475	BG083485	Sox4
1433359_at	1.36465	6.8098	7.25625	0.00029838	0.0576022	0.988697	AK006261	1700023B13Rik
1419465_at	1.94371	7.47133	7.24658	0.000300627	0.0576022	0.981524	BC019952	Nkd2
1452530_a_at	2.17039	7.84545	7.23538	0.000303256	0.0576022	0.973194	X97306	Runx1
1423935_x_at	1.68849	7.99446	7.21072	0.000309137	0.0576022	0.954808	BC011074	Krt14
1426278_at	1.57686	10.6466	7.17771	0.000317212	0.0576022	0.930098	AY090098	Ifi27l2a
1422259_a_at	4.24128	7.0664	7.14469	0.000325533	0.0580355	0.905252	X94151	Ccr5
1417599_at	1.88293	8.07592	7.12734	0.000330004	0.0580355	0.892155	NM_133983	Cd276
1427318_s_at	1.50061	9.06231	7.11323	0.000333694	0.0580995	0.88147	BI555209	Myof
1436345_at	1.88499	6.15745	7.1125	0.000333885	0.0580995	0.88092	BF580053	5730559C18Rik
1438009_at	1.95973	7.75574	7.07008	0.000345271	0.0582671	0.848665	W91024	Hist1h2ae
1425407_s_at	2.44261	7.4236	7.02881	0.000356776	0.0596607	0.817088	BC006623	Clec4a2
1449360_at	2.9978	7.61513	7.02767	0.0003571	0.0596607	0.816213	NM_007781	Csf2rb2
1415945_at	1.90909	6.79573	6.98355	0.000369901	0.0603823	0.782232	NM_008566	Mcm5
1417818_at	1.30602	10.2048	6.9756	0.000372262	0.0603823	0.77609	BC014727	Wwtr1
1423547_at	1.7083	11.9705	6.95745	0.000377719	0.0606784	0.762028	AW208566	Lyz2
1449347_a_at	1.07255	3.69282	6.93843	0.000383537	0.0607369	0.747251	NM_021365	Xlr4b
1424754_at	4.10506	8.90311	6.88271	0.000401176	0.062583	0.703723	BC024402	Ms4a7
1442101_at	1.76968	6.61713	6.87531	0.000403589	0.062583	0.697912	BB279531	Elfn1
1417926_at	2.08047	5.91224	6.86733	0.000406206	0.062583	0.691645	NM_133762	Ncapg2
1417876_at	3.39087	7.67787	6.85535	0.000410177	0.062583	0.68221	AF143181	Fcgr1
1419483_at	3.04235	8.74867	6.83952	0.000415489	0.0626688	0.669729	NM_009779	C3ar1
1436736_x_at	1.50204	9.67637	6.8258	0.000420156	0.0626983	0.658885	BB369191	D0H4S114
1422286_a_at	2.22126	9.44588	6.8193	0.000422388	0.0626983	0.65374	NM_009372	Tgif1
1418237_s_at	1.89831	10.4374	6.81613	0.000423485	0.0626983	0.651221	NM_009929	Col18a1
1418403_at	2.38057	7.86026	6.81444	0.000424068	0.0626983	0.649885	NM_009616	Adam19
1451161_a_at	3.68672	6.94814	6.77849	0.000436722	0.0638171	0.62131	U66888	Emr1
1432864_at	1.08827	4.35333	6.75568	0.000444973	0.0643651	0.603099	AK021359	D730050C22Rik
1448316_at	1.04404	9.34808	6.73661	0.000452009	0.0645445	0.587827	NM_024217	Cmtm3
1421365_at	2.1566	7.45027	6.66772	0.000478503	0.0651586	0.532288	NM_008046	Fst
1417314_at	1.03052	9.54449	6.66693	0.000478818	0.0651586	0.531647	NM_008198	Cfb
1422903_at	2.554	9.67986	6.65649	0.00048299	0.0651586	0.523177	NM_010745	Ly86
1459872_x_at	1.80592	6.02759	6.65495	0.00048361	0.0651586	0.521924	BB425495	H2-DMa
1429764_at	1.72102	8.7223	6.64452	0.000487823	0.0654623	0.513452	BF101721	Fam101b
1448732_at	1.30728	11.6821	6.63534	0.000491569	0.0657012	0.505978	M14222	Ctsb
1418480_at	1.45901	6.59241	6.62737	0.000494847	0.0658758	0.499482	NM_023785	Ppbp
1430521_s_at	1.15366	7.85082	6.61934	0.000498173	0.0660553	0.492934	AW548480	Cpne8
1421492_at	2.24157	6.1465	6.60707	0.000503305	0.0664566	0.48291	NM_019455	Hpgds
1416226_at	1.09378	11.0489	6.58908	0.000510942	0.0666899	0.468176	BE979985	Arpc1b
1417695_a_at	1.25746	9.51673	6.57951	0.000515062	0.066966	0.460316	BG064396	Soat1
1437888_at	1.01028	9.70321	6.5544	0.000526043	0.0676328	0.439654	BG176150	Wnk1
1419728_at	1.79408	5.06817	6.5539	0.000526262	0.0676328	0.439246	NM_009141	Cxcl5
1427919_at	3.60398	7.29066	6.53452	0.000534929	0.06798	0.423235	BC028307	Srpx2
1449619_s_at	1.72081	8.11256	6.52523	0.000539137	0.06798	0.415553	AU043488	Arhgap9
1425359_at	2.53326	6.2906	6.51097	0.000545674	0.0684617	0.40373	BC012256	Mall
1421228_at	2.45405	7.91629	6.50518	0.000548357	0.0684617	0.398916	AF128193	Ccl7
1455889_at	1.00054	5.18327	6.49173	0.000554639	0.0684617	0.387736	BB366634	Far2
1448929_at	3.73215	7.5064	6.46432	0.000567698	0.0687714	0.364876	NM_028784	F13a1
1437760_at	1.35283	6.36127	6.43791	0.000580616	0.0690416	0.342758	AV376137	Galnt12
1423948_at	1.35777	6.2417	6.42863	0.000585236	0.0693442	0.334961	BC016230	Bag2
1419599_s_at	4.20621	8.25553	6.39969	0.00059991	0.0707287	0.310587	NM_026835	Ms4a6d
1456160_at	1.16052	5.85541	6.39728	0.000601154	0.0707287	0.308547	AU041975	AU041975
1421116_a_at	0.895934	11.4159	6.33561	0.00063392	0.0727897	0.256232	NM_024226	Rtn4
1448791_at	1.44638	10.8383	6.32671	0.000638819	0.073101	0.248635	NM_024225	Snx5
1420635_a_at	1.3796	9.69017	6.31092	0.000647607	0.0733413	0.235147	NM_016921	Tcirg1
1420697_at	1.89775	6.8844	6.30242	0.000652396	0.0733413	0.227871	NM_023044	Slc15a3
1421819_a_at	1.06813	10.1243	6.3004	0.000653545	0.0733413	0.226132	BF134272	Set
1430976_a_at	0.983353	9.03921	6.28954	0.000659736	0.0733413	0.216818	AK021196	Mrpl9
1421874_a_at	1.10754	7.90148	6.28785	0.0006607	0.0733413	0.215375	NM_024174	Mrps23
1426211_at	1.06006	8.51973	6.28293	0.000663534	0.0733413	0.211144	BC021367	Tmem161a
1429758_at	2.26718	7.26883	6.27796	0.000666407	0.0733413	0.206875	BB046208	1700017B05Rik
1438107_x_at	2.18411	5.60799	6.27775	0.000666532	0.0733413	0.20669	BB398201	BB236558
1452050_at	2.19181	6.41503	6.25907	0.000677465	0.0737356	0.190602	BG071931	Camk1d
1434940_x_at	2.12798	8.28288	6.23852	0.000689729	0.0738213	0.172852	BB233670	Rgs19
1430332_a_at	1.22244	8.92397	6.22082	0.000700495	0.0738213	0.157521	AK002832	Gusb
1449254_at	1.16913	11.8584	6.19188	0.000718516	0.0738213	0.132358	NM_009263	Spp1
1426348_at	1.31195	12.4014	6.1855	0.000722556	0.0738213	0.126801	BF158638	Col4a1
1448183_a_at	1.05547	10.5645	6.18511	0.000722801	0.0738213	0.126464	BB269715	Hif1a
1425344_at	1.13104	7.85715	6.17103	0.000731822	0.0738213	0.114166	BI452475	Narf
1417470_at	1.20982	10.485	6.16321	0.000736884	0.0738213	0.10733	NM_030255	Apobec3
1421156_a_at	0.895275	5.47049	6.16139	0.000738072	0.0738213	0.105731	NM_013505	Dsc2
1449243_a_at	0.844649	11.5311	6.15813	0.000740198	0.0738213	0.102878	NM_023133	Rps19
1434387_at	0.866227	9.16455	6.15536	0.000742007	0.0738213	0.100456	AV251853	Itfg3
1436373_at	1.00363	8.18865	6.15488	0.000742322	0.0738213	0.100035	AA789425	Map3k10
1425405_a_at	1.03499	8.02015	6.14633	0.000747956	0.0741608	0.0925331	AF291876	Adar
1419609_at	3.14567	5.18885	6.12934	0.000759282	0.0742283	0.077614	AV231648	Ccr1
1438651_a_at	5.48628	8.09134	6.12019	0.000765465	0.0742283	0.0695604	BB483357	Aplnr
1453797_at	0.979935	9.20704	6.11822	0.000766804	0.0742283	0.0678241	AK010147	Phospho2
1423306_at	2.44644	6.96421	6.10959	0.000772702	0.0742283	0.0602129	BI963682	2010002N04Rik
1424965_at	2.15016	4.95545	6.10959	0.000772702	0.0742283	0.0602119	BC026563	Lpxn
1440275_at	2.92173	6.14052	6.10393	0.000776596	0.0743529	0.0552185	AV233043	Runx3
1419756_at	0.936806	5.94573	6.08739	0.000788111	0.0744551	0.0405887	NM_138650	Dgkg
1450355_a_at	1.28594	9.69027	6.08716	0.000788273	0.0744551	0.0403843	NM_007599	Capg
1439514_at	2.56194	6.41209	6.08391	0.000790554	0.0744551	0.0375122	BB277834	A930004D18Rik
1418248_at	1.63298	9.72582	6.08177	0.000792065	0.0744551	0.0356127	NM_013463	Gla
1417620_at	2.36413	7.75549	6.08008	0.00079326	0.0744551	0.0341135	NM_009008	Rac2
1428572_at	1.83659	9.54592	6.0646	0.000804293	0.0746518	0.0203762	AK011545	Basp1
1419627_s_at	4.83831	7.27325	6.04576	0.000817954	0.0752924	0.00361569	NM_020001	Clec4n
1429509_at	1.34923	7.90115	6.01521	0.000840669	0.0763318	-0.023661	BB771548	Lsm12
1455529_at	1.55551	7.71402	5.98524	0.000863659	0.0777852	-0.0505521	BE951772	Mex3a
1449949_a_at	1.658	7.5155	5.97592	0.000870952	0.0782311	-0.0589372	U90715	Cxadr
1454849_x_at	1.30373	12.8186	5.93857	0.000900899	0.0800602	-0.0926728	BB433678	Clu
1428018_a_at	2.74402	8.12525	5.9304	0.0009076	0.080328	-0.100073	AF251705	AF251705
1418123_at	1.21148	6.82134	5.92726	0.000910198	0.080328	-0.102928	BC001990	Unc119
1422645_at	1.23801	9.38574	5.91937	0.000916748	0.080328	-0.11009	AJ306425	Hfe
1450792_at	2.62197	10.5238	5.91827	0.00091766	0.080328	-0.111084	NM_011662	Tyrobp
1431212_a_at	1.40356	7.5781	5.91716	0.000918584	0.080328	-0.11209	BG079674	Trmt6
1418110_a_at	1.81723	8.21886	5.91459	0.00092074	0.080328	-0.114431	U39203	Inpp5d
1417829_a_at	1.30228	7.75296	5.88135	0.000949071	0.0807087	-0.144725	NM_134050	Rab15
1421217_a_at	0.942712	10.2114	5.87533	0.000954303	0.0807087	-0.150222	NM_010708	Lgals9
1450834_at	1.45195	6.06977	5.87478	0.000954789	0.0807087	-0.150732	NM_010242	Fut4
1418483_a_at	1.64156	8.19228	5.86938	0.000959514	0.0807087	-0.155671	AF297615	Ggta1
1451924_a_at	1.54391	8.6844	5.86792	0.000960798	0.0807087	-0.157008	D43775	Edn1
1460378_a_at	1.77582	7.75312	5.86207	0.00096595	0.0807087	-0.162359	BC010465	Tes
1437213_at	0.992316	6.73236	5.8549	0.00097232	0.0807087	-0.168937	BG070110	Nudt21
1433580_at	1.15678	7.34515	5.84901	0.000977584	0.0807087	-0.17434	AW681678	Nup54
1425609_at	2.72997	6.97094	5.84844	0.0009781	0.0807087	-0.174868	BE370703	Ncf1
1423516_a_at	1.40344	9.12924	5.83865	0.000986927	0.0809889	-0.183862	BB781435	Nid2
1449164_at	1.39446	10.3469	5.83297	0.000992095	0.0809889	-0.189092	BC021637	Cd68
1432466_a_at	2.27727	10.7315	5.83076	0.000994114	0.0809889	-0.191127	AK019319	Apoe
1418826_at	4.1761	8.08648	5.82027	0.00100375	0.081406	-0.200789	NM_027209	Ms4a6b
1448591_at	1.92946	11.8912	5.79958	0.00102308	0.0823738	-0.219901	NM_021281	Ctss
1427165_at	0.880812	9.08416	5.79505	0.00102737	0.0825202	-0.224093	BB730912	Il13ra1
1419712_at	1.41807	7.5126	5.77536	0.00104624	0.0827557	-0.242349	NM_008369	Il3ra
1440990_at	2.21037	8.76587	5.76955	0.00105189	0.0827557	-0.247746	BB012037	Kif26b
1431416_a_at	1.05871	8.27052	5.76883	0.00105259	0.0827557	-0.248414	AK010826	Jam2
1425468_at	3.0268	6.75357	5.76099	0.00106027	0.0827659	-0.255712	BB768495	Plp1
1427885_at	2.10305	9.09462	5.7593	0.00106193	0.0827659	-0.257281	AK010477	Pold4
1432386_a_at	1.17578	6.46963	5.74581	0.00107532	0.0829417	-0.269852	AK005673	Phf7
1423018_at	1.05187	5.68245	5.74339	0.00107774	0.0829417	-0.272107	NM_008418	Kcna3
1424203_at	1.20189	7.18266	5.74296	0.00107817	0.0829417	-0.27251	BC019501	Ncln
1416303_at	1.04656	10.9785	5.71942	0.00110206	0.0835017	-0.294519	AV360881	Litaf
1423267_s_at	1.89137	9.56938	5.70755	0.00111433	0.0840502	-0.305642	BB493533	Itga5
1451584_at	1.9774	6.66985	5.67293	0.00115103	0.0846833	-0.338215	AF450241	Havcr2
1450498_at	0.959923	7.12074	5.67028	0.00115389	0.0846833	-0.340713	BB586520	Mthfr
1424220_a_at	1.42956	8.07961	5.66759	0.00115681	0.0846833	-0.343254	AB036749	Porcn
1423505_at	1.63785	10.7859	5.66353	0.00116123	0.0846833	-0.347092	BB114067	Tagln
1425265_a_at	0.786368	9.61275	5.66306	0.00116174	0.0846833	-0.347529	BC021405	Eri3
1428790_at	1.97826	7.71658	5.66166	0.00116327	0.0846833	-0.348858	AV231045	Nfam1
1457303_at	0.981891	5.55079	5.65543	0.0011701	0.0848641	-0.354741	BB217353	Anks3
1449645_s_at	1.19224	8.03361	5.63906	0.00118826	0.085755	-0.370244	AL024092	Cct3
1429171_a_at	1.57637	6.17308	5.62749	0.0012013	0.0863228	-0.381227	BB702347	Ncapg
1442047_at	1.02106	8.15965	5.61707	0.00121317	0.0864789	-0.391129	AW543242	Rreb1
1452889_at	1.19324	7.26031	5.61653	0.00121379	0.0864789	-0.391645	AK009207	Lhpp
1434457_at	1.35498	8.81857	5.61133	0.00121977	0.0864789	-0.396595	AV284523	Sp100
1418580_at	1.34434	9.43473	5.61112	0.00122001	0.0864789	-0.396793	BC024872	Rtp4
1431827_a_at	1.53103	8.01989	5.60976	0.00122158	0.0864789	-0.398095	AK014829	Tlk2
1415849_s_at	1.23691	10.7986	5.60309	0.00122931	0.0867082	-0.404448	BC010581	Stmn1
1433696_at	1.33807	7.57564	5.60249	0.00123001	0.0867082	-0.405023	AV116987	Hn1l
1440573_at	1.14874	5.45213	5.59282	0.00124132	0.0868353	-0.414246	BB037335	Gm2590
1423589_at	1.21558	9.59689	5.59065	0.00124388	0.0868353	-0.416321	BG145444	Arpc4
1420394_s_at	2.78363	9.57178	5.58547	0.00125001	0.0868353	-0.421271	U05264	Lilrb4
1422341_s_at	1.8747	6.34635	5.57506	0.00126241	0.0874465	-0.431225	NM_133792	Pla2g15
1448534_at	1.72869	10.1893	5.5737	0.00126404	0.0874465	-0.432526	AB018194	Sirpa
1453729_a_at	0.856616	12.0722	5.56314	0.0012768	0.0875775	-0.442653	BF578245	Rpl37
1448797_at	1.19776	10.089	5.54849	0.00129473	0.0875775	-0.456723	BC005686	Elk3
1427327_at	2.44558	7.15165	5.54324	0.00130122	0.0875775	-0.461767	BB775785	Pilra
1448710_at	1.66479	10.6494	5.54079	0.00130427	0.0875775	-0.464124	D87747	Cxcr4
1421172_at	2.84591	8.516	5.53373	0.00131309	0.0875775	-0.470926	NM_007400	Adam12
1430365_at	1.46732	7.56272	5.53059	0.00131703	0.0875775	-0.473952	AK005913	Nfxl1
1451755_a_at	1.62682	10.3732	5.52804	0.00132024	0.0875775	-0.476411	BC003792	Apobec1
1451038_at	1.55699	5.89857	5.52182	0.00132812	0.0875775	-0.482415	BB819942	Apln
1426454_at	1.44893	10.9791	5.51795	0.00133304	0.0875775	-0.486153	AK002516	Arhgdib
1421187_at	2.51667	7.65803	5.51713	0.00133408	0.0875775	-0.486939	BB148128	Ccr2
1418284_at	1.08897	7.84055	5.51106	0.00134185	0.0877458	-0.492804	NM_009336	Vps72
1443980_at	1.09665	9.6044	5.51102	0.0013419	0.0877458	-0.492843	BE983466	Agrn
1415875_at	1.08522	9.36067	5.49632	0.00136095	0.0883652	-0.50708	NM_019643	Fam60a
1422041_at	1.68043	7.14896	5.49604	0.00136132	0.0883652	-0.507349	NM_133209	Pilrb1
1450047_at	2.9205	5.70139	5.49556	0.00136195	0.0883652	-0.507817	AW536432	Hs6st2
1434980_at	1.20218	6.83523	5.46962	0.00139631	0.0900703	-0.533	AV230647	Pik3r5
1424133_at	1.68721	10.0384	5.45467	0.00141657	0.0905507	-0.547566	BC011208	Tmem98
1460419_a_at	2.51529	7.06262	5.44026	0.00143642	0.0912592	-0.56164	X59274	Prkcb
1431134_at	1.02367	7.20989	5.42565	0.00145686	0.0919826	-0.575934	BI697389	Ing5
1416845_at	1.10031	8.00473	5.42025	0.0014645	0.0919826	-0.581224	NM_133804	Tmem132a
1439078_at	1.488	4.9947	5.41131	0.00147725	0.092365	-0.59	BB037068	Klhl4
1460188_at	2.67981	7.55485	5.41017	0.00147888	0.092365	-0.591116	NM_013545	Ptpn6
1447993_a_at	2.1374	7.32037	5.40033	0.00149308	0.0925352	-0.600789	AV043099	Snhg10
1460356_at	0.758378	9.92055	5.39443	0.00150165	0.0925762	-0.60659	AF361882	Esam
1450920_at	2.04467	7.41582	5.39039	0.00150756	0.0926587	-0.610564	AK013312	Ccnb2
1423237_at	0.837627	9.34983	5.38889	0.00150977	0.0926587	-0.612047	BM217066	Galnt1
1421140_a_at	1.46446	9.50943	5.38784	0.00151131	0.0926587	-0.613082	BG962849	Foxp1
1419107_at	1.17585	8.14177	5.38019	0.0015226	0.0928688	-0.620619	BI134110	Ophn1
1430214_a_at	1.91531	7.54084	5.37807	0.00152574	0.0928688	-0.622709	BB103211	2610020H08Rik
1460677_at	0.821877	8.33047	5.37172	0.00153522	0.0928688	-0.628984	BC023432	Spats2
1437356_at	1.32218	6.24043	5.36617	0.00154354	0.0929515	-0.634461	BM242490	Gpr183
1457040_at	2.18163	8.71031	5.36409	0.00154669	0.0929515	-0.636523	BE947711	Lgi2
1418099_at	1.58377	9.88558	5.35827	0.00155549	0.0931164	-0.642275	M60469	Tnfrsf1b
1416558_at	1.06554	6.05552	5.35676	0.00155779	0.0931164	-0.643773	NM_010790	Melk
1455157_a_at	1.04939	9.66798	5.34837	0.00157061	0.0933817	-0.652083	AV173117	Fam38a
1449833_at	2.96652	7.07673	5.32952	0.00159988	0.0947842	-0.670801	NM_011472	Sprr2f
1449351_s_at	1.16511	8.6468	5.31978	0.00161523	0.0955244	-0.680489	NM_019971	Pdgfc
1448239_at	1.39496	9.52915	5.31287	0.00162623	0.0960049	-0.687374	NM_010442	Hmox1
1420412_at	1.59132	7.08548	5.30083	0.00164558	0.0963185	-0.699376	NM_009425	Tnfsf10
1453474_at	0.90507	6.69763	5.3006	0.00164595	0.0963185	-0.699607	AI467583	Abhd15
1437201_at	1.26573	7.20235	5.29217	0.00165967	0.0964918	-0.708033	AV336083	Lrrc4c
1442845_at	0.73618	6.93836	5.28123	0.00167766	0.096985	-0.718976	AV320517	C130075A20Rik
1423376_a_at	1.04397	6.84656	5.27516	0.00168774	0.097392	-0.725062	AV341904	Dok4
1426890_a_at	0.841757	6.68306	5.27254	0.00169211	0.097392	-0.727683	BB030180	Rpap1
1459522_s_at	1.06192	8.25551	5.27108	0.00169456	0.097392	-0.729152	AU017667	Gyg
1425681_a_at	2.67966	5.67035	5.26845	0.00169896	0.097392	-0.731786	AF165166	Prnd
1442409_at	1.43887	5.5257	5.25781	0.00171694	0.0974018	-0.742478	BB166984	D9Wsu90e
1428786_at	2.61894	7.75261	5.25399	0.00172342	0.0974608	-0.746309	BM238906	Nckap1l
1428481_s_at	2.4427	7.43726	5.25221	0.00172647	0.0974608	-0.748105	AV307110	Cdca8
1460720_at	1.1421	9.01238	5.24989	0.00173043	0.0974608	-0.750435	NM_019828	Trpc4ap
1416872_at	1.74317	8.63227	5.2414	0.00174506	0.0978517	-0.758987	NM_019656	Tspan6
1425797_a_at	1.53092	7.37296	5.23718	0.00175238	0.0978517	-0.763243	U36776	Sykb
1426538_a_at	1.67414	8.34166	5.23596	0.0017545	0.0978517	-0.764472	BB828014	Trp53
1416121_at	1.61096	11.0055	5.23509	0.00175601	0.0978517	-0.765345	M65143	Lox
1451786_at	1.73378	7.66949	5.23448	0.00175708	0.0978517	-0.765963	BC026367	Muc20
1444040_at	1.8665	5.56385	5.22253	0.00177806	0.098818	-0.778028	AV370380	Lair1
1455289_at	1.07034	7.38988	5.21684	0.00178813	0.098818	-0.783772	BQ174304	Ankrd13b
1423317_at	1.3308	9.14523	5.21529	0.00179089	0.098818	-0.78534	BE915283	3110001D03Rik
1452540_a_at	1.66445	10.6848	5.21499	0.00179144	0.098818	-0.785651	M25487	Hist1h2bp
1448414_at	1.05907	5.47761	5.21305	0.0017949	0.098818	-0.787612	NM_011232	Rad1
1415903_at	1.52656	7.98581	5.20512	0.00180913	0.0994248	-0.795644	NM_134086	Slc38a1
1456148_a_at	0.991414	9.77721	5.19858	0.00182095	0.0999103	-0.80227	BF318344	Fam100b
1450513_at	2.51925	7.14937	5.18012	0.00185482	0.100398	-0.821017	NM_021293	Cd33
1424894_at	1.45497	8.81658	5.179	0.00185689	0.100398	-0.822152	BC027214	Rab13
1429273_at	2.59653	7.38681	5.16895	0.00187564	0.101248	-0.832378	AK014221	Bmper
1422688_a_at	0.810033	10.557	5.16673	0.00187983	0.101283	-0.834649	BB018528	Nras
1424051_at	1.38715	11.5767	5.16319	0.00188649	0.101343	-0.838249	BC013560	Col4a2
1431214_at	0.752802	12.1741	5.1584	0.00189558	0.10145	-0.843144	BG297038	Gm3168
1448346_at	1.0051	11.5702	5.15344	0.00190501	0.10145	-0.848196	NM_007687	Cfl1
1436875_at	0.813842	4.24188	5.14156	0.00192787	0.10145	-0.860344	BB130476	Dnm3
1422804_at	0.970909	9.50651	5.14152	0.00192795	0.10145	-0.860385	NM_011454	Serpinb6b
1416382_at	2.05578	10.0637	5.13923	0.0019324	0.10145	-0.862731	NM_009982	Ctsc
1431225_at	2.4029	6.53	5.13751	0.00193573	0.10145	-0.864485	BB656631	Sox11
1428391_at	2.12582	8.37805	5.13371	0.00194314	0.10145	-0.868375	AK004767	Rab3il1
1452476_at	1.51861	5.85977	5.12403	0.00196216	0.101965	-0.878302	W41214	Cacnb2
1451095_at	1.27819	7.67333	5.11803	0.00197405	0.102106	-0.884453	BC005552	Asns
1423054_at	1.06116	10.5396	5.11247	0.00198513	0.102279	-0.890161	AK004644	Wdr1
1450106_a_at	1.15984	9.49786	5.10568	0.00199879	0.102592	-0.897148	NM_007965	Evl
1456280_at	0.836182	5.54692	5.09441	0.00202166	0.10264	-0.908745	BG067086	Clspn
1423135_at	2.06335	10.1079	5.09354	0.00202344	0.10264	-0.909641	AV028402	Thy1
1427180_at	1.51486	6.84501	5.09189	0.00202683	0.10264	-0.911346	BB147793	Slc27a3
1439873_at	0.822747	8.01722	5.0853	0.00204036	0.102831	-0.918133	BB065293	Dgkd
1421137_a_at	2.50125	6.18961	5.07995	0.00205145	0.103233	-0.923656	AV047342	Pkib
1415893_at	0.815489	9.04764	5.07295	0.00206604	0.103656	-0.930886	NM_009163	Sgpl1
1450234_at	3.40174	8.05544	5.07046	0.00207126	0.103762	-0.933459	AF237910	Ms4a6c
1451466_at	1.08588	7.28287	5.0655	0.00208172	0.103981	-0.938596	BC019957	D16Ertd472e
1429717_at	1.79024	7.01335	5.06437	0.00208411	0.103981	-0.939768	AK006967	Ipo11
1424486_a_at	1.11865	7.45532	5.06102	0.0020912	0.103981	-0.943232	BB284199	Txnrd1
1457753_at	2.09592	6.50238	5.05536	0.00210326	0.104425	-0.949098	BI655907	Tlr13
1427610_at	0.943637	5.99437	5.05006	0.00211461	0.104833	-0.954589	BC026631	Dsp
1452514_a_at	0.985637	6.57249	5.04725	0.00212067	0.104978	-0.957508	X65997	Kit
1422067_at	0.943643	4.4386	5.03198	0.00215387	0.105993	-0.973365	AF342896	Klrb1b
1421654_a_at	0.857383	10.3772	5.02953	0.00215927	0.106103	-0.975917	NM_019390	Lmna
1430193_at	1.50361	4.74299	5.02247	0.00217487	0.106467	-0.983267	BF021255	Casc5
1420894_at	1.2711	9.64617	5.02095	0.00217825	0.106467	-0.984851	BM248342	Tgfbr1
1416870_at	1.0323	8.9396	5.02042	0.00217942	0.106467	-0.985403	NM_017470	Dnalc4
1423961_at	1.15567	7.9849	5.01723	0.00218652	0.106502	-0.98872	BC020044	Wdr26
1418133_at	1.55072	8.40026	5.00945	0.00220398	0.106658	-0.996841	NM_033601	Bcl3
1454741_s_at	0.824054	8.90581	5.00869	0.00220569	0.106658	-0.997633	BG064061	Tmem164
1418090_at	1.24506	10.39	5.00432	0.00221555	0.106826	-1.00219	NM_032398	Plvap
1435596_at	1.12808	7.14802	5.00001	0.00222534	0.107006	-1.00669	BB820613	Pion
1453960_a_at	1.23327	9.63523	4.99986	0.00222569	0.107006	-1.00686	AK007209	Capzb
1421495_a_at	1.2475	5.10415	4.99071	0.00224663	0.107241	-1.01642	NM_024261	1700052N19Rik
1450019_at	2.90453	6.90968	4.98427	0.00226152	0.107645	-1.02317	BC012653	Cx3cr1
1457035_at	2.11379	7.29416	4.98131	0.00226839	0.107665	-1.02627	AI607873	AI607873
1423022_at	0.79362	5.84372	4.96886	0.00229757	0.108412	-1.03933	NM_007417	Adra2a
1440912_at	0.733242	6.46067	4.96678	0.00230248	0.108412	-1.04151	AW909470	Rnf39
1422005_at	1.11512	9.18585	4.96555	0.00230539	0.108412	-1.0428	BE911144	Eif2ak2
1418365_at	0.960645	10.2157	4.96534	0.0023059	0.108412	-1.04303	NM_007801	Ctsh
1415993_at	0.80594	7.23258	4.96414	0.00230874	0.108412	-1.04428	NM_009270	Sqle
1425546_a_at	2.34666	9.03386	4.9621	0.00231358	0.108412	-1.04642	AF440692	Trf
1415980_at	0.848584	10.9171	4.95981	0.00231904	0.108412	-1.04883	NM_026468	Atp5g2
1454169_a_at	2.48425	7.92558	4.95949	0.00231981	0.108412	-1.04918	AK017174	Epsti1
1428285_at	1.88024	6.95987	4.95744	0.00232469	0.108488	-1.05132	AK018446	8430427H17Rik
1451646_at	0.900301	6.27054	4.95312	0.00233505	0.108795	-1.05587	AA739402	Pdik1l
1452492_a_at	0.916073	6.74674	4.9451	0.00235444	0.108795	-1.06432	BC022752	Slc37a2
1460692_at	1.0763	10.0666	4.94496	0.00235477	0.108795	-1.06447	BI412952	Ehmt2
1436323_at	0.826607	8.44507	4.93761	0.00237268	0.109052	-1.07221	BE952576	2810001A02Rik
1448749_at	2.04925	7.51451	4.92478	0.00240434	0.109701	-1.08577	AF181829	Plek
1422601_at	0.771453	9.35714	4.92122	0.0024132	0.109701	-1.08953	NM_009256	Serpinb9
1429076_a_at	1.66657	6.56583	4.91959	0.00241727	0.109701	-1.09125	BB550907	Gdpd2
1421578_at	2.2866	8.37808	4.89982	0.00246724	0.111324	-1.11219	AF128218	Ccl4
1431400_a_at	1.15108	9.24577	4.88833	0.00249684	0.111719	-1.12439	AK017394	Gas7
1448881_at	2.16288	7.20106	4.88527	0.0025048	0.111719	-1.12765	NM_017370	Hp
1424629_at	1.09679	4.84017	4.88323	0.00251011	0.111719	-1.12982	U31625	Brca1
1449984_at	2.70709	9.19002	4.88306	0.00251054	0.111719	-1.12999	NM_009140	Cxcl2
1417712_at	0.761901	10.1727	4.88262	0.00251168	0.111719	-1.13046	AA985754	Eif2s2
1449199_at	1.6124	8.10884	4.88261	0.00251172	0.111719	-1.13048	NM_013605	Muc1
1460227_at	2.34868	10.5381	4.87698	0.00252646	0.111962	-1.13646	BC008107	Timp1
1422628_at	2.16936	7.79886	4.87143	0.00254109	0.112461	-1.14238	NM_026640	Fam111a
1419906_at	2.32174	8.39488	4.86675	0.0025535	0.112861	-1.14736	AV026552	Hpgd
1436009_at	1.51732	6.80395	4.8615	0.00256749	0.11303	-1.15296	BG067690	Usp30
1444009_at	2.0381	7.39107	4.85662	0.00258059	0.113309	-1.15817	AV217868	Rassf4
1426817_at	1.42134	8.80454	4.84989	0.00259877	0.113659	-1.16536	X82786	Mki67
1422978_at	3.1415	8.84071	4.84757	0.00260507	0.113785	-1.16784	NM_007807	Cybb
1423416_at	1.46898	9.41734	4.84078	0.00262363	0.114148	-1.17511	BI558117	Smarcc1
1438200_at	0.954165	11.6472	4.83493	0.0026397	0.114549	-1.18137	BB065799	Sulf1
1455532_at	0.709094	6.30353	4.82799	0.00265894	0.114746	-1.18881	BB334893	Atxn7l2
1427956_at	0.964916	7.83313	4.82603	0.00266441	0.114746	-1.19092	BG068910	Pcgf1
1457679_at	2.04447	6.05981	4.82393	0.00267028	0.114746	-1.19317	BB198448	Suv39h2
1451362_at	1.01704	8.47714	4.82273	0.00267363	0.114746	-1.19446	BC016133	Rab7l1
1434911_s_at	1.39302	7.34542	4.81526	0.00269464	0.114746	-1.20248	BG072763	Arhgap19
1417608_a_at	0.835762	11.6886	4.81487	0.00269575	0.114746	-1.2029	NM_009438	Rpl13a
1416026_a_at	0.930426	11.7128	4.80894	0.00271256	0.114854	-1.20927	NM_009076	Rpl12
1439548_at	1.42586	6.82965	4.8027	0.0027304	0.114854	-1.21599	BB390705	Rap2b
1428104_at	2.85928	6.52517	4.79802	0.00274383	0.114854	-1.22102	AK011311	Tpx2
1418070_at	1.2964	6.28913	4.79559	0.00275084	0.114854	-1.22364	AF081260	Cdyl
1416588_at	1.77403	6.54784	4.79529	0.00275174	0.114854	-1.22397	NM_008985	Ptprn
1448773_at	1.0774	6.57777	4.79273	0.00275913	0.114854	-1.22672	AK014593	Rpl11
1424032_at	1.58368	7.571	4.79179	0.00276188	0.114854	-1.22774	BC021548	Hvcn1
1433159_at	0.920571	5.49277	4.7901	0.0027668	0.114854	-1.22956	AK019919	Kif13b
1433719_at	1.27307	7.42808	4.79001	0.00276703	0.114854	-1.22965	AI854429	Slc9a9
1424956_at	1.08437	8.11096	4.78833	0.00277193	0.114915	-1.23147	BC019130	Ahdc1
1451596_a_at	1.39613	7.88149	4.78473	0.00278245	0.114923	-1.23535	AF068749	Sphk1
1437636_at	1.17054	6.36888	4.78133	0.00279244	0.115051	-1.23902	BB135602	Pydc4
1415839_a_at	0.688033	11.0741	4.77856	0.0028006	0.115245	-1.24201	NM_008722	Npm1
1451261_s_at	1.48501	8.57586	4.77697	0.00280531	0.115272	-1.24374	BC026642	Stap2
1426587_a_at	0.729483	11.4615	4.77601	0.00280814	0.115272	-1.24477	AI325183	Stat3
1431420_s_at	0.967815	11.3127	4.77108	0.00282278	0.115589	-1.25011	BI082843	Prelid1
1417452_a_at	0.658266	12.6045	4.75697	0.00286512	0.11663	-1.26538	NM_007990	Fau
1435644_at	1.53628	8.14001	4.75679	0.00286566	0.11663	-1.26557	BM234433	Sh3pxd2b
1420804_s_at	2.68362	7.23904	4.74914	0.00288894	0.117106	-1.27387	NM_010819	Clec4d
1450408_at	0.735683	7.16528	4.74583	0.00289908	0.117106	-1.27747	NM_011930	Clcn7
1416407_at	0.648568	10.1784	4.74328	0.00290691	0.117106	-1.28024	AI323543	Pea15a
1444003_at	1.87211	8.49487	4.74326	0.00290696	0.117106	-1.28025	AW610818	Neurl3
1448781_at	0.982348	9.36906	4.74149	0.00291241	0.117106	-1.28217	NM_008667	Nab1
1416498_at	1.09496	11.604	4.73818	0.00292263	0.11718	-1.28577	NM_008908	Ppic
1455356_at	0.774435	8.35542	4.73738	0.00292511	0.11718	-1.28664	BG064669	Camsap1
1421352_at	1.38233	5.95104	4.73636	0.00292828	0.11718	-1.28775	NM_011604	Tlr6
1424565_at	1.03614	6.36692	4.73106	0.00294477	0.117699	-1.29351	BC016102	Polr3d
1421296_at	2.08426	6.6875	4.72783	0.00295487	0.117962	-1.29703	NM_020275	Tnfrsf10b
1450372_a_at	0.678179	11.4419	4.71858	0.00298403	0.118406	-1.30711	NM_009077	Rpl18
1448351_at	0.876894	9.4655	4.71587	0.00299261	0.118406	-1.31005	NM_011778	Coro1b
1429859_a_at	0.976076	10.1305	4.71533	0.00299434	0.118406	-1.31065	AK006418	Arl2bp
1417613_at	0.797098	8.19384	4.70828	0.00301685	0.118653	-1.31834	BF147705	Ier5
1452191_at	1.17849	10.2018	4.70602	0.00302413	0.118653	-1.32081	AK011112	Prcp
1429954_at	3.44708	7.35048	4.70264	0.00303501	0.118653	-1.3245	AK014135	Clec4a3
1421408_at	1.64	8.28982	4.69887	0.00304721	0.118653	-1.32862	NM_030691	Igsf6
1425548_a_at	1.94219	9.60672	4.69767	0.00305112	0.118653	-1.32993	U72644	Lst1
1432384_a_at	0.83598	7.74436	4.69605	0.0030564	0.118653	-1.33171	AK006715	Mettl6
1422875_at	2.28756	7.07374	4.69589	0.0030569	0.118653	-1.33188	NM_013489	Cd84
1426162_a_at	0.673096	12.3583	4.69467	0.00306088	0.118653	-1.33321	M85235	Rpl7
1448383_at	1.81356	11.0852	4.69343	0.00306494	0.118653	-1.33457	NM_008608	Mmp14
1448160_at	2.01265	10.6409	4.69341	0.00306498	0.118653	-1.33459	NM_008879	Lcp1
1418980_a_at	1.24839	7.40961	4.69138	0.00307162	0.118653	-1.33681	M58045	Cnp
1421024_at	1.20915	9.88655	4.68061	0.0031071	0.119609	-1.34861	BB524140	Agpat1
1417691_at	0.716282	9.14164	4.67767	0.00311689	0.119765	-1.35184	NM_021328	Bin3
1433803_at	0.806024	8.31177	4.66801	0.00314922	0.120102	-1.36244	BQ032637	Jak1
1455287_at	1.16476	7.91849	4.66709	0.00315232	0.120102	-1.36345	BM238926	Cdk6
1452990_at	0.813164	7.59599	4.66456	0.00316086	0.120102	-1.36623	AV316320	Mtf1
1447085_s_at	1.93812	7.31561	4.66059	0.0031743	0.120102	-1.37059	BB376906	Nfatc1
1444340_at	0.938055	5.78048	4.66006	0.00317611	0.120102	-1.37117	BG067732	C230066G23Rik
1420382_at	1.80621	7.50992	4.65963	0.00317756	0.120102	-1.37164	NM_138310	Apobr
1418061_at	1.6676	8.84096	4.65806	0.00318291	0.120102	-1.37337	NM_013589	Ltbp2
1420779_at	1.75811	7.43998	4.65538	0.00319204	0.120102	-1.37631	NM_010213	Fhl3
1460314_s_at	1.64377	9.23547	4.65162	0.00320493	0.12019	-1.38045	NM_019469	Hist2h3c1
1426002_a_at	1.26686	7.05845	4.6491	0.00321361	0.120381	-1.38323	AB018574	Cdc7
1424755_at	0.793142	10.5881	4.64035	0.0032439	0.120496	-1.39288	BB320674	Hip1
1429104_at	2.11248	7.148	4.63695	0.00325576	0.120496	-1.39662	AK012581	Limd2
1439114_at	1.20699	8.30187	4.63691	0.0032559	0.120496	-1.39667	BB234229	Ddx60
1448318_at	1.12841	9.95618	4.63287	0.00327005	0.120496	-1.40113	NM_007408	Plin2
1421816_at	0.916807	8.14081	4.62498	0.00329789	0.121022	-1.40984	AK019177	Gsr
1428972_at	0.632737	7.73709	4.61818	0.0033221	0.121269	-1.41736	AK007178	Tctex1d2
1460639_a_at	0.873571	10.4083	4.61337	0.00333933	0.121274	-1.42268	NM_009720	Atox1
1419282_at	3.73149	8.30631	4.61103	0.00334776	0.121274	-1.42527	U50712	Ccl12
1420558_at	0.871194	5.68389	4.5979	0.00339549	0.122656	-1.43983	M72332	Selp
1449114_at	0.806822	5.10735	4.59488	0.00340659	0.122924	-1.44318	AK021111	Stk3
1435422_at	1.12098	8.16698	4.59291	0.00341382	0.123052	-1.44537	AV281088	4933433P14Rik
1433963_a_at	2.46738	7.63208	4.58955	0.00342625	0.123367	-1.4491	BG066664	Fermt3
1444752_at	2.14316	7.12675	4.58689	0.00343611	0.123589	-1.45206	AW456546	C230073G13Rik
1438434_at	1.91843	7.18667	4.58186	0.00345483	0.123715	-1.45765	AV349116	Arhgap11a
1459911_at	1.00824	8.56991	4.57905	0.00346534	0.123841	-1.46077	AA285490	Cdr2l
1420812_at	0.999908	8.68632	4.57381	0.00348506	0.124015	-1.46661	BB277517	Hdac7
1424848_at	1.8369	5.28895	4.57209	0.00349156	0.124114	-1.46853	U09383	Kcnma1
1424921_at	1.22134	10.0935	4.56779	0.00350785	0.124188	-1.47332	BC008532	Brd4
1452483_a_at	1.43155	8.66001	4.56278	0.00352693	0.124355	-1.4789	X66083	Cd44
1460437_at	1.82983	5.79442	4.56042	0.00353597	0.12437	-1.48153	AK010908	Cyth4
1423049_a_at	0.877095	12.4149	4.55517	0.00355618	0.124553	-1.4874	AK002271	Tpm1
1452137_at	0.845786	9.01696	4.55306	0.00356431	0.124553	-1.48975	BB704602	Acbd3
1452040_a_at	1.24364	6.77623	4.55229	0.00356729	0.124553	-1.49061	BI081061	Cdca3
1426169_a_at	1.54271	7.54222	4.54506	0.00359544	0.125348	-1.4987	AF257136	Lat2
1415876_a_at	0.688121	12.7836	4.54356	0.00360131	0.125348	-1.50037	NM_013765	Rps26
1455269_a_at	2.31747	9.48196	4.52749	0.00366482	0.126896	-1.51837	BB740218	Coro1a
1452436_at	1.7055	9.61182	4.52538	0.00367324	0.126896	-1.52073	AF117951	Loxl2
1416619_at	0.905858	8.27693	4.52406	0.00367851	0.126896	-1.52221	BC003967	4632428N05Rik
1418340_at	2.25068	10.2794	4.52276	0.00368376	0.126896	-1.52367	NM_010185	Fcer1g
1448075_at	0.964464	6.36399	4.5134	0.00372155	0.127526	-1.53418	BG076663	AA408251
1449640_at	1.33155	7.42186	4.51256	0.00372494	0.127526	-1.53512	AI604175	Tlr7
1451689_a_at	1.51502	6.62886	4.50604	0.00375155	0.128043	-1.54245	BC018551	Sox10
1420905_at	1.06981	9.41689	4.50373	0.00376105	0.128106	-1.54505	AK010040	Il17ra
1454372_at	1.34958	6.11849	4.50147	0.00377035	0.1282	-1.5476	AK019867	Cd80
1439455_x_at	0.720041	9.52069	4.49939	0.00377893	0.1282	-1.54994	AV267494	Capza1
1415922_s_at	0.85271	10.1952	4.49928	0.00377937	0.1282	-1.55006	NM_010807	Marcksl1
1453345_at	1.31078	6.15135	4.49747	0.00378685	0.1282	-1.55209	AK014427	Nipal1
1455600_at	0.883892	8.80734	4.49222	0.00380869	0.128419	-1.55801	BG069767	Rps3
1431081_a_at	1.16552	8.85896	4.48854	0.00382405	0.128807	-1.56216	AK011716	Plscr3
1449018_at	0.637092	12.6331	4.48276	0.00384832	0.129364	-1.56868	NM_011072	Pfn1
1451387_s_at	1.12147	10.243	4.47794	0.00386869	0.129398	-1.57412	BC021463	Cuta
1443255_s_at	1.08825	9.3255	4.47551	0.00387904	0.129448	-1.57687	BB204799	Arhgap31
1427706_a_at	1.49987	7.61034	4.47178	0.00389495	0.129448	-1.58108	Z36234	Siglec1
1448697_s_at	0.611944	12.164	4.47151	0.00389606	0.129448	-1.58138	NM_025589	Rpl36al
1448995_at	3.62911	8.94417	4.46988	0.00390304	0.129501	-1.58322	NM_019932	Pf4
1416503_at	1.67566	8.59678	4.46066	0.00394279	0.129591	-1.59366	NM_016753	Lxn
1417756_a_at	0.901784	10.1513	4.45585	0.00396369	0.129591	-1.59911	NM_019391	Lsp1
1426652_at	0.75701	6.42252	4.45439	0.00397004	0.129591	-1.60076	BI658327	Mcm3
1442050_at	1.16724	8.04336	4.45364	0.00397331	0.129591	-1.60161	AV274175	Zfp608
1441881_x_at	1.4204	7.8228	4.45053	0.00398695	0.129591	-1.60514	BB458543	Fam101a
1441562_at	2.44989	5.42734	4.44961	0.00399098	0.129596	-1.60618	BE980190	A230048O21Rik
1421500_at	0.877609	10.4844	4.44661	0.00400416	0.129662	-1.60958	NM_009293	Sts
1423489_at	0.833112	9.88954	4.444	0.00401568	0.129662	-1.61254	BC021914	Mmd
1448941_at	1.21958	6.94973	4.44262	0.00402181	0.129662	-1.61411	AW125856	B4galt2
1422971_at	0.930225	9.54685	4.44044	0.00403147	0.129662	-1.61658	NM_020004	Kat2a
1428123_at	1.94234	9.16826	4.43981	0.00403429	0.129662	-1.6173	AK012178	Fam125b
1421268_at	1.37976	8.99537	4.43949	0.00403569	0.129662	-1.61766	AA591863	Ugcg
1424552_at	0.71585	9.11552	4.43765	0.0040439	0.129777	-1.61975	BC006737	Casp8
1420653_at	1.60255	9.76418	4.43675	0.00404788	0.129777	-1.62077	NM_011577	Tgfb1
1420818_at	2.46131	8.16813	4.43608	0.00405091	0.129777	-1.62154	NM_009192	Sla
1427329_a_at	0.924977	6.28324	4.43231	0.00406776	0.130067	-1.62582	AI326478	Ighm
1449545_at	3.289	7.91746	4.42602	0.00409612	0.130226	-1.63298	NM_008005	Fgf18
1453661_at	1.35064	8.15963	4.42047	0.00412128	0.130407	-1.63929	AK018659	9130403I23Rik
1451411_at	0.873343	8.65896	4.41645	0.00413963	0.130492	-1.64387	BC020004	Gprc5b
1434382_at	1.46724	7.60835	4.41301	0.00415538	0.130566	-1.64779	AV083936	Serinc2
1417897_at	0.862576	7.82459	4.4075	0.00418078	0.130566	-1.65407	NM_134155	Brms1
1422558_at	0.78121	7.58417	4.40476	0.00419348	0.130627	-1.6572	AF015887	Gamt
1433678_at	2.56887	8.73431	4.40043	0.00421366	0.13087	-1.66214	BB210623	Pld4
1426808_at	1.43872	10.5818	4.3998	0.00421659	0.13087	-1.66286	X16834	Lgals3
1455172_at	0.874375	4.84977	4.39868	0.00422182	0.13087	-1.66414	BG069639	AU020094
1436633_at	1.29118	5.09802	4.38998	0.00426275	0.13148	-1.67409	BB323723	Gm11772
1422854_at	0.852124	10.817	4.38922	0.00426632	0.13148	-1.67495	BB753533	Shc1
1418009_at	1.0849	4.99105	4.38835	0.00427045	0.13148	-1.67595	BM932567	Gcfc1
1419768_at	1.17156	6.37837	4.38781	0.00427301	0.13148	-1.67657	AF102134	Cd22
1450965_at	0.849021	8.34032	4.38772	0.00427346	0.13148	-1.67668	BF181445	Tex261
1423017_a_at	2.73571	7.25585	4.3868	0.00427782	0.13148	-1.67773	NM_031167	Il1rn
1445326_at	0.995763	6.92044	4.38525	0.00428517	0.131483	-1.6795	BB106803	Sdk1
1423909_at	0.72578	11.23	4.38163	0.00430242	0.1317	-1.68364	BC010831	Tmem176a
1453490_at	1.57836	5.77945	4.38151	0.00430298	0.1317	-1.68378	AK013338	Sass6
1445343_at	0.63261	6.62051	4.38128	0.00430409	0.1317	-1.68404	BB250407	Tmed5
1423768_at	1.79327	8.23112	4.37563	0.00433118	0.132287	-1.69051	BC018388	Unc93b1
1439493_at	0.890444	5.89404	4.37383	0.00433986	0.132431	-1.69258	BB111712	Zfp827
1460569_x_at	1.00207	8.04998	4.36758	0.00437015	0.133234	-1.69975	AW611462	Wbscr25
1425979_a_at	0.903208	8.62147	4.3657	0.00437929	0.133269	-1.70191	AF241249	Fbf1
1451839_a_at	1.29796	7.05649	4.3531	0.00444117	0.134784	-1.71638	AY007702	Pde7a
1426184_a_at	1.08077	9.86762	4.34823	0.00446534	0.135395	-1.72198	AJ005074	Pdcd6ip
1424807_at	1.73712	9.84874	4.34705	0.00447124	0.135451	-1.72334	BB053010	Lama4
1416021_a_at	1.65467	9.76656	4.34459	0.00448353	0.1355	-1.72617	BC002008	Fabp5
1434959_at	1.03246	7.24986	4.34428	0.00448504	0.1355	-1.72652	AV367068	Dhh
1449991_at	1.85926	6.2272	4.33824	0.00451541	0.13616	-1.73348	NM_018729	Cd244
1450223_at	1.49788	7.44283	4.3361	0.00452619	0.136226	-1.73594	NM_009684	Apaf1
1430815_at	1.00081	6.95668	4.33181	0.00454796	0.136494	-1.74089	AK017333	4930534B04Rik
1449175_at	2.92384	6.31844	4.33085	0.00455283	0.136494	-1.742	NM_008152	Gpr65
1437271_at	1.47237	8.92257	4.32827	0.00456599	0.136494	-1.74498	BB825816	Clcf1
1440245_at	0.90787	5.74805	4.32677	0.00457369	0.136494	-1.74672	AW208904	Ccdc88b
1425636_at	2.34825	6.3824	4.32624	0.00457639	0.136494	-1.74733	BC008159	Hhat
1417887_at	1.15044	9.46585	4.32615	0.00457683	0.136494	-1.74743	BE307471	Ints5
1453920_a_at	0.750769	9.03111	4.32588	0.00457822	0.136494	-1.74774	BB000068	Mospd2
1433801_at	0.772419	8.04043	4.32518	0.00458183	0.136494	-1.74855	AV223039	9930012K11Rik
1433689_s_at	0.710016	12.7589	4.32071	0.00460478	0.136768	-1.75371	BI456571	Rps9
1455295_at	0.850371	8.22775	4.31975	0.00460972	0.136793	-1.75482	BB488461	Slc38a7
1424655_at	0.717952	9.45186	4.318	0.00461879	0.136842	-1.75684	BB022890	Acp2
1433233_at	1.01777	5.08286	4.31706	0.00462363	0.136842	-1.75793	AK017335	5430425E15Rik
1429658_a_at	1.59408	6.8289	4.31506	0.00463402	0.136906	-1.76024	BI684556	Smc2
1431330_at	0.830384	6.51563	4.31191	0.00465041	0.137008	-1.76388	AK010309	3110002H16Rik
1448188_at	1.10688	11.8861	4.31158	0.00465211	0.137008	-1.76426	BC012697	Ucp2
1453176_a_at	0.696041	4.53993	4.31124	0.00465386	0.137008	-1.76465	AK006384	4933404M02Rik
1427665_a_at	0.824872	9.63846	4.30541	0.0046844	0.137786	-1.7714	AF358459	Nfic
1444257_at	0.854827	4.32515	4.3043	0.00469022	0.137835	-1.77268	BB208466	Prr11
1448061_at	3.10826	7.347	4.30164	0.00470427	0.137961	-1.77577	AA183642	Msr1
1419700_a_at	1.48625	9.00924	4.30041	0.00471076	0.137961	-1.77719	NM_008935	Prom1
1450641_at	0.729923	12.2144	4.29593	0.00473449	0.138268	-1.78238	M24849	Vim
1432478_a_at	1.13275	10.5145	4.29513	0.00473878	0.138268	-1.78331	AK015966	Rnf19b
1416939_at	0.689566	7.91807	4.29449	0.00474218	0.138268	-1.78405	NM_026438	Ppa1
1437932_a_at	2.11557	7.5025	4.29101	0.00476073	0.138688	-1.78808	AV227581	Cldn1
1453572_a_at	0.991852	10.9118	4.28603	0.00478745	0.139224	-1.79386	AK012816	Plp2
1420856_a_at	0.80056	7.93767	4.28173	0.00481071	0.139644	-1.79887	NM_133737	Lancl2
1448894_at	1.09962	8.71841	4.28103	0.00481445	0.139644	-1.79967	NM_008012	Akr1b8
1420080_a_at	1.53357	5.48879	4.27127	0.00486765	0.140213	-1.81101	AI324119	Gfpt1
1434482_at	0.807407	9.51859	4.26414	0.00490695	0.141007	-1.81932	BM203518	D4Ertd22e
1419515_at	1.36575	6.90532	4.26398	0.00490787	0.141007	-1.81951	NM_013710	Fgd2
1449111_a_at	0.851611	9.70068	4.26189	0.0049194	0.141217	-1.82193	BG064712	Grb2
1424302_at	1.50972	8.29955	4.25762	0.00494317	0.141545	-1.82691	U96693	Lilrb3
1452419_at	1.55782	7.79099	4.25756	0.00494352	0.141545	-1.82698	AV120680	Heatr1
1454254_s_at	1.65863	10.1432	4.25381	0.00496449	0.141781	-1.83136	AK002767	1600029D21Rik
1432304_a_at	1.00543	9.32362	4.24948	0.00498885	0.142233	-1.83641	AK011615	9030624J02Rik
1427863_at	1.25396	9.30887	4.24786	0.00499795	0.142371	-1.83829	Z30939	Hist1h3d
1417146_at	1.02058	7.5366	4.24484	0.00501505	0.142447	-1.84182	NM_026423	Mri1
1434955_at	2.59787	6.22931	4.24452	0.00501688	0.142447	-1.8422	BB134696	March1
1426851_a_at	2.28047	8.47285	4.24438	0.00501766	0.142447	-1.84236	X96585	Nov
1431752_a_at	1.38242	7.533	4.24231	0.00502944	0.142488	-1.84478	AK012124	Urm1
1417852_x_at	1.24829	7.5102	4.24199	0.00503128	0.142488	-1.84516	AF047838	Clca1
1460218_at	2.38566	10.2512	4.23926	0.00504682	0.142496	-1.84834	NM_013706	Cd52
1454109_a_at	1.15328	7.41636	4.23838	0.00505186	0.142496	-1.84937	AK017622	Jmjd6
1450419_at	1.15288	7.45222	4.2381	0.00505343	0.142496	-1.84969	AK002313	Serhl
1436269_s_at	1.64865	10.2971	4.23586	0.00506628	0.142496	-1.85232	AW323050	Loxl3
1451294_s_at	0.760375	11.2271	4.23366	0.0050789	0.14261	-1.85489	BC008262	Snrpe
1450146_at	1.32365	6.40841	4.22989	0.00510062	0.143097	-1.8593	AU079041	Ncs1
1448377_at	1.37293	7.37155	4.22917	0.00510478	0.143097	-1.86014	NM_011414	Slpi
1416744_at	0.895104	4.80474	4.21654	0.00517845	0.144435	-1.87494	NM_133806	Uap1
1450242_at	0.636217	5.36593	4.21231	0.00520336	0.144646	-1.8799	NM_016928	Tlr5
1448449_at	1.54166	7.28505	4.21064	0.00521326	0.144801	-1.88186	NM_019955	Ripk3
1436055_at	0.702856	6.12297	4.20838	0.00522665	0.144812	-1.88451	AI506528	Lrrc15
1453593_at	1.00939	6.7799	4.20348	0.0052558	0.145084	-1.89026	BG066866	Vgll3
1437451_at	1.64584	9.34685	4.20092	0.00527112	0.145321	-1.89326	BB736636	Ecscr
1422331_at	0.785151	7.43022	4.19819	0.00528756	0.145331	-1.89648	NM_008900	Pou3f3
1421840_at	0.75584	11.0025	4.19797	0.00528888	0.145331	-1.89674	BB144704	Abca1
1455427_at	1.60001	7.62368	4.195	0.00530677	0.145519	-1.90023	AV269710	Angpt4
1416748_a_at	0.993982	7.84454	4.19444	0.00531018	0.145519	-1.90089	NM_018736	Mre11a
1418655_at	2.30752	8.39331	4.19178	0.00532625	0.145759	-1.90401	U18975	B4galnt1
1436011_at	1.41044	6.85742	4.18735	0.00535317	0.146196	-1.90922	BB123652	Elmo2
1428578_s_at	1.4386	6.52951	4.18608	0.00536093	0.146196	-1.91072	AK003571	Ppfia4
1443729_at	0.656092	4.83721	4.18485	0.00536848	0.146196	-1.91217	BI466419	Mtss1
1415810_at	0.989303	7.06607	4.18033	0.00539618	0.146592	-1.91749	BB702754	Uhrf1
1454223_at	0.829342	7.41002	4.17635	0.00542074	0.146727	-1.92218	AK016880	4933423P22Rik
1447929_at	0.856797	7.4591	4.17582	0.00542402	0.146727	-1.92281	AW060821	Ssh3
1422282_at	0.818211	6.59757	4.17575	0.00542449	0.146727	-1.9229	NM_009313	Tacr1
1422025_at	1.05536	7.23109	4.17209	0.00544717	0.146973	-1.92721	NM_008601	Mitf
1437244_at	1.70359	6.14287	4.16806	0.0054723	0.147053	-1.93197	BB770972	Gas2l3
1426004_a_at	0.876089	10.5755	4.16806	0.0054723	0.147053	-1.93197	AF114266	Tgm2
1423722_at	1.01584	11.0303	4.16743	0.0054762	0.147053	-1.9327	BC004013	Vmp1
1448314_at	0.964915	7.67657	4.1563	0.00554634	0.148498	-1.94585	NM_007659	Cdk1
1448324_at	0.866726	9.73626	4.15426	0.00555933	0.148727	-1.94827	NM_009070	Rnps1
1418944_at	3.02501	6.44711	4.14985	0.00558745	0.14935	-1.95349	BC027102	Cysltr1
1416013_at	0.702405	10.7947	4.14641	0.00560947	0.14935	-1.95755	NM_011116	Pld3
1460716_a_at	0.565519	10.7221	4.14546	0.00561557	0.149394	-1.95868	NM_022309	Cbfb
1416256_a_at	1.20654	10.3246	4.14358	0.00562772	0.14948	-1.96091	NM_011655	Tubb5
1426031_a_at	1.21197	7.23892	4.14357	0.00562775	0.14948	-1.96092	AF289078	Nfatc2
1448424_at	1.33316	9.59947	4.1407	0.0056463	0.149763	-1.96432	U91905	Frzb
1434061_at	1.17298	7.68501	4.13922	0.00565591	0.149763	-1.96608	BB431808	Rp2h
1453226_at	0.987575	5.95185	4.13884	0.00565836	0.149763	-1.96652	AK013867	Kif18b
1423801_a_at	0.890911	8.83613	4.13823	0.00566235	0.149763	-1.96725	BC005667	Aprt
1416258_at	1.18989	5.97729	4.12788	0.00572994	0.150648	-1.97952	NM_009387	Tk1
1436507_at	1.37824	7.61634	4.12567	0.00574454	0.150771	-1.98215	AV241470	Irak2
1416454_s_at	1.20952	11.7409	4.12555	0.00574529	0.150771	-1.98228	NM_007392	Acta2
1452185_at	0.724655	8.64966	4.12382	0.00575671	0.150771	-1.98434	AW413962	Ipo8
1416340_a_at	1.04846	10.8036	4.12177	0.0057703	0.150771	-1.98677	BC005430	Man2b1
1419684_at	2.36321	8.8747	4.1136	0.00582479	0.150894	-1.99649	NM_021443	Ccl8
1424046_at	1.16848	4.33544	4.11337	0.00582632	0.150894	-1.99676	AF002823	Bub1
1448662_at	1.00239	8.60357	4.11149	0.00583895	0.150894	-1.999	NM_008056	Fzd6
1452352_at	1.47735	7.59347	4.10867	0.0058579	0.151031	-2.00235	BG064656	Ctla2b
1429909_at	1.11466	4.8414	4.10545	0.00587968	0.151359	-2.00619	AK014682	Prr5l
1431792_a_at	0.606407	8.14743	4.10373	0.00589132	0.151542	-2.00823	AK004757	Stk11ip
1425598_a_at	1.40948	9.60101	4.09905	0.00592318	0.151925	-2.01381	M64608	Lyn
1415707_at	0.675468	9.22955	4.09887	0.00592442	0.151925	-2.01403	AI036318	Anapc2
1423508_at	0.960193	7.66289	4.097	0.0059372	0.152016	-2.01625	BB527816	Myst4
1422769_at	0.594496	10.2754	4.09606	0.00594363	0.152016	-2.01737	BG920261	Syncrip
1426964_at	0.903192	10.7245	4.09577	0.00594561	0.152016	-2.01772	AK013984	3110003A17Rik
1417134_at	0.737796	8.80732	4.09569	0.00594615	0.152016	-2.01781	NM_009274	Srpk2
1422591_at	0.735126	8.77872	4.0931	0.00596393	0.152354	-2.0209	BI965936	Tceb3
1422592_at	2.78879	5.91026	4.09134	0.00597605	0.15243	-2.023	NM_008729	Ctnnd2
1427141_at	0.816042	4.4392	4.09016	0.00598425	0.152523	-2.02442	BC002320	2700099C18Rik
1417862_at	1.05959	6.9215	4.08816	0.00599804	0.152642	-2.0268	NM_021427	Fam181b
1449125_at	1.46176	6.85657	4.0871	0.00600538	0.152712	-2.02806	NM_025566	Tnfaip8l1
1416554_at	1.61166	9.04094	4.08272	0.00603582	0.153216	-2.03329	NM_016861	Pdlim1
1429787_x_at	0.659283	8.86376	4.08162	0.00604353	0.153216	-2.03461	AK008144	Zwint
1455132_at	1.91846	6.77656	4.07594	0.00608333	0.153991	-2.0414	AV312663	Rasal3
1430822_at	0.950171	6.27472	4.07446	0.00609374	0.154121	-2.04316	AK017922	Smarce1
1448846_a_at	0.710096	12.6748	4.07261	0.00610677	0.154234	-2.04537	NM_009082	Rpl29
1420077_at	1.67704	6.19921	4.06888	0.00613318	0.154648	-2.04984	AI452102	E230029C05Rik
1460430_at	0.78178	9.34421	4.06834	0.00613704	0.154648	-2.05049	AK008416	Rap2c
1424280_at	0.632789	8.8707	4.06388	0.00616876	0.155116	-2.05582	BC018329	Mospd1
1425412_at	2.48613	6.79755	4.06343	0.006172	0.155116	-2.05636	AF486632	Nlrp3
1434976_x_at	1.16947	9.19363	4.06045	0.00619335	0.155153	-2.05993	AV216412	Eif4ebp1
1422151_at	1.03224	7.77543	4.06	0.00619657	0.155153	-2.06047	NM_030719	Gatsl2
1420380_at	3.05914	9.13703	4.05871	0.00620583	0.155153	-2.06202	AF065933	Ccl2
1421433_at	1.29605	4.53285	4.05867	0.00620614	0.155153	-2.06207	NM_030708	Zfhx4
1451746_a_at	0.897728	7.54151	4.05838	0.00620818	0.155153	-2.06241	AK016474	Atg12
1421071_at	0.82143	7.47271	4.05535	0.00623002	0.155351	-2.06604	NM_009507	Vhl
1437467_at	2.17859	9.07226	4.05231	0.00625207	0.155695	-2.06969	AV315205	Alcam
1422814_at	1.7181	5.35421	4.05067	0.00626396	0.155732	-2.07166	NM_009791	Aspm
1421797_a_at	0.805572	9.04153	4.04658	0.00629372	0.156239	-2.07656	NM_018875	Snx12
1455168_a_at	0.633057	12.3271	4.04468	0.00630761	0.156468	-2.07884	BM210111	Gnb2l1
1446380_at	0.551158	4.9049	4.03808	0.00635616	0.157089	-2.08677	BB101151	9430076C15Rik
1418707_at	0.794967	8.18301	4.03617	0.00637027	0.157322	-2.08907	NM_026121	Bag4
1417387_at	0.746279	9.01785	4.03484	0.00638015	0.157449	-2.09067	NM_026068	Med31
1448844_at	0.74069	9.55631	4.02829	0.00642893	0.158186	-2.09855	NM_025558	Cyb5b
1448519_at	1.27185	8.74428	4.02488	0.0064545	0.158465	-2.10265	D50563	Tead2
1448975_s_at	1.39085	6.55602	4.02205	0.00647581	0.158755	-2.10606	NM_031192	Ren1
1431591_s_at	1.23547	9.91204	4.02025	0.00648933	0.158938	-2.10822	AK019325	Gm9706
1422437_at	1.3898	11.3936	4.01979	0.00649282	0.158938	-2.10878	AV229424	Col5a2
1448302_at	0.67547	8.51121	4.01541	0.00652603	0.159518	-2.11405	AV281062	Kctd20
1455197_at	0.908641	5.39341	4.01411	0.00653596	0.159644	-2.11563	BE852181	Rnd1
1418641_at	1.87746	7.58407	4.01204	0.00655176	0.159704	-2.11812	BC006948	Lcp2
1422959_s_at	1.06843	9.14214	4.01201	0.00655195	0.159704	-2.11815	NM_030743	Rnf114
1415722_a_at	0.698307	8.37401	4.0119	0.00655277	0.159704	-2.11828	AK003213	Vta1
1422124_a_at	2.03539	9.06551	4.00851	0.00657879	0.159872	-2.12238	NM_011210	Ptprc
1449127_at	1.95762	7.79084	4.00421	0.00661185	0.160356	-2.12757	NM_009151	Selplg
1416837_at	0.771322	8.88054	4.00404	0.00661311	0.160356	-2.12777	BC018228	Bax
1421432_at	1.29448	8.2552	4.00208	0.00662828	0.160388	-2.13014	NM_019968	Arl10
1446789_at	1.18535	6.24605	4.00032	0.00664194	0.160388	-2.13227	BB239689	Zcrb1
1416656_at	1.0572	11.2528	4.00013	0.00664339	0.160388	-2.13249	NM_033444	Clic1
1416338_at	0.814874	8.82839	4.00012	0.00664345	0.160388	-2.1325	NM_013664	Sh3gl1
1450623_at	1.14712	9.83741	3.99418	0.0066897	0.16093	-2.13968	NM_010312	Gnb2
1448238_at	0.598493	11.0496	3.9941	0.00669033	0.16093	-2.13978	NM_026528	2700060E02Rik
1435330_at	2.30179	6.29769	3.99356	0.00669457	0.16093	-2.14043	BM241008	Pyhin1
1438824_at	1.23709	7.56803	3.98776	0.00674014	0.161213	-2.14745	BB465699	Slc20a1
1426642_at	0.861984	11.9594	3.98575	0.00675599	0.161477	-2.14988	BC004724	Fn1
1449152_at	1.54113	6.90711	3.98488	0.00676289	0.161526	-2.15094	AF059567	Cdkn2b
1436954_at	0.919784	9.45369	3.98077	0.00679549	0.161719	-2.15591	C76969	Wipf1
1450430_at	1.69937	10.1029	3.97738	0.00682248	0.161719	-2.16001	NM_008625	Mrc1
1422340_a_at	2.09177	6.09647	3.97583	0.00683493	0.161719	-2.1619	NM_009610	Actg2
1448208_at	0.654158	11.1237	3.9747	0.00684395	0.161719	-2.16327	NM_008539	Smad1
1450783_at	1.58716	9.06227	3.96761	0.00690107	0.16216	-2.17186	NM_008331	Ifit1
1419214_at	1.60128	6.33195	3.96726	0.0069039	0.16216	-2.17229	BC019185	Tnfrsf11a
1450586_at	0.978044	6.23401	3.96634	0.0069113	0.16216	-2.1734	NM_007539	Bdkrb1
1436262_x_at	0.760534	9.64656	3.96573	0.00691624	0.16216	-2.17414	BB112533	Otud5
1452410_a_at	1.47309	7.32323	3.96507	0.00692167	0.16216	-2.17495	BG867327	Fes
1416897_at	1.09019	8.73795	3.96462	0.00692532	0.16216	-2.17549	NM_030253	Parp9
1450298_at	0.881575	6.62214	3.9635	0.00693437	0.162258	-2.17685	NM_019418	Tnfsf14
1415824_at	0.999471	9.14389	3.96141	0.00695143	0.162499	-2.17939	BG060909	Scd1
1448656_at	1.63432	8.6285	3.96105	0.00695437	0.162499	-2.17983	NM_007581	Cacnb3
1448118_a_at	0.842835	11.5936	3.9575	0.00698336	0.162835	-2.18413	NM_009983	Ctsd
1429979_a_at	0.874013	10.2979	3.95573	0.00699792	0.163053	-2.18628	AK007977	Slc38a10
1438591_at	0.831217	6.7822	3.95503	0.00700368	0.163053	-2.18714	AV318916	Strada
1426813_at	0.933731	8.2091	3.954	0.00701216	0.163053	-2.18839	U01139	Ltv1
1450678_at	2.37387	8.99576	3.95399	0.00701225	0.163053	-2.1884	NM_008404	Itgb2
1423570_at	1.37426	9.5816	3.95143	0.00703336	0.163261	-2.19151	AW413978	Abcg1
1441190_at	0.64469	5.87544	3.95136	0.0070339	0.163261	-2.19159	AV381444	Arpc5l
1421196_at	0.625644	7.9536	3.95054	0.00704073	0.163261	-2.1926	NM_011202	Ptpn11
1434094_at	0.654229	6.83753	3.94771	0.00706418	0.163464	-2.19604	AV332097	Tmem125
1448627_s_at	1.71634	6.20567	3.9414	0.00711681	0.164227	-2.20372	NM_023209	Pbk
1416028_a_at	1.09297	9.02745	3.93953	0.0071325	0.164476	-2.206	NM_008258	Hn1
1434903_s_at	0.760706	7.65611	3.93871	0.00713935	0.16452	-2.20699	BG073776	Il1rl2
1423936_at	0.743948	8.31946	3.93793	0.0071459	0.164558	-2.20794	BF577853	Kctd5
1420479_a_at	0.808475	9.81449	3.92555	0.00725092	0.166111	-2.22304	BG064031	Nap1l1
1454206_a_at	1.09948	8.4228	3.92529	0.00725313	0.166111	-2.22335	AK020649	Adam15
1418069_at	2.33742	7.41713	3.92285	0.00727397	0.16636	-2.22632	NM_009695	Apoc2
1459902_at	1.33586	8.91501	3.92031	0.0072958	0.166404	-2.22942	AI510297	2700007P21Rik
1419206_at	1.33348	6.58386	3.91954	0.0073025	0.166443	-2.23037	BC019402	Cd37
1448405_a_at	1.12103	9.73404	3.91486	0.00734287	0.166867	-2.23608	BC010712	Eid1
1423557_at	1.03916	9.62402	3.9137	0.00735299	0.166911	-2.2375	BF537076	Ifngr2
1431430_s_at	1.20685	8.4967	3.91159	0.0073713	0.167213	-2.24008	AK012269	Trim59
1418977_at	0.736508	6.78993	3.91059	0.00738	0.167297	-2.2413	NM_020483	Sap30bp
1429110_a_at	0.741474	5.71838	3.90918	0.00739233	0.167463	-2.24303	AW701004	Nsun4
1459137_at	0.899627	5.03766	3.90163	0.00745856	0.16845	-2.25226	BM220776	Pml
1433201_at	1.50307	6.83857	3.89998	0.00747316	0.16845	-2.25428	AK010214	2310079F09Rik
1460452_at	0.775058	9.38207	3.8981	0.00748982	0.16845	-2.25659	BC003880	Mospd3
1451893_s_at	1.20516	7.88895	3.89735	0.00749643	0.16845	-2.2575	AF027503	Magi1
1448612_at	0.800693	7.69163	3.89515	0.00751597	0.168572	-2.26019	NM_018754	Sfn
1426415_a_at	0.811397	9.81707	3.89066	0.00755609	0.169222	-2.2657	AI746456	Trim25
1424733_at	1.52741	6.46811	3.8818	0.0076358	0.170128	-2.27656	AF177211	P2ry14
1431724_a_at	1.60209	5.28237	3.88128	0.00764052	0.170128	-2.2772	AK013804	P2ry12
1439562_at	0.763334	6.50107	3.88109	0.00764224	0.170128	-2.27744	BG071041	Mms22l
1435264_at	1.69551	8.27421	3.88101	0.00764299	0.170128	-2.27754	BB811788	Emilin2
1441950_s_at	1.36479	5.36482	3.88034	0.00764907	0.170128	-2.27836	AV064063	2010109A12Rik
1429055_at	1.22618	6.63311	3.87995	0.00765257	0.170128	-2.27884	BB559293	4930506M07Rik
1426276_at	0.685542	8.60306	3.87516	0.00769617	0.170796	-2.28472	AY075132	Ifih1
1425789_s_at	1.20324	6.99111	3.87497	0.00769793	0.170796	-2.28495	BC013271	Anxa8
1433686_at	0.662641	8.09505	3.87118	0.00773264	0.17117	-2.28961	BB192141	Cabin1
1449849_a_at	1.43599	7.14279	3.86755	0.00776599	0.171736	-2.29406	NM_013909	Fbxl6
1448103_s_at	0.580014	10.8704	3.86011	0.00783501	0.172691	-2.30322	NM_023144	Nono
1419549_at	2.06031	6.14997	3.85868	0.00784836	0.172738	-2.30498	NM_007482	Arg1
1456104_at	0.69625	8.91743	3.85646	0.00786905	0.172985	-2.30771	BE949498	Psmd11
1422095_a_at	0.61098	8.41131	3.85525	0.00788039	0.173032	-2.3092	AK004595	Cmpk2
1435155_at	1.07666	5.59674	3.85175	0.0079133	0.173295	-2.31351	BI455486	Cgn
1425444_a_at	1.14046	9.89103	3.85076	0.00792267	0.173365	-2.31474	S69114	Tgfbr2
1460238_at	1.20893	6.2392	3.84977	0.00793195	0.173423	-2.31595	NM_018857	Msln
1451360_at	1.20773	4.81744	3.84937	0.00793573	0.173423	-2.31644	BC018188	Ergic2
1438206_a_at	0.782251	9.49417	3.84778	0.0079508	0.173639	-2.31841	AI266964	Sys1
1421285_at	1.3045	8.12393	3.84443	0.00798253	0.17404	-2.32253	NM_031376	Pik3ap1
1460593_at	0.828726	7.12576	3.8442	0.00798477	0.17404	-2.32282	BF455403	Susd4
1438062_at	0.523058	7.35838	3.84266	0.00799942	0.174132	-2.32472	BM933984	Rsf1
1422572_at	1.41742	9.19769	3.83986	0.00802616	0.174396	-2.32817	NM_019566	Rhog
1419287_at	0.720025	8.76819	3.83752	0.00804861	0.174448	-2.33106	NM_025486	Tmem208
1431204_at	0.946727	5.33154	3.83362	0.0080861	0.174898	-2.33587	AI451448	4930578N16Rik
1451302_at	0.701733	8.56914	3.83353	0.00808695	0.174898	-2.33598	BC024574	1110012L19Rik
1418274_at	0.843087	9.56946	3.83193	0.00810248	0.174963	-2.33797	AA920031	Nutf2
1445324_s_at	1.65085	6.66932	3.83134	0.00810811	0.174963	-2.33869	BB444784	Greb1
1430533_a_at	0.801109	10.6799	3.83106	0.0081109	0.174963	-2.33904	BI134907	Ctnnb1
1425374_at	1.03248	6.41402	3.82878	0.00813297	0.175035	-2.34186	AB067534	Oas3
1421784_a_at	0.736719	5.83178	3.82851	0.00813553	0.175035	-2.34218	NM_007910	Efna4
1422813_at	0.610689	5.39124	3.82723	0.008148	0.175035	-2.34377	NM_007582	Cacng1
1448354_at	0.631257	9.83278	3.82687	0.00815148	0.175035	-2.34421	NM_008062	G6pdx
1450425_a_at	1.72927	8.30998	3.82639	0.00815616	0.175035	-2.3448	NM_026529	2700062C07Rik
1437464_at	0.656514	7.7599	3.82484	0.00817135	0.175249	-2.34673	AV175699	Spata7
1422868_s_at	1.46927	8.42187	3.82197	0.00819936	0.175624	-2.35027	NM_010266	Gda
1427188_at	0.824476	8.92852	3.82043	0.00821448	0.175722	-2.35218	BB362210	Arih1
1457172_at	1.24057	4.51182	3.81896	0.00822889	0.175918	-2.35399	BB461461	Arhgef15
1452424_at	0.640182	4.86765	3.81393	0.00827852	0.176527	-2.36022	AW493905	Lpar4
1455543_at	0.811206	8.17736	3.80974	0.0083202	0.176852	-2.36541	AW545966	Klhl18
1448784_at	0.772395	10.4319	3.8078	0.0083395	0.176956	-2.36781	NM_020024	Taf10
1422808_s_at	2.17619	7.08885	3.80712	0.00834627	0.176956	-2.36865	NM_033374	Dock2
1451973_at	0.667393	9.46223	3.80474	0.00837011	0.177112	-2.37161	BC019764	Uba5
1426041_a_at	0.725107	7.01712	3.80427	0.00837482	0.177112	-2.37219	AF402612	Fgd4
1431299_a_at	1.3328	9.64991	3.80144	0.00840327	0.177522	-2.3757	AK009340	2310014H01Rik
1448310_at	0.545019	9.24721	3.79983	0.00841944	0.177606	-2.37769	NM_019987	Ick
1452295_at	1.21505	9.51317	3.79346	0.00848403	0.178069	-2.3856	AV291712	Pmepa1
1426112_a_at	1.54786	8.16432	3.78875	0.00853203	0.178522	-2.39144	BC003824	Cd72
1447606_x_at	0.93312	5.85727	3.78841	0.00853554	0.178522	-2.39187	AV047063	Aqp11
1420816_at	0.887309	10.258	3.78787	0.00854107	0.178522	-2.39254	NM_018871	Ywhag
1460049_s_at	2.55544	9.00426	3.78599	0.00856034	0.178522	-2.39487	BB392676	1500015O10Rik
1415753_at	0.632207	8.06369	3.7851	0.00856956	0.178522	-2.39598	BC005632	Fam108a
1416875_at	1.55256	6.35667	3.78369	0.00858404	0.178522	-2.39773	NM_022321	Parvg
1432502_at	0.719297	6.67583	3.77873	0.00863533	0.178984	-2.4039	AK006468	1700028N14Rik
1427742_a_at	0.901403	10.1379	3.77757	0.00864735	0.178984	-2.40534	AF072403	Klf6
1451904_a_at	1.34134	7.69838	3.77713	0.00865198	0.178984	-2.40589	AB059633	Adam33
1453315_at	0.717382	7.13605	3.777	0.00865331	0.178984	-2.40605	AK020702	Wibg
1452150_at	0.794459	8.75611	3.77647	0.00865879	0.178984	-2.40671	BG071197	AU040320
1425588_at	0.757958	10.0734	3.77621	0.00866156	0.178984	-2.40704	BI155210	Ptprj
1448515_at	0.948995	8.73218	3.77119	0.00871401	0.179513	-2.41329	BB818311	Tsn
1453634_a_at	0.873262	9.76883	3.76994	0.00872707	0.179671	-2.41484	AK013303	Erp29
1424942_a_at	1.30915	9.54755	3.76731	0.00875473	0.180044	-2.41811	BC006728	Myc
1419592_at	0.744821	8.00401	3.76693	0.00875869	0.180044	-2.41858	NM_009472	Unc5c
1429762_a_at	0.941939	7.63796	3.76639	0.00876443	0.180044	-2.41926	AV260123	Bbs5
1426325_at	0.858777	8.65776	3.76617	0.00876674	0.180044	-2.41953	AB074017	Kif1c
1429930_at	1.19938	7.21236	3.76351	0.00879487	0.180125	-2.42285	AK006449	Ccdc19
1422047_at	0.910987	11.5354	3.76023	0.00882968	0.180471	-2.42694	NM_009868	Cdh5
1428533_at	0.897767	8.2966	3.75909	0.00884176	0.180476	-2.42835	BG918881	D1Bwg0212e
1422524_at	0.819241	8.55243	3.75764	0.00885723	0.180571	-2.43016	NM_023732	Abcb6
1452948_at	2.00491	8.07083	3.74758	0.00896525	0.181942	-2.44271	AK007540	Tnfaip8l2
1448402_at	0.813721	10.9481	3.74758	0.00896527	0.181942	-2.44271	NM_011602	Tln1
1437251_at	1.05416	5.62782	3.7409	0.00903782	0.182723	-2.45106	BG065056	Cdca2
1418628_at	0.778314	9.07845	3.73965	0.00905149	0.182723	-2.45262	NM_011317	Khdrbs1
1428942_at	0.684102	12.4041	3.73907	0.00905787	0.182723	-2.45335	AA796766	Mt2
1448754_at	1.10138	11.2081	3.73685	0.00908223	0.183036	-2.45613	NM_011254	Rbp1
1449085_at	0.655026	8.39715	3.73141	0.00914202	0.183704	-2.46292	NM_024250	Phf10
1425065_at	1.22075	7.26475	3.73046	0.00915259	0.183704	-2.46412	AB067535	Oas2
1448357_at	0.775244	10.8887	3.72932	0.00916521	0.183704	-2.46554	NM_026506	Snrpg
1445496_at	0.722346	6.43065	3.72838	0.00917564	0.183704	-2.46672	AW124723	Auh
1426908_at	0.813447	9.17393	3.72597	0.00920243	0.183704	-2.46974	AV302406	Galnt7
1437611_x_at	1.36307	6.70069	3.72515	0.00921154	0.183704	-2.47076	BB104669	Kif2c
1434867_at	2.21751	7.04198	3.72461	0.00921756	0.183704	-2.47144	AI503023	Slc4a11
1425532_a_at	0.703502	8.39786	3.7244	0.00921986	0.183704	-2.4717	U60884	Bin1
1427696_at	0.728755	5.23784	3.72281	0.00923765	0.183918	-2.47369	M59288	Fech
1434847_at	1.04327	7.0761	3.71951	0.00927463	0.183918	-2.47783	BB432741	Cnnm4
1437858_at	1.34139	7.14387	3.71362	0.00934095	0.184576	-2.48521	AV367203	Dpy19l3
1416695_at	1.00838	9.62799	3.71141	0.00936604	0.184744	-2.48798	BC002055	Tspo
1452954_at	1.9925	8.39374	3.71049	0.00937648	0.184744	-2.48913	AV162459	Ube2c
1423556_at	0.682142	5.80002	3.70995	0.00938263	0.184744	-2.48981	AV021656	Akr1b7
1460428_at	0.601377	9.64946	3.70809	0.0094038	0.185052	-2.49215	BC003286	Ankrd13a
1452060_a_at	0.760883	8.31216	3.70674	0.00941917	0.185114	-2.49384	BB705335	Limk2
1434830_at	1.15961	8.54051	3.70598	0.00942784	0.185114	-2.49479	AV228517	Mxd1
1421134_at	0.839726	4.74997	3.70192	0.00947444	0.185677	-2.49989	NM_009704	Areg
1456478_at	0.562756	8.18075	3.69834	0.00951566	0.186157	-2.50439	BB183423	Pgm2l1
1447925_at	1.1979	6.43405	3.69433	0.00956213	0.186493	-2.50943	BE456338	D630033A02Rik
1448566_at	1.57993	8.73911	3.69428	0.00956269	0.186493	-2.50949	AF226613	Slc40a1
1444073_at	0.868231	6.20251	3.69126	0.0095978	0.186493	-2.51328	AV352375	Maf
1435195_at	1.37399	7.96879	3.69034	0.00960854	0.186493	-2.51444	BG076358	Vash1
1452679_at	0.681367	10.3107	3.6903	0.00960901	0.186493	-2.51449	AA986082	Tubb2b
1430536_a_at	0.740339	10.4787	3.68848	0.00963033	0.186636	-2.51679	BB071632	Erh
1423092_at	1.33759	6.78959	3.68807	0.0096351	0.186636	-2.5173	BI410774	Incenp
1436383_at	0.757176	8.25684	3.68563	0.00966377	0.186975	-2.52037	BE946238	Cplx2
1421958_at	0.762029	7.61779	3.68374	0.00968595	0.187146	-2.52275	NM_008478	L1cam
1416997_a_at	0.819783	5.96397	3.67867	0.00974591	0.187623	-2.52914	NM_010404	Hap1
1421964_at	0.867312	8.22854	3.67792	0.00975475	0.187623	-2.53007	NM_008716	Notch3
1417068_a_at	1.04045	9.61217	3.67714	0.00976406	0.187623	-2.53106	BC010191	Ptpn1
1442445_at	1.01424	7.14934	3.67709	0.00976465	0.187623	-2.53112	AI593945	2610027H17Rik
1426433_at	0.972187	6.3185	3.67639	0.00977295	0.187664	-2.532	W34301	Myct1
1417601_at	2.42585	9.00044	3.67476	0.00979241	0.187744	-2.53406	NM_015811	Rgs1
1449027_at	1.11503	9.42375	3.67326	0.00981034	0.18796	-2.53596	AF378088	Rhou
1433028_at	0.930042	6.56399	3.6707	0.00984093	0.188438	-2.53918	AK014679	4833411I10Rik
1428156_at	1.13234	8.44101	3.66833	0.00986932	0.188707	-2.54216	AV021455	Gng2
1418962_at	0.597136	8.90664	3.66812	0.00987189	0.188707	-2.54243	AK009714	Necap2
1420976_at	1.02082	7.78117	3.6663	0.00989384	0.188835	-2.54473	BB637556	Man1a2
1432374_a_at	0.916073	8.85269	3.66569	0.0099012	0.188835	-2.5455	AK016617	Ept1
1444636_at	1.12167	6.17165	3.66048	0.00996428	0.189821	-2.55207	AV281182	4930592I03Rik
1448883_at	1.59534	9.42582	3.65909	0.00998114	0.190034	-2.55382	NM_011175	Lgmn
1429734_at	1.04008	6.02732	3.65861	0.00998704	0.190038	-2.55443	AK014608	4632434I11Rik
1429258_at	0.979715	7.77244	3.65573	0.0100222	0.190338	-2.55807	AK003910	A030001D20Rik
1453372_at	0.798554	8.99077	3.65545	0.0100256	0.190338	-2.55842	AK014639	Dnajc1
1431181_a_at	0.914959	7.9884	3.65456	0.0100365	0.190437	-2.55954	AK017655	Luc7l
1428585_at	0.739371	10.054	3.65197	0.0100683	0.190781	-2.56282	BE853286	Actn1
1452338_s_at	0.966759	9.3743	3.6514	0.0100753	0.190781	-2.56354	AA172344	Itsn1
1416350_at	0.777235	7.01938	3.65122	0.0100775	0.190781	-2.56376	NM_078477	Klf16
1438804_at	0.592141	9.42808	3.64908	0.0101038	0.190888	-2.56646	AV254985	40422
1435248_a_at	0.959307	9.37678	3.64845	0.0101117	0.190888	-2.56727	BG917504	Btaf1
1433874_at	0.740382	8.37503	3.64682	0.0101318	0.190943	-2.56932	BM951910	Ssh1
1425310_a_at	1.07623	7.80927	3.64471	0.010158	0.191114	-2.57199	BC002218	Emid2
1427076_at	2.06974	10.2393	3.64139	0.0101992	0.191459	-2.57619	L20315	Mpeg1
1446951_at	2.96728	7.14523	3.64057	0.0102094	0.191513	-2.57723	BB526042	P4ha3
1449453_at	1.60492	7.54325	3.63427	0.0102885	0.192422	-2.58521	AI647987	Bst1
1420521_at	0.712836	6.58411	3.63408	0.0102908	0.192422	-2.58545	BC005747	Papln
1417240_at	0.701347	10.6507	3.6322	0.0103146	0.192758	-2.58783	NM_011777	Zyx
1422473_at	0.566597	8.7681	3.63048	0.0103363	0.192836	-2.59001	BM246564	Pde4b
1418638_at	1.8027	8.08283	3.63014	0.0103406	0.192836	-2.59044	NM_010387	H2-DMb1
1423829_at	1.31234	7.39992	3.63004	0.0103418	0.192836	-2.59056	BC011343	Fam49b
1419754_at	2.15776	8.05088	3.6242	0.0104161	0.19368	-2.59797	NM_010864	Myo5a
1428983_at	0.989117	6.51677	3.62329	0.0104277	0.193703	-2.59912	AW124134	Scx
1420381_a_at	0.869431	9.83029	3.62319	0.0104289	0.193703	-2.59924	NM_053257	Rpl31
1452665_at	0.895939	7.60234	3.62254	0.0104373	0.193752	-2.60008	AK012131	Ttc27
1433883_at	0.622703	11.1813	3.6217	0.010448	0.193842	-2.60113	AV122663	Tpm4
1417811_at	1.16017	7.38962	3.61982	0.0104721	0.194181	-2.60352	NM_133221	Slc24a6
1449324_at	0.579532	8.51428	3.6178	0.0104981	0.194556	-2.60609	BM234652	Ero1l
1442019_at	1.77815	9.13054	3.61544	0.0105286	0.194883	-2.60908	BB627097	Rcvrn
1417467_a_at	0.885104	8.0304	3.61507	0.0105333	0.194883	-2.60954	AK003405	Tada3
1422191_at	1.22904	5.67799	3.60955	0.010605	0.195668	-2.61656	NM_021325	Cd200r1
1433621_at	0.626982	8.31453	3.60747	0.010632	0.196058	-2.6192	BB334979	Wdr41
1439154_at	0.630276	8.41549	3.60265	0.0106951	0.196255	-2.62532	BB473634	Nup98
1455504_a_at	1.22937	9.44277	3.6022	0.010701	0.196255	-2.6259	BE133749	Gm10244
1419624_a_at	0.555873	4.461	3.60107	0.0107159	0.196255	-2.62734	NM_025851	1700010I14Rik
1457741_at	0.570653	5.42548	3.6003	0.0107261	0.196255	-2.62832	AV377040	Gm12688
1432692_at	1.3285	6.92342	3.59874	0.0107466	0.196255	-2.6303	AK015812	4930517G19Rik
1417877_at	0.806798	6.09306	3.5972	0.010767	0.196255	-2.63226	NM_026189	Eepd1
1416191_at	1.07129	9.29652	3.59594	0.0107836	0.196255	-2.63385	BC003707	Sec61a1
1449049_at	2.2615	6.10687	3.59417	0.0108071	0.196576	-2.63611	AF316985	Tlr1
1448559_at	0.553402	10.2086	3.58787	0.0108913	0.197325	-2.64413	NM_008027	Flot1
1429246_a_at	1.00847	9.24842	3.58418	0.0109409	0.197824	-2.64883	AK013026	Anxa6
1424469_a_at	0.592375	9.07153	3.58353	0.0109497	0.197876	-2.64967	BC025045	Cpsf4
1418097_a_at	0.773418	10.0381	3.5829	0.0109581	0.197921	-2.65046	NM_016715	Crlf2
1447806_s_at	0.743155	4.08814	3.58197	0.0109706	0.19804	-2.65164	BB036235	Srpk3
1451117_a_at	0.841291	7.43195	3.57967	0.0110019	0.198171	-2.65458	BC004710	Tom1l1
1415957_a_at	0.51209	9.97092	3.5795	0.0110041	0.198171	-2.6548	AV297071	Rrp1
1424759_at	1.08443	9.26518	3.57947	0.0110044	0.198171	-2.65483	BC017528	Arrdc4
1457161_at	0.803482	7.23949	3.57881	0.0110134	0.198171	-2.65567	BB111383	9530029O12Rik
1450228_a_at	0.922595	8.94632	3.57585	0.0110537	0.198788	-2.65945	NM_008844	Pip5k1c
1436562_at	0.887165	8.8637	3.57369	0.0110831	0.199044	-2.6622	BG063981	Ddx58
1429295_s_at	1.97817	6.3854	3.5735	0.0110858	0.199044	-2.66245	AK010336	Trip13
1449449_at	1.00062	8.60917	3.57213	0.0111046	0.199094	-2.6642	NM_022415	Ptges
1422739_at	0.71675	6.97424	3.56881	0.0111501	0.199661	-2.66843	AV346600	Hs2st1
1429207_at	0.601779	7.11898	3.568	0.0111612	0.199664	-2.66946	BB257344	5730408K05Rik
1416386_a_at	0.821815	9.75009	3.56663	0.0111801	0.19971	-2.67122	NM_010749	M6pr
1422053_at	2.29496	7.70058	3.56644	0.0111827	0.19971	-2.67145	NM_008380	Inhba
1418154_at	1.18195	7.60475	3.56526	0.0111991	0.19979	-2.67297	NM_030563	N4bp1
1449455_at	2.72414	7.01014	3.56454	0.011209	0.19986	-2.67388	NM_010407	Hck
1454027_at	0.637627	5.42798	3.56347	0.0112238	0.200006	-2.67525	AK019619	4930448N21Rik
1430630_at	0.870021	6.30635	3.55779	0.0113028	0.200382	-2.68251	BB236218	Itgb1
1424101_at	0.662766	10.0966	3.55776	0.0113033	0.200382	-2.68255	BC027206	Hnrnpl
1436321_at	0.834653	6.1741	3.55587	0.0113296	0.200512	-2.68496	BF578266	B3gnt7
1415750_at	0.639507	7.80114	3.5539	0.0113573	0.200818	-2.68748	BC019504	Tbl3
1433896_at	1.29494	8.15231	3.55253	0.0113765	0.200916	-2.68923	AW495410	Tmem127
1451648_a_at	0.92541	7.56476	3.55208	0.0113828	0.200922	-2.68981	BC022108	Folr2
1417292_at	0.807516	8.57989	3.54724	0.0114512	0.201385	-2.696	NM_008330	Ifi47
1418021_at	1.08784	10.0892	3.54643	0.0114626	0.20142	-2.69703	NM_009780	C4b
1425126_at	1.39777	4.99055	3.54606	0.0114679	0.20142	-2.69751	BC011310	Ncam1
1424518_at	1.01596	7.32199	3.54582	0.0114713	0.20142	-2.69782	BC020489	Apol9a
1439698_at	0.929086	6.25402	3.54297	0.0115119	0.201995	-2.70147	AV277618	Zfp276
1455251_at	0.596373	10.2773	3.54267	0.0115162	0.201995	-2.70185	AV071536	Itga1
1460646_at	0.596757	9.54096	3.54051	0.011547	0.202182	-2.70462	NM_009974	Csnk2a2
1437419_at	0.792254	8.74279	3.53912	0.0115667	0.202248	-2.70639	BB329439	Bmp2k
1421291_at	0.850136	5.05941	3.53897	0.011569	0.202248	-2.70659	NM_010553	Il18rap
1452296_at	1.12088	10.4117	3.53869	0.0115729	0.202248	-2.70694	BM570006	Slit3
1418208_at	1.0179	9.09676	3.53471	0.0116302	0.202562	-2.71205	NM_011040	Pax8
1448226_at	0.733693	7.54377	3.5316	0.0116751	0.202562	-2.71604	NM_009104	Rrm2
1421164_a_at	0.842517	9.76415	3.53156	0.0116756	0.202562	-2.71608	NM_008488	Arhgef1
1450724_at	1.24401	8.10442	3.53154	0.0116759	0.202562	-2.71611	NM_053090	Fam126a
1434322_at	1.34017	7.30413	3.5312	0.0116809	0.202562	-2.71655	BB513585	Micall2
1459910_at	0.751161	9.62033	3.53102	0.0116834	0.202562	-2.71677	AW011961	Tnks
1418036_at	0.989634	7.61715	3.529	0.0117128	0.202562	-2.71937	NM_008922	Prim2
1426505_at	1.59193	8.21645	3.52815	0.0117252	0.202562	-2.72046	AI122415	Evi2b
1425393_a_at	0.489179	8.76126	3.52793	0.0117283	0.202562	-2.72074	U74463	Map2k7
1435922_at	1.27711	6.65508	3.52789	0.0117289	0.202562	-2.72079	BM022665	Fbxl19
1424114_s_at	0.739516	10.2863	3.5249	0.0117725	0.202985	-2.72463	BG970109	Lamb1
1424150_at	0.552184	9.0901	3.52138	0.011824	0.203687	-2.72915	BC024955	Gdpd5
1422770_at	0.748769	7.71259	3.52041	0.0118382	0.203687	-2.73038	AB052834	Rad51l3
1451358_a_at	2.27202	5.95305	3.51754	0.0118804	0.203994	-2.73407	AF212320	Racgap1
1417266_at	2.14541	8.98469	3.51603	0.0119028	0.204273	-2.73601	BC002073	Ccl6
1416054_at	0.566839	12.3529	3.5136	0.0119388	0.204684	-2.73914	NM_009095	Rps5
1424060_at	0.699362	7.2122	3.51358	0.011939	0.204684	-2.73915	BC024921	Neil3
1416708_a_at	0.957774	10.0343	3.5113	0.0119728	0.205131	-2.74208	NM_027898	Gramd1a
1449207_a_at	0.9634	7.77548	3.511	0.0119774	0.205131	-2.74247	NM_009004	Kif20a
1416865_at	0.639369	8.22791	3.50725	0.0120333	0.205634	-2.7473	BC011462	Fgd1
1455873_a_at	0.867086	8.41178	3.50501	0.0120669	0.206031	-2.75018	BB313038	Vps18
1417340_at	0.758581	9.99955	3.50386	0.0120841	0.206137	-2.75165	NM_023140	Glrx3
1418838_at	0.586731	9.11457	3.50109	0.0121258	0.206153	-2.75521	BC011273	Abcd1
1448148_at	0.771431	11.4579	3.50093	0.0121282	0.206153	-2.75542	M86736	Grn
1454732_at	0.527235	8.16611	3.50069	0.0121319	0.206153	-2.75573	AV340862	Mtap1s
1450478_a_at	1.16435	9.45424	3.49753	0.0121796	0.206528	-2.7598	X63440	Ptpn12
1418204_s_at	2.0037	9.20942	3.49734	0.0121825	0.206528	-2.76004	NM_019467	Aif1
1441165_s_at	1.25242	6.55922	3.49675	0.0121915	0.206576	-2.76081	AI448973	Clstn2
1428132_at	1.15529	9.69185	3.49423	0.0122298	0.206964	-2.76404	AK008084	Cdc42se1
1424749_at	0.817061	8.09966	3.49402	0.012233	0.206964	-2.76432	BC025226	Wdfy1
1451036_at	0.685201	9.66973	3.49346	0.0122415	0.207002	-2.76503	BB095517	Spg21
1416995_at	0.648222	7.04407	3.49304	0.0122479	0.207005	-2.76557	NM_030880	Pacsin3
1450267_at	2.30654	5.5739	3.49207	0.0122628	0.207153	-2.76683	NM_133212	Tlr8
1453022_at	1.56205	8.92527	3.48946	0.0123026	0.207624	-2.77019	AK003305	Gpihbp1
1418895_at	0.961751	10.9231	3.48943	0.0123031	0.207624	-2.77023	NM_018773	Skap2
1425250_a_at	2.72024	7.62313	3.48635	0.0123504	0.207792	-2.77419	AF366052	Slc14a2
1416863_at	0.481169	7.18536	3.48436	0.0123811	0.207964	-2.77676	NM_022419	Abhd8
1424775_at	1.09229	9.84527	3.4838	0.0123897	0.207964	-2.77748	BC018470	Oas1g
1450749_a_at	1.42369	8.9696	3.48327	0.0123979	0.207964	-2.77817	NM_013613	Nr4a2
1449166_at	1.48635	6.90531	3.4817	0.0124222	0.208162	-2.78019	NM_025393	S100a14
1452231_x_at	0.724387	10.0001	3.48058	0.0124395	0.208244	-2.78163	M74124	Ifi205
1419835_s_at	0.75044	10.604	3.47813	0.0124776	0.208463	-2.78479	AW123286	Plec
1433960_at	0.529091	8.54698	3.47495	0.0125273	0.208948	-2.7889	BB546077	Isg20l2
1429987_at	1.57195	5.85298	3.47467	0.0125316	0.208948	-2.78926	AK018112	9930013L23Rik
1423596_at	1.29803	9.28239	3.47458	0.012533	0.208948	-2.78937	BB528391	Nek6
1440235_at	0.697074	4.92754	3.4739	0.0125437	0.208948	-2.79025	BB151146	Itga10
1450915_at	0.730195	9.93273	3.47387	0.0125441	0.208948	-2.79029	BM222025	Ap3b1
1436828_a_at	0.544728	10.5249	3.47157	0.0125802	0.209261	-2.79326	BG069764	Tpd52l2
1460222_at	0.752532	7.53546	3.47017	0.0126023	0.209388	-2.79507	NM_009164	Sh3bp1
1454172_at	0.693093	6.0879	3.46803	0.0126359	0.209627	-2.79783	AK020114	Bcorl1
1427107_at	0.923162	7.85762	3.46689	0.0126539	0.209627	-2.7993	BM938327	Slc16a11
1443250_at	1.07018	6.19664	3.46562	0.012674	0.209856	-2.80094	AV246932	Rgs2
1428350_at	0.619612	6.64569	3.46501	0.0126837	0.209913	-2.80174	AV091287	Ctu2
1430875_a_at	0.549527	8.49743	3.4644	0.0126934	0.209917	-2.80252	AK017959	Pak1ip1
1446972_at	0.962465	7.94197	3.46334	0.0127102	0.209917	-2.80389	BG063165	D15Wsu126e
1416811_s_at	1.16375	10.8318	3.4626	0.0127219	0.209917	-2.80484	NM_007796	Ctla2a
1419296_at	1.60481	7.1148	3.46197	0.0127319	0.209917	-2.80566	NM_138630	Arhgap4
1418612_at	2.42271	6.00925	3.46052	0.0127551	0.210064	-2.80754	NM_011407	Slfn1
1424927_at	1.70507	7.16205	3.46048	0.0127557	0.210064	-2.80759	BC025083	Glipr1
1437494_at	1.25423	8.30609	3.45964	0.0127691	0.210076	-2.80867	BB469472	Mapkapk3
1446088_at	0.938371	5.92527	3.45876	0.0127833	0.210103	-2.80982	BB102291	9430081I23Rik
1422476_at	1.45595	10.9098	3.45822	0.0127918	0.210103	-2.81051	NM_023065	Ifi30
1423842_a_at	0.768001	7.96383	3.45678	0.0128149	0.210313	-2.81237	AF305730	Rnf41
1448775_at	0.591242	10.3722	3.45515	0.012841	0.210506	-2.81448	NM_008328	Ifi203
1417585_at	0.708455	7.61998	3.45479	0.0128467	0.210506	-2.81494	NM_018815	Nup210
1418107_at	0.558024	7.50157	3.45321	0.0128723	0.210737	-2.81699	NM_009326	Tcea2
1421537_at	2.00316	6.27157	3.45191	0.0128932	0.210943	-2.81867	NM_010468	Hoxd3
1435108_at	0.984314	7.42192	3.45118	0.012905	0.210962	-2.81961	BG295243	Arhgap22
1416611_at	0.80742	9.60844	3.45049	0.012916	0.211023	-2.8205	BG965399	Scamp2
1453675_at	0.834391	5.55289	3.44762	0.0129626	0.21141	-2.82423	AK011813	Slc16a10
1444162_at	0.780067	6.48726	3.44443	0.0130144	0.211943	-2.82835	BB515624	Frs2
1418449_at	0.936036	9.34736	3.44353	0.0130292	0.211964	-2.82952	NM_133664	Lad1
1449165_at	0.503604	9.05343	3.44318	0.0130349	0.211964	-2.82998	BC014767	Capn5
1438447_at	1.31716	5.84804	3.44259	0.0130445	0.211984	-2.83073	BB754207	Ddx11
1455736_at	0.546376	5.40087	3.44174	0.0130585	0.211984	-2.83184	AI326984	Mybpc2
1435054_at	1.73789	7.77928	3.43423	0.013182	0.213196	-2.84157	BG064903	Eme1
1445466_at	0.603172	6.24488	3.4331	0.0132007	0.213356	-2.84304	BE957092	Map6d1
1418985_at	1.27155	7.61348	3.43247	0.013211	0.213356	-2.84385	NM_030249	Cttnbp2nl
1418599_at	1.48003	8.1131	3.43098	0.0132358	0.213532	-2.84578	NM_007729	Col11a1
1449943_at	1.27596	8.72407	3.4283	0.0132804	0.213772	-2.84926	NM_008494	Lfng
1422593_at	0.513641	10.2223	3.42823	0.0132816	0.213772	-2.84935	NM_009681	Ap3s1
1435498_at	0.745669	8.40112	3.42661	0.0133086	0.213898	-2.85146	AU043075	Arfip2
1432565_at	0.976524	6.45009	3.42488	0.0133374	0.213995	-2.85369	AK019053	Gm15247
1418738_at	0.557745	8.81243	3.42475	0.0133397	0.213995	-2.85386	BC009652	Scn1b
1430083_at	0.738471	5.45273	3.42475	0.0133397	0.213995	-2.85387	AK012007	2610307P16Rik
1448887_x_at	0.615573	9.14384	3.42444	0.0133448	0.213995	-2.85426	NM_019502	Fxc1
1427007_at	1.91305	7.47345	3.42248	0.0133777	0.214184	-2.85681	AK004734	Sash3
1431776_at	0.830221	9.05194	3.42185	0.0133884	0.214216	-2.85763	AK013833	Tob2
1416528_at	0.893473	11.9024	3.42122	0.0133989	0.214216	-2.85845	NM_080559	Sh3bgrl3
1417931_at	0.893761	7.50745	3.42031	0.0134143	0.214359	-2.85963	NM_010811	Ndst2
1417799_at	1.20557	5.82325	3.41842	0.0134462	0.214766	-2.86209	BC020190	Atp6v1g2
1425630_at	0.749319	6.82988	3.41577	0.013491	0.215233	-2.86553	L38622	Sin3b
1451230_a_at	0.526638	11.0714	3.41089	0.013574	0.215982	-2.87187	BC007478	Wbp5
1438017_at	1.15917	7.51378	3.40986	0.0135916	0.216038	-2.87321	AV327629	Rusc1
1423552_at	0.595186	9.0723	3.40981	0.0135924	0.216038	-2.87327	BF658789	Leprotl1
1451321_a_at	1.26839	8.40792	3.40707	0.0136394	0.216038	-2.87683	BC003333	Rbm43
1452657_at	1.12707	8.64784	3.40534	0.0136692	0.216038	-2.87909	AK005223	Ap1s2
1426648_at	1.23799	8.55668	3.40517	0.0136722	0.216038	-2.87931	BG918951	Mapkapk2
1437759_at	0.806396	7.88827	3.40433	0.0136865	0.216038	-2.88039	AV343511	Pfkp
1441890_x_at	1.15641	5.87551	3.40326	0.0137049	0.216038	-2.88178	BB366425	Tmeff1
1448250_at	1.14387	8.82183	3.40306	0.0137085	0.216038	-2.88206	BG072972	9030425E11Rik
1417364_at	0.485405	12.3792	3.40234	0.0137208	0.216038	-2.88298	AF321126	Eef1g
1448702_at	0.649848	9.33641	3.40227	0.0137221	0.216038	-2.88308	BE287896	Ier3ip1
1417785_at	1.33602	7.80211	3.4013	0.0137389	0.216096	-2.88434	NM_134102	Pla1a
1421173_at	0.856622	5.29715	3.4006	0.013751	0.216096	-2.88525	U34307	Irf4
1420603_s_at	0.798629	5.06314	3.40032	0.0137558	0.216096	-2.88561	NM_009016	Raet1a
1452197_at	1.68716	8.80305	3.39626	0.0138263	0.216791	-2.8909	AV172948	Smc4
1452746_at	0.660532	7.87495	3.39617	0.0138279	0.216791	-2.89101	BM944122	Atp13a2
1421582_a_at	0.598832	9.35011	3.39442	0.0138584	0.216791	-2.89329	NM_009952	Creb1
1422512_a_at	0.815107	7.31508	3.39418	0.0138626	0.216791	-2.89361	AW476433	Ogfr
1439908_at	0.82767	8.14033	3.39368	0.0138714	0.216791	-2.89426	BB703579	Zkscan1
1417640_at	0.809269	5.81483	3.39315	0.0138806	0.216833	-2.89494	NM_008339	Cd79b
1426127_x_at	0.848603	6.08751	3.39116	0.0139155	0.216966	-2.89754	AF288377	Klra18
1424080_at	0.654639	8.68589	3.39043	0.0139284	0.216966	-2.8985	BC016273	Dcps
1430021_a_at	0.498659	9.2046	3.38698	0.013989	0.216966	-2.90299	AK011772	Sae1
1440609_at	1.03836	6.54955	3.38602	0.014006	0.216966	-2.90424	BB113015	Map4k4
1438475_at	2.20904	7.80834	3.38369	0.0140471	0.216966	-2.90727	BM246462	AB124611
1439659_at	1.20031	7.72144	3.38339	0.0140526	0.216966	-2.90767	BB014981	Usp49
1415991_a_at	0.657696	10.2256	3.38312	0.0140574	0.216966	-2.90802	NM_027910	Klhdc3
1417658_at	0.967036	6.01086	3.38295	0.0140603	0.216966	-2.90824	NM_134011	Tbrg4
1417402_at	0.70869	10.0657	3.3821	0.0140754	0.216966	-2.90935	NM_138743	Fam165b
1421044_at	0.98138	8.93385	3.38208	0.0140757	0.216966	-2.90937	BB528408	Mrc2
1437785_at	1.55523	7.61635	3.38085	0.0140977	0.216979	-2.91098	AV364944	Adamts9
1422944_a_at	0.793254	5.76351	3.3777	0.0141538	0.217342	-2.91509	NM_019670	Diap3
1422040_at	1.59495	8.01461	3.37597	0.0141848	0.217718	-2.91735	AF176670	Sema7a
1449858_at	2.1636	7.7087	3.37526	0.0141974	0.217761	-2.91827	NM_019388	Cd86
1433247_at	1.1073	5.27167	3.37368	0.0142259	0.217779	-2.92034	AK021269	C530007A02Rik
1418004_a_at	0.573176	12.1286	3.37177	0.0142602	0.217879	-2.92282	NM_023056	Tmem176b
1426035_at	0.870225	9.1966	3.37168	0.0142618	0.217879	-2.92294	BC026459	Serinc4
1459304_at	1.91465	7.48251	3.36961	0.0142992	0.217879	-2.92565	BB449560	A730054J21Rik
1421335_a_at	1.36352	7.62307	3.36958	0.0142997	0.217879	-2.92568	NM_016686	Vezf1
1433748_at	0.677672	10.3178	3.36885	0.0143129	0.217981	-2.92663	BG073303	Zdhhc18
1422807_at	1.02342	7.69113	3.36732	0.0143406	0.218204	-2.92863	NM_007480	Arf5
1426022_a_at	0.619639	8.56136	3.36595	0.0143656	0.218372	-2.93043	BC021808	Vill
1426165_a_at	1.71879	7.06841	3.36234	0.0144313	0.218644	-2.93515	D86352	Casp3
1434525_at	1.03736	7.97772	3.36189	0.0144395	0.218644	-2.93573	BE447438	Zdhhc12
1421670_a_at	0.598279	7.97675	3.36188	0.0144396	0.218644	-2.93574	NM_029926	Irak4
1417401_at	1.35708	9.49206	3.35921	0.0144884	0.218955	-2.93923	NM_030690	Rai14
1459990_at	0.875995	9.14148	3.35899	0.0144926	0.218955	-2.93953	BF462661	Ddr1
1424156_at	1.03872	6.74511	3.35844	0.0145025	0.218955	-2.94023	U27177	Rbl1
1419398_a_at	0.558558	10.2715	3.3583	0.0145051	0.218955	-2.94042	NM_007874	Reep5
1451311_a_at	0.521268	10.0376	3.35736	0.0145224	0.218955	-2.94165	BC014875	Adipor1
1425000_s_at	0.497303	7.26711	3.35708	0.0145276	0.218955	-2.94201	BC025867	5430407P10Rik
1427025_at	1.00953	6.83979	3.35583	0.0145506	0.219104	-2.94365	AV094609	Mtmr7
1428723_at	0.816257	8.57338	3.35215	0.0146185	0.220006	-2.94846	AK009886	2310047M10Rik
1439118_at	0.804694	5.2865	3.34968	0.0146644	0.220322	-2.9517	BF467479	Slc35e4
1435954_at	0.973296	8.89695	3.34722	0.0147102	0.220666	-2.95492	BG069330	Zfp710
1420593_a_at	0.911152	7.38097	3.34694	0.0147154	0.220666	-2.95528	NM_011566	Tead3
1425028_a_at	0.841076	10.6674	3.34574	0.0147378	0.220802	-2.95685	BC024358	Tpm2
1425676_a_at	0.713645	9.68054	3.34534	0.0147452	0.220802	-2.95738	BC006735	Elovl1
1427910_at	0.492237	6.80594	3.34372	0.0147755	0.220802	-2.9595	AK003744	Cst6
1418666_at	1.53134	6.57125	3.34372	0.0147756	0.220802	-2.9595	NM_008987	Ptx3
1429048_at	1.44766	8.26921	3.3426	0.0147966	0.22096	-2.96097	AK010745	Bloc1s2
1431831_at	1.14283	6.61621	3.34163	0.0148148	0.220992	-2.96224	AK010392	2210009G21Rik
1434689_at	1.35626	7.38362	3.34076	0.014831	0.221135	-2.96337	BM237055	Zfp637
1424490_at	0.654247	6.64099	3.3396	0.0148529	0.221363	-2.96489	BC024802	Zfp428
1418014_a_at	1.11959	9.95813	3.33861	0.0148716	0.221443	-2.96619	NM_022305	B4galt1
1423573_at	1.47401	7.66831	3.33743	0.0148939	0.221505	-2.96774	BB206480	Srd5a3
1421457_a_at	1.41377	6.13926	3.33566	0.0149273	0.221681	-2.97005	NM_023380	Samsn1
1419004_s_at	2.32696	9.2077	3.33419	0.0149552	0.221961	-2.97198	L16462	Bcl2a1a
1448128_at	0.766677	10.6768	3.3337	0.0149646	0.221961	-2.97263	NM_008906	Ctsa
1431055_a_at	1.59013	7.58403	3.33322	0.0149737	0.221975	-2.97326	AK010399	Snx10
1420150_at	0.688819	10.1152	3.33231	0.0149909	0.222072	-2.97444	AI596360	Spsb1
1420749_a_at	0.576044	5.70351	3.33217	0.0149936	0.222072	-2.97462	NM_010127	Pou6f1
1417039_a_at	1.46174	8.90926	3.33044	0.0150265	0.222218	-2.97689	NM_025611	Cul7
1426677_at	0.946297	10.7139	3.32984	0.0150381	0.222218	-2.97769	BM233746	Flna
1447016_at	1.08657	5.11811	3.32917	0.0150508	0.222218	-2.97856	BB256507	Tbc1d1
1451537_at	0.529293	5.94392	3.32916	0.015051	0.222218	-2.97857	BC005611	Chi3l1
1419125_at	1.2359	8.70106	3.32781	0.0150769	0.222357	-2.98035	NM_011206	Ptpn18
1424169_at	0.876775	9.73828	3.32768	0.0150794	0.222357	-2.98052	BC008166	Tax1bp3
1426477_at	0.560252	9.76119	3.32349	0.0151598	0.223248	-2.98601	AA124924	Rasa1
1420901_a_at	0.769286	9.40777	3.32171	0.0151942	0.223279	-2.98835	NM_010438	Hk1
1458863_at	1.48094	5.60945	3.32104	0.0152071	0.223279	-2.98923	BB198972	Zfp213
1451568_at	0.520034	6.13275	3.31964	0.0152343	0.223462	-2.99107	BC025603	Fam116a
1451335_at	1.55613	10.807	3.31857	0.0152549	0.223564	-2.99247	AF263458	Plac8
1429038_at	0.765567	7.5849	3.31537	0.0153171	0.22399	-2.99667	BI904336	Dda1
1417891_at	0.58972	7.75173	3.30944	0.0154332	0.224851	-3.00447	NM_027141	Spsb3
1416764_at	0.525094	10.9058	3.30902	0.0154415	0.224851	-3.00502	NM_025562	Fis1
1427691_a_at	1.58204	7.86622	3.30886	0.0154446	0.224851	-3.00523	Y09864	Ifnar2
1428469_a_at	0.862076	6.61928	3.30859	0.0154499	0.224851	-3.00559	AI509011	Dzip1
1430683_at	0.811047	8.42356	3.30315	0.0155573	0.225956	-3.01273	AK010755	Dock6
1451289_at	1.81082	7.29991	3.30052	0.0156094	0.226279	-3.01619	AW105916	Dclk1
1424614_at	1.07927	9.12583	3.29616	0.0156965	0.227145	-3.02193	BG063931	Pgap2
1421309_at	0.696351	5.50307	3.29547	0.0157104	0.227145	-3.02284	NM_008598	Mgmt
1427059_at	0.513942	9.13963	3.29426	0.0157345	0.227145	-3.02443	BB367207	Tmem184b
1450718_at	1.57527	6.60024	3.2932	0.0157558	0.227145	-3.02582	NM_018825	Sh2b2
1416996_at	0.778433	8.81455	3.2932	0.0157559	0.227145	-3.02583	BC005421	Tbc1d8
1437771_at	1.18211	7.27513	3.29314	0.0157571	0.227145	-3.02591	BB783125	Lrrn4cl
1425161_a_at	0.946148	8.25954	3.29245	0.015771	0.227145	-3.02682	BC005574	Trabd
1417052_at	0.602842	9.57268	3.29184	0.0157832	0.227145	-3.02761	BC014783	Psmb3
1460245_at	1.20572	4.63444	3.29178	0.0157844	0.227145	-3.0277	NM_010654	Klrd1
1454400_at	0.590097	6.01347	3.2913	0.0157941	0.227145	-3.02833	AK014604	4632432E15Rik
1431101_a_at	0.592732	5.21472	3.29043	0.0158116	0.227145	-3.02947	AK019597	Srd5a1
1428859_at	0.617037	7.45481	3.29013	0.0158176	0.227145	-3.02987	AK010469	Paox
1449435_at	0.86343	6.99103	3.28994	0.0158214	0.227145	-3.03011	BC013619	B4galt3
1460253_at	1.34783	8.70685	3.28974	0.0158255	0.227145	-3.03038	NM_133978	Cmtm7
1429347_at	0.67011	6.34531	3.28772	0.0158664	0.227634	-3.03304	AK016670	Bcl2l14
1454801_at	0.738611	7.54309	3.28415	0.0159389	0.228039	-3.03775	BG066840	Ankrd28
1423659_a_at	0.718511	8.89139	3.2838	0.015946	0.228039	-3.03821	BC017607	Tbc1d17
1427228_at	0.998897	10.5091	3.28339	0.0159542	0.228039	-3.03874	AF205078	Palld
1433627_at	0.618704	8.54744	3.2833	0.015956	0.228039	-3.03886	AW546839	Sec23ip
1426086_a_at	0.484502	9.74604	3.28274	0.0159676	0.228106	-3.0396	AF461114	Fmr1
1456482_at	0.946398	8.71499	3.28052	0.0160129	0.228557	-3.04253	AA414954	Pik3r3
1451838_a_at	1.51941	6.13542	3.27993	0.0160249	0.228557	-3.0433	AB062282	Tc2n
1437121_at	1.53167	5.6589	3.27874	0.0160493	0.228557	-3.04487	BB168293	Dennd1c
1431582_at	1.90925	6.67844	3.2769	0.0160871	0.228738	-3.0473	AK018313	Eif6
1418747_at	1.46998	8.20716	3.27442	0.0161382	0.228878	-3.05057	NM_011355	Sfpi1
1448868_at	0.49453	7.89466	3.27441	0.0161383	0.228878	-3.05058	NM_020255	Scand1
1421229_at	0.833872	6.89837	3.27434	0.0161399	0.228878	-3.05068	NM_007859	Dffb
1451701_x_at	0.635467	6.74842	3.27397	0.0161475	0.228878	-3.05117	BC012650	Cldn3
1416089_at	0.539214	11.9128	3.26903	0.0162498	0.229878	-3.05769	NM_009091	Rps15
1451353_at	1.6221	9.71474	3.26642	0.016304	0.230255	-3.06112	AV378394	Tm6sf1
1450698_at	1.44573	7.60342	3.26557	0.0163219	0.230329	-3.06225	L11330	Dusp2
1450450_at	1.21451	8.31935	3.26551	0.0163231	0.230329	-3.06233	AF237888	Rcan3
1421739_a_at	0.45421	6.36282	3.26463	0.0163415	0.230492	-3.06349	NM_010768	Matk
1439803_at	0.778653	7.81076	3.26369	0.0163611	0.230671	-3.06473	BE985200	Zfp865
1456131_x_at	0.725208	10.2929	3.26335	0.0163682	0.230673	-3.06517	BB131357	Dag1
1435323_a_at	0.801168	9.05914	3.26251	0.0163858	0.230825	-3.06628	AV366860	Mboat1
1422931_at	1.1023	9.51191	3.2591	0.0164576	0.23125	-3.07079	NM_008037	Fosl2
1416988_at	0.694644	8.21767	3.25863	0.0164675	0.231292	-3.07141	NM_008628	Msh2
1434206_s_at	0.641606	7.91207	3.25765	0.016488	0.231483	-3.0727	BM247370	Ppp2r5c
1431942_at	0.790072	5.03084	3.25596	0.0165238	0.231889	-3.07494	AK018507	Wwox
1417472_at	0.756843	11.3522	3.25553	0.0165329	0.231919	-3.0755	NM_022410	Myh9
1449724_s_at	0.551683	10.4288	3.25244	0.0165984	0.232642	-3.07958	AU019170	D8Ertd738e
1454159_a_at	1.18004	7.61225	3.25126	0.0166236	0.232801	-3.08115	AK011784	Igfbp2
1434594_at	1.04869	7.24813	3.24846	0.0166834	0.233373	-3.08485	BB497449	Dnahc1
1440246_at	0.62865	9.62137	3.24804	0.0166924	0.233373	-3.08541	AW124745	Lass6
1428988_at	1.30515	7.76498	3.24616	0.0167326	0.233544	-3.08789	AK006128	Abcc3
1426859_at	1.17857	7.25521	3.24574	0.0167417	0.233573	-3.08845	BB253137	Inhbb
1450913_at	1.26081	8.12839	3.24058	0.0168529	0.234245	-3.09528	BG066773	B4galt6
1426085_a_at	0.518391	10.1683	3.23929	0.0168808	0.234478	-3.09698	AF293883	Pxn
1417268_at	2.31847	9.37233	3.23894	0.0168883	0.234478	-3.09744	NM_009841	Cd14
1444386_at	0.471881	4.74906	3.23836	0.0169009	0.234478	-3.09821	BB388392	Pde1c
1429696_at	1.94365	6.36461	3.23833	0.0169016	0.234478	-3.09826	BE946247	Gpr123
1454871_at	0.909593	7.74268	3.23754	0.0169188	0.234478	-3.09931	BB776868	Rbm15b
1424096_at	1.44868	8.89045	3.23591	0.0169541	0.234573	-3.10146	BC006780	Krt5
1431694_a_at	1.05017	8.24457	3.23557	0.0169616	0.234573	-3.10191	AK003595	Ctnnbip1
1451082_at	0.87351	8.11301	3.23528	0.0169679	0.234573	-3.10229	AK005044	Ftsjd2
1455459_at	0.532414	6.95863	3.2348	0.0169783	0.234621	-3.10293	BB213846	Prdm15
1448109_a_at	0.470333	12.4839	3.23328	0.0170115	0.234768	-3.10494	NM_009080	Rpl26
1449632_s_at	1.20473	9.0656	3.23326	0.0170119	0.234768	-3.10497	AI325255	Fkbp10
1427462_at	1.63537	6.69131	3.2327	0.0170241	0.234768	-3.1057	BI989566	E2f3
1421098_at	1.23623	5.47872	3.23011	0.017081	0.235198	-3.10914	NM_019992	Stap1
1429777_at	0.615498	7.54508	3.23002	0.017083	0.235198	-3.10926	AK005680	Dnajb6
1435852_at	0.973254	5.30906	3.23	0.0170834	0.235198	-3.10929	BB459220	Spred3
1426623_a_at	0.532352	8.52501	3.22771	0.0171337	0.235599	-3.11232	AV351061	Arhgap17
1417751_at	1.90314	8.16461	3.2259	0.0171735	0.235758	-3.11472	NM_009288	Stk10
1428066_at	1.9005	6.30044	3.22496	0.0171943	0.235947	-3.11596	AK009768	Ccdc120
1448605_at	1.23037	8.78914	3.22464	0.0172014	0.235947	-3.11639	NM_007484	Rhoc
1441967_at	0.962485	8.46722	3.22217	0.0172561	0.236504	-3.11966	BB467791	Pddc1
1422861_s_at	0.819899	8.66605	3.21913	0.0173236	0.236588	-3.12369	NM_019808	Pdlim5
1417688_at	0.742437	9.24509	3.21845	0.0173389	0.236588	-3.1246	NM_030565	Fam20c
1424413_at	0.651232	7.87758	3.21831	0.0173419	0.236588	-3.12478	BE650508	Ogfrl1
1433993_at	0.78789	9.41936	3.21798	0.0173493	0.236588	-3.12522	BG067664	4931406P16Rik
1460262_a_at	1.15023	9.2096	3.21776	0.0173543	0.236588	-3.12552	NM_026091	1700037H04Rik
1449153_at	2.85627	6.21531	3.21581	0.0173979	0.236989	-3.1281	BC019135	Mmp12
1419169_at	0.569317	8.70985	3.21466	0.0174236	0.237164	-3.12962	BC024684	Mapk6
1434492_at	0.781791	8.8371	3.21338	0.0174523	0.23744	-3.13132	BB766175	A130022J15Rik
1427567_a_at	0.648697	11.6916	3.2129	0.017463	0.237488	-3.13195	BE380713	Tpm3
1455067_at	0.577004	6.44444	3.21144	0.017496	0.237841	-3.1339	BM221809	Psd4
1424595_at	1.40878	9.56634	3.20899	0.0175513	0.238302	-3.13715	BC021876	F11r
1444350_at	0.889711	5.60056	3.20571	0.0176255	0.238437	-3.1415	BB227643	Slfn10-ps
1449288_at	1.09186	6.0656	3.20396	0.0176653	0.238589	-3.14383	NM_008108	Gdf3
1416289_at	0.970043	10.8468	3.20226	0.017704	0.238808	-3.14608	NM_011122	Plod1
1449615_s_at	0.656739	10.8461	3.20224	0.0177045	0.238808	-3.14611	C77256	Hdlbp
1432876_at	0.721377	7.87618	3.20103	0.0177322	0.238808	-3.14772	AK019501	4632418H02Rik
1446619_at	0.843843	6.68444	3.20078	0.0177379	0.238808	-3.14805	BB157945	A130038J17Rik
1450672_a_at	1.58494	8.32354	3.19357	0.0179035	0.239866	-3.15763	NM_011637	Trex1
1420699_at	2.40076	7.49706	3.19124	0.0179575	0.240301	-3.16074	NM_020008	Clec7a
1448195_at	0.524991	8.3942	3.18929	0.0180026	0.240552	-3.16332	NM_133966	Taf5l
1429947_a_at	1.67679	9.08713	3.18782	0.0180368	0.240552	-3.16528	AK008179	Zbp1
1417122_at	1.10823	7.08771	3.18779	0.0180375	0.240552	-3.16532	BC027242	Vav3
1419374_at	0.720401	9.17936	3.18723	0.0180506	0.240552	-3.16606	BI453048	Wbp4
1434748_at	1.00392	5.54145	3.18496	0.0181036	0.240951	-3.16909	BM208103	Ckap2
1430103_at	0.684241	6.75608	3.18413	0.0181229	0.241066	-3.17019	AK018542	9030607L20Rik
1449896_at	1.16855	7.17537	3.18349	0.0181379	0.241074	-3.17104	NM_053015	Mlph
1434540_a_at	0.916392	11.497	3.18014	0.0182165	0.241148	-3.1755	BF140275	Clta
1426971_at	0.64028	8.32777	3.17965	0.0182281	0.241148	-3.17615	AK004894	Uba7
1422440_at	0.884246	8.31343	3.17824	0.0182614	0.241148	-3.17803	NM_009870	Cdk4
1416299_at	0.636611	5.73578	3.17804	0.0182662	0.241148	-3.1783	NM_011369	Shcbp1
1441801_at	1.62332	5.3524	3.17689	0.0182933	0.241411	-3.17983	AI843843	Kctd4
1449392_at	0.488408	5.14075	3.17039	0.0184477	0.242297	-3.18849	NM_010475	Hsd17b1
1429094_at	0.46465	9.92143	3.17025	0.0184511	0.242297	-3.18868	BI110088	Ddi2
1436760_a_at	0.440496	12.7999	3.1693	0.0184736	0.242391	-3.18994	BQ127746	Rps8
1417521_at	1.15425	7.37514	3.16919	0.0184764	0.242391	-3.19009	NM_007909	Efna2
1423706_a_at	0.589097	9.02287	3.16834	0.0184966	0.24249	-3.19122	BC014793	Pgd
1451128_s_at	0.873926	5.75274	3.16824	0.018499	0.24249	-3.19135	BC003427	Kif22
1424461_at	0.552309	10.0952	3.16796	0.0185057	0.24249	-3.19172	BC004613	Dctn2
1422507_at	0.602886	11.577	3.16721	0.0185238	0.242537	-3.19273	NM_007793	Cstb
1430470_at	0.743148	6.18354	3.16581	0.0185572	0.242859	-3.19459	BE197771	5730411F24Rik
1452382_at	1.55244	7.15751	3.16551	0.0185644	0.242859	-3.19499	BB542096	Dnm3os
1441968_at	0.932868	7.75252	3.16347	0.0186136	0.243205	-3.19772	BB101988	Tspan9
1458299_s_at	1.08122	7.60592	3.16343	0.0186145	0.243205	-3.19776	BB820441	Nfkbie
1425750_a_at	1.13786	6.48824	3.16326	0.0186185	0.243205	-3.19799	L40172	Jak3
1428394_at	0.530739	9.09478	3.16275	0.0186309	0.243217	-3.19867	AK005293	Phyhd1
1439610_at	1.37881	5.53773	3.16248	0.0186374	0.243217	-3.19903	BE980253	Rab27b
1419441_at	0.498803	12.723	3.16029	0.0186904	0.243668	-3.20196	NM_007475	Rplp0
1455575_at	0.469993	9.04071	3.15839	0.0187364	0.244173	-3.20449	BI453292	Eif4ebp2
1450104_at	0.842723	9.88056	3.15723	0.0187645	0.244253	-3.20603	BG921598	Adam10
1440346_at	0.534312	10.214	3.15534	0.0188106	0.244756	-3.20856	BG228765	Kdm6b
1419685_at	0.534405	10.3946	3.15264	0.0188765	0.244756	-3.21216	NM_030680	Upf1
1427102_at	1.42249	6.15924	3.15153	0.0189035	0.244756	-3.21363	AF099975	Slfn4
1456666_at	0.932579	6.21097	3.15092	0.0189185	0.244756	-3.21445	BB008064	2610020C07Rik
1426897_at	1.09585	8.79006	3.14951	0.0189532	0.244802	-3.21634	AV122997	Rcc2
1454880_s_at	1.39133	7.91095	3.14766	0.0189988	0.244905	-3.21881	BB212341	Bmf
1430177_at	0.659154	7.4369	3.14753	0.019002	0.244905	-3.21899	AK011961	Ube2b
1418853_at	0.711444	5.0225	3.14573	0.0190462	0.245339	-3.22138	NM_133996	Apon
1416019_at	0.732822	8.29309	3.14471	0.0190715	0.245484	-3.22274	NM_026106	Dr1
1423110_at	0.767518	12.4729	3.14387	0.0190922	0.245553	-3.22387	BF227507	Col1a2
1425629_a_at	0.706654	8.66173	3.14309	0.0191117	0.245566	-3.22492	AF361078	Nol6
1444138_at	1.49283	5.5382	3.14262	0.0191234	0.245566	-3.22554	BB139766	Cyp2r1
1417161_at	0.938201	9.16181	3.14235	0.01913	0.245566	-3.2259	NM_026373	Cdk2ap2
1441237_at	1.30418	6.0966	3.14155	0.0191499	0.245677	-3.22697	BG063760	D5Ertd163e
1421411_at	1.36088	5.73931	3.14141	0.0191533	0.245677	-3.22715	BC002123	Pstpip2
1436085_at	0.981662	7.40318	3.14083	0.0191676	0.245763	-3.22792	BB361974	Zbtb34
1416076_at	1.22384	6.54565	3.14051	0.0191756	0.245763	-3.22835	NM_007629	Ccnb1
1450918_s_at	0.814985	7.9203	3.1399	0.0191908	0.24578	-3.22917	BG868120	Src
1425840_a_at	0.816628	8.47897	3.1396	0.0191982	0.245782	-3.22957	AF080090	Sema3f
1428700_at	1.80509	5.41753	3.13824	0.0192323	0.246029	-3.23139	AK008013	P2ry13
1418883_a_at	0.645138	11.571	3.13782	0.0192428	0.246069	-3.23195	NM_008774	Pabpc1
1417228_at	0.755893	8.53312	3.13651	0.0192755	0.246328	-3.23371	AF084459	Capn1
1439819_at	1.74135	7.148	3.13613	0.0192851	0.246328	-3.23422	BG070233	AU015263
1437541_at	0.622224	7.90241	3.13323	0.0193578	0.24669	-3.23809	BE852528	Mark4
1450414_at	1.01274	6.76373	3.13233	0.0193805	0.246838	-3.2393	BC023427	Pdgfb
1446342_at	0.545224	5.20327	3.13218	0.0193842	0.246838	-3.23949	BB137728	2310001H17Rik
1458374_at	0.985516	4.49163	3.131	0.0194139	0.247028	-3.24107	BB540053	Mis18bp1
1424339_at	1.08738	6.01879	3.12939	0.0194545	0.247451	-3.24322	AB067533	Oasl1
1421303_at	1.54598	8.28012	3.12602	0.01954	0.24835	-3.24774	NM_009578	Ikzf1
1424303_at	1.17433	5.62129	3.1241	0.0195888	0.248497	-3.2503	BC013499	Depdc7
1439584_at	0.860726	7.70756	3.12335	0.0196078	0.248549	-3.2513	BE650282	Zfp526
1433347_at	0.533005	4.41639	3.12306	0.0196153	0.24855	-3.2517	AK020933	A930036A04Rik
1433013_at	0.436113	4.76896	3.12055	0.0196795	0.248953	-3.25506	AK006636	4930485G23Rik
1425547_a_at	0.614196	7.51528	3.12028	0.0196863	0.248953	-3.25541	BC005746	Klc4
1445170_at	0.479651	6.95751	3.12006	0.019692	0.248953	-3.25571	AW488844	2700012I20Rik
1423568_at	0.602971	11.4895	3.11992	0.0196956	0.248953	-3.2559	BG297088	Psma7
1451730_at	0.784573	8.9889	3.11918	0.0197144	0.248953	-3.25688	BC022935	Zfp62
1441281_s_at	0.783261	8.0641	3.11895	0.0197205	0.248953	-3.2572	AU024536	Ninj1
1420498_a_at	0.464112	11.0095	3.11863	0.0197286	0.248953	-3.25762	NM_023118	Dab2
1440558_at	0.588216	7.75518	3.11861	0.0197291	0.248953	-3.25765	BB023955	Atp9b
1417950_a_at	0.855135	7.48897	3.11773	0.0197518	0.249145	-3.25883	NM_013474	Apoa2
1447495_at	1.43849	5.69179	3.11658	0.0197813	0.249205	-3.26037	AI850911	Fank1
1451352_s_at	0.835308	9.11687	3.11571	0.0198037	0.249205	-3.26154	BC022124	Mta3
1417343_at	2.11083	8.03426	3.11553	0.0198083	0.249205	-3.26178	AB032010	Fxyd6
1450339_a_at	0.47293	5.97632	3.11441	0.0198373	0.249377	-3.26328	NM_021399	Bcl11b
1430384_at	2.03358	7.17127	3.11237	0.01989	0.249758	-3.26601	AK017548	Tle4
1436619_at	0.886228	8.21629	3.11096	0.0199266	0.249863	-3.2679	BG069496	D630045M09Rik
1432357_at	0.655313	5.34155	3.1101	0.0199488	0.249932	-3.26905	AK016233	4930566D17Rik
1431177_a_at	0.522956	12.9101	3.10943	0.0199662	0.250056	-3.26994	AK002613	Rpl10a
1437199_at	0.741938	8.14862	3.10864	0.0199869	0.250128	-3.27101	BB442784	Dusp5
1448604_at	0.994462	9.68412	3.10733	0.020021	0.25016	-3.27276	NM_030724	Uck2
1436719_at	1.0809	6.93551	3.10539	0.0200717	0.250345	-3.27537	BB758319	Slc35f1
1451733_at	0.772287	9.28261	3.10189	0.0201632	0.251112	-3.28005	AB037596	Gcnt2
1417176_at	0.856949	8.7549	3.10121	0.0201812	0.251242	-3.28097	BE952001	Csnk1e
1450059_at	1.04337	8.61378	3.09999	0.0202133	0.251415	-3.2826	BG072083	Fancg
1418296_at	0.898379	12.1993	3.09932	0.0202309	0.251415	-3.2835	NM_008761	Fxyd5
1450765_a_at	0.591188	6.54977	3.09839	0.0202555	0.251415	-3.28475	NM_023898	Pde6h
1418932_at	2.41188	8.58761	3.09826	0.0202588	0.251415	-3.28492	AY061760	Nfil3
1455752_a_at	0.523791	8.86011	3.0981	0.0202633	0.251415	-3.28514	BF681820	Tmem134
1422016_a_at	0.630486	5.98253	3.09606	0.0203171	0.251804	-3.28787	BC025084	Cenph
1425801_x_at	0.776982	8.29763	3.09365	0.0203811	0.252117	-3.29111	BC011068	Cotl1
1441773_at	0.645145	6.49299	3.09341	0.0203874	0.252117	-3.29143	AV207074	1700061N14Rik
1426329_s_at	1.05333	6.03778	3.09249	0.020412	0.252135	-3.29267	AF371320	Baalc
1422668_at	1.07805	5.57361	3.09223	0.0204189	0.252135	-3.29301	NM_011452	Serpinb9b
1428800_a_at	1.97044	5.9372	3.09063	0.0204615	0.252311	-3.29516	AK019372	Pus7l
1452100_at	0.752177	9.81297	3.09046	0.0204659	0.252311	-3.29538	AV162210	Ctdnep1
1453127_at	0.892884	5.45264	3.08954	0.0204905	0.252311	-3.29662	AK009235	Ppm1j
1448777_at	1.57883	7.51166	3.08934	0.0204961	0.252311	-3.2969	NM_008564	Mcm2
1456151_at	0.827203	10.3883	3.08923	0.0204989	0.252311	-3.29704	AI851660	Zfp358
1452429_s_at	0.839562	7.25757	3.0892	0.0204997	0.252311	-3.29708	BF236176	Abcf1
1453824_at	0.892403	5.60106	3.08915	0.0205011	0.252311	-3.29715	BG085812	Ccdc76
1417710_at	0.565025	10.1578	3.08883	0.0205096	0.252322	-3.29757	NM_021554	Mettl9
1456876_at	0.57682	5.52209	3.08802	0.0205313	0.252497	-3.29867	BE981349	Mypop
1448307_at	1.20762	7.68925	3.08712	0.0205555	0.252515	-3.29987	NM_019537	Psmg1
1426094_at	0.975133	6.55104	3.08447	0.0206266	0.252719	-3.30343	BC021549	Rhbdl1
1427301_at	2.47012	7.80891	3.08445	0.0206273	0.252719	-3.30346	BE634960	Cd48
1428733_at	1.28049	8.67737	3.08437	0.0206295	0.252719	-3.30357	AK010554	Gngt2
1438679_at	0.861181	10.5428	3.08421	0.0206336	0.252719	-3.30378	AI843272	Trim8
1450891_at	0.671228	10.522	3.08409	0.0206369	0.252719	-3.30394	W08076	Srp19
1424384_a_at	0.800371	9.79976	3.08384	0.0206435	0.252719	-3.30427	BC006765	Znrf1
1423892_at	0.481772	6.29797	3.08304	0.0206653	0.252719	-3.30535	AF206720	Apbb1
1450677_at	1.36565	5.3772	3.08301	0.0206661	0.252719	-3.3054	NM_007691	Chek1
1431856_a_at	1.32533	8.98685	3.08193	0.0206951	0.252719	-3.30684	AK012868	C1qtnf6
1454978_at	1.03027	9.29634	3.08127	0.0207132	0.252719	-3.30774	BQ180649	Ttyh3
1445127_at	1.34624	6.63221	3.08118	0.0207156	0.252719	-3.30786	AV225567	Ccbe1
1425558_at	0.806969	7.01832	3.08086	0.0207241	0.252719	-3.30828	BC017147	Klc3
1451889_at	0.807455	9.75615	3.08036	0.0207377	0.252719	-3.30895	D32210	Notch2
1449841_at	0.877901	7.91186	3.08023	0.0207411	0.252719	-3.30912	NM_008443	Kif3a
1421047_at	0.737451	8.9203	3.07977	0.0207536	0.252719	-3.30974	U77638	Smad5
1446536_at	0.73677	5.91811	3.07883	0.0207791	0.252895	-3.311	BB482394	Sema6d
1417359_at	1.55948	10.1655	3.07798	0.0208022	0.252895	-3.31215	NM_008546	Mfap2
1460453_at	0.903505	8.63361	3.07687	0.0208326	0.252895	-3.31365	BM220475	Tagap
1423927_at	0.70124	8.37846	3.07674	0.0208359	0.252895	-3.31381	BC025875	Slc35b2
1452923_at	0.730688	9.739	3.07592	0.0208583	0.252895	-3.31492	AK007894	Ndufaf2
1436336_at	0.544048	5.51342	3.07585	0.0208603	0.252895	-3.31501	AV075452	Ptrh1
1419474_a_at	1.49431	9.29518	3.07579	0.0208618	0.252895	-3.31509	BC008249	Ehf
1422841_at	0.873901	5.37366	3.07479	0.0208892	0.252895	-3.31644	NM_018743	Agpat6
1446499_at	0.752687	6.37023	3.07451	0.0208967	0.252895	-3.31681	BB480367	Fadd
1456626_a_at	0.445417	9.24941	3.07402	0.0209102	0.252895	-3.31747	AV066677	Sarnp
1450480_a_at	0.451129	5.38364	3.07366	0.0209201	0.252895	-3.31796	AF040749	Grk6
1417059_at	0.727097	9.81949	3.07352	0.0209239	0.252895	-3.31815	NM_025327	Krtcap2
1431947_at	0.477478	5.812	3.07326	0.0209311	0.252895	-3.3185	AK018697	Ldlr
1416746_at	0.474902	9.2484	3.07266	0.0209473	0.252895	-3.3193	NM_010436	H2afx
1415671_at	0.466016	10.3583	3.07175	0.0209724	0.252895	-3.32053	NM_013477	Atp6v0d1
1415761_at	0.980017	10.8036	3.06837	0.0210651	0.253646	-3.32506	AV021593	Mrpl52
1421313_s_at	0.990175	9.19935	3.06745	0.0210905	0.253659	-3.3263	BI688355	Cttn
1431352_s_at	1.40159	5.89993	3.06728	0.0210953	0.253659	-3.32654	BI453402	Pvt1
1449420_at	0.933984	7.48451	3.06531	0.0211498	0.254172	-3.32919	NM_008800	Pde1b
1436896_at	0.693051	8.94017	3.06514	0.0211544	0.254172	-3.32941	AV304373	Ints9
1417376_a_at	1.35878	7.78643	3.06486	0.0211621	0.254174	-3.32979	NM_018770	Cadm1
1450269_a_at	0.73442	8.61185	3.06314	0.0212097	0.254197	-3.3321	NM_008826	Pfkl
1451211_a_at	0.578734	8.32967	3.06132	0.0212603	0.254414	-3.33455	BC025036	Eif2d
1430961_at	0.808488	5.48567	3.06108	0.0212672	0.254414	-3.33488	AK018067	Zfp292
1424668_a_at	0.709037	8.11482	3.06085	0.0212735	0.254414	-3.33518	BC014289	Cux1
1454011_a_at	1.1538	6.25272	3.05946	0.0213121	0.254621	-3.33705	AK011530	Rpa2
1417391_a_at	0.743192	6.18411	3.05877	0.0213314	0.254621	-3.33798	BC026894	Il16
1452229_at	0.847022	6.98543	3.05826	0.0213459	0.254621	-3.33868	BB657856	Camta2
1417318_at	1.28112	5.9643	3.05807	0.0213512	0.254621	-3.33893	AB060589	Dbc1
1438047_at	0.468834	9.63131	3.05804	0.0213518	0.254621	-3.33896	BB739357	Zfp384
1436190_at	0.961353	8.15557	3.05004	0.0215768	0.256754	-3.34974	AV236080	Zfp618
1417774_at	1.27611	8.47812	3.04798	0.0216352	0.257315	-3.35252	BI151886	Nans
1440357_at	1.2266	6.67399	3.04774	0.021642	0.257315	-3.35284	BM938290	Mirlet7b
1417262_at	1.15315	8.19257	3.04599	0.0216915	0.257392	-3.35519	M94967	Ptgs2
1430873_at	0.573634	7.26496	3.04587	0.0216951	0.257392	-3.35536	AV040957	Gm13441
1426566_s_at	0.717288	7.72777	3.04537	0.0217094	0.257392	-3.35604	BG973910	Il17re
1422922_at	0.466581	5.75368	3.04377	0.0217548	0.257392	-3.35818	NM_058214	Recql4
1453748_a_at	1.83234	6.01901	3.04366	0.0217581	0.257392	-3.35834	BG082989	Kif23
1417910_at	1.33518	5.94312	3.04352	0.0217619	0.257392	-3.35852	X75483	Ccna2
1422641_at	1.08688	6.75843	3.04279	0.021783	0.257392	-3.35951	NM_029761	Dok5
1424348_at	0.512223	8.112	3.04278	0.0217832	0.257392	-3.35952	BC025641	Mcmbp
1450808_at	0.55784	5.71188	3.04206	0.0218037	0.257489	-3.36049	NM_013521	Fpr1
1454856_x_at	0.504371	13.0758	3.04191	0.021808	0.257489	-3.36069	AV066335	Rpl35
1439115_at	0.730227	6.52933	3.04093	0.0218361	0.257729	-3.36202	BB701523	Mcph1
1427994_at	2.02901	7.58272	3.04057	0.0218465	0.257761	-3.36251	BM230330	Cd300lf
1453369_a_at	1.00263	8.3496	3.03917	0.0218865	0.25805	-3.36438	AK007686	Fundc1
1432400_at	1.21744	5.01851	3.03442	0.0220235	0.258438	-3.3708	AK017662	Epha1
1418096_at	0.69311	8.701	3.03388	0.022039	0.258438	-3.37152	NM_013739	Dok3
1417083_at	0.863689	11.2071	3.03359	0.0220475	0.258438	-3.37192	NM_024171	Sec61b
1452467_at	1.46956	8.43241	3.03318	0.0220591	0.258438	-3.37246	BQ042988	Mmab
1423605_a_at	1.00521	9.16852	3.03289	0.0220678	0.258438	-3.37286	AK004719	Mdm2
1426755_at	0.917198	9.80222	3.03114	0.0221184	0.25873	-3.37522	BB312117	Ckap4
1437884_at	0.594996	8.86627	3.03024	0.0221446	0.258775	-3.37643	BB545273	Arl5b
1459901_at	0.951475	7.94673	3.02938	0.0221695	0.258921	-3.37759	BG077646	Zfp646
1417546_at	0.699268	5.10381	3.02897	0.0221816	0.258972	-3.37815	M28052	Il2rb
1440715_s_at	0.818059	8.32588	3.02821	0.0222038	0.258998	-3.37917	AU021842	Cdkn2aipnl
1457779_at	1.22344	5.49181	3.02809	0.0222071	0.258998	-3.37933	AV013305	1110046J04Rik
1443976_at	0.597426	7.27814	3.02751	0.0222243	0.25905	-3.38012	BB199684	Cdk5rap2
1416036_at	0.516076	11.5732	3.02741	0.0222271	0.25905	-3.38025	AF483488	Fkbp1a
1439530_a_at	0.878988	7.90446	3.02697	0.0222399	0.259109	-3.38084	BB826954	Ppp1r13l
1445278_at	0.642215	7.39379	3.02669	0.022248	0.259113	-3.38122	AV274286	Ggn
1451097_at	0.714146	9.73375	3.02563	0.0222791	0.259113	-3.38265	BC015289	Vasp
1425716_s_at	1.49078	10.097	3.02468	0.0223068	0.259238	-3.38393	AF402617	Bak1
1428263_a_at	0.551473	11.0682	3.02407	0.0223249	0.259238	-3.38476	AK019181	Tceb2
1438655_a_at	0.413474	12.985	3.02287	0.02236	0.259423	-3.38638	AV057789	Rpl34
1454086_a_at	0.93484	10.2806	3.02233	0.022376	0.259454	-3.38711	AK013416	Lmo2
1431645_a_at	0.497128	11.2317	3.02223	0.0223788	0.259454	-3.38724	AK013104	Gdi2
1450673_at	0.564675	5.13728	3.02199	0.022386	0.259454	-3.38757	NM_007741	Col9a2
1438532_at	1.49294	6.56885	3.021	0.0224151	0.259611	-3.38891	BB024475	Hmcn1
1421657_a_at	1.19226	8.38624	3.01949	0.0224594	0.259855	-3.39094	NM_011441	Sox17
1419444_at	0.679602	10.5246	3.01618	0.0225577	0.260441	-3.39542	NM_009119	Sap18
1430111_a_at	0.998779	7.86733	3.01595	0.0225643	0.260441	-3.39572	AK012821	Bcat1
1436026_at	0.748547	9.38064	3.01568	0.0225724	0.260441	-3.39609	BI558298	Zfp703
1440991_at	0.909543	8.23675	3.01552	0.0225771	0.260441	-3.3963	BB084125	Plekhg1
1454244_at	0.60091	6.34702	3.01431	0.022613	0.260458	-3.39793	AK021211	Mcm10
1446751_s_at	0.766274	7.2933	3.01169	0.0226911	0.261088	-3.40147	BB524087	Impact
1432414_at	0.697592	5.70126	3.00798	0.0228021	0.261942	-3.40649	AK016792	Gm13999
1423571_at	0.839937	9.13406	3.00668	0.0228413	0.261942	-3.40825	BB133079	S1pr1
1430559_at	1.08069	8.08011	3.00635	0.0228511	0.261942	-3.40869	BB402435	Nt5c3l
1419309_at	1.28515	10.4262	3.00628	0.0228534	0.261942	-3.40879	NM_010329	Pdpn
1457775_at	0.952291	5.86235	3.00624	0.0228544	0.261942	-3.40884	BB485245	Sacs
1448344_at	0.531424	11.8133	3.00624	0.0228545	0.261942	-3.40884	NM_011295	Rps12
1428758_at	0.921728	9.55698	3.00582	0.0228672	0.261942	-3.40941	AK007864	Tmem86a
1426546_at	0.430472	7.71988	3.00516	0.022887	0.262078	-3.4103	BQ179435	Tesk2
1416882_at	2.24627	8.10641	3.00454	0.0229058	0.262204	-3.41115	NM_026418	Rgs10
1426771_at	0.811327	9.08954	3.00416	0.0229173	0.262246	-3.41166	D50523	Tug1
1449630_s_at	1.29701	7.37037	3.00187	0.0229864	0.26244	-3.41475	AW491150	Mark1
1451100_a_at	0.597209	10.7437	3.00178	0.0229892	0.26244	-3.41488	AI845410	Cdv3
1423132_a_at	0.648993	11.1022	3.00131	0.0230034	0.262512	-3.41551	BE308547	Nsa2
1452084_at	0.489213	7.20392	3.00069	0.0230223	0.262638	-3.41636	BG962152	Zcchc17
1440249_at	0.501164	4.42215	3.00016	0.0230384	0.262704	-3.41707	BM231982	Aknad1
1429937_at	1.36733	6.05852	2.99976	0.0230505	0.262704	-3.41761	AK005831	Utp23
1436304_at	1.32554	6.10625	2.99972	0.0230516	0.262704	-3.41766	BB025239	Tmem200a
1423366_at	0.486614	5.05178	2.99817	0.0230986	0.262989	-3.41975	BE133651	Scd3
1416520_x_at	0.424427	13.1838	2.9976	0.023116	0.262989	-3.42053	NM_018730	Rpl36
1419561_at	3.20217	9.16076	2.99715	0.0231299	0.263057	-3.42114	NM_011337	Ccl3
1430763_at	0.46304	5.67781	2.99487	0.0231994	0.263523	-3.42422	BB016642	4930563E22Rik
1429478_at	0.985667	5.28249	2.99429	0.0232171	0.263523	-3.42501	AK020138	6720463M24Rik
1422990_at	1.13133	8.31905	2.99426	0.0232182	0.263523	-3.42505	NM_008591	Met
1452490_a_at	0.483664	10.1363	2.99218	0.0232819	0.263905	-3.42787	BC010597	Ap2a2
1416531_at	0.828188	9.77383	2.99216	0.0232824	0.263905	-3.42789	NM_010362	Gsto1
1423064_at	0.534704	10.2169	2.98959	0.0233616	0.264353	-3.43138	BB795491	Dnmt3a
1431609_a_at	1.7399	9.47696	2.9892	0.0233735	0.264353	-3.4319	AK008391	Acp5
1440965_at	0.857623	6.84691	2.98904	0.0233783	0.264353	-3.43211	AW018348	Pigl
1441887_x_at	2.29798	4.97295	2.98742	0.0234284	0.26474	-3.43431	BB548587	Gm6377
1435005_at	0.600408	6.70206	2.98663	0.023453	0.264749	-3.43538	BG916502	Cenpe
1444154_at	0.515994	5.9229	2.98602	0.0234719	0.264873	-3.43621	AI854698	Ndufa11
1451201_s_at	0.665112	9.90112	2.98424	0.0235268	0.265314	-3.43861	BC010331	Rnh1
1419377_at	1.17768	7.5482	2.98328	0.0235567	0.265517	-3.43991	BC019367	Med9
1451861_at	0.586059	5.133	2.9829	0.0235686	0.265517	-3.44043	BC016199	Nxnl2
1444534_at	0.869038	9.31842	2.982	0.0235967	0.265603	-3.44165	AW122555	Uhrf1bp1
1418295_s_at	0.669665	8.67907	2.98188	0.0236002	0.265603	-3.4418	BC003717	Dgat1
1419138_at	0.630465	6.75762	2.97968	0.0236689	0.265984	-3.44479	NM_019420	B3galt4
1451120_at	1.12801	8.63308	2.97929	0.0236812	0.265984	-3.44532	BC024394	Polr1d
1417256_at	0.951524	4.34378	2.97614	0.02378	0.266383	-3.44959	NM_008607	Mmp13
1431139_at	1.47676	6.15995	2.97577	0.0237913	0.266408	-3.45008	BB634322	Cdyl2
1417921_at	0.645699	9.05606	2.97482	0.0238213	0.266643	-3.45137	NM_026312	2610029G23Rik
1454888_at	0.664478	8.68263	2.9746	0.0238282	0.266643	-3.45167	BF531162	Pfdn4
1420823_at	1.27933	7.50621	2.97312	0.0238749	0.267076	-3.45368	AV256403	Sema4d
1419615_at	1.4697	7.17817	2.97187	0.0239143	0.267372	-3.45537	NM_022413	Trpv6
1451610_at	1.02302	6.70932	2.97041	0.0239604	0.2676	-3.45735	BC024561	Cxcl17
1433495_at	0.990056	9.97554	2.97037	0.0239618	0.2676	-3.45741	AV122321	Glt25d1
1419449_a_at	0.416424	12.4989	2.96732	0.0240585	0.268309	-3.46154	NM_008138	Gnai2
1437880_at	0.85945	5.53467	2.9665	0.0240846	0.268309	-3.46265	AV273001	Skor1
1448915_at	0.996537	7.17499	2.96635	0.0240895	0.268309	-3.46286	NM_025324	Zfp524
1453392_at	0.644067	8.16431	2.96493	0.0241346	0.26858	-3.46478	AK007856	Ttc39b
1452731_x_at	0.535548	7.50865	2.96458	0.024146	0.26858	-3.46526	BM195235	2610042L04Rik
1457531_a_at	0.763426	6.73112	2.96353	0.0241793	0.268772	-3.46668	BB279411	A930017K11Rik
1421385_a_at	0.917895	8.53118	2.96078	0.0242674	0.269198	-3.47041	NM_008663	Myo7a
1460164_at	0.630687	11.0794	2.9595	0.0243086	0.269402	-3.47215	BM228780	Spin1
1448487_at	0.747976	8.28018	2.95917	0.0243191	0.269417	-3.47259	NM_008515	Lrrfip1
1415804_at	0.422649	10.2492	2.95891	0.0243275	0.269417	-3.47295	AF010586	Cx3cl1
1418828_at	0.541254	6.22493	2.95801	0.0243566	0.269417	-3.47417	BF320755	Eri1
1421107_at	1.26408	7.61191	2.95796	0.0243584	0.269417	-3.47425	NM_021420	Stk4
1434500_at	1.14223	7.87712	2.95399	0.0244864	0.270361	-3.47962	BF585303	Ttyh2
1428120_at	0.56936	8.47048	2.95352	0.0245017	0.270377	-3.48026	AK003747	Fbxw9
1429399_at	1.02944	8.12612	2.95291	0.0245216	0.270418	-3.4811	BB667823	Rnf125
1435976_at	0.584111	7.09301	2.95213	0.0245468	0.27046	-3.48215	AW542521	Gm13205
1421962_at	0.530686	8.29354	2.95204	0.0245498	0.27046	-3.48228	AI664344	Dnajb5
1438852_x_at	0.737439	9.24417	2.95116	0.0245785	0.27046	-3.48347	BB099487	Mcm6
1450639_at	1.18064	4.14616	2.94934	0.0246378	0.270805	-3.48594	NM_021520	Slc28a2
1428822_a_at	1.27369	7.78836	2.94751	0.0246975	0.271104	-3.48843	BB815011	Snx24
1430848_a_at	0.570849	7.31941	2.94674	0.0247226	0.271171	-3.48947	AK015619	Cep57l1
1425810_a_at	0.913048	10.6218	2.94658	0.0247279	0.271171	-3.48969	BF124540	Csrp1
1449824_at	2.70725	5.94472	2.94616	0.0247416	0.271197	-3.49026	NM_021400	Prg4
1429097_at	0.492497	10.242	2.94463	0.0247919	0.271507	-3.49234	BB090042	Rnf150
1435773_at	1.07834	6.11545	2.94381	0.0248188	0.271507	-3.49345	BM205349	4930547N16Rik
1419147_at	1.03334	7.16496	2.94322	0.0248382	0.271507	-3.49425	NM_020002	Rec8
1450456_at	0.73939	8.02689	2.94305	0.0248439	0.271507	-3.49449	AB049137	Il21r
1446547_at	0.736866	6.05189	2.943	0.0248456	0.271507	-3.49456	BB537943	9330175E14Rik
1449478_at	2.65044	6.13515	2.94186	0.024883	0.271507	-3.4961	NM_010810	Mmp7
1421614_at	0.583443	6.71912	2.9415	0.0248949	0.271507	-3.49659	NM_011741	Zan
1450683_at	0.67086	6.95907	2.93983	0.0249502	0.271722	-3.49887	NM_019754	Tagln3
1423223_a_at	0.442021	10.3943	2.9391	0.0249743	0.271822	-3.49985	BB796358	Prdx6
1454817_at	0.892218	7.29756	2.9358	0.0250838	0.272719	-3.50434	BG066921	Utp18
1428904_at	0.621372	9.0007	2.93423	0.0251361	0.272887	-3.50647	AK017359	Ammecr1l
1422948_s_at	0.944882	12.2981	2.93332	0.0251666	0.273113	-3.50772	NM_013550	Hist1h3a
1454460_at	1.98032	5.94558	2.93242	0.0251964	0.273348	-3.50893	AK017612	5730433N10Rik
1450710_at	0.946492	8.9262	2.93204	0.0252091	0.273398	-3.50945	NM_021878	Jarid2
1440541_at	1.28591	5.26224	2.93168	0.0252211	0.273405	-3.50993	BB373962	2810442I21Rik
1443194_at	0.594219	4.43668	2.93153	0.0252262	0.273405	-3.51014	BB037839	5930430O07Rik
1416309_at	0.994936	6.11619	2.92964	0.0252895	0.273913	-3.51271	BC009096	Nusap1
1417379_at	0.570802	11.254	2.92772	0.0253542	0.274347	-3.51533	NM_016721	Iqgap1
1450533_a_at	1.67452	9.22351	2.92685	0.0253834	0.274473	-3.51651	NM_009538	Plagl1
1425128_at	0.687234	7.04284	2.92682	0.0253846	0.274473	-3.51655	BC025206	B3gnt8
1430391_a_at	1.00007	8.27247	2.92568	0.0254229	0.274684	-3.5181	AK003690	St8sia4
1428811_at	0.844994	6.06713	2.92447	0.0254638	0.274893	-3.51975	AK011977	Wfikkn2
1417295_at	0.627106	9.38289	2.92417	0.0254739	0.274893	-3.52016	NM_054081	Mta1
1450457_at	0.93038	8.64671	2.92403	0.0254787	0.274893	-3.52035	NM_007619	Cbl
1448739_x_at	0.617969	12.7026	2.92287	0.025518	0.274991	-3.52193	NM_011296	Rps18
1452080_a_at	0.432712	9.7409	2.92125	0.0255728	0.274991	-3.52413	BE851193	Dcun1d1
1426370_at	0.588281	8.89776	2.92009	0.0256123	0.274991	-3.52571	BG094874	Far1
1449311_at	0.910524	7.13283	2.91957	0.02563	0.274991	-3.52641	NM_007520	Bach1
1422295_at	0.528725	5.73019	2.91911	0.0256455	0.274991	-3.52703	NM_021442	Mecom
1454343_at	0.936811	6.76689	2.91903	0.0256484	0.274991	-3.52715	AV348726	6430710M23Rik
1416518_at	0.678045	7.04324	2.9176	0.0256971	0.275383	-3.52909	NM_138311	H1foo
1422755_at	0.868046	6.50888	2.91702	0.0257168	0.275506	-3.52988	NM_013482	Btk
1422763_at	0.747545	9.12495	2.9156	0.0257654	0.275937	-3.53181	NM_018771	Gipc1
1416066_at	0.601447	10.0931	2.9148	0.0257929	0.276143	-3.53291	NM_007657	Cd9
1448472_at	0.599971	7.56587	2.91396	0.0258215	0.276362	-3.53404	AF087680	Vars
1452787_a_at	0.702329	8.80131	2.91364	0.0258328	0.276394	-3.53449	AK020120	Prmt1
1451140_s_at	1.08267	9.0878	2.91262	0.0258678	0.276601	-3.53588	BB756794	Prkag2
1432296_a_at	0.806542	9.49652	2.91037	0.025945	0.276966	-3.53893	AK020674	Itgav
1421330_at	0.454568	7.77944	2.91032	0.025947	0.276966	-3.53901	NM_019933	Ptpn4
1451376_at	0.789741	8.42257	2.90922	0.0259847	0.277073	-3.5405	BC017138	Atl3
1435780_at	0.841057	7.02057	2.90914	0.0259875	0.277073	-3.54061	BG966595	Psd
1453681_at	0.730048	5.74085	2.90679	0.026069	0.277554	-3.54381	AK011886	Atpif1
1460687_at	0.544457	8.81352	2.90584	0.0261018	0.277563	-3.5451	BB787289	Setd8
1449098_a_at	0.69842	6.72164	2.90532	0.02612	0.277563	-3.54582	NM_011972	Poli
1425605_a_at	0.603534	7.224	2.90291	0.0262039	0.278069	-3.5491	AF190665	Lmbr1
1418540_a_at	1.60402	7.19103	2.90231	0.0262249	0.278069	-3.54992	U35368	Ptpre
1431133_at	0.476032	8.86871	2.90214	0.0262308	0.278069	-3.55015	BE307291	Arhgap18
1453447_at	0.611535	7.44748	2.90079	0.0262779	0.278392	-3.55199	AK007150	1700109H08Rik
1415802_at	2.30747	8.04484	2.89845	0.0263599	0.278927	-3.55518	NM_009196	Slc16a1
1448384_at	0.635654	10.0345	2.89841	0.0263613	0.278927	-3.55523	BC018194	Pofut2
1433797_at	0.760898	7.72471	2.89796	0.0263771	0.278927	-3.55585	BG069595	E130309D02Rik
1447467_at	0.846736	7.3914	2.89776	0.0263842	0.278927	-3.55612	AW123820	Ptpra
1418089_at	1.05703	9.29367	2.8973	0.0264001	0.278949	-3.55674	NM_018768	Stx8
1460511_at	0.450526	5.80938	2.89709	0.0264077	0.278949	-3.55703	AK004731	Pkp2
1431053_at	0.732106	6.12363	2.89594	0.026448	0.279044	-3.55859	AI536236	Mphosph9
1460195_at	0.87219	8.6698	2.89496	0.0264824	0.279132	-3.55993	NM_026498	Mrps11
1449740_s_at	0.758137	7.2316	2.89354	0.0265327	0.279205	-3.56187	C79957	Dsg2
1437403_at	1.07438	8.53121	2.89344	0.0265364	0.279205	-3.56201	BB308071	Samd5
1423623_at	0.447734	8.50756	2.89125	0.0266136	0.279644	-3.56499	AW060558	2810021B07Rik
1431741_a_at	1.43785	5.79928	2.88956	0.0266738	0.279687	-3.5673	AK015115	Pdzd9
1450864_at	0.705623	10.6138	2.88872	0.0267035	0.279687	-3.56844	AU079142	Calm3
1437136_at	1.13231	6.65108	2.88826	0.0267202	0.279687	-3.56908	AV316469	5830436I19Rik
1422106_a_at	0.799035	8.52773	2.88645	0.0267844	0.279839	-3.57153	NM_013539	Spsb2
1424679_at	1.32041	5.87888	2.88539	0.0268225	0.279839	-3.57299	AF228913	Mab21l1
1425938_a_at	0.648776	5.28926	2.88513	0.0268317	0.279839	-3.57334	BC022900	Fkbp11
1457954_at	1.60022	8.33385	2.88509	0.0268332	0.279839	-3.5734	BE980601	Chd7
1432188_s_at	0.873961	6.46933	2.88374	0.0268814	0.280167	-3.57524	AK011422	Nup43
1449874_at	0.893904	7.8405	2.88327	0.0268984	0.280169	-3.57588	NM_016923	Ly96
1432073_at	1.64029	6.08607	2.88253	0.026925	0.280271	-3.57689	AK007198	1700113I22Rik
1460334_at	0.911669	9.79473	2.88162	0.0269573	0.280488	-3.57812	AV328035	Dbnl
1418377_a_at	0.573859	7.74797	2.87992	0.0270187	0.280881	-3.58045	NM_013929	Siva1
1428150_at	1.30762	7.81233	2.87892	0.0270546	0.281096	-3.58181	BB203098	Coro7
1449120_a_at	0.616968	8.98228	2.87766	0.0271004	0.281309	-3.58354	NM_023662	Pcm1
1417703_at	1.79408	7.624	2.87568	0.027172	0.281493	-3.58624	NM_008990	Pvrl2
1449976_a_at	1.78457	7.05075	2.87427	0.0272231	0.281659	-3.58816	NM_022320	Gpr35
1448632_at	0.558715	9.68427	2.87417	0.0272266	0.281659	-3.5883	NM_013640	Psmb10
1452965_at	0.701768	6.85139	2.87417	0.0272269	0.281659	-3.5883	AK002981	Ankrd13d
1418901_at	0.411665	11.2417	2.87164	0.0273187	0.282045	-3.59175	NM_009883	Cebpb
1428910_at	0.642325	9.24928	2.8707	0.0273532	0.282266	-3.59304	BI328156	2310022B05Rik
1429563_x_at	0.611385	7.01064	2.86973	0.0273884	0.28239	-3.59436	AU017788	Sp110
1454837_at	0.797204	9.3073	2.86945	0.0273987	0.28239	-3.59474	BB514333	Cln6
1446085_at	0.621819	5.0683	2.86941	0.0274002	0.28239	-3.5948	BB022048	Socs2
1418964_at	0.934125	7.34451	2.8686	0.0274299	0.282535	-3.59591	NM_026234	Pigm
1453442_at	0.604143	6.06356	2.86831	0.0274405	0.282557	-3.5963	AK009785	2310043M15Rik
1457044_at	1.6465	6.0137	2.86807	0.0274493	0.282561	-3.59663	BB007136	Macc1
1422831_at	3.14497	7.71644	2.86648	0.0275075	0.282849	-3.5988	NM_010181	Fbn2
1435919_at	1.06872	6.65431	2.86632	0.0275135	0.282849	-3.59902	BI696040	Atp1a1
1435723_at	0.854435	6.55852	2.86569	0.0275366	0.282849	-3.59988	BB039336	Gm9776
1444343_at	1.28019	5.92346	2.86494	0.0275643	0.282901	-3.60091	BB475564	A130064L14Rik
1428655_at	0.777994	8.71516	2.86486	0.0275671	0.282901	-3.60101	AK003781	Klraq1
1423446_at	0.586339	7.87515	2.86341	0.0276205	0.283276	-3.60299	AI642212	Dapk3
1453199_at	0.473346	8.87608	2.863	0.0276357	0.283311	-3.60355	AK011781	Acbd6
1428511_at	0.732154	8.91074	2.86211	0.0276685	0.283474	-3.60477	AK005277	Phkg2
1430093_at	0.486693	4.73334	2.86157	0.0276885	0.283474	-3.60551	AK016707	4933406P04Rik
1423040_at	0.487535	10.6311	2.86054	0.0277268	0.283474	-3.60692	AV144956	Bzw1
1423775_s_at	1.44302	6.78929	2.85996	0.0277483	0.283474	-3.60771	BC005475	Prc1
1455200_at	1.16418	6.61936	2.85982	0.0277533	0.283474	-3.6079	BB818370	Pak6
1427879_at	0.718292	10.1087	2.85831	0.0278096	0.283612	-3.60997	AK007667	1810031K17Rik
1422776_at	1.02534	7.31704	2.85794	0.0278231	0.283612	-3.61047	NM_011459	Serpinb8
1421936_at	1.15305	7.21664	2.85711	0.0278539	0.283645	-3.6116	NM_011932	Dapp1
1428873_a_at	1.29104	8.82057	2.85706	0.027856	0.283645	-3.61167	AW495537	Msl1
1416415_a_at	0.433886	12.3988	2.85693	0.0278606	0.283645	-3.61184	AY074806	H2afz
1443698_at	1.29084	9.58929	2.85432	0.0279579	0.284172	-3.61541	BB645745	Xaf1
1425779_a_at	0.429652	6.96669	2.85398	0.027971	0.284172	-3.61589	AF326960	Tbx1
1427161_at	1.31983	5.10799	2.85355	0.0279869	0.284172	-3.61647	BE848253	Cenpf
1434173_s_at	2.18153	10.2275	2.85313	0.0280025	0.284172	-3.61704	AW324123	D19Bwg1357e
1424328_s_at	0.973641	7.97705	2.85168	0.0280569	0.28452	-3.61902	BC006736	3200002M19Rik
1424081_at	1.13466	7.13108	2.85089	0.0280867	0.284694	-3.62011	BC016195	Pcgf6
1433006_at	1.22168	6.35167	2.85044	0.0281034	0.284694	-3.62072	AK017364	5430430B14Rik
1456536_at	1.69332	6.41398	2.85042	0.0281042	0.284694	-3.62075	BB183222	Thap6
1451185_at	0.749414	9.34766	2.84932	0.0281457	0.284757	-3.62226	BC006603	Sf3b5
1417487_at	1.14632	5.72931	2.84919	0.0281505	0.284757	-3.62243	U34245	Fosl1
1428838_a_at	1.4752	6.12132	2.84842	0.0281793	0.284866	-3.62348	BE630687	Dck
1417868_a_at	0.763783	10.1978	2.84775	0.0282048	0.284896	-3.6244	NM_022325	Ctsz
1458504_at	1.51904	4.2855	2.846	0.028271	0.285273	-3.6268	BB508669	Zc3h12d
1451431_a_at	0.530564	9.18706	2.84589	0.0282752	0.285273	-3.62695	BC019947	Dbndd2
1424344_s_at	0.497133	9.39354	2.84586	0.0282763	0.285273	-3.62699	BM200591	Eif1a
1420613_at	0.581096	11.4316	2.84397	0.0283479	0.285638	-3.62957	BE134116	Ptp4a2
1417389_at	0.745209	9.03394	2.84358	0.0283624	0.285638	-3.6301	NM_016696	Gpc1
1423816_at	0.418637	8.88558	2.84352	0.028365	0.285638	-3.63019	BC003436	Cxx1a
1422648_at	1.00286	10.0808	2.84339	0.0283699	0.285638	-3.63037	BF533509	Slc7a2
1426797_at	0.75481	7.76984	2.84302	0.0283838	0.285638	-3.63087	BB667255	Tmem209
1440318_at	1.14607	7.39863	2.84249	0.0284042	0.285638	-3.6316	BB475816	Wdr35
1450199_a_at	1.84793	10.1903	2.84199	0.0284231	0.285638	-3.63228	NM_138672	Stab1
1416466_at	0.485462	10.3161	2.84192	0.0284255	0.285638	-3.63237	BB037317	Vapa
1425148_a_at	0.73182	9.84443	2.84165	0.0284361	0.285638	-3.63275	BC025911	Snx6
1448815_at	0.435931	7.08384	2.84156	0.0284393	0.285638	-3.63287	NM_010957	Ogg1
1419208_at	0.913925	8.30382	2.84111	0.0284564	0.28571	-3.63348	NM_007746	Map3k8
1423401_at	1.17813	8.4539	2.84061	0.0284757	0.285818	-3.63417	BB068442	Etv6
1440132_s_at	1.07771	7.42759	2.83978	0.0285071	0.285934	-3.6353	BB283894	Prkar1b
1448555_at	1.06014	7.01154	2.83963	0.028513	0.285934	-3.63551	NM_028003	Rpap3
1420026_at	0.693558	8.5854	2.83911	0.0285329	0.285962	-3.63623	C79663	Aak1
1446543_at	1.28521	5.12488	2.8387	0.0285484	0.286032	-3.63678	BB160373	Gcn1l1
1450669_at	0.657032	8.65659	2.83744	0.0285965	0.286202	-3.6385	NM_022012	Map3k11
1455211_a_at	0.69843	9.62012	2.83712	0.028609	0.286202	-3.63895	BF021416	Timm13
1421813_a_at	0.594902	12.8222	2.83684	0.0286198	0.286202	-3.63933	BM212050	Psap
1424110_a_at	0.732241	9.69638	2.83664	0.0286274	0.286202	-3.6396	BC005629	Nme1
1417530_a_at	0.543977	10.5653	2.83624	0.0286427	0.286202	-3.64015	BI661964	Srp9
1431062_a_at	1.40765	8.08924	2.83551	0.0286706	0.286202	-3.64115	AK010695	Exoc4
1454368_at	0.470064	6.66881	2.83539	0.0286753	0.286202	-3.64131	AK012463	Psmd7
1429896_at	1.08946	8.56551	2.83484	0.0286965	0.286251	-3.64207	BE135996	5830408B19Rik
1448937_at	1.02735	7.36111	2.83476	0.0286994	0.286251	-3.64217	NM_134060	Slc35b3
1430574_at	1.68163	5.80971	2.83312	0.0287626	0.28642	-3.64442	AK010426	Cdkn3
1419573_a_at	1.03645	12.2751	2.8329	0.0287711	0.28642	-3.64472	NM_008495	Lgals1
1460366_at	0.856223	8.06177	2.83147	0.0288262	0.286821	-3.64668	BC022146	Eml3
1417971_at	1.52032	6.80455	2.83063	0.0288585	0.286902	-3.64782	NM_134122	Nrm
1442100_at	1.09007	5.98236	2.83021	0.0288749	0.28698	-3.6484	BB619843	Inpp5f
1416201_at	0.595559	9.68642	2.8272	0.0289916	0.28735	-3.65253	BF020879	Crk
1453146_at	0.529621	8.90988	2.82623	0.0290292	0.28735	-3.65385	BM123170	Gapvd1
1449029_at	0.930226	9.46295	2.82504	0.0290755	0.287605	-3.65548	NM_021462	Mknk2
1426258_at	0.863781	8.70935	2.82455	0.0290949	0.287626	-3.65616	BI648081	Sorl1
1434195_at	1.03326	4.34738	2.82395	0.029118	0.287749	-3.65697	BB042892	Prss35
1453375_at	1.30555	6.96795	2.82379	0.0291246	0.287749	-3.6572	BB071620	4930422N03Rik
1427017_at	0.662959	5.75888	2.82015	0.0292668	0.288436	-3.66218	BB104560	Satb2
1442116_at	1.71343	7.1185	2.81975	0.0292825	0.288436	-3.66272	BB311924	Gpr176
1434938_at	1.15548	8.25349	2.81959	0.029289	0.288436	-3.66295	BG063048	Rbfox2
1452093_at	1.06413	8.14834	2.81785	0.0293573	0.288938	-3.66533	AK010846	Tmem185b
1419120_at	1.3791	6.83217	2.81651	0.0294102	0.289289	-3.66717	NM_008535	Lyl1
1460495_s_at	0.698041	8.84847	2.8155	0.0294499	0.289333	-3.66855	AK011536	Htra2
1448231_at	0.660971	8.95215	2.81428	0.0294982	0.289486	-3.67022	U16959	Fkbp5
1420713_a_at	0.621951	7.13243	2.81357	0.0295263	0.289663	-3.67119	NM_010783	Mdfi
1423971_at	0.566925	8.78172	2.81278	0.0295578	0.289828	-3.67228	BE335845	Thoc3
1418593_at	0.417521	8.73565	2.81271	0.0295605	0.289828	-3.67238	NM_009315	Taf6
1452273_at	0.849267	7.00408	2.81221	0.0295804	0.289845	-3.67306	BB021559	Fam83h
1458683_at	2.19325	5.02372	2.81196	0.0295905	0.289845	-3.67341	BB224524	Sirpb1b
1425329_a_at	0.951064	10.6788	2.81176	0.0295984	0.289845	-3.67369	AF332060	Cyb5r3
1450646_at	0.7059	9.74839	2.81172	0.0295998	0.289845	-3.67373	NM_020010	Cyp51
1455662_x_at	0.422707	12.6491	2.81158	0.0296055	0.289845	-3.67393	AV117525	Rps17
1448731_at	1.59153	6.63158	2.80957	0.0296853	0.290425	-3.67668	NM_008348	Il10ra
1416048_at	0.565485	9.80853	2.80937	0.0296932	0.290425	-3.67695	NM_018774	Phc2
1431087_at	0.924022	6.62305	2.80866	0.0297215	0.290451	-3.67793	BF577722	Spc24
1460728_s_at	0.405557	7.4804	2.80857	0.0297252	0.290451	-3.67805	BB042583	Ing4
1424854_at	0.374468	5.62815	2.80732	0.0297754	0.290639	-3.67977	BC019757	Hist1h4i
1426544_a_at	0.503226	9.11271	2.8072	0.02978	0.290639	-3.67993	BB118847	Ttc14
1424829_at	0.672477	9.22198	2.8057	0.0298402	0.290641	-3.68199	BC013092	A830007P12Rik
1419098_at	1.71723	8.85183	2.80562	0.0298434	0.290641	-3.6821	AF093620	Stom
1455000_at	0.912071	5.8321	2.80425	0.0298981	0.291089	-3.68397	BB538372	Gpr68
1439158_at	0.689082	10.0187	2.80382	0.0299155	0.291139	-3.68457	BB749708	Tlk1
1429841_at	0.95791	6.12127	2.80327	0.0299376	0.29116	-3.68532	AK013855	Megf10
1431931_a_at	0.548473	7.64963	2.80316	0.029942	0.29116	-3.68547	AK004012	Rabl2
1431834_a_at	0.950549	7.95212	2.80299	0.029949	0.29116	-3.68571	AK020015	Emilin1
1460675_at	0.475175	9.336	2.802	0.0299889	0.291284	-3.68707	AF411055	Igsf8
1434658_at	0.439349	8.12036	2.79972	0.0300806	0.2914	-3.69019	BB333439	3110056O03Rik
1426206_at	1.20993	8.82237	2.79923	0.0301006	0.2914	-3.69087	BC020129	Robo4
1421851_at	1.11736	8.49269	2.7992	0.0301016	0.2914	-3.6909	BB731480	Mtap1b
1451477_at	1.00003	7.45091	2.79918	0.0301025	0.2914	-3.69093	AV047635	Gm13251
1441355_at	0.511889	5.22906	2.79893	0.0301126	0.2914	-3.69127	BB536126	E030047P09Rik
1417303_at	0.557264	6.26568	2.79754	0.0301689	0.291516	-3.69318	NM_138656	Mvd
1438244_at	0.685089	7.54791	2.79643	0.0302139	0.291574	-3.6947	BB092799	Nfib
1420227_at	0.451389	6.4326	2.7964	0.030215	0.291574	-3.69474	AV206827	Hoxa4
1437444_at	0.541362	5.82924	2.79575	0.0302417	0.291591	-3.69564	BB479976	BC037039
1449055_x_at	1.0615	7.16561	2.79568	0.0302444	0.291591	-3.69573	NM_021567	Pcbp4
1422156_a_at	0.543177	12.6213	2.79532	0.0302592	0.291591	-3.69623	NM_008503	Rps2
1417432_a_at	0.448594	11.7002	2.79517	0.030265	0.291591	-3.69643	NM_008142	Gnb1
1428705_at	0.481875	4.82689	2.79489	0.0302764	0.291591	-3.69681	AK005731	1700007K13Rik
1419128_at	1.69578	7.31278	2.79477	0.0302813	0.291591	-3.69698	NM_021334	Itgax
1450268_at	1.23916	7.12379	2.79419	0.0303049	0.291734	-3.69777	NM_021716	Fign
1428963_at	0.699501	6.94492	2.79175	0.0304048	0.292116	-3.70113	AK006533	Rwdd2a
1448524_s_at	0.680339	10.394	2.79172	0.0304058	0.292116	-3.70116	NM_009279	Ssr4
1450866_a_at	0.504605	10.5309	2.79122	0.0304265	0.292177	-3.70186	BQ179556	Mrpl17
1451288_s_at	1.26239	7.61603	2.7893	0.030505	0.292704	-3.70449	BC010330	1810043G02Rik
1420928_at	0.915274	9.49761	2.78894	0.0305196	0.292704	-3.70498	BG075800	St6gal1
1420519_a_at	0.559354	7.3289	2.78797	0.0305595	0.292835	-3.70631	NM_022313	Eral1
1449643_s_at	0.570223	11.1231	2.78628	0.0306291	0.293165	-3.70863	AA220626	Btf3
1428409_at	0.549277	9.11382	2.7857	0.030653	0.293202	-3.70943	AK013287	Naa50
1434158_at	0.965767	8.38112	2.78558	0.030658	0.293202	-3.70959	AI747296	Gmds
1451253_at	0.606886	7.83678	2.78534	0.0306679	0.293202	-3.70992	BC016131	Pxk
1453745_at	0.806988	7.09592	2.78534	0.030668	0.293202	-3.70993	AK012332	2700038G22Rik
1426604_at	0.794229	7.48087	2.78474	0.0306927	0.293233	-3.71075	BF714880	Rnasel
1416277_a_at	0.416435	13.084	2.7842	0.0307151	0.293233	-3.71149	NM_018853	Rplp1
1448826_at	0.626919	5.5989	2.78236	0.030791	0.293798	-3.71401	BB481540	Myh6
1420748_a_at	0.811779	5.05951	2.78118	0.0308399	0.29392	-3.71563	NM_013925	Adat1
1421375_a_at	0.530023	12.8884	2.78037	0.0308739	0.293993	-3.71675	NM_011313	S100a6
1419605_at	1.87678	6.52728	2.77818	0.0309649	0.294534	-3.71976	NM_010796	Clec10a
1458934_at	0.69555	5.16877	2.77799	0.0309729	0.294534	-3.72002	BG068094	D5Ertd505e
1434224_at	0.403588	8.8133	2.77748	0.0309943	0.294635	-3.72072	AV274155	Tbl2
1448233_at	0.704083	10.4497	2.77579	0.0310647	0.295069	-3.72304	BE630020	Prnp
1435517_x_at	0.535568	9.93542	2.7747	0.0311102	0.295149	-3.72453	BB465250	Ralb
1451532_s_at	0.658685	5.98011	2.77428	0.031128	0.295212	-3.72511	AF297098	Steap1
1419455_at	0.926683	8.9719	2.77413	0.0311345	0.295212	-3.72533	NM_008349	Il10rb
1423960_at	0.874478	8.55355	2.77322	0.0311724	0.295404	-3.72657	BC006753	Lpcat3
1419526_at	1.65421	6.72381	2.77174	0.0312347	0.295742	-3.7286	NM_010208	Fgr
1451941_a_at	2.39926	9.67167	2.77076	0.031276	0.295943	-3.72995	M14216	Fcgr2b
1451985_at	0.894636	8.86719	2.7706	0.0312824	0.295943	-3.73016	BC027199	Lrrk1
1451222_at	0.433023	7.81968	2.77006	0.0313055	0.295985	-3.73092	AK011367	Btf3l4
1438742_at	0.549449	5.90631	2.76992	0.0313112	0.295985	-3.7311	BB744909	Zfp629
1432063_at	0.547132	6.61678	2.76931	0.0313369	0.29604	-3.73194	AK014779	4833427F10Rik
1445266_at	0.78391	5.63825	2.76893	0.0313532	0.29611	-3.73247	AW538163	Ercc1
1427039_at	0.607287	8.18413	2.76814	0.0313865	0.29634	-3.73355	AF057285	Epn1
1416099_at	0.432171	12.7497	2.76626	0.0314662	0.296856	-3.73614	NM_011289	Rpl27
1460213_at	0.474892	6.917	2.76552	0.0314977	0.297055	-3.73716	NM_018748	Golga4
1416004_at	0.426363	11.7663	2.76511	0.0315149	0.297133	-3.73771	NM_011738	Ywhah
1418842_at	1.62325	6.4623	2.76367	0.0315763	0.297277	-3.7397	NM_008225	Hcls1
1426774_at	0.544175	9.68911	2.76295	0.0316069	0.297277	-3.74069	BM227980	Parp12
1418137_at	0.451675	9.35182	2.76234	0.031633	0.297277	-3.74153	NM_026401	Mrp63
1452599_s_at	1.35135	5.96973	2.76215	0.0316411	0.297277	-3.74179	AV039444	AI413582
1419281_a_at	1.02051	8.12271	2.76204	0.0316459	0.297277	-3.74194	BC021397	Zfp259
1438767_at	1.74353	7.20729	2.75899	0.0317759	0.298109	-3.74612	BB237825	Osm
1431253_s_at	0.520951	6.36888	2.75849	0.0317974	0.29814	-3.74681	BF166521	Tbc1d9
1426784_at	0.769068	9.03099	2.75822	0.0318093	0.29814	-3.74719	AV077293	Trim47
1450697_at	0.634777	8.96807	2.75801	0.031818	0.29814	-3.74747	AF233322	Slc30a7
1448922_at	0.609834	5.13875	2.75729	0.0318492	0.298265	-3.74847	NM_024438	Dusp19
1433598_at	0.505915	10.3609	2.75607	0.0319013	0.298502	-3.75014	BG093966	Arglu1
1431606_a_at	0.618966	7.82292	2.75583	0.0319117	0.298515	-3.75047	AK012003	Angel2
1449504_at	0.401414	9.33697	2.7553	0.0319345	0.298557	-3.7512	U20619	Kpna1
1443979_at	0.443477	4.18161	2.75513	0.0319418	0.298557	-3.75143	AI851680	A830021K08Rik
1416521_at	0.506926	12.4976	2.75473	0.0319593	0.298557	-3.75199	NM_009156	Sepw1
1428014_at	0.95644	7.08451	2.75445	0.0319711	0.298557	-3.75237	BC028550	Hist1h4h
1428823_at	0.877229	7.73041	2.75395	0.0319928	0.298557	-3.75306	AK009957	Hddc2
1417552_at	2.99431	8.21652	2.75345	0.0320144	0.298557	-3.75374	NM_007986	Fap
1427387_a_at	1.32055	7.30733	2.75232	0.0320633	0.298779	-3.7553	L04678	Itgb4
1433085_at	0.594276	6.39247	2.75157	0.0320958	0.298835	-3.75633	AK020038	5930427J20Rik
1459152_at	0.916186	5.01772	2.75108	0.032117	0.298846	-3.75701	BG066225	C78515
1460259_s_at	1.82957	7.1789	2.74952	0.0321847	0.299309	-3.75915	AF108501	Clca2
1426331_a_at	0.914739	8.58626	2.74893	0.0322103	0.299464	-3.75996	AF327857	Frmd4b
1420187_at	1.51823	7.46259	2.74715	0.0322878	0.299768	-3.76241	BG065712	C76628
1439328_at	0.871394	7.37111	2.7458	0.0323465	0.299897	-3.76426	BB113440	Nfat5
1424144_at	1.10622	6.55399	2.74488	0.0323868	0.30014	-3.76553	AF477481	Cdt1
1433191_at	1.09607	5.91707	2.7411	0.0325528	0.301224	-3.77074	AK020769	A430105P17Rik
1439039_at	1.04676	7.55193	2.74056	0.0325763	0.301325	-3.77147	BE981239	Tmem104
1435823_x_at	1.08078	7.97415	2.74003	0.0326	0.30141	-3.77222	AW491662	Egfl7
1454079_at	0.435978	5.199	2.73883	0.0326525	0.301454	-3.77386	AK016591	4933400F03Rik
1445882_at	1.54436	5.4028	2.73868	0.0326591	0.301454	-3.77406	BB230267	Cd300lb
1431652_at	0.700848	6.61043	2.73691	0.0327375	0.301854	-3.7765	AK007077	Umps
1431051_at	1.30062	6.27006	2.73632	0.0327637	0.302004	-3.77732	AA538289	4930577N17Rik
1460413_s_at	0.568078	8.33522	2.73383	0.0328741	0.302384	-3.78074	BC026570	Zdhhc1
1423358_at	1.61091	6.78451	2.73373	0.0328787	0.302384	-3.78089	AK007407	Ece2
1426051_a_at	0.945436	9.77983	2.73321	0.0329017	0.302384	-3.7816	BC006628	Cenpb
1417060_at	0.652079	6.3962	2.73294	0.0329134	0.302384	-3.78196	NM_029632	Ppp1r11
1448520_at	0.550308	7.13365	2.73209	0.0329514	0.302649	-3.78314	NM_133865	Dclre1b
1422430_at	0.377429	5.37752	2.73154	0.0329762	0.302794	-3.7839	NM_021891	Fignl1
1448498_at	0.69784	8.35139	2.73067	0.0330147	0.302815	-3.78509	NM_019924	Rps6ka4
1419532_at	1.52987	5.64562	2.72919	0.0330811	0.303027	-3.78714	NM_010555	Il1r2
1422225_s_at	0.530081	5.73519	2.72906	0.0330866	0.303027	-3.78731	NM_009341	Tcp10b
1417967_at	0.738084	9.22952	2.72888	0.0330948	0.303027	-3.78756	NM_028152	Mms19
1416698_a_at	0.876077	9.94062	2.72825	0.0331232	0.303027	-3.78843	NM_016904	Cks1b
1419254_at	0.807021	7.33329	2.72819	0.0331257	0.303027	-3.78851	BG076333	Mthfd2
1451092_a_at	0.615078	7.70994	2.72803	0.0331328	0.303027	-3.78873	AV258722	Rangap1
1432373_at	0.704549	6.07917	2.72688	0.0331846	0.303374	-3.79032	AK015951	4930533B01Rik
1451505_at	0.592932	8.90698	2.72626	0.0332124	0.303388	-3.79117	BE991735	Chchd5
1430150_at	0.797628	8.45847	2.72611	0.0332189	0.303388	-3.79137	AK017809	Dcp2
1429028_at	1.2786	8.21923	2.72608	0.0332205	0.303388	-3.79142	AK017170	Dock11
1450318_a_at	0.987537	6.92935	2.72585	0.0332308	0.303388	-3.79174	NM_008773	P2ry2
1452450_at	0.699956	8.84517	2.72538	0.0332518	0.303407	-3.79238	BG277213	Atp8b2
1422816_a_at	1.09744	6.75521	2.72417	0.0333065	0.30374	-3.79405	NM_133250	Mutyh
1422444_at	0.839549	10.1527	2.72251	0.0333813	0.304256	-3.79634	BM935811	Itga6
1429617_at	0.707012	7.31884	2.72195	0.0334066	0.30434	-3.79711	BM119209	Cyld
1420874_at	0.69065	9.83901	2.7219	0.0334088	0.30434	-3.79718	BI662615	Twf1
1422042_at	0.43933	4.90401	2.72105	0.0334474	0.304609	-3.79835	NM_080450	Gjc3
1419512_at	0.641463	8.81882	2.72068	0.0334638	0.304675	-3.79885	NM_018786	Prpf40b
1448395_at	0.663993	12.2981	2.72028	0.0334821	0.304759	-3.79941	BI658627	Sfrp1
1416113_at	0.603118	9.1583	2.71981	0.0335033	0.304869	-3.80005	NM_010223	Fkbp8
1448142_x_at	0.633198	11.7021	2.71898	0.033541	0.305046	-3.8012	NM_026533	Rps13
1421308_at	1.47391	5.55997	2.71831	0.0335717	0.305242	-3.80213	AK010166	Car13
1416935_at	0.683801	6.22948	2.71806	0.0335828	0.30526	-3.80246	NM_011706	Trpv2
1448010_at	1.28467	7.80174	2.71725	0.0336198	0.305469	-3.80359	AA254104	A430104N18Rik
1430237_at	0.455225	6.6869	2.71628	0.0336639	0.305519	-3.80492	AK008821	Cldn22
1440505_at	0.519599	7.96698	2.71583	0.0336844	0.305519	-3.80554	BB187908	Plcxd1
1433692_at	0.602471	8.08045	2.71495	0.0337246	0.305717	-3.80675	BM202638	Nat10
1451553_at	0.595771	6.66553	2.71473	0.0337347	0.305726	-3.80706	U60881	Art5
1431106_a_at	1.042	5.67643	2.71448	0.0337462	0.305747	-3.80741	BE373131	9530053H05Rik
1435087_at	0.53905	9.45289	2.71338	0.0337962	0.305786	-3.80891	BI409907	Zfp362
1439153_at	0.899899	8.43346	2.71244	0.0338392	0.305869	-3.81021	AV274826	Rnf144b
1415978_at	1.01085	6.946	2.7119	0.0338641	0.305869	-3.81095	NM_023279	Tubb3
1419690_at	0.641298	6.93114	2.71028	0.0339387	0.305869	-3.81319	NM_025921	2610002M06Rik
1428827_at	0.59828	8.07547	2.71007	0.033948	0.305869	-3.81347	AK017992	Whsc1
1448040_at	0.617749	8.47021	2.70998	0.0339525	0.305869	-3.81361	AI662265	Tfpt
1452274_at	0.421227	9.63334	2.70964	0.0339679	0.305869	-3.81407	BG976649	Zfand3
1428152_a_at	0.39085	13.4118	2.70908	0.0339935	0.305869	-3.81484	BF577616	Rpl18a
1433589_at	0.496494	9.70131	2.70867	0.0340127	0.305869	-3.81541	BM238232	D6Wsu116e
1418392_a_at	0.994605	8.57251	2.70841	0.0340246	0.305869	-3.81577	NM_018734	Gbp3
1419183_at	0.858369	8.83865	2.7084	0.0340251	0.305869	-3.81578	NM_133905	Papd4
1452414_s_at	0.533246	6.92171	2.70717	0.0340819	0.306297	-3.81748	BB051286	Ccdc86
1433919_at	0.724263	6.35067	2.70681	0.0340983	0.306362	-3.81797	AV302111	Asb4
1439853_at	0.827998	5.74753	2.70578	0.0341461	0.306643	-3.81939	BF581125	B4galnt2
1427481_a_at	1.10997	4.72195	2.70543	0.0341622	0.306643	-3.81987	BC027114	Atp1a3
1455131_at	0.496058	8.45064	2.70443	0.0342087	0.306777	-3.82126	BB475273	Opa3
1416353_at	0.536242	9.32915	2.70262	0.0342926	0.307169	-3.82375	NM_009473	Nr1h2
1454877_at	0.729269	9.00799	2.70209	0.0343173	0.307256	-3.82448	BQ174721	Sertad4
1455285_at	1.33276	6.93528	2.7011	0.0343632	0.307428	-3.82584	BB771765	Slc31a1
1428306_at	0.527639	12.0915	2.70108	0.0343642	0.307428	-3.82587	AK017926	Ddit4
1447486_at	0.85461	7.53879	2.70006	0.0344117	0.307449	-3.82728	BE991811	Ppp1r9b
1448028_at	1.29956	7.8967	2.69952	0.0344369	0.307449	-3.82802	BF536757	Tbc1d24
1452046_a_at	0.404628	9.86762	2.69906	0.0344585	0.307449	-3.82866	BG071790	Ppp1cc
1459391_at	0.587196	3.75099	2.69639	0.0345837	0.307902	-3.83235	BB128256	Abca5
1424301_at	0.503204	9.40094	2.69535	0.0346321	0.308175	-3.83377	AB063578	Zfp219
1449255_a_at	0.406454	12.6659	2.69274	0.0347549	0.309036	-3.83737	NM_025586	Rpl15
1422637_at	1.52073	7.56589	2.69274	0.034755	0.309036	-3.83737	NM_018750	Rassf5
1443941_at	0.612127	6.62918	2.69234	0.0347739	0.309107	-3.83792	BB396098	Gm447
1453789_at	0.898698	7.8789	2.69196	0.0347918	0.309108	-3.83845	AI117479	4933440N22Rik
1433831_at	1.07607	5.29287	2.6916	0.034809	0.309108	-3.83895	BM213879	Dcaf17
1422024_at	0.743218	8.30003	2.68973	0.0348974	0.309136	-3.84153	NM_008026	Fli1
1423467_at	1.41138	5.7913	2.6886	0.0349511	0.309366	-3.84309	BB199001	Ms4a4b
1457320_at	0.829791	5.6872	2.68741	0.0350073	0.3097	-3.84473	AW123067	Wapal
1420867_at	0.660828	10.4583	2.68658	0.0350469	0.309825	-3.84588	BB609648	Tmed2
1416854_at	1.04928	6.3775	2.6865	0.0350508	0.309825	-3.84599	NM_011402	Slc34a2
1457240_at	0.619555	5.12707	2.68538	0.0351041	0.310145	-3.84754	BB828144	Cdk9
1442927_at	1.14981	7.51004	2.68153	0.035288	0.311357	-3.85285	BB548690	Ptk2b
1415897_a_at	0.404558	10.4372	2.68096	0.0353153	0.311366	-3.85363	BI150149	Mgst1
1423840_at	0.713788	8.72713	2.67998	0.0353624	0.311398	-3.85499	BC026206	Ccdc56
1438130_at	1.05879	5.63856	2.67964	0.0353786	0.311398	-3.85545	BB427389	Taf15
1451319_at	0.770691	6.09191	2.67921	0.0353991	0.311398	-3.85604	BC023129	Senp1
1442119_at	0.694347	5.81489	2.67865	0.0354262	0.311426	-3.85682	AA175822	AI449212
1417000_at	0.686888	7.8153	2.67806	0.0354547	0.311595	-3.85764	NM_030251	Abtb1
1416807_at	0.474715	12.1571	2.67771	0.0354715	0.311661	-3.85812	NM_019865	Rpl36a
1435525_at	0.75241	8.85774	2.67724	0.035494	0.311776	-3.85876	BI408602	Kctd17
1453658_at	1.65194	5.18352	2.6743	0.035636	0.312777	-3.86282	AK018056	5830477G23Rik
1423262_a_at	0.373489	11.3508	2.67384	0.0356584	0.312869	-3.86346	BI111967	H3f3a
1434177_at	0.608319	10.0233	2.67225	0.0357357	0.313165	-3.86566	AI551117	Ece1
1440207_at	0.778114	8.66671	2.67223	0.0357364	0.313165	-3.86568	BI155142	Lpcat4
1456486_at	0.831038	7.47329	2.67185	0.0357552	0.313245	-3.86621	BF318389	Zfp574
1433559_at	0.756624	8.35268	2.67166	0.0357643	0.313245	-3.86647	BB811412	Slc45a4
1448640_at	1.94648	7.45306	2.67095	0.0357987	0.313382	-3.86745	NM_028122	Slc14a1
1434067_at	1.44166	6.91743	2.66946	0.0358714	0.313854	-3.86951	BE688410	AI662270
1450246_at	0.794719	6.47468	2.66846	0.0359202	0.314126	-3.87089	NM_018876	Fut2
1452285_a_at	0.437173	12.1077	2.66812	0.0359365	0.314126	-3.87135	AK002778	Eif3f
1423270_at	0.489764	7.08568	2.6676	0.0359619	0.314166	-3.87207	BB663717	Nedd4l
1436137_at	0.610444	5.74605	2.66596	0.0360423	0.314525	-3.87434	AV340147	Slc6a17
1425994_a_at	0.690223	8.43963	2.66515	0.036082	0.314763	-3.87546	AB037111	Asah2
1423021_s_at	0.430842	8.21395	2.66502	0.0360884	0.314763	-3.87564	NM_013564	Insl3
1420743_a_at	0.619634	7.33374	2.6632	0.0361777	0.315378	-3.87815	NM_008915	Ppp3cc
1426409_at	0.494416	9.04251	2.66135	0.036269	0.315926	-3.88071	BG866479	Lzts2
1441371_at	1.09225	7.80586	2.66095	0.0362888	0.316016	-3.88126	BQ174019	Plxna4
1422859_a_at	0.431268	6.82318	2.66033	0.0363195	0.316201	-3.88212	NM_022891	Rpl23
1440214_at	1.32299	5.69786	2.65949	0.036361	0.31648	-3.88328	BM243939	A630001G21Rik
1433599_at	1.04473	8.62497	2.65764	0.0364523	0.316862	-3.88583	BM239162	Baz1a
1421161_at	0.777725	6.74189	2.65514	0.0365766	0.317364	-3.88929	NM_007568	Btc
1448602_at	0.596313	7.80219	2.6535	0.0366583	0.317579	-3.89155	NM_011224	Pygm
1423855_x_at	0.439111	12.2836	2.65317	0.0366749	0.317587	-3.89201	BC003896	Rpl17
1425214_at	1.61478	9.43733	2.65278	0.0366946	0.317587	-3.89256	BC027331	P2ry6
1419652_s_at	1.09478	7.35052	2.65255	0.0367061	0.317587	-3.89287	AK009389	Nkain1
1429293_at	0.817028	6.63676	2.65177	0.0367449	0.317744	-3.89395	AK010515	Gpc2
1442106_at	0.590907	7.14276	2.65169	0.0367487	0.317744	-3.89405	BB667730	Fancm
1422852_at	0.742813	5.73197	2.65126	0.0367702	0.317787	-3.89465	NM_019686	Cib2
1448903_at	0.447866	10.8804	2.64847	0.0369105	0.318655	-3.89851	NM_053102	42248
1432149_at	1.09954	6.15699	2.64809	0.0369293	0.318655	-3.89903	AK015645	Dph1
1416895_at	0.50928	8.64128	2.64576	0.037047	0.319299	-3.90226	D38146	Efna1
1417788_at	1.0647	8.44176	2.64574	0.037048	0.319299	-3.90229	NM_011430	Sncg
1424000_a_at	0.413601	12.6475	2.64322	0.0371754	0.319594	-3.90577	U93864	Rps11
1420463_at	0.458777	4.67937	2.64292	0.0371904	0.319594	-3.90618	NM_013748	Clnk
1453216_at	0.464333	6.30957	2.64272	0.0372008	0.319594	-3.90646	AK004932	Gpt
1426392_a_at	0.546151	9.89995	2.64262	0.0372055	0.319594	-3.90659	BE372352	Actr3
1420671_x_at	1.66311	7.25175	2.64122	0.0372766	0.320027	-3.90853	NM_029499	Ms4a4c
1419758_at	1.18435	6.21715	2.63876	0.0374017	0.320611	-3.91193	M30697	Abcb1a
1453285_at	0.58621	8.91047	2.63825	0.0374277	0.320752	-3.91264	AV014361	Tmem88
1416929_at	0.580606	6.83963	2.63789	0.0374459	0.320825	-3.91313	NM_029397	Rbm12
1434612_s_at	0.960998	8.73619	2.63644	0.0375203	0.321342	-3.91514	BE947961	Sbno1
1430031_at	0.517567	6.9328	2.63632	0.0375262	0.321342	-3.9153	AK010523	Ipmk
1419764_at	1.89706	5.84527	2.63471	0.0376087	0.321542	-3.91753	NM_009892	Chi3l3
1448425_at	0.443069	11.1793	2.63369	0.0376614	0.321542	-3.91895	AW701127	Eif3a
1448279_at	0.801339	10.4644	2.63343	0.0376746	0.321542	-3.9193	BC013618	Arpc3
1422997_s_at	0.557874	7.37005	2.63293	0.0377	0.321542	-3.91999	NM_134188	Acot2
1427655_a_at	0.625955	4.98974	2.6322	0.0377379	0.321542	-3.92101	M37694	A630038E17Rik
1428877_at	0.629804	10.0605	2.63207	0.0377442	0.321542	-3.92118	BM942773	Srp72
1439164_at	0.43531	5.93539	2.63185	0.0377557	0.321542	-3.92149	AI323293	Cdkn2c
1433926_at	0.470293	10.3049	2.63021	0.0378401	0.321809	-3.92375	BM212035	Dync1li2
1436893_a_at	0.543879	8.19233	2.62796	0.0379564	0.322114	-3.92687	BE288026	March7
1428432_at	1.00801	8.16746	2.6277	0.0379698	0.322114	-3.92722	BB813478	Zcchc24
1422837_at	1.95722	5.47573	2.62741	0.0379849	0.322114	-3.92763	NM_022886	Scel
1416357_a_at	0.872997	8.357	2.6271	0.0380012	0.322114	-3.92806	NM_023061	Mcam
1421901_at	0.788241	9.32044	2.6268	0.0380167	0.322164	-3.92848	BB077436	Eif2ak1
1458674_at	0.893388	6.81994	2.6237	0.0381777	0.323083	-3.93276	AW125556	Pkn1
1422932_a_at	1.15713	6.25852	2.62359	0.0381833	0.323083	-3.93291	NM_011691	Vav1
1429761_at	1.09925	7.04112	2.62224	0.038254	0.323361	-3.93478	BF455257	Rtn1
1418191_at	0.672558	6.74691	2.6221	0.038261	0.323361	-3.93497	NM_011909	Usp18
1451734_a_at	0.847354	8.95916	2.62204	0.0382645	0.323361	-3.93506	AB064321	Dbn1
1451961_a_at	0.899198	7.26106	2.62025	0.0383578	0.323766	-3.93753	L07509	Mbp
1417462_at	0.805999	10.6041	2.61971	0.0383862	0.323766	-3.93828	NM_007598	Cap1
1421748_a_at	0.720542	5.96353	2.6197	0.0383867	0.323766	-3.9383	NM_019756	Tubd1
1421366_at	1.70657	5.90021	2.61949	0.0383978	0.323766	-3.93859	NM_021364	Clec5a
1438414_at	0.612758	7.07461	2.61928	0.0384089	0.323766	-3.93888	BF466700	Fkrp
1449399_a_at	2.27059	8.48087	2.61927	0.0384093	0.323766	-3.93889	BC011437	Il1b
1427884_at	1.13995	10.982	2.6181	0.0384704	0.324035	-3.9405	AW550625	Col3a1
1428420_a_at	0.790957	7.34833	2.61643	0.0385583	0.32404	-3.94282	AK005443	1200009I06Rik
1451475_at	0.902865	9.0333	2.61627	0.0385667	0.32404	-3.94304	BC019530	Plxnd1
1436928_s_at	0.97232	7.12819	2.61618	0.0385715	0.32404	-3.94317	BB763890	Adcy3
1460643_at	0.856905	6.99585	2.615	0.0386336	0.324208	-3.9448	BC024894	Ell
1416548_at	0.640005	7.86745	2.61495	0.0386364	0.324208	-3.94487	BB320416	Slc35b4
1456488_at	0.401075	9.15712	2.6146	0.0386548	0.324211	-3.94535	BB667997	Wdr33
1457400_at	0.630488	8.1175	2.61296	0.0387413	0.324322	-3.94762	BB368921	Snx19
1431628_at	1.07227	6.69598	2.61296	0.0387416	0.324322	-3.94763	AV263300	4930435H24Rik
1426892_at	0.606921	11.135	2.61286	0.038747	0.324322	-3.94777	AI788797	Utrn
1455607_at	2.95935	6.83316	2.61237	0.0387726	0.324379	-3.94844	BG072958	Rspo3
1423691_x_at	0.849509	9.20953	2.61205	0.0387897	0.324379	-3.94888	M21836	Krt8
1434225_at	0.751411	9.34181	2.61187	0.0387992	0.324379	-3.94913	AV024531	Swap70
1428932_at	0.776263	6.65612	2.61176	0.038805	0.324379	-3.94928	AV273368	Ttc21a
1423465_at	0.518882	8.17036	2.61078	0.038857	0.324611	-3.95064	BB032852	Frrs1
1429419_at	0.717941	6.28886	2.6079	0.03901	0.325145	-3.95462	AK009192	Riiad1
1448616_at	1.04608	7.39323	2.60789	0.0390107	0.325145	-3.95464	BF466091	Dvl2
1447357_at	0.37895	5.4711	2.60724	0.0390455	0.325271	-3.95555	AI853801	Srsf1
1427466_at	0.419875	7.10233	2.60719	0.039048	0.325271	-3.95561	BC013076	Pigu
1420401_a_at	1.10142	8.23168	2.60697	0.0390596	0.325271	-3.95591	NM_019511	Ramp3
1434034_at	0.950976	8.29146	2.60688	0.0390648	0.325271	-3.95605	BI905090	Cerk
1418326_at	0.890504	7.60138	2.60613	0.0391044	0.325357	-3.95707	BC026131	Slc7a5
1416376_at	0.828357	8.36982	2.6054	0.0391438	0.325604	-3.95809	NM_133706	Tmem97
1454605_a_at	0.775699	8.17473	2.60431	0.0392019	0.325753	-3.9596	BB208212	Pi4k2a
1448432_at	0.699471	8.47782	2.6036	0.0392402	0.325753	-3.96059	NM_019676	Plcd1
1422084_at	0.940844	5.45263	2.60312	0.0392659	0.325753	-3.96125	AF012104	Bmx
1431129_at	0.655655	7.1173	2.60299	0.0392727	0.325753	-3.96142	BG861783	Usp31
1439825_at	1.16319	8.93004	2.60244	0.0393024	0.325868	-3.96219	BB705351	Dtx3l
1448169_at	1.73334	10.4926	2.60103	0.0393781	0.325949	-3.96414	NM_010664	Krt18
1450981_at	0.656736	11.0279	2.60095	0.0393822	0.325949	-3.96424	BI663014	Cnn2
1429849_at	0.541952	7.38294	2.6008	0.0393905	0.325949	-3.96446	AI647574	4632411B12Rik
1423520_at	1.56819	8.30488	2.60056	0.0394035	0.325949	-3.96479	AA270173	Lmnb1
1439268_x_at	0.431206	10.7657	2.59946	0.0394628	0.325992	-3.96632	BB032885	Eif3e
1422847_a_at	1.18783	9.62959	2.5987	0.0395037	0.325992	-3.96737	AF251036	Prkcd
1449156_at	0.588588	6.31416	2.59825	0.039528	0.325992	-3.96799	NM_008534	Ly9
1417033_at	0.728471	7.77656	2.59763	0.0395616	0.325992	-3.96885	AF296657	Ube2g2
1418574_a_at	0.406337	11.6294	2.59424	0.0397456	0.327189	-3.97355	NM_009169	Shfm1
1439588_at	0.666733	5.36376	2.5928	0.0398237	0.327509	-3.97554	BB733257	Slco5a1
1417289_at	0.895628	7.17363	2.59177	0.0398796	0.327725	-3.97696	NM_031257	Plekha2
1428740_a_at	0.599933	9.89475	2.59159	0.0398895	0.327725	-3.97721	AK019717	Pigt
1418386_at	1.04664	6.1532	2.59132	0.0399046	0.327725	-3.97759	NM_026526	N6amt2
1434652_at	0.542368	8.28639	2.58921	0.0400196	0.32807	-3.9805	BI154551	Cdc42bpb
1429122_a_at	0.837353	7.15385	2.58776	0.0400991	0.32848	-3.98252	AK006658	1700040I03Rik
1451365_at	1.17463	7.41387	2.58745	0.0401161	0.328481	-3.98295	BC025619	Rbm19
1428319_at	0.70054	10.1239	2.58569	0.040213	0.328768	-3.98539	AK010339	Pdlim7
1419494_a_at	0.933408	8.95637	2.58479	0.0402624	0.329092	-3.98663	BC002036	Tpd52
1448252_a_at	0.525814	11.7436	2.58442	0.040283	0.32918	-3.98715	NM_018796	Eef1b2
1453332_at	1.05334	5.72886	2.58342	0.0403383	0.329309	-3.98854	AK012141	2410002O22Rik
1420457_at	0.727769	9.20644	2.58199	0.0404173	0.329874	-3.99052	NM_007889	Dvl3
1454131_at	0.861187	7.63589	2.5816	0.0404389	0.329877	-3.99106	AK016455	4931413K12Rik
1458361_at	0.868204	6.42569	2.58111	0.0404659	0.329877	-3.99173	BB479896	Dclre1c
1426674_at	0.683865	9.11497	2.57994	0.0405304	0.330162	-3.99335	BG923834	Eif3b
1435190_at	1.82326	8.01455	2.57992	0.0405316	0.330162	-3.99338	BB378591	Chl1
1421768_a_at	0.776605	8.64099	2.57952	0.0405538	0.330182	-3.99393	NM_011982	Homer1
1427713_x_at	0.570492	5.49858	2.57915	0.0405745	0.330262	-3.99445	X57938	Pou2f2
1451576_at	0.530995	5.98936	2.57899	0.0405835	0.330262	-3.99467	D87521	Prkdc
1432853_at	1.0291	6.47392	2.57817	0.0406287	0.330488	-3.9958	AV153710	2900057C01Rik
1456765_at	0.786462	9.74243	2.57791	0.0406433	0.330507	-3.99616	AV339861	Nhsl2
1452654_at	0.573317	5.63227	2.57702	0.0406929	0.330736	-3.99739	BB224658	Zdhhc2
1421487_a_at	0.493198	10.202	2.57672	0.0407097	0.330736	-3.99781	NM_010878	Nck1
1429421_at	1.10625	8.03979	2.5745	0.0408337	0.331091	-4.00089	AK011867	Accs
1455984_at	0.542605	9.53671	2.57449	0.040834	0.331091	-4.0009	BE981178	Zmiz1
1450503_at	1.66252	6.27694	2.57338	0.0408965	0.331438	-4.00245	NM_008425	Kcnj2
1448463_at	0.513569	9.58731	2.57223	0.0409608	0.331637	-4.00403	NM_025762	4933434E20Rik
1433634_at	0.627158	11.9538	2.57163	0.0409944	0.331704	-4.00486	BB183385	Irf2bp2
1444253_at	2.13773	5.16717	2.57127	0.0410147	0.331704	-4.00536	BM117857	Adamts18
1448879_at	0.593126	11.4487	2.57119	0.0410191	0.331704	-4.00547	BG066549	Ube2l3
1448191_at	0.552117	6.25663	2.571	0.04103	0.331704	-4.00574	NM_011121	Plk1
1416905_at	0.89812	7.58865	2.57053	0.0410565	0.331757	-4.00639	NM_008190	Guca2a
1449893_a_at	0.603375	8.75109	2.57032	0.041068	0.331757	-4.00668	NM_008377	Lrig1
1424065_at	0.644177	9.65778	2.5702	0.041075	0.331757	-4.00685	BG064496	Edem1
1424845_a_at	0.819875	7.73098	2.56869	0.0411601	0.332288	-4.00894	BC027174	Cep68
1428370_at	0.644276	6.46102	2.56795	0.0412015	0.332288	-4.00996	AK018264	1500011B03Rik
1434149_at	0.497036	9.38157	2.5678	0.0412103	0.332288	-4.01018	BB364520	Tcf4
1431970_at	0.602027	5.45281	2.56752	0.041226	0.332334	-4.01056	AK014697	Tm7sf4
1436902_x_at	0.41237	13.6067	2.56673	0.0412709	0.33243	-4.01166	BB096368	Tmsb10
1449591_at	0.635605	9.04007	2.56661	0.0412777	0.33243	-4.01183	NM_007609	Casp4
1423386_at	0.476193	7.96527	2.56526	0.0413537	0.332674	-4.01369	NM_026000	Psmd9
1450826_a_at	2.57707	8.13244	2.56449	0.0413976	0.332674	-4.01476	NM_011315	Saa3
1418815_at	1.77913	4.75355	2.56412	0.0414183	0.332737	-4.01527	BC022107	Cdh2
1426721_s_at	0.51188	8.51922	2.564	0.0414253	0.332737	-4.01544	BB707122	Tiparp
1419753_at	1.02649	5.50359	2.56374	0.04144	0.332775	-4.0158	AK013866	Nfx1
1417326_a_at	0.480438	10.3653	2.56213	0.0415318	0.333111	-4.01804	NM_025389	Anapc11
1430797_at	0.505216	8.43149	2.56182	0.0415496	0.333111	-4.01847	AK021022	Xpo4
1431297_a_at	0.94635	6.09506	2.56135	0.0415764	0.333111	-4.01912	AK017076	4933436C20Rik
1416135_at	0.912578	8.9821	2.56129	0.0415797	0.333111	-4.0192	NM_009687	Apex1
1429270_a_at	1.32254	7.3576	2.5602	0.0416416	0.333352	-4.02071	AK005954	Syce2
1428780_at	0.81276	6.84602	2.55943	0.0416858	0.333468	-4.02178	AK005036	Tha1
1442157_at	1.936	5.7752	2.55943	0.0416859	0.333468	-4.02178	BB314361	A930041H05Rik
1416439_at	0.489718	9.05804	2.55794	0.041771	0.333829	-4.02385	NM_023203	Dctpp1
1451284_at	0.551211	9.20046	2.55573	0.0418978	0.334362	-4.02691	BC019384	Yipf3
1434438_at	0.647431	9.03626	2.55545	0.0419141	0.334412	-4.0273	BF148012	Samhd1
1416479_a_at	0.89279	9.69116	2.55468	0.0419579	0.334682	-4.02836	NM_025387	Tmem14c
1415953_s_at	0.697139	8.86541	2.55431	0.0419794	0.334742	-4.02888	BI686265	Mark2
1416294_at	0.407121	9.63104	2.55241	0.0420891	0.33491	-4.03151	NM_011886	Scamp3
1450739_at	0.6421	9.04959	2.55237	0.0420913	0.33491	-4.03157	NM_030732	Tbl1xr1
1430355_a_at	1.80037	7.45654	2.55229	0.0420958	0.33491	-4.03167	AK003108	Steap3
1418893_at	0.773354	8.72468	2.55225	0.0420984	0.33491	-4.03174	NM_017463	Pbx2
1454820_at	0.387512	7.3017	2.55105	0.0421673	0.335174	-4.03339	BB336266	BC037034
1451386_at	0.661285	9.31949	2.55046	0.0422014	0.335174	-4.03421	BC027279	Blvrb
1433148_at	0.591972	5.67258	2.55014	0.0422202	0.335174	-4.03466	AK015786	4930513N20Rik
1441134_at	1.01279	7.99381	2.54908	0.0422817	0.335289	-4.03613	BG063009	Zfp518b
1436547_at	0.640911	6.81465	2.54903	0.0422849	0.335289	-4.0362	AV274554	Dgke
1423969_at	0.854687	7.2481	2.54881	0.0422971	0.335306	-4.0365	BC011102	Nup37
1422942_at	0.990576	5.62576	2.54801	0.042344	0.33551	-4.03762	NM_010254	Galr2
1427103_at	1.13054	9.60778	2.54798	0.0423457	0.33551	-4.03766	AA049040	Plekho2
1451282_at	0.775221	9.16387	2.54764	0.0423653	0.33551	-4.03812	AF469621	Arap3
1448896_at	0.744484	9.66443	2.54734	0.042383	0.33551	-4.03855	NM_008838	Pigf
1453087_at	0.632383	6.20387	2.54723	0.0423894	0.33551	-4.0387	AK018107	6330403L08Rik
1441081_a_at	0.763687	10.5303	2.54713	0.0423952	0.33551	-4.03884	BE133150	1110038B12Rik
1416327_at	0.526388	10.28	2.54655	0.0424288	0.33551	-4.03964	NM_025388	Ufc1
1416379_at	0.691331	8.09364	2.54647	0.0424333	0.33551	-4.03974	NM_019482	Panx1
1417719_at	0.572948	8.74224	2.5462	0.0424493	0.335558	-4.04013	NM_021788	Sap30
1444670_at	0.975185	5.67976	2.54506	0.0425155	0.335922	-4.0417	BB203756	A130004G11Rik
1416231_at	0.780191	7.16452	2.54451	0.042548	0.336044	-4.04247	NM_138588	Vac14
1460243_at	0.615266	10.8061	2.54322	0.0426229	0.336452	-4.04425	BC003227	Sptlc2
1448817_at	0.626346	8.49373	2.5417	0.0427122	0.336745	-4.04636	NM_134150	Otub1
1449554_at	0.937689	9.13651	2.54153	0.0427219	0.336745	-4.04659	NM_009389	Tle3
1451057_x_at	0.53461	8.23102	2.54153	0.0427224	0.336745	-4.0466	BB762738	Dnm2
1438108_at	0.844793	7.57971	2.54118	0.0427425	0.336745	-4.04708	BB312350	Plekhm3
1451034_at	0.703002	8.66827	2.54104	0.0427507	0.336745	-4.04727	BG094962	Zfp36l2
1430395_at	0.548424	4.43157	2.5391	0.0428646	0.337329	-4.04996	AK016757	Ankrd45
1430292_a_at	0.878683	8.11487	2.53909	0.0428656	0.337329	-4.04999	BG792484	1810030N24Rik
1455044_at	0.745125	6.95919	2.53816	0.0429202	0.337456	-4.05127	BB080090	Tmem44
1460492_at	1.04765	5.94325	2.53752	0.042958	0.337456	-4.05216	AK020226	8030498B09Rik
1419218_at	0.855244	8.49519	2.53745	0.0429622	0.337456	-4.05226	AY035370	Vangl2
1424850_at	0.734351	8.73921	2.53671	0.0430059	0.33772	-4.05329	L13103	Map3k1
1433213_at	0.429811	5.14235	2.53438	0.0431434	0.338402	-4.05651	AK012219	2700008E08Rik
1429380_at	1.12432	7.47515	2.53406	0.0431628	0.338412	-4.05696	AK004813	Rgs12
1423683_at	0.525605	8.13066	2.53385	0.043175	0.338412	-4.05725	AF322238	Cdca4
1438473_at	1.00023	9.48258	2.53385	0.043175	0.338412	-4.05725	BB445175	Arl15
1418880_at	0.728313	6.50267	2.53283	0.0432358	0.338694	-4.05867	NM_010280	Gfra3
1416462_at	0.369672	10.4024	2.53256	0.0432516	0.338694	-4.05904	BE981338	Caprin1
1455701_at	1.79221	6.85705	2.53168	0.0433039	0.338945	-4.06026	BI965517	Arhgap33
1455661_at	0.815604	6.03781	2.53087	0.0433525	0.33898	-4.06139	BB211563	Gm9958
1416012_at	0.518088	6.72278	2.53055	0.043371	0.33898	-4.06182	NM_010119	Ehd1
1427182_s_at	0.615398	8.27515	2.53041	0.0433794	0.33898	-4.06202	BQ032363	D18Ertd653e
1426380_at	0.4576	11.0451	2.52878	0.0434768	0.339503	-4.06428	AW741459	Eif4b
1416782_s_at	0.842587	10.2771	2.52822	0.0435104	0.339686	-4.06506	NM_138602	Praf2
1427707_a_at	0.420933	4.78466	2.52792	0.0435285	0.339696	-4.06548	BC004585	Stil
1419219_at	1.31649	6.56561	2.52773	0.04354	0.339696	-4.06575	NM_024444	Cyp4f18
1455609_at	0.562711	7.78095	2.52756	0.04355	0.339696	-4.06598	BB525143	Cit
1421289_at	1.27949	7.98902	2.52692	0.0435882	0.339817	-4.06687	BG968304	Hspb7
1420410_at	0.389918	4.72249	2.52618	0.0436326	0.339914	-4.06789	NM_030676	Nr5a2
1426844_a_at	0.594074	8.37382	2.52603	0.0436414	0.339914	-4.0681	AK003339	Pdcd2l
1450330_at	0.855361	5.00751	2.52527	0.0436869	0.34019	-4.06915	NM_010548	Il10
1460513_a_at	1.26237	8.36893	2.52488	0.0437105	0.340229	-4.06969	AK017486	Ednra
1417287_at	0.551948	9.43073	2.52288	0.0438307	0.340675	-4.07247	NM_010376	H13
1415975_at	0.565595	9.75446	2.52259	0.0438485	0.340734	-4.07288	AU080787	Carhsp1
1433617_s_at	0.995196	9.0054	2.52098	0.0439459	0.34123	-4.07511	BF780384	B4galt5
1425932_a_at	0.695305	8.58759	2.51958	0.0440305	0.341584	-4.07706	AF267535	Celf1
1427010_s_at	0.816136	9.29177	2.51898	0.0440664	0.341584	-4.07788	AV224009	Lama5
1420682_at	0.98036	7.09115	2.5186	0.0440895	0.341584	-4.07841	M14537	Chrnb1
1445175_at	0.393094	5.42206	2.51675	0.044202	0.342128	-4.08098	BB536129	Gm4117
1416563_at	0.641915	9.16262	2.51597	0.0442496	0.342256	-4.08207	NM_016748	Ctps
1434562_at	0.731853	9.16749	2.5158	0.0442595	0.342256	-4.08229	AW536327	Mfap3
1430053_a_at	0.584809	8.3029	2.51563	0.0442702	0.342259	-4.08254	AK019142	Ola1
1439182_at	0.710989	8.91451	2.51517	0.0442982	0.342396	-4.08317	AW824413	D17Wsu92e
1428073_a_at	0.419331	9.23356	2.51475	0.0443235	0.342434	-4.08375	AK002643	Nup88
1418906_at	0.675564	7.74704	2.51405	0.0443665	0.342607	-4.08473	NM_011955	Nubp1
1452508_x_at	0.362519	10.6677	2.51381	0.044381	0.342621	-4.08506	BC021465	Ptms
1419364_a_at	0.435576	12.4519	2.51297	0.0444324	0.342621	-4.08622	NM_011300	Rps7
1455649_at	0.955535	5.27437	2.5127	0.0444489	0.342621	-4.0866	BB106428	Ttc9
1428259_at	0.714685	10.123	2.51254	0.0444588	0.342621	-4.08682	AK010185	Pxdn
1433821_at	0.570738	9.71001	2.51251	0.0444606	0.342621	-4.08686	BB489180	1110012D08Rik
1417985_at	0.495256	8.59212	2.51128	0.0445358	0.342964	-4.08857	BI696369	Nrarp
1430172_a_at	2.08304	6.8315	2.51013	0.0446063	0.343187	-4.09017	AK009445	Cyp4f16
1425749_at	0.563116	7.09667	2.5101	0.0446081	0.343187	-4.09021	BC024598	Stxbp6
1444323_at	0.810749	5.28596	2.50979	0.0446274	0.343187	-4.09064	BG143624	Ccnd3
1418650_at	0.750229	8.16519	2.50977	0.0446284	0.343187	-4.09066	AK005819	Spata6
1456881_at	0.578891	7.52312	2.50871	0.0446934	0.343356	-4.09213	BF019797	Nbeal2
1460467_at	0.465127	5.22201	2.50762	0.0447606	0.343744	-4.09365	AK010269	Iqcg
1433983_at	1.08366	8.79685	2.50658	0.044825	0.34398	-4.0951	AV351864	Cnksr3
1420428_at	0.522835	7.28439	2.50617	0.0448499	0.34398	-4.09566	NM_007425	Ager
1419270_a_at	0.718683	9.22857	2.50612	0.044853	0.34398	-4.09573	AF091101	Dut
1433224_at	0.574722	5.9109	2.50525	0.044907	0.344157	-4.09694	AK017983	5830442K09Rik
[truncated: 17,779 more rows]
[truncated: 4 more columns]
