# Supplementary material for: ADAMTS12 promotes fibrosis by restructuring extracellular matrix to enable activation of injury-responsive fibroblasts
Source: J Clin Invest. 2024 Sep 17;134(18):e170246. doi: 10.1172/JCI170246 (PMC11405035; doi:10.1172/JCI170246)
Supplement: Supplemental table 10 [file jci-134-170246-s069.xls]

## Sheet: Tabelle1
Abbreviation	Name
tube dev	tube development
circ system dev	circulatory system development
blood vessel dev	blood vessel development
vasc dev	vasculature development
muscle dev	muscle organ development
circ system proc	circulatory system process
tube morph	tube morphogenesis
