# Supplementary material for: ADAMTS12 promotes fibrosis by restructuring extracellular matrix to enable activation of injury-responsive fibroblasts
Source: J Clin Invest. 2024 Sep 17;134(18):e170246. doi: 10.1172/JCI170246 (PMC11405035; doi:10.1172/JCI170246)
Supplement: Supplemental table 11 [file jci-134-170246-s070.xls]

## Sheet: Supp. table 10 - DEGs Bulk Seq 
ID	base,Meanx	log2FC	lfc,SE	t	pval	adj,pval	index
TSPAN6	393.405	0.0812097	0.101583	0.799439	0.424036	0.877853	ActvsKO
DPM1	584.502	0.0257129	0.102776	0.250183	0.802445	0.972325	ActvsKO
SCYL3	230.282	-0.278348	0.124804	-2.23028	0.0257291	0.381789	ActvsKO
C1orf112	357.231	0.0538466	0.131289	0.410139	0.681704	0.94976	ActvsKO
CFH	2209.35	-0.020672	0.0733613	-0.281784	0.778109	0.968368	ActvsKO
FUCA2	2817.93	0.117049	0.0566914	2.06467	0.0389541	0.444459	ActvsKO
GCLC	679.331	0.0374555	0.0780353	0.479982	0.63124	0.940215	ActvsKO
NFYA	592.393	-0.0210615	0.0773874	-0.272157	0.785501	0.969658	ActvsKO
STPG1	113.254	-0.039045	0.165161	-0.236406	0.813117	0.973813	ActvsKO
NIPAL3	1128.84	0.0501278	0.0696597	0.719609	0.471766	0.896974	ActvsKO
LAS1L	1229.64	0.0423221	0.0552863	0.765509	0.443968	0.884919	ActvsKO
ENPP4	359.657	0.146786	0.103444	1.41899	0.155902	0.688584	ActvsKO
SEMA3F	616.788	0.125933	0.102269	1.23139	0.218177	0.751732	ActvsKO
ANKIB1	2505.19	-0.0479742	0.047291	-1.01445	0.31037	0.819129	ActvsKO
CYP51A1	6448.97	-0.0554575	0.0486699	-1.13946	0.25451	0.780559	ActvsKO
KRIT1	566.175	-0.00352118	0.140575	-0.0250485	0.980016	0.997076	ActvsKO
RAD52	234.442	-0.217917	0.106736	-2.04165	0.0411867	0.45344	ActvsKO
BAD	744.006	0.0336023	0.102441	0.328015	0.7429	0.964039	ActvsKO
LAP3	3124.14	0.147783	0.0697466	2.11886	0.0341024	0.421858	ActvsKO
CD99	2952.6	-0.0588708	0.10196	-0.577392	0.563675	0.922207	ActvsKO
HECW1	98.761	0.11612	0.158134	0.734313	0.462758	0.892737	ActvsKO
MAD1L1	904.709	-0.00956043	0.0892148	-0.107162	0.91466	0.9905	ActvsKO
LASP1	13561.5	0.0684113	0.0545392	1.25435	0.209715	0.743946	ActvsKO
SNX11	719.448	0.0885376	0.090438	0.978987	0.327586	0.83005	ActvsKO
M6PR	2257.48	0.103036	0.0467808	2.20252	0.0276286	0.393036	ActvsKO
KLHL13	322.096	0.00801713	0.100712	0.0796042	0.936552	0.992019	ActvsKO
DBNDD1	297.157	0.00183707	0.144363	0.0127253	0.989847	0.997253	ActvsKO
ALS2	2157.59	-0.0700936	0.0663106	-1.05705	0.290489	0.802805	ActvsKO
CASP10	411.551	-0.0190885	0.102173	-0.186826	0.851797	0.980479	ActvsKO
CFLAR	2443.08	-0.166743	0.0568574	-2.93265	0.00336085	0.163893	ActvsKO
TFPI	2738.52	-0.0163658	0.134801	-0.121407	0.903368	0.986719	ActvsKO
NDUFAF7	200.337	0.00730706	0.139102	0.0525303	0.958106	0.995297	ActvsKO
RBM5	1881.82	-0.068637	0.0836165	-0.820854	0.411729	0.871615	ActvsKO
ARF5	1203.07	0.0253701	0.0962075	0.263702	0.792009	0.969968	ActvsKO
SARM1	146.972	-0.22059	0.154752	-1.42544	0.15403	0.686502	ActvsKO
POLDIP2	2290.72	0.101977	0.0744751	1.36927	0.170915	0.708664	ActvsKO
PLXND1	2355.39	-0.00336215	0.0641873	-0.0523804	0.958226	0.995297	ActvsKO
AK2	2904.64	-0.0203254	0.0721337	-0.281775	0.778116	0.968368	ActvsKO
FKBP4	2494.89	0.128932	0.059529	2.16586	0.0303218	0.404326	ActvsKO
KDM1A	3414.59	0.0504729	0.0508098	0.99337	0.32053	0.825436	ActvsKO
RBM6	1766.51	-0.105966	0.0777017	-1.36376	0.172643	0.709939	ActvsKO
CAMKK1	283.139	-0.156997	0.116044	-1.35291	0.176083	0.712677	ActvsKO
RECQL	1941.41	0.0509476	0.0757656	0.672438	0.501305	0.90381	ActvsKO
VPS50	531.815	0.0248981	0.0945668	0.263286	0.79233	0.969968	ActvsKO
ARHGAP33	373.61	-0.375827	0.151483	-2.48099	0.0131018	0.305623	ActvsKO
NDUFAB1	397.249	0.00229647	0.161923	0.0141825	0.988684	0.997099	ActvsKO
SLC25A13	454.057	-0.0303647	0.0736337	-0.412375	0.680064	0.949394	ActvsKO
ST7	445.42	0.221742	0.113444	1.95464	0.0506257	0.501288	ActvsKO
CDC27	2691.14	0.0187162	0.112597	0.166223	0.867982	0.982226	ActvsKO
HCCS	707.399	0.093476	0.068629	1.36205	0.173182	0.709939	ActvsKO
DVL2	2201.38	-0.0410854	0.0663356	-0.619357	0.535681	0.914812	ActvsKO
UPF1	3395.48	-0.0721979	0.0855692	-0.843737	0.398816	0.866357	ActvsKO
SKAP2	1219.72	0.0196537	0.102082	0.192528	0.847329	0.980338	ActvsKO
SLC25A5	4918.9	0.0842983	0.0536346	1.57171	0.116017	0.630064	ActvsKO
MCUB	587.54	0.103869	0.0835497	1.2432	0.213795	0.74866	ActvsKO
HOXA11	225.007	0.0632297	0.105927	0.596921	0.55056	0.918384	ActvsKO
POLR2J	779.432	0.0719489	0.0862464	0.834225	0.404154	0.867624	ActvsKO
DHX33	837.768	-0.00171053	0.0665469	-0.0257041	0.979493	0.997076	ActvsKO
LIG3	914.827	-0.0259909	0.0639064	-0.406703	0.684226	0.950314	ActvsKO
RPAP3	697.038	0.00113836	0.104326	0.0109116	0.991294	0.99782	ActvsKO
REXO5	264.591	-0.000438973	0.10714	-0.00409719	0.996731	0.999362	ActvsKO
CIAPIN1	1070.15	0.0733764	0.0677343	1.0833	0.278676	0.798432	ActvsKO
SPPL2B	907.097	-0.222279	0.137276	-1.61922	0.105401	0.612952	ActvsKO
FAM214B	681.684	-0.0794161	0.0937167	-0.847406	0.396769	0.865252	ActvsKO
COPZ2	741.786	0.190302	0.0778568	2.44426	0.0145151	0.316069	ActvsKO
MSL3	585.017	-0.00103225	0.0766598	-0.0134653	0.989257	0.997197	ActvsKO
CREBBP	4940.42	-0.0294935	0.0707365	-0.416949	0.676716	0.948051	ActvsKO
TSPOAP1	124.578	-0.498734	0.190833	-2.61346	0.00896304	0.253158	ActvsKO
GCFC2	474.893	0.0991783	0.107151	0.925595	0.354656	0.844769	ActvsKO
WDR54	346.058	0.131008	0.100257	1.30673	0.191305	0.723877	ActvsKO
CROT	260.528	-0.166986	0.112199	-1.48831	0.136669	0.657982	ActvsKO
KMT2E	1995.69	-0.00345796	0.0990458	-0.0349127	0.972149	0.996786	ActvsKO
RHBDD2	762.409	0.116541	0.100268	1.1623	0.245114	0.774607	ActvsKO
IBTK	2087.15	-0.0800384	0.0893074	-0.896213	0.370139	0.851476	ActvsKO
ZNF195	289.959	-0.230569	0.111418	-2.0694	0.0385081	0.444459	ActvsKO
MYCBP2	2361.39	-0.0955847	0.109267	-0.874783	0.381692	0.85673	ActvsKO
FBXL3	1286.45	-0.0791823	0.0800211	-0.989518	0.32241	0.825851	ActvsKO
PDK2	718.742	-0.0154574	0.0706128	-0.218904	0.826725	0.976253	ActvsKO
ITGA3	18200.1	0.0419677	0.0704642	0.595589	0.55145	0.918384	ActvsKO
ZFX	1483.03	-0.161363	0.0828455	-1.94776	0.0514437	0.504655	ActvsKO
LAMP2	2365.89	0.00205604	0.107925	0.0190506	0.984801	0.997076	ActvsKO
GDE1	1613.34	0.0591003	0.0611331	0.966747	0.33367	0.8344	ActvsKO
REX1BD	436.963	0.008624	0.123545	0.0698045	0.944349	0.992622	ActvsKO
CRLF1	19.8299	-0.784597	0.352174	-2.22787	0.0258892	0.382051	ActvsKO
OSBPL7	388.22	0.032139	0.0980905	0.327647	0.743179	0.964039	ActvsKO
TMEM98	754.137	0.0488687	0.0857772	0.569717	0.56887	0.923074	ActvsKO
MAP3K14	305.048	-0.0633142	0.124622	-0.50805	0.611418	0.936691	ActvsKO
TMEM132A	595.108	0.0900073	0.110896	0.811638	0.416999	0.873355	ActvsKO
AP2B1	8216.01	-0.0430051	0.0474178	-0.90694	0.364438	0.849121	ActvsKO
ZNF263	532.699	-0.0858705	0.088776	-0.967272	0.333408	0.8344	ActvsKO
SPATA20	868.377	-0.0858506	0.0910343	-0.943058	0.345651	0.839417	ActvsKO
TNFRSF12A	5146.28	0.145879	0.0835417	1.74619	0.0807788	0.574222	ActvsKO
MAP3K9	705.878	-0.150691	0.0665269	-2.26511	0.023506	0.372181	ActvsKO
RALA	919.808	0.0542144	0.105465	0.514052	0.607215	0.9349	ActvsKO
BAIAP2L1	508.272	-0.137478	0.0861863	-1.59512	0.110685	0.623481	ActvsKO
KDM7A	49.5282	-0.112507	0.244492	-0.460168	0.645396	0.944013	ActvsKO
ETV1	196.19	-0.120766	0.139189	-0.867637	0.385593	0.859857	ActvsKO
AGK	590.584	0.1047	0.0751651	1.39294	0.163639	0.703914	ActvsKO
ALDH3B1	1618.98	0.0231074	0.0888271	0.26014	0.794756	0.970275	ActvsKO
PHTF2	1523.18	-0.0748526	0.107254	-0.697898	0.485241	0.90051	ActvsKO
FARP2	1143.71	-0.0669642	0.0675484	-0.991352	0.321514	0.825436	ActvsKO
GGCT	507.99	-0.00530774	0.113316	-0.0468399	0.962641	0.995915	ActvsKO
DBF4	560.564	-0.03829	0.106803	-0.358511	0.719961	0.959322	ActvsKO
TBXA2R	130.123	-0.093174	0.149519	-0.623158	0.533181	0.913694	ActvsKO
IFRD1	730.538	-0.0125936	0.0805929	-0.156262	0.875827	0.982546	ActvsKO
COX10	326.003	0.118547	0.104527	1.13413	0.256741	0.781901	ActvsKO
GTF2IRD1	1050.19	0.0120243	0.0764647	0.157253	0.875045	0.982513	ActvsKO
PAF1	2352.36	0.0508005	0.0608392	0.834996	0.40372	0.867507	ActvsKO
VPS41	1205.55	-0.0863308	0.0692563	-1.24654	0.212566	0.746786	ActvsKO
ELAC2	2134.99	-0.00242508	0.064839	-0.0374016	0.970165	0.996786	ActvsKO
ARSD	699.813	-0.0402197	0.089854	-0.447612	0.654433	0.945594	ActvsKO
PNPLA4	144.787	0.146284	0.141799	1.03163	0.302246	0.81308	ActvsKO
ADIPOR2	2425.59	0.0069376	0.0593379	0.116917	0.906926	0.987873	ActvsKO
MARK4	1368.22	0.0521951	0.0675367	0.772841	0.439617	0.883455	ActvsKO
CCDC124	1089.01	0.155251	0.0883867	1.7565	0.0790037	0.571768	ActvsKO
PAFAH1B1	3715.83	-0.0479641	0.0482173	-0.994748	0.319859	0.825436	ActvsKO
KIAA0100	6715.86	-0.0608352	0.0569399	-1.06841	0.285336	0.801201	ActvsKO
TRAPPC6A	139.737	0.0188952	0.146103	0.129328	0.897098	0.985827	ActvsKO
ST7L	309.141	-0.0294382	0.0963774	-0.305447	0.760026	0.965761	ActvsKO
PAX6	288.447	-0.0901188	0.114326	-0.788262	0.430544	0.881566	ActvsKO
RPUSD1	695.72	0.0368138	0.14379	0.256024	0.797932	0.971488	ActvsKO
RHBDF1	826.267	-0.156501	0.093232	-1.67862	0.0932256	0.593618	ActvsKO
LUC7L	657.205	-0.12699	0.0902329	-1.40735	0.159323	0.695898	ActvsKO
TSR3	818.573	0.0801534	0.139934	0.572796	0.566783	0.923018	ActvsKO
PIGQ	1425.99	-0.200371	0.113653	-1.76301	0.0778992	0.569097	ActvsKO
CRAMP1	1260.05	-0.107942	0.0892243	-1.20978	0.226362	0.75615	ActvsKO
TEAD3	1412.11	0.0560014	0.0825156	0.678677	0.497343	0.902063	ActvsKO
DNAJC11	1877.4	0.0672241	0.0640777	1.0491	0.294131	0.8067	ActvsKO
MYLIP	174.313	0.149374	0.153597	0.972509	0.330797	0.831539	ActvsKO
E2F2	255.916	-0.0492872	0.152712	-0.322747	0.746887	0.964039	ActvsKO
PSMB1	1890	0.125061	0.0856879	1.4595	0.144428	0.671731	ActvsKO
JARID2	702.159	-0.0337051	0.0920034	-0.366346	0.714107	0.959322	ActvsKO
CDKL5	193.101	-0.290453	0.105726	-2.74722	0.00601021	0.211338	ActvsKO
CDK11A	515.965	-0.173669	0.127458	-1.36255	0.173023	0.709939	ActvsKO
NADK	1808.22	-0.0571644	0.0763648	-0.74857	0.454117	0.88977	ActvsKO
CYTH3	2602.86	0.0630481	0.0524205	1.20274	0.229078	0.759031	ActvsKO
SYPL1	1124.4	0.0234309	0.104042	0.225205	0.82182	0.974989	ActvsKO
CYB561	210.163	-0.209299	0.114867	-1.82209	0.0684411	0.544765	ActvsKO
SPAG9	2892.94	0.00493258	0.0621715	0.0793383	0.936764	0.992019	ActvsKO
CELSR3	471.858	-0.0221961	0.106188	-0.209027	0.834427	0.978288	ActvsKO
AASS	654.261	-0.266406	0.108307	-2.45973	0.013904	0.313054	ActvsKO
SS18L2	162.461	0.180032	0.148265	1.21426	0.224648	0.755063	ActvsKO
MPND	164.951	0.0574023	0.137281	0.418137	0.675847	0.947779	ActvsKO
CRY1	976.446	0.0118559	0.0727336	0.163004	0.870515	0.982226	ActvsKO
NFIX	6956.9	0.000916751	0.0577668	0.0158698	0.987338	0.997076	ActvsKO
ST3GAL1	172.105	0.0403533	0.145808	0.276756	0.781967	0.969658	ActvsKO
IL32	1320.91	0.151458	0.102423	1.47874	0.139209	0.66197	ActvsKO
PKD1	4399.73	-0.239725	0.121261	-1.97694	0.0480487	0.488165	ActvsKO
MED24	1469.22	-0.0616738	0.0697196	-0.884598	0.376374	0.853757	ActvsKO
RHOBTB2	750.713	-0.0996876	0.073968	-1.34771	0.177751	0.712677	ActvsKO
HEATR5B	710.356	-0.13702	0.0935172	-1.46518	0.142872	0.66765	ActvsKO
SEC62	2112.34	0.0777532	0.11599	0.670346	0.502637	0.904714	ActvsKO
RPS20	6902.69	0.0854869	0.0628864	1.35939	0.174024	0.711096	ActvsKO
CSDE1	10707.4	0.0404421	0.0693073	0.583518	0.559544	0.920478	ActvsKO
UBE3C	2896.67	-0.00931536	0.0530631	-0.175553	0.860645	0.98117	ActvsKO
REV3L	1212.23	-0.0628545	0.114393	-0.549462	0.582688	0.928696	ActvsKO
FAM76A	343.719	-0.00376323	0.0959841	-0.0392068	0.968726	0.996786	ActvsKO
POMT2	472.837	-0.142604	0.0874386	-1.63091	0.102909	0.608636	ActvsKO
VTA1	1252.99	0.0979048	0.112922	0.867013	0.385935	0.860074	ActvsKO
BAZ1B	5762.37	-0.0510687	0.0554709	-0.920639	0.357239	0.84503	ActvsKO
RANBP9	1498.45	0.0612877	0.0830094	0.738322	0.460319	0.891754	ActvsKO
SPRTN	407.337	-0.0244063	0.0830327	-0.293936	0.768807	0.967264	ActvsKO
EEF1AKNMT	1153.02	0.0158542	0.0837953	0.189201	0.849935	0.980479	ActvsKO
DYRK4	146.892	0.0710147	0.14445	0.491621	0.622988	0.938132	ActvsKO
ZNF207	3081.95	-0.0232457	0.0732864	-0.31719	0.751099	0.964039	ActvsKO
UQCRC1	3786.72	0.137295	0.0846685	1.62156	0.104898	0.612082	ActvsKO
STARD3NL	883.111	-0.00925616	0.0743059	-0.124568	0.900865	0.98644	ActvsKO
CD9	1340.64	0.227112	0.0678319	3.34816	0.000813488	0.081007	ActvsKO
NCAPD2	5899.21	-0.108815	0.0603514	-1.80303	0.0713838	0.549674	ActvsKO
IFFO1	583.31	-0.168227	0.133826	-1.25706	0.208731	0.743005	ActvsKO
NISCH	2796.57	-0.20726	0.091774	-2.25838	0.0239222	0.372442	ActvsKO
FUZ	472.175	0.0802309	0.110952	0.723111	0.469612	0.896781	ActvsKO
IDS	2209.07	-0.0563085	0.087505	-0.643489	0.519907	0.910419	ActvsKO
ZNF200	213.028	0.0227707	0.11465	0.19861	0.842568	0.980144	ActvsKO
LRRC23	131.865	-0.102622	0.176836	-0.580324	0.561696	0.92075	ActvsKO
HFE	570.339	-0.206093	0.0772594	-2.66755	0.00764075	0.243287	ActvsKO
SCMH1	938.458	0.0155641	0.0821476	0.189465	0.849728	0.980479	ActvsKO
FYN	847.56	0.118593	0.0755427	1.56988	0.116443	0.63093	ActvsKO
HIVEP2	883.912	-0.0859915	0.0779659	-1.10294	0.270055	0.791022	ActvsKO
ELOA	1569.41	-0.0226589	0.063408	-0.35735	0.72083	0.959416	ActvsKO
LYPLA2	1156.61	0.0713231	0.0887182	0.803929	0.421438	0.875316	ActvsKO
CLCN6	781.179	-0.141026	0.0907198	-1.55453	0.120059	0.637409	ActvsKO
MRC2	5633.86	-0.0817843	0.0805081	-1.01585	0.3097	0.819129	ActvsKO
TSPAN9	727.857	0.129446	0.0807602	1.60284	0.10897	0.621929	ActvsKO
BTBD7	1489.77	-0.00931146	0.0799906	-0.116407	0.90733	0.988041	ActvsKO
APBA3	239.754	-0.120683	0.133396	-0.904697	0.365626	0.849608	ActvsKO
MKS1	260.342	-0.0586612	0.11095	-0.528717	0.597001	0.932052	ActvsKO
ABHD5	454.836	0.0905335	0.114864	0.788181	0.430591	0.881566	ActvsKO
AKAP8L	1275.07	-0.109798	0.0965606	-1.13709	0.255499	0.78093	ActvsKO
MBTD1	388.107	0.00656504	0.0952622	0.0689155	0.945057	0.992622	ActvsKO
UTP18	632.585	0.0011799	0.0779938	0.0151281	0.98793	0.997087	ActvsKO
RNF216	2529.85	-0.062167	0.044433	-1.39912	0.161778	0.701352	ActvsKO
TTC19	726.433	-0.0230175	0.0613486	-0.375192	0.707518	0.957578	ActvsKO
PTBP1	8343.67	0.0213074	0.0446066	0.477674	0.632882	0.940552	ActvsKO
DPF1	129.028	-0.0131659	0.148073	-0.088915	0.929149	0.992001	ActvsKO
LARS2	1100.6	-0.106752	0.0836833	-1.27566	0.202075	0.737413	ActvsKO
PIK3C2A	3011.44	0.0137185	0.100068	0.137091	0.890959	0.984607	ActvsKO
PLAUR	501.775	0.116962	0.103184	1.13353	0.256991	0.782231	ActvsKO
ANLN	10272.3	-0.0234898	0.0725346	-0.323843	0.746057	0.964039	ActvsKO
WIZ	1462.21	0.0180296	0.0673948	0.267522	0.789067	0.969968	ActvsKO
RABGAP1	1785.44	0.00548528	0.0790231	0.0694136	0.94466	0.992622	ActvsKO
QPCTL	572.888	0.141454	0.119059	1.1881	0.234792	0.764389	ActvsKO
PPP5C	1603.36	0.0279306	0.0603286	0.462974	0.643383	0.943218	ActvsKO
CEP68	550.227	-0.101974	0.0761951	-1.33833	0.180789	0.716064	ActvsKO
MAP4K3	765.934	-0.0478824	0.0775237	-0.617648	0.536807	0.915072	ActvsKO
TMEM159	163.713	0.185356	0.121934	1.52014	0.128476	0.646748	ActvsKO
BRCA1	1678.28	-0.101187	0.0758782	-1.33355	0.182351	0.716258	ActvsKO
ERCC1	1611	0.150062	0.0818446	1.8335	0.0667288	0.54012	ActvsKO
SEMA3B	2947.53	0.0214893	0.0975878	0.220205	0.825712	0.97592	ActvsKO
MBTPS2	987.293	-0.0517585	0.0627993	-0.824188	0.409833	0.871535	ActvsKO
PRICKLE3	252.251	0.0538406	0.103519	0.520102	0.602992	0.93323	ActvsKO
EXTL3	1179.52	-0.00242487	0.0679201	-0.0357018	0.97152	0.996786	ActvsKO
ELOVL5	2961.75	0.164447	0.0971922	1.69197	0.0906511	0.589257	ActvsKO
KDM5D	1886.81	-0.225497	0.0701788	-3.21318	0.00131273	0.0997172	ActvsKO
CALCOCO1	2288.91	-0.0704172	0.0933082	-0.754674	0.450445	0.888585	ActvsKO
UBR7	1293.71	-0.00050505	0.0530155	-0.00952646	0.992399	0.99782	ActvsKO
MAP4K5	1420.74	-0.0860473	0.0954505	-0.901485	0.36733	0.850501	ActvsKO
EHD3	319.079	-0.0383823	0.117703	-0.326094	0.744353	0.964039	ActvsKO
PSMC4	1690.05	0.169541	0.0641255	2.64389	0.00819594	0.246606	ActvsKO
MAN2B2	1282.83	0.0798232	0.062912	1.26881	0.20451	0.740534	ActvsKO
SLC7A14	201.312	0.196578	0.130755	1.50341	0.132734	0.653495	ActvsKO
CLDN11	308.123	0.164948	0.122896	1.34218	0.179537	0.715373	ActvsKO
SLC25A39	1278	-0.0623047	0.107095	-0.581772	0.56072	0.920478	ActvsKO
MVP	4992.9	-0.0275744	0.0676541	-0.40758	0.683582	0.950126	ActvsKO
NUB1	1943.23	0.102407	0.0693623	1.47641	0.139833	0.663604	ActvsKO
PGM3	1763.4	0.0160732	0.0908749	0.176871	0.859609	0.98117	ActvsKO
RWDD2A	205.575	0.0489353	0.112404	0.435352	0.663307	0.946234	ActvsKO
CLK1	398.911	-0.133488	0.124553	-1.07174	0.283837	0.800677	ActvsKO
POLR3B	468.736	0.0627309	0.0909649	0.689617	0.490435	0.90141	ActvsKO
ANGEL1	297.047	-0.0188829	0.102044	-0.185046	0.853193	0.980603	ActvsKO
RNF14	762.426	-0.0553086	0.0643553	-0.859426	0.390105	0.862292	ActvsKO
DNASE1L1	684.623	0.157889	0.0652845	2.41847	0.0155858	0.324901	ActvsKO
DDX11	1855.27	-0.204792	0.0938497	-2.18212	0.0291004	0.40069	ActvsKO
HEBP1	730.234	0.115683	0.0743868	1.55515	0.119909	0.637396	ActvsKO
GPRC5A	6527.68	0.150269	0.0646931	2.32279	0.0201902	0.351345	ActvsKO
MAMLD1	184.23	0.445975	0.112805	3.9535	7.70168e-05	0.0200095	ActvsKO
TACC3	3964.54	-0.132875	0.0740196	-1.79514	0.0726316	0.553851	ActvsKO
UFL1	831.332	0.0473417	0.106215	0.445716	0.655802	0.945594	ActvsKO
POLA2	1244.29	-0.00404047	0.0868964	-0.0464975	0.962914	0.995915	ActvsKO
ZC3H3	645.121	0.0135948	0.0803951	0.169101	0.865718	0.981975	ActvsKO
CAPN1	3658.34	0.0186063	0.075265	0.24721	0.804746	0.972325	ActvsKO
MDH1	2510.71	-0.010434	0.0732525	-0.142439	0.886733	0.984607	ActvsKO
SLC30A9	1322.31	0.0150815	0.092809	0.1625	0.870912	0.982226	ActvsKO
MTMR11	336.627	-0.161102	0.130421	-1.23525	0.216739	0.750411	ActvsKO
COX15	1246.8	-0.0438837	0.0568301	-0.772191	0.440001	0.883455	ActvsKO
CCDC88C	292.789	-0.0831028	0.106628	-0.779371	0.435761	0.88261	ActvsKO
YAF2	320.856	0.0431025	0.102028	0.422456	0.672692	0.946752	ActvsKO
ZMYND11	830.244	0.0549197	0.10878	0.50487	0.61365	0.937247	ActvsKO
BID	644.259	0.106494	0.0728198	1.46244	0.143622	0.669519	ActvsKO
MATR3	5617.41	0.00621163	0.0784245	0.0792052	0.936869	0.992019	ActvsKO
XYLT2	1360.91	0.026339	0.0827709	0.318216	0.750321	0.964039	ActvsKO
RGPD5	930.528	-0.0118418	0.11478	-0.103169	0.917829	0.9909	ActvsKO
NUDCD3	2122.53	-0.0366425	0.064904	-0.564564	0.57237	0.923694	ActvsKO
GLT8D1	541.058	-0.00676175	0.0996503	-0.0678548	0.945901	0.992674	ActvsKO
ATP2C1	4434.38	-0.0511606	0.0634252	-0.806629	0.419881	0.874751	ActvsKO
RALBP1	2428.4	-0.030024	0.0640151	-0.469014	0.639059	0.941848	ActvsKO
RUFY3	392.385	-0.275693	0.0952301	-2.89502	0.0037914	0.1728	ActvsKO
CNTN1	449.712	0.0233552	0.118594	0.196933	0.84388	0.980144	ActvsKO
WWTR1	2777.72	-0.0403546	0.0701366	-0.575371	0.565041	0.922994	ActvsKO
AGPS	2022.03	-0.0183724	0.0779201	-0.235785	0.813599	0.973813	ActvsKO
STEEP1	475.397	-0.089764	0.0952354	-0.942549	0.345912	0.839417	ActvsKO
TTC27	766.595	0.0137381	0.0796704	0.172437	0.863094	0.981409	ActvsKO
PHLDB1	5759.07	-0.0813715	0.0813621	-1.00012	0.317254	0.823721	ActvsKO
CYP24A1	455.07	0.0991336	0.0834513	1.18792	0.234864	0.764389	ActvsKO
PRDM11	364.94	-0.0348331	0.107616	-0.323679	0.746181	0.964039	ActvsKO
SNAI2	122.628	0.0278875	0.156247	0.178484	0.858343	0.981094	ActvsKO
ZRANB1	1029.81	0.00797868	0.0718565	0.111036	0.911588	0.990039	ActvsKO
NCDN	1109.65	-0.0496335	0.0959075	-0.517514	0.604797	0.933913	ActvsKO
ADGRA2	35.4859	-0.0866271	0.269939	-0.320914	0.748276	0.964039	ActvsKO
ZFP64	620.715	0.128855	0.0886916	1.45284	0.146267	0.674003	ActvsKO
MNAT1	402.106	-0.0207604	0.0836055	-0.248313	0.803892	0.972325	ActvsKO
SAMD4A	2134.88	-0.00198938	0.067786	-0.029348	0.976587	0.996992	ActvsKO
MRE11	1031.07	-0.150773	0.0989456	-1.5238	0.127559	0.643982	ActvsKO
SERPINB1	806.396	0.0916597	0.0865354	1.05922	0.289501	0.802805	ActvsKO
SPAST	689.01	-0.0155829	0.094188	-0.165445	0.868594	0.982226	ActvsKO
NRXN3	1076.58	0.225924	0.093477	2.4169	0.0156534	0.325425	ActvsKO
OSBPL5	399.308	-0.13034	0.104019	-1.25305	0.210189	0.743999	ActvsKO
AQR	671.967	-0.0648368	0.101849	-0.636594	0.524389	0.911433	ActvsKO
CPS1	1078.59	-0.0105262	0.0684277	-0.15383	0.877744	0.982554	ActvsKO
FHL1	1741.73	0.0972664	0.0726174	1.33944	0.180429	0.716064	ActvsKO
RTF2	1561.09	0.131546	0.0536002	2.45421	0.0141194	0.314503	ActvsKO
SLC45A4	242.971	-0.0160575	0.121859	-0.131771	0.895166	0.985013	ActvsKO
RNF10	3502.07	0.0151895	0.0461034	0.329466	0.741803	0.964039	ActvsKO
ZNF839	231.624	-0.187954	0.151957	-1.23689	0.216129	0.750411	ActvsKO
ZDHHC6	638.2	-0.213114	0.0972243	-2.19198	0.0283809	0.398354	ActvsKO
RNH1	5604.48	0.106376	0.108819	0.977548	0.328298	0.830345	ActvsKO
NDUFS1	3419.45	-0.0562735	0.0498706	-1.12839	0.259155	0.783415	ActvsKO
RB1CC1	1423.81	-0.0441966	0.100853	-0.438226	0.661223	0.945879	ActvsKO
ERP44	864.398	0.0948661	0.0985728	0.962397	0.33585	0.836202	ActvsKO
ALAS1	1223.71	0.13013	0.0727604	1.78847	0.0736995	0.555559	ActvsKO
BIRC3	113.897	-0.103124	0.171571	-0.601056	0.547802	0.917205	ActvsKO
AKAP11	1904.79	-0.0924642	0.104097	-0.888254	0.374404	0.853583	ActvsKO
GLRX2	432.388	0.0698709	0.126448	0.552566	0.58056	0.927627	ActvsKO
SNAPC1	1130.78	-0.0180767	0.0643234	-0.281029	0.778688	0.968368	ActvsKO
DERA	1003.32	0.0809047	0.0734149	1.10202	0.270453	0.791379	ActvsKO
STRAP	3159.86	0.120433	0.0548132	2.19715	0.0280094	0.395133	ActvsKO
PLEKHO1	1095.4	-0.0148657	0.081113	-0.183272	0.854585	0.980764	ActvsKO
GCLM	817.502	-0.151888	0.087403	-1.73779	0.0822482	0.575608	ActvsKO
UBR2	1235.68	-0.150724	0.0632681	-2.3823	0.0172049	0.330328	ActvsKO
EHD2	7569.19	0.0840929	0.0788123	1.067	0.285971	0.801882	ActvsKO
DEPDC1	1789.19	-0.113796	0.111405	-1.02146	0.307036	0.817287	ActvsKO
CCDC28A	184.985	0.0226405	0.136115	0.166333	0.867895	0.982226	ActvsKO
HSF2	367.602	-0.0387186	0.147678	-0.262183	0.79318	0.969968	ActvsKO
PHF20	1598.47	-0.0613245	0.0656651	-0.933898	0.350357	0.841197	ActvsKO
NR1H3	220.539	-0.153243	0.146299	-1.04746	0.294887	0.8067	ActvsKO
TYMP	172.587	-0.295681	0.156919	-1.88429	0.0595255	0.522061	ActvsKO
NCAPH2	1607.13	-0.0548032	0.105791	-0.518033	0.604435	0.933913	ActvsKO
TOMM34	1362.19	0.141186	0.0694921	2.03168	0.0421861	0.457073	ActvsKO
SEC63	2207.49	0.0348019	0.0966939	0.359918	0.718909	0.959322	ActvsKO
KPNA6	5718.99	-0.0760297	0.0572405	-1.32825	0.184095	0.716917	ActvsKO
VIM	17845.6	0.0737582	0.0795964	0.926652	0.354107	0.844769	ActvsKO
RTEL1-TNFRSF6B	352.397	-0.592667	0.306488	-1.93374	0.0531455	0.509668	ActvsKO
FAS	174.256	0.0780356	0.196394	0.397342	0.691115	0.951863	ActvsKO
RNASET2	164.382	-0.00767397	0.161782	-0.0474339	0.962167	0.995915	ActvsKO
CD44	4414.81	-0.0513918	0.0666002	-0.771647	0.440323	0.883455	ActvsKO
AGPAT4	608.006	-0.298538	0.0948923	-3.14607	0.0016548	0.109466	ActvsKO
BTN3A1	1475.5	-0.0706559	0.0608651	-1.16086	0.245699	0.775168	ActvsKO
MIPEP	281.2	-0.0143018	0.109347	-0.130793	0.895939	0.985142	ActvsKO
IFNGR1	406.173	0.169583	0.102392	1.65621	0.097679	0.59788	ActvsKO
B4GALT7	429.133	-0.0564093	0.113861	-0.495421	0.620303	0.937961	ActvsKO
VRK2	426.755	-0.0217992	0.0903459	-0.241286	0.809334	0.973468	ActvsKO
TNFRSF1B	147.689	0.101329	0.146207	0.693051	0.488278	0.901151	ActvsKO
VEZT	1361.55	0.0088112	0.0858846	0.102594	0.918286	0.9909	ActvsKO
BRD9	387.758	-0.0232428	0.103954	-0.223588	0.823078	0.97526	ActvsKO
SNX1	1187.49	0.0390392	0.0574356	0.679703	0.496693	0.901889	ActvsKO
TBPL1	228.207	0.109735	0.141648	0.774702	0.438516	0.883455	ActvsKO
ARNTL2	645.418	-0.0497743	0.0888413	-0.560261	0.575301	0.925512	ActvsKO
BCLAF1	4804.29	-0.0338078	0.092208	-0.366647	0.713882	0.959322	ActvsKO
SLC39A9	2143.88	-0.00985061	0.0812995	-0.121164	0.903561	0.986747	ActvsKO
TFB1M	250.432	-0.0135867	0.128223	-0.105962	0.915613	0.990688	ActvsKO
RABEP1	1990.81	-0.0415936	0.0649693	-0.640204	0.52204	0.910937	ActvsKO
HMGB3	802.091	0.0724305	0.0870738	0.831829	0.405506	0.868156	ActvsKO
NUP160	1329.36	-0.00737326	0.0745717	-0.0988747	0.921238	0.991101	ActvsKO
BAK1	814.14	0.071049	0.0856047	0.829966	0.406558	0.868971	ActvsKO
IKZF2	579.856	0.0493615	0.127947	0.385796	0.699648	0.954549	ActvsKO
GRN	6742.12	0.0265973	0.12659	0.210105	0.833586	0.978288	ActvsKO
FAM13B	1464.2	-0.115065	0.0910747	-1.26342	0.20644	0.741864	ActvsKO
ARHGAP31	999.893	0.00512778	0.0817494	0.0627256	0.949985	0.992915	ActvsKO
CENPQ	357.381	7.29202e-06	0.125503	5.81025e-05	0.999954	0.999996	ActvsKO
SARS1	4012.22	0.116491	0.0665379	1.75074	0.0799901	0.574222	ActvsKO
RANBP3	1907.29	0.0294296	0.0710229	0.414368	0.678605	0.948845	ActvsKO
ARID4A	651.6	-0.109683	0.113811	-0.963728	0.335182	0.835488	ActvsKO
EIPR1	467.622	0.0519785	0.0786689	0.660726	0.508788	0.906927	ActvsKO
PNPLA6	2712.11	-0.100053	0.110253	-0.907486	0.36415	0.848865	ActvsKO
IFT88	192.102	-0.350228	0.113581	-3.08351	0.00204577	0.127591	ActvsKO
ALG1	657.843	-0.00365682	0.0988336	-0.0369998	0.970485	0.996786	ActvsKO
ZCCHC8	829.236	-0.00382522	0.0895924	-0.0426958	0.965944	0.995915	ActvsKO
ABCF2	1165.45	0.111638	0.0663092	1.68359	0.0922604	0.592162	ActvsKO
CHPF2	2202.31	-0.113716	0.0868319	-1.30962	0.190326	0.723869	ActvsKO
LRRC7	619.623	0.121254	0.0927517	1.30729	0.191113	0.723877	ActvsKO
FUT8	787.297	-0.0253611	0.0618693	-0.409915	0.681869	0.94976	ActvsKO
UBA6	2782.21	-0.0161299	0.10033	-0.160769	0.872276	0.982226	ActvsKO
GAB2	1263.32	-0.0964418	0.0787391	-1.22483	0.22064	0.752215	ActvsKO
ATP6V0A1	475.935	-0.0186382	0.100198	-0.186013	0.852434	0.980516	ActvsKO
PIAS1	1054.75	0.0280188	0.0974219	0.287603	0.773651	0.968289	ActvsKO
SLC4A7	1628.68	-0.0686422	0.107778	-0.636885	0.5242	0.911433	ActvsKO
MAP2K3	688.007	-0.0333097	0.0801214	-0.41574	0.6776	0.948309	ActvsKO
TMSB10	25966.7	0.104958	0.0913194	1.14935	0.25041	0.779594	ActvsKO
ASTE1	121.213	0.119023	0.148071	0.803826	0.421497	0.875316	ActvsKO
RNF19A	1448.13	-0.0256364	0.0781114	-0.328203	0.742758	0.964039	ActvsKO
PEX3	387.207	0.0916896	0.10117	0.906296	0.364779	0.849242	ActvsKO
GABARAPL2	673.292	0.0685575	0.0855837	0.801059	0.423098	0.876522	ActvsKO
SH3YL1	157.511	-0.17399	0.185513	-0.937886	0.348303	0.841117	ActvsKO
FAM136A	1087.03	0.105478	0.061552	1.71364	0.0865946	0.581138	ActvsKO
VCL	8574.6	-0.0197083	0.0487727	-0.404085	0.68615	0.950822	ActvsKO
DEPDC1B	460.545	0.0388692	0.100941	0.385067	0.700188	0.954801	ActvsKO
NSMAF	1053.93	-0.0733166	0.084522	-0.867425	0.385709	0.859953	ActvsKO
ADSS2	1313.01	-0.0168738	0.0821267	-0.20546	0.837213	0.979199	ActvsKO
TIMP2	10126.2	0.127149	0.045523	2.79307	0.00522108	0.197667	ActvsKO
RFC1	2964.52	-0.0135538	0.0884261	-0.153278	0.878179	0.982617	ActvsKO
TBC1D23	1008.52	-0.0279359	0.0792897	-0.352327	0.724593	0.960631	ActvsKO
CUL3	1762.14	-0.120736	0.0617831	-1.9542	0.050678	0.501288	ActvsKO
ZZZ3	1399.92	-0.0990151	0.0920111	-1.07612	0.281873	0.799442	ActvsKO
TUBG2	526.378	-0.0292219	0.0816065	-0.358084	0.720281	0.959322	ActvsKO
RPL26L1	424.618	0.281232	0.116587	2.41221	0.0158561	0.326773	ActvsKO
NSUN2	862.229	0.0249375	0.0734	0.339749	0.734046	0.962831	ActvsKO
FBXO42	1109.43	0.00563905	0.0636954	0.0885315	0.929454	0.992001	ActvsKO
MFAP3	903.46	-0.0313784	0.0919533	-0.341243	0.732921	0.962541	ActvsKO
MRI1	524.909	-0.110893	0.115567	-0.959561	0.337276	0.837102	ActvsKO
METTL1	205.783	0.141343	0.133576	1.05815	0.289989	0.802805	ActvsKO
HOXC8	247.191	0.058904	0.110734	0.531941	0.594767	0.931228	ActvsKO
AGA	456.655	0.0431538	0.0867399	0.497508	0.618831	0.937304	ActvsKO
PI4K2B	980.145	0.0489383	0.0825646	0.592727	0.553364	0.919066	ActvsKO
BOD1L1	2749.07	-0.182528	0.097086	-1.88007	0.0600989	0.523271	ActvsKO
MAT2B	1597.95	0.0667134	0.110929	0.601404	0.547571	0.917205	ActvsKO
TLL1	157.763	0.227669	0.146266	1.55654	0.11958	0.636862	ActvsKO
EDC4	1975.98	-0.0711529	0.0736516	-0.966074	0.334007	0.834498	ActvsKO
TRIO	3303.7	-0.0630233	0.0666404	-0.945723	0.34429	0.839417	ActvsKO
VCAN	10454.2	-0.208804	0.0985651	-2.11844	0.0341378	0.421858	ActvsKO
CLEC16A	1354.64	-0.0117954	0.0588127	-0.200558	0.841044	0.980144	ActvsKO
MTREX	1541.63	0.0259196	0.068936	0.375995	0.706921	0.957578	ActvsKO
ZFYVE16	2007.86	-0.0651542	0.110371	-0.590319	0.554977	0.919401	ActvsKO
RIPOR1	3031.59	-0.0303237	0.0650326	-0.466285	0.641011	0.942351	ActvsKO
RAI14	6579.16	-0.00675878	0.0679286	-0.0994984	0.920743	0.991101	ActvsKO
PNKP	802.635	-0.234013	0.140008	-1.67142	0.0946378	0.594644	ActvsKO
PHLPP2	1493.39	-0.161876	0.0697178	-2.32187	0.02024	0.351345	ActvsKO
SPDL1	2294.22	-0.0735046	0.0981562	-0.748854	0.453945	0.88977	ActvsKO
STAU2	1060.96	0.0779534	0.0941707	0.827787	0.407791	0.870046	ActvsKO
SLC66A1	403.908	-0.0435215	0.12093	-0.359891	0.718928	0.959322	ActvsKO
CTNS	425.096	-0.0198361	0.130899	-0.151538	0.879551	0.983087	ActvsKO
RTN4R	289.472	0.21345	0.132411	1.61203	0.106956	0.616199	ActvsKO
PHF23	1390.85	-0.00535866	0.0708163	-0.0756698	0.939682	0.992019	ActvsKO
INPP4A	878.752	-0.0536635	0.0625725	-0.857622	0.391101	0.863366	ActvsKO
RAB27B	229.982	-0.0571996	0.152737	-0.374497	0.708034	0.957578	ActvsKO
PSMA4	2556.79	0.116405	0.0690487	1.68584	0.0918276	0.591818	ActvsKO
LSG1	927.867	-0.0196239	0.0695251	-0.282257	0.777747	0.968368	ActvsKO
PARP3	963.011	0.0459341	0.0744277	0.617164	0.537126	0.915072	ActvsKO
TNC	7972.17	-0.0513341	0.107863	-0.475921	0.634131	0.941208	ActvsKO
THAP3	321.672	-0.0366496	0.112723	-0.32513	0.745083	0.964039	ActvsKO
TDP1	547.414	0.0330666	0.0731002	0.452346	0.65102	0.945025	ActvsKO
AIFM2	610.916	-0.0595972	0.0940982	-0.633351	0.526505	0.911613	ActvsKO
MED17	720.031	-0.0475641	0.0805706	-0.59034	0.554962	0.919401	ActvsKO
RETSAT	1050.02	0.0151576	0.0609323	0.248761	0.803545	0.972325	ActvsKO
CAPG	3128.49	0.0452738	0.0922093	0.490989	0.623434	0.938132	ActvsKO
AP2S1	2848.73	0.112397	0.104026	1.08047	0.279933	0.798941	ActvsKO
DCUN1D1	911.567	-0.0172974	0.135762	-0.12741	0.898616	0.986034	ActvsKO
JADE2	2042.39	-0.0768446	0.0703637	-1.09211	0.274786	0.794762	ActvsKO
TRIT1	311.563	-0.122157	0.100164	-1.21956	0.222631	0.753096	ActvsKO
CUL7	1575.15	-0.164122	0.102432	-1.60225	0.1091	0.621929	ActvsKO
CTNNA1	10814.9	-0.0189648	0.0432744	-0.438245	0.661209	0.945879	ActvsKO
PHKA2	327.046	-0.190882	0.0947631	-2.01431	0.0439768	0.467377	ActvsKO
CNTLN	643.144	-0.00777091	0.132184	-0.0587884	0.953121	0.993875	ActvsKO
EPHA3	11.6933	-0.192826	0.434811	-0.44347	0.657426	0.945737	ActvsKO
HSPA5	11110.2	0.0540407	0.0461726	1.17041	0.241837	0.770782	ActvsKO
DSG2	3630.17	0.0448584	0.0738341	0.607556	0.543482	0.916347	ActvsKO
GEMIN8	117.783	0.141027	0.152364	0.925587	0.35466	0.844769	ActvsKO
OFD1	300.434	-0.0532232	0.145989	-0.36457	0.715432	0.959322	ActvsKO
WDR37	296.77	0.0602635	0.0992961	0.606907	0.543913	0.916347	ActvsKO
YTHDC2	1225.05	-0.0937946	0.0913144	-1.02716	0.304344	0.815577	ActvsKO
CTPS2	430.73	-0.0339862	0.076011	-0.447122	0.654787	0.945594	ActvsKO
ATP6V1H	1059.81	-0.0556436	0.0680529	-0.817653	0.413556	0.871645	ActvsKO
POLR2B	4857.45	-0.0011427	0.0645808	-0.0176941	0.985883	0.997076	ActvsKO
FAM214A	189.636	-0.00290998	0.122999	-0.0236586	0.981125	0.997076	ActvsKO
ARAP2	921.35	-0.0690463	0.082549	-0.836428	0.402914	0.867507	ActvsKO
TPR	4912.99	-0.0773109	0.0788734	-0.98019	0.326992	0.83005	ActvsKO
KATNIP	557.184	-0.160452	0.0946026	-1.69607	0.089873	0.589257	ActvsKO
DTNBP1	474.646	0.0178795	0.0925659	0.193154	0.846838	0.980338	ActvsKO
C12orf4	586.321	0.115481	0.129399	0.89244	0.372157	0.852397	ActvsKO
SCML1	411.898	-0.070737	0.131486	-0.53798	0.590591	0.931015	ActvsKO
WWC3	1210.03	-0.0838685	0.0558106	-1.50273	0.132908	0.653495	ActvsKO
MAP4	14461.7	0.0240546	0.055224	0.435582	0.66314	0.946234	ActvsKO
GOPC	1266.42	-0.046097	0.0831912	-0.55411	0.579504	0.927627	ActvsKO
USP28	809.509	-0.00493766	0.0831214	-0.0594029	0.952631	0.993719	ActvsKO
HDAC9	277.21	0.122881	0.12454	0.986686	0.323797	0.82676	ActvsKO
TSPAN17	1150.36	0.0216356	0.082475	0.262329	0.793068	0.969968	ActvsKO
NOP16	367.119	0.107646	0.121492	0.886028	0.375603	0.853583	ActvsKO
CC2D2A	542.191	0.0244913	0.0944321	0.259353	0.795363	0.970275	ActvsKO
RRM2B	710.612	-0.0667051	0.111912	-0.596051	0.551141	0.918384	ActvsKO
ZNF800	518.978	-0.0299215	0.0961959	-0.311047	0.755765	0.965377	ActvsKO
SNX29	726.89	-0.105113	0.0784993	-1.33903	0.180561	0.716064	ActvsKO
MRPS10	754.368	0.0441697	0.0894939	0.49355	0.621624	0.938041	ActvsKO
RSF1	2001.27	-0.0137293	0.0950026	-0.144515	0.885094	0.984607	ActvsKO
VPS13D	1646.24	-0.0802996	0.107593	-0.746325	0.455471	0.890209	ActvsKO
CELF2	118.377	0.391973	0.151068	2.59468	0.00946779	0.260993	ActvsKO
FAM120A	4640.58	-0.0134447	0.0425813	-0.315741	0.752199	0.964567	ActvsKO
R3HDM1	872.315	0.14511	0.0986324	1.47122	0.141231	0.665145	ActvsKO
COL9A2	126.901	-0.00730396	0.179472	-0.0406969	0.967538	0.996638	ActvsKO
KITLG	399.846	-0.0605054	0.111218	-0.544024	0.586425	0.929348	ActvsKO
ERCC8	248.386	-0.0095748	0.12572	-0.07616	0.939292	0.992019	ActvsKO
ADAMTS6	181.972	-0.307763	0.132816	-2.31721	0.0204921	0.35155	ActvsKO
H6PD	1827.7	-0.101832	0.0906052	-1.12391	0.261052	0.784867	ActvsKO
VAMP3	1810.15	0.0254852	0.0733124	0.347625	0.728122	0.96115	ActvsKO
PER3	962.198	-0.164766	0.0734084	-2.24451	0.0247999	0.377535	ActvsKO
LTBP1	73.3806	-0.0446392	0.218269	-0.204515	0.837951	0.97927	ActvsKO
RCN1	7673.76	0.064384	0.0605712	1.06295	0.287806	0.802359	ActvsKO
RFC2	1024.63	0.153639	0.0648916	2.36762	0.0179029	0.336477	ActvsKO
ARID1B	2679.66	-0.0129319	0.0736539	-0.175576	0.860627	0.98117	ActvsKO
CLPTM1L	936.012	0.0106657	0.0867569	0.122938	0.902156	0.986559	ActvsKO
NEDD4L	2258.79	-0.00922438	0.061892	-0.14904	0.881522	0.983897	ActvsKO
PPP1R3F	162.953	-0.220956	0.124955	-1.76829	0.077013	0.566446	ActvsKO
HEXB	1568.8	0.0438992	0.052533	0.83565	0.403352	0.867507	ActvsKO
PTCD2	323.28	0.0206841	0.0945459	0.218773	0.826827	0.976253	ActvsKO
JKAMP	630.498	0.0545424	0.0884173	0.616874	0.537318	0.915072	ActvsKO
DKK3	6625.62	0.0474057	0.0663303	0.714691	0.4748	0.898464	ActvsKO
ARHGEF5	853.419	0.0489082	0.0936341	0.522333	0.601439	0.933151	ActvsKO
NFE2L3	605.718	0.116739	0.0931883	1.25272	0.210306	0.744017	ActvsKO
MCUR1	777.38	-0.103814	0.0726644	-1.42868	0.153096	0.686153	ActvsKO
LIMA1	5947.77	0.0373725	0.0635088	0.588462	0.556222	0.920058	ActvsKO
LETMD1	392.697	-0.153605	0.0943358	-1.62828	0.103466	0.609381	ActvsKO
SLC4A8	515.197	-0.0674705	0.106012	-0.636442	0.524488	0.911433	ActvsKO
MAPK9	784.556	-0.063459	0.0851296	-0.74544	0.456006	0.890322	ActvsKO
BCAR1	3445.67	-0.0179612	0.100186	-0.179278	0.85772	0.981094	ActvsKO
FAM160A2	420.744	-0.0445877	0.097012	-0.45961	0.645796	0.944013	ActvsKO
HERPUD1	1303.53	0.125886	0.0584949	2.15209	0.0313903	0.409061	ActvsKO
HOMER3	1700.5	-0.0849063	0.123457	-0.687742	0.491615	0.90141	ActvsKO
RAD51	278.662	0.102934	0.127438	0.80772	0.419252	0.874517	ActvsKO
POLQ	919.49	-0.140455	0.0989041	-1.42012	0.155574	0.687893	ActvsKO
PIK3CB	959.142	-0.14569	0.079497	-1.83265	0.0668553	0.540775	ActvsKO
CYBA	3100.7	0.191277	0.146938	1.30175	0.193003	0.724981	ActvsKO
THOC3	758.466	0.052938	0.101221	0.522993	0.600979	0.933151	ActvsKO
HEBP2	572.338	-0.0479653	0.0962419	-0.498383	0.618214	0.937304	ActvsKO
MPHOSPH9	1246.33	-0.0914804	0.0854186	-1.07097	0.284185	0.800677	ActvsKO
PLEKHA5	530.399	0.0559411	0.0905453	0.617825	0.536691	0.915072	ActvsKO
SIKE1	1201.72	-0.0406982	0.115462	-0.352481	0.724477	0.960631	ActvsKO
RRP12	998.502	-0.0998706	0.102062	-0.978529	0.327813	0.83005	ActvsKO
FNIP2	496.547	-0.139894	0.0775559	-1.80378	0.0712659	0.549674	ActvsKO
MSMO1	3874.61	-0.0429683	0.0910631	-0.471852	0.637032	0.941298	ActvsKO
TTC17	1472.12	0.0236496	0.0842237	0.280796	0.778867	0.968374	ActvsKO
FOXN3	2565.84	0.0400303	0.0754162	0.530793	0.595563	0.931426	ActvsKO
AKR7A2	914.76	-0.00143505	0.129808	-0.0110552	0.991179	0.99782	ActvsKO
MRTO4	934.212	0.044562	0.0704124	0.632872	0.526817	0.91169	ActvsKO
USE1	240.884	-0.0198296	0.105419	-0.188102	0.850797	0.980479	ActvsKO
LAMA3	859.822	-0.180486	0.10171	-1.77452	0.0759772	0.561653	ActvsKO
AP5M1	699.881	-0.0263775	0.101996	-0.258613	0.795934	0.970287	ActvsKO
ANAPC4	383.25	-0.0209192	0.12838	-0.162948	0.870559	0.982226	ActvsKO
TRAPPC3	1069.11	0.0809378	0.0676102	1.19712	0.231258	0.759326	ActvsKO
THRAP3	6011.37	-0.0186354	0.0699522	-0.266402	0.78993	0.969968	ActvsKO
PHPT1	1047.18	0.187849	0.0644973	2.9125	0.00358543	0.168466	ActvsKO
ARID4B	1342.07	-0.103994	0.0779139	-1.33473	0.181964	0.716258	ActvsKO
OPN3	377.422	-0.00678322	0.0934768	-0.0725658	0.942152	0.99245	ActvsKO
SDCCAG8	309.04	0.133391	0.119046	1.1205	0.262502	0.784923	ActvsKO
HHAT	263.86	0.127654	0.10529	1.2124	0.225358	0.75528	ActvsKO
KIF1B	2746.73	-0.110829	0.068116	-1.62707	0.103723	0.609381	ActvsKO
FOXC1	448.572	0.17489	0.0964291	1.81366	0.06973	0.545506	ActvsKO
TBC1D22A	694.156	0.0894406	0.099997	0.894433	0.37109	0.852382	ActvsKO
SYNE2	2225.51	0.0139867	0.140082	0.099846	0.920467	0.991101	ActvsKO
ATP9A	975.807	-0.0148129	0.0913645	-0.16213	0.871204	0.982226	ActvsKO
FAM168A	2480.48	-0.0345655	0.0517227	-0.668285	0.503952	0.904714	ActvsKO
RELT	425.07	-0.0509672	0.103579	-0.49206	0.622677	0.938041	ActvsKO
GALC	307.18	-0.00492599	0.132337	-0.0372232	0.970307	0.996786	ActvsKO
NOP58	1347.14	0.0590185	0.069043	0.854809	0.392657	0.86367	ActvsKO
SZRD1	4762.3	0.0615052	0.0625364	0.983511	0.325356	0.82869	ActvsKO
CUL1	1813.84	0.0451023	0.0697558	0.646575	0.517907	0.909637	ActvsKO
FAM114A2	410.112	0.0164329	0.109877	0.149557	0.881114	0.98372	ActvsKO
CYFIP2	1294.38	0.145269	0.0689013	2.10837	0.0349994	0.427129	ActvsKO
TAB2	2457.01	0.00885332	0.114367	0.0774117	0.938296	0.992019	ActvsKO
GINM1	1251.22	0.0650545	0.0671256	0.969146	0.332472	0.833467	ActvsKO
EIF2AK2	7281.28	-0.0511372	0.0792876	-0.644958	0.518954	0.90984	ActvsKO
USP36	1071.75	-0.0460547	0.0655448	-0.702645	0.482277	0.90051	ActvsKO
KMT2C	2817.79	-0.0393092	0.112657	-0.348929	0.727142	0.96115	ActvsKO
CCDC85A	317.38	0.133391	0.132261	1.00854	0.313194	0.82064	ActvsKO
PUM2	2738.96	-0.000610214	0.0786241	-0.00776116	0.993808	0.998404	ActvsKO
MRPL43	774.701	0.111582	0.0933499	1.19531	0.231968	0.760392	ActvsKO
HPF1	334.308	0.0354424	0.117424	0.301833	0.762779	0.966003	ActvsKO
ZFR	1937.52	0.0659136	0.0661203	0.996873	0.318826	0.825271	ActvsKO
ZNF280C	331.079	0.0197734	0.144651	0.136698	0.89127	0.984607	ActvsKO
RC3H2	2921.6	-0.0464216	0.0821863	-0.564833	0.572187	0.923694	ActvsKO
TRAF3IP2	371.016	0.0507808	0.0985002	0.51554	0.606175	0.934827	ActvsKO
GYG2	279.069	0.0972769	0.101591	0.957531	0.338299	0.838114	ActvsKO
DCBLD2	17353.4	-0.081276	0.0588149	-1.3819	0.167004	0.705524	ActvsKO
SOAT1	2225.01	-0.0393478	0.0713296	-0.551634	0.581199	0.927695	ActvsKO
PKP2	1303.61	0.174747	0.0749411	2.33179	0.0197115	0.350357	ActvsKO
GDI2	2624.47	0.064661	0.0743624	0.869539	0.384553	0.858344	ActvsKO
ATG5	753.942	-0.00202501	0.0909948	-0.0222541	0.982245	0.997076	ActvsKO
TMCC3	96.0151	-0.184025	0.164575	-1.11818	0.263489	0.784983	ActvsKO
PITHD1	990.964	-0.019168	0.0727703	-0.263404	0.792239	0.969968	ActvsKO
MTA3	817.66	-0.0199319	0.0755525	-0.263815	0.791923	0.969968	ActvsKO
USP13	1174.84	-0.0604968	0.0629962	-0.960324	0.336892	0.836933	ActvsKO
ATP11B	1743.21	-0.0301465	0.0950276	-0.317239	0.751062	0.964039	ActvsKO
CDK14	629.869	0.0929756	0.0872061	1.06616	0.286351	0.802087	ActvsKO
SEC61A1	8800	0.108881	0.0442431	2.46096	0.0138565	0.313054	ActvsKO
PPP1R12A	2502.98	0.0263668	0.0849092	0.310529	0.756159	0.965377	ActvsKO
CAMK2B	267.665	0.0440295	0.122335	0.35991	0.718914	0.959322	ActvsKO
CROCC	570.243	-0.252847	0.1224	-2.06574	0.038853	0.444459	ActvsKO
POLR3E	729.651	-0.0383676	0.0629209	-0.609776	0.54201	0.916347	ActvsKO
ATP2B4	3616.99	-0.0348183	0.0514024	-0.677366	0.498174	0.902063	ActvsKO
ZC3H11A	2877.28	-0.000443672	0.0737964	-0.00601211	0.995203	0.999111	ActvsKO
RIOK2	553.491	0.016183	0.112123	0.144333	0.885238	0.984607	ActvsKO
YIPF1	197.048	0.0701518	0.117873	0.595148	0.551744	0.918554	ActvsKO
NDC1	1733.28	-0.091546	0.0888904	-1.02987	0.303069	0.813868	ActvsKO
FLYWCH1	1224.07	-0.0785254	0.106263	-0.738969	0.459926	0.891754	ActvsKO
UNKL	574.643	-0.287991	0.149903	-1.92118	0.0547086	0.511679	ActvsKO
TBXAS1	224.793	-0.227078	0.138982	-1.63387	0.102287	0.608222	ActvsKO
PARP12	1931.96	0.151026	0.0878597	1.71894	0.085625	0.579779	ActvsKO
ALDH18A1	3168.58	-0.0441751	0.0596217	-0.740923	0.45874	0.891744	ActvsKO
TARBP1	553.312	-0.239465	0.103508	-2.31349	0.0206957	0.35155	ActvsKO
GATB	450.222	0.0886323	0.0992223	0.89327	0.371713	0.852397	ActvsKO
MXD1	429.485	-0.0273804	0.0852994	-0.320992	0.748217	0.964039	ActvsKO
CDK17	610.599	-0.0456904	0.0920079	-0.496591	0.619477	0.937597	ActvsKO
DNAJC25	152.032	-0.0264513	0.148992	-0.177535	0.859089	0.98117	ActvsKO
SLC2A3	412.196	0.0364905	0.0944223	0.386461	0.699156	0.954389	ActvsKO
CTDP1	900.072	-0.0464829	0.110975	-0.418857	0.67532	0.94776	ActvsKO
YBX3	2941.86	0.0406057	0.0592973	0.684782	0.493482	0.90141	ActvsKO
WNK1	5908.93	-0.0105004	0.0738334	-0.142217	0.886908	0.984607	ActvsKO
CCAR1	1549.95	0.0906631	0.0992966	0.913053	0.361214	0.846931	ActvsKO
OGFR	1975.27	-0.0416173	0.109675	-0.379461	0.704346	0.95685	ActvsKO
PIGV	211.33	0.0102494	0.153041	0.0669719	0.946604	0.992674	ActvsKO
SNRNP40	1188.44	0.0874291	0.0817051	1.07006	0.284594	0.801051	ActvsKO
QSER1	1937.68	-0.0568394	0.117025	-0.485705	0.627177	0.939529	ActvsKO
MPC1	132.84	0.284527	0.14493	1.9632	0.0496231	0.49665	ActvsKO
ACAA1	1042.58	-0.0294768	0.0809951	-0.363933	0.715908	0.959322	ActvsKO
BCAT1	3712.36	0.062018	0.0917519	0.675932	0.499084	0.902096	ActvsKO
HDAC7	2848.23	-0.123652	0.0868455	-1.42382	0.1545	0.686987	ActvsKO
LZTS1	109.864	-0.126692	0.181608	-0.697614	0.485419	0.90051	ActvsKO
NCKAP1	4945.37	-0.0139445	0.0944832	-0.147587	0.882669	0.984342	ActvsKO
MRPS35	820.966	-0.00892482	0.0734063	-0.121581	0.903231	0.986719	ActvsKO
SFSWAP	1165.27	-0.0738934	0.0827815	-0.892633	0.372054	0.852397	ActvsKO
TNK2	589.083	-0.187448	0.126128	-1.48617	0.137233	0.658121	ActvsKO
MON2	1554.24	-0.193953	0.0728386	-2.66278	0.00774986	0.243287	ActvsKO
GPBP1	1513.53	0.0496076	0.0915181	0.542052	0.587783	0.929688	ActvsKO
ZNF112	156.582	0.224554	0.158317	1.41838	0.156078	0.688929	ActvsKO
CS	4207.46	0.00356322	0.0421527	0.0845311	0.932634	0.992019	ActvsKO
MRPS24	1556.13	0.0481369	0.113495	0.424131	0.67147	0.946733	ActvsKO
ELMO2	777.391	0.110758	0.0724755	1.52821	0.12646	0.643982	ActvsKO
WAPL	2006.15	-0.0604178	0.0741512	-0.814791	0.415192	0.872233	ActvsKO
VMP1	4229.06	-0.372298	0.217732	-1.70989	0.0872861	0.583385	ActvsKO
APPBP2	1685.5	-0.00175263	0.0725518	-0.0241569	0.980727	0.997076	ActvsKO
POLD1	2799.95	-0.0618236	0.100836	-0.613112	0.539802	0.916347	ActvsKO
EIF4B	10275.3	-0.0372114	0.0466431	-0.79779	0.424992	0.878865	ActvsKO
BICRA	683.165	-0.0278546	0.096962	-0.287274	0.773903	0.968368	ActvsKO
SPHK2	713.957	-0.0589622	0.106727	-0.55246	0.580633	0.927627	ActvsKO
RPL18	6992.26	0.195811	0.0591479	3.31053	0.000931187	0.0868547	ActvsKO
CA11	126.985	-0.101452	0.182806	-0.554973	0.578913	0.927627	ActvsKO
ISOC2	451.219	0.134283	0.131099	1.02429	0.305698	0.817066	ActvsKO
U2AF2	5299.35	0.0424996	0.0536059	0.792815	0.427886	0.880285	ActvsKO
EPN1	3156.77	0.01246	0.0932535	0.133614	0.893708	0.984607	ActvsKO
MED29	1396.48	-0.00218714	0.0611833	-0.0357473	0.971484	0.996786	ActvsKO
AHRR	417.583	-0.247132	0.0813159	-3.03916	0.00237242	0.137262	ActvsKO
ZNF275	569.188	0.00108713	0.0695337	0.0156346	0.987526	0.997076	ActvsKO
MTMR1	1016.15	0.0634648	0.0797384	0.795912	0.426083	0.879172	ActvsKO
GPC1	3369.81	0.0964563	0.104828	0.920143	0.357498	0.84503	ActvsKO
ADCK1	105.92	0.0899633	0.148898	0.604195	0.545714	0.916956	ActvsKO
HAGH	919.998	0.028716	0.0930572	0.308584	0.757638	0.965377	ActvsKO
RNF4	1666.78	-0.0298928	0.0656781	-0.455141	0.649008	0.94446	ActvsKO
CASP8	1127.74	-0.0483417	0.0681465	-0.709379	0.478089	0.900385	ActvsKO
LIMCH1	2243.66	0.148979	0.0794108	1.87606	0.0606476	0.525583	ActvsKO
INTS13	590.001	0.213577	0.117303	1.82073	0.0686485	0.544765	ActvsKO
TM7SF3	1277.34	0.0153103	0.0584707	0.261845	0.793441	0.969968	ActvsKO
SPA17	135.12	0.075323	0.159976	0.47084	0.637755	0.941298	ActvsKO
NGFR	1480.93	-0.298147	0.232399	-1.28291	0.199523	0.734741	ActvsKO
CDON	117.465	-0.179764	0.155155	-1.15861	0.246614	0.775988	ActvsKO
TAF2	1254.35	-0.0320352	0.0852756	-0.375666	0.707165	0.957578	ActvsKO
HIPK2	4164.67	-0.0372094	0.0942725	-0.3947	0.693064	0.952555	ActvsKO
TNPO3	2192.54	-0.0291269	0.0518446	-0.561811	0.574244	0.925193	ActvsKO
BORCS8-MEF2B	105.899	-0.0358921	0.186249	-0.19271	0.847186	0.980338	ActvsKO
RFXANK	651.2	0.11903	0.12926	0.920862	0.357122	0.84503	ActvsKO
TMEM161A	398.158	-0.0595203	0.145815	-0.408191	0.683133	0.950126	ActvsKO
CTSA	2620.07	0.0729599	0.05478	1.33187	0.182903	0.716258	ActvsKO
SUGP2	2585.7	-0.214702	0.092784	-2.314	0.0206676	0.35155	ActvsKO
SLC12A2	925.292	-0.0549646	0.0638634	-0.860659	0.389426	0.862209	ActvsKO
SNX24	344.407	0.0345681	0.114362	0.302268	0.762447	0.966003	ActvsKO
CNN2	7837.13	0.180096	0.0566974	3.17645	0.0014909	0.102716	ActvsKO
ABCA7	504.475	-0.212758	0.131954	-1.61236	0.106884	0.616199	ActvsKO
DDX20	512.446	0.00153851	0.091918	0.0167379	0.986646	0.997076	ActvsKO
BTBD1	1816.82	0.0314807	0.0693373	0.454023	0.649812	0.9448	ActvsKO
FAR2	225.39	0.237141	0.148698	1.59478	0.110761	0.623481	ActvsKO
SBNO2	3209.64	-0.128038	0.103187	-1.24084	0.214665	0.749022	ActvsKO
PMS1	514.503	0.0168033	0.127839	0.131441	0.895426	0.985036	ActvsKO
HMG20B	3358.7	-0.0112235	0.0914165	-0.122774	0.902286	0.986559	ActvsKO
TAF11	514.756	-0.0938683	0.08454	-1.11034	0.266852	0.78838	ActvsKO
ANKS1A	586.573	-0.082186	0.0873612	-0.940761	0.346827	0.839683	ActvsKO
AP3D1	5277.29	-0.00013618	0.0605387	-0.00224948	0.998205	0.999555	ActvsKO
ZNF76	667.886	-0.0507799	0.0821499	-0.618137	0.536485	0.915072	ActvsKO
SLC9A3R2	965.607	-0.0798762	0.1224	-0.652585	0.514024	0.909251	ActvsKO
NTHL1	187.725	-0.0692923	0.145867	-0.475037	0.63476	0.941298	ActvsKO
UHRF1BP1	1414.53	0.0535003	0.0821014	0.651637	0.514635	0.909487	ActvsKO
GNAI3	2202.3	0.0454421	0.0691562	0.657093	0.511121	0.907358	ActvsKO
IPO5	6981.13	-0.00070151	0.0589481	-0.0119005	0.990505	0.997511	ActvsKO
OAT	1518.38	0.00656345	0.0684084	0.0959451	0.923564	0.991505	ActvsKO
WDR3	763.453	-0.0336947	0.0955973	-0.352465	0.724489	0.960631	ActvsKO
PKN2	1882.59	-0.04206	0.0892097	-0.471474	0.637302	0.941298	ActvsKO
WDR18	1080.68	0.185576	0.0883043	2.10156	0.0355921	0.429936	ActvsKO
TRAM2	8425.22	0.030628	0.0551616	0.555242	0.578729	0.927627	ActvsKO
NTN1	42.6174	0.2538	0.224631	1.12985	0.25854	0.78283	ActvsKO
MCM10	386.492	0.0584462	0.102689	0.569156	0.56925	0.923074	ActvsKO
DGKA	1373.01	-0.0920434	0.073644	-1.24984	0.211357	0.744968	ActvsKO
ERBB3	329.214	0.0902028	0.0952051	0.947458	0.343405	0.839417	ActvsKO
ANKRD44	216.479	-0.0722932	0.12693	-0.569551	0.568982	0.923074	ActvsKO
KARS1	2494.29	0.0746402	0.0737758	1.01172	0.311673	0.820557	ActvsKO
ADAT1	1010.77	-0.0672482	0.0614233	-1.09483	0.273591	0.793813	ActvsKO
PDIA5	591.3	0.00587409	0.0961645	0.0610837	0.951293	0.993283	ActvsKO
TBC1D22B	632.032	0.108239	0.0782913	1.38251	0.166814	0.705498	ActvsKO
NDUFB4	796.731	0.217811	0.0916067	2.37767	0.0174223	0.330328	ActvsKO
SPEN	3102.86	-0.0827617	0.0814394	-1.01624	0.309517	0.819129	ActvsKO
MYLK	8807.5	-0.0499865	0.0558113	-0.895635	0.370448	0.851563	ActvsKO
ZC3H15	991.536	0.0676665	0.0969905	0.697662	0.485389	0.90051	ActvsKO
MAP2K4	638.641	-0.0642911	0.110045	-0.584227	0.559068	0.920478	ActvsKO
PACC1	249.8	0.0576442	0.122789	0.469456	0.638744	0.941819	ActvsKO
SLK	2276.45	-0.0303453	0.0595385	-0.509676	0.610279	0.93652	ActvsKO
CYB5R4	359.876	0.0252978	0.11585	0.218368	0.827143	0.976253	ActvsKO
SEC61A2	128.227	-0.32155	0.188705	-1.70398	0.0883839	0.586751	ActvsKO
ASB1	849.793	-0.14376	0.0837674	-1.71618	0.0861284	0.579899	ActvsKO
FAM107B	361.43	0.0631772	0.110994	0.569195	0.569224	0.923074	ActvsKO
ME1	958.271	0.00994895	0.0928405	0.107162	0.914661	0.9905	ActvsKO
TBC1D1	1974.44	0.0140629	0.050855	0.27653	0.782141	0.969658	ActvsKO
CDK13	1624.3	-0.128022	0.0662415	-1.93265	0.0532791	0.509668	ActvsKO
MTHFD2	2516.42	0.143457	0.0720766	1.99034	0.0465533	0.480924	ActvsKO
SLC9A7	700.027	-0.0589504	0.0773341	-0.762282	0.445892	0.884919	ActvsKO
FOXJ2	998.062	-0.0374618	0.0669854	-0.559254	0.575989	0.926007	ActvsKO
YBX1	15307.2	0.219742	0.0632962	3.47165	0.000517277	0.0611696	ActvsKO
PPP2R5A	570.815	0.0504805	0.0724408	0.696852	0.485896	0.90051	ActvsKO
ELAVL1	2518.32	0.0415293	0.0522947	0.794138	0.427115	0.879725	ActvsKO
DIP2B	1799.19	-0.122496	0.0903369	-1.35599	0.175101	0.712061	ActvsKO
SMARCD1	1927.06	-0.0132875	0.057278	-0.231982	0.816552	0.973938	ActvsKO
KDM4A	1776.73	-0.0240577	0.0703234	-0.342101	0.732275	0.962344	ActvsKO
NFYC	958.671	0.154614	0.0621642	2.48719	0.0128757	0.302133	ActvsKO
SLC9A3	124.19	0.154715	0.171957	0.899729	0.368265	0.850734	ActvsKO
NGEF	63.6032	-0.23651	0.188482	-1.25481	0.209547	0.743946	ActvsKO
ASPM	5638.58	-0.147118	0.101017	-1.45636	0.145293	0.672021	ActvsKO
ELOVL1	1558.69	0.116036	0.0727475	1.59506	0.110699	0.623481	ActvsKO
POLR1H	208.323	0.0177226	0.129287	0.13708	0.890968	0.984607	ActvsKO
ZBTB11	744.033	0.0273697	0.085118	0.32155	0.747794	0.964039	ActvsKO
ATXN3	434.569	0.00925173	0.0981482	0.0942629	0.9249	0.99151	ActvsKO
GOLGA5	1116.78	0.154699	0.0881923	1.75411	0.0794118	0.572751	ActvsKO
LRRC40	496.825	-0.0658445	0.118567	-0.555335	0.578666	0.927627	ActvsKO
ISOC1	295.297	0.0492881	0.114773	0.42944	0.667603	0.946498	ActvsKO
EML1	69.5295	-0.229501	0.192135	-1.19448	0.232289	0.760542	ActvsKO
TRMT11	255.514	-0.0340676	0.125364	-0.271749	0.785815	0.969658	ActvsKO
THUMPD1	833.711	-0.0681985	0.0828727	-0.82293	0.410548	0.871535	ActvsKO
MSANTD3	759.651	0.00741323	0.0781552	0.0948527	0.924432	0.99151	ActvsKO
ATG2B	908.693	-0.0832899	0.0677675	-1.22905	0.219052	0.751732	ActvsKO
ARFGEF1	1841.59	-0.0546378	0.0737221	-0.741131	0.458614	0.891744	ActvsKO
ZFAT	452.442	0.0420355	0.0920333	0.456742	0.647856	0.944036	ActvsKO
MTFR1	823.9	-0.0160447	0.0646804	-0.248062	0.804087	0.972325	ActvsKO
STAG3	113.806	-0.499987	0.236629	-2.11296	0.0346041	0.423878	ActvsKO
FECH	859.009	0.0515821	0.0640064	0.805889	0.420307	0.875002	ActvsKO
MYO9A	1262.54	-0.091163	0.0841181	-1.08375	0.278476	0.798243	ActvsKO
DDX3Y	2092.73	-0.0742082	0.0811679	-0.914256	0.360583	0.846561	ActvsKO
PFKP	2731.08	0.0218769	0.0584484	0.374294	0.708185	0.957578	ActvsKO
IDI1	1277.68	-0.085625	0.0843948	-1.01458	0.310307	0.819129	ActvsKO
SP100	3565.03	0.0856631	0.083623	1.0244	0.305648	0.817066	ActvsKO
KLF6	2862.43	0.0213954	0.0795007	0.269122	0.787836	0.969907	ActvsKO
PLPP1	248.868	-0.0548152	0.114844	-0.477303	0.633146	0.940552	ActvsKO
NEO1	800.31	-0.0820337	0.0753729	-1.08837	0.276431	0.79701	ActvsKO
TRAM1	9484.44	0.0994433	0.0936877	1.06143	0.288493	0.802359	ActvsKO
PHKA1	213.796	-0.0545283	0.128777	-0.423432	0.67198	0.946733	ActvsKO
TNFRSF1A	3201.39	0.0532111	0.0789589	0.673909	0.500369	0.903042	ActvsKO
CACNB1	309.481	-0.218363	0.133296	-1.63818	0.101384	0.606707	ActvsKO
EVI5	757.768	-0.0401713	0.106044	-0.378817	0.704824	0.957268	ActvsKO
STOML1	408.614	0.00559231	0.130787	0.0427589	0.965894	0.995915	ActvsKO
PKM	49044.5	-0.025405	0.0752493	-0.337612	0.735656	0.963217	ActvsKO
DHX29	728.208	0.0831174	0.0985585	0.843331	0.399044	0.866528	ActvsKO
DNTTIP2	1123.94	0.0618934	0.0840636	0.736269	0.461567	0.89235	ActvsKO
METTL22	244.677	0.022088	0.115459	0.191307	0.848285	0.980338	ActvsKO
TP53BP1	1677.89	-0.150039	0.0650303	-2.30721	0.0210429	0.35155	ActvsKO
TRO	446.204	-0.139533	0.0846723	-1.64792	0.0993685	0.603236	ActvsKO
RRP15	615.849	0.0270951	0.0949528	0.285353	0.775374	0.968368	ActvsKO
RHOA	12529.2	0.0219058	0.0607065	0.360848	0.718213	0.959322	ActvsKO
DHX8	2161.15	-0.118793	0.0573427	-2.07163	0.0383004	0.444459	ActvsKO
PRKCZ	248.73	0.0902251	0.137788	0.65481	0.51259	0.90839	ActvsKO
ZFY	846.975	-0.105097	0.0854259	-1.23027	0.218596	0.751732	ActvsKO
IARS2	2777.63	-0.0674657	0.0557886	-1.20931	0.226544	0.75615	ActvsKO
SYT1	284.999	0.0968	0.105058	0.921399	0.356842	0.84503	ActvsKO
NAV3	1047.39	-0.1666	0.088542	-1.8816	0.059891	0.52223	ActvsKO
IDH3G	807.307	0.187122	0.0718692	2.60365	0.00922369	0.255974	ActvsKO
ROGDI	397.209	0.0961132	0.126918	0.757287	0.448878	0.888014	ActvsKO
ROCK1	1944.74	0.0135365	0.0646995	0.209222	0.834275	0.978288	ActvsKO
CBFB	1434.78	0.0536342	0.083233	0.644385	0.519326	0.910087	ActvsKO
HYAL2	966.232	0.0908711	0.108582	0.836891	0.402654	0.867507	ActvsKO
HDAC4	475.752	-0.159007	0.0820813	-1.93719	0.0527218	0.509668	ActvsKO
RASSF1	539.143	-0.175656	0.0876875	-2.00321	0.045155	0.473528	ActvsKO
IFI35	2611.01	0.264972	0.110215	2.40414	0.0162104	0.328642	ActvsKO
HEATR6	770.857	-0.105275	0.0738047	-1.4264	0.153752	0.686495	ActvsKO
COASY	1940.71	-0.0256454	0.0787443	-0.325679	0.744667	0.964039	ActvsKO
PLEKHH3	666.999	-0.0373757	0.140581	-0.265866	0.790343	0.969968	ActvsKO
MEF2A	1109.03	0.0323602	0.0825184	0.392157	0.694942	0.953165	ActvsKO
OTUD5	1364.64	0.00835565	0.0786153	0.106285	0.915356	0.9905	ActvsKO
TFE3	2765.21	0.00913365	0.0572496	0.159541	0.873243	0.982226	ActvsKO
TBC1D25	595.825	0.0338704	0.0991488	0.341611	0.732643	0.962508	ActvsKO
ACSL4	3716.47	-0.0119636	0.0719425	-0.166294	0.867926	0.982226	ActvsKO
INPP5A	520.881	0.0978944	0.089662	1.09182	0.274914	0.794762	ActvsKO
GPKOW	621.288	0.010569	0.0950747	0.111165	0.911486	0.990019	ActvsKO
GRIPAP1	1174.43	0.0205032	0.0853995	0.240086	0.810264	0.973813	ActvsKO
FTSJ1	915.952	0.114908	0.08335	1.37862	0.168011	0.707622	ActvsKO
PRR11	2546.45	-0.121427	0.0522555	-2.32372	0.0201406	0.351345	ActvsKO
ATP11A	2814.51	-0.0110521	0.0482775	-0.228928	0.818925	0.974814	ActvsKO
POLR1A	2586.24	-0.117077	0.0891662	-1.31302	0.189178	0.72268	ActvsKO
LAPTM4A	5335.94	0.154028	0.0631759	2.43808	0.0147653	0.317095	ActvsKO
TTC7A	821.318	-0.0649147	0.106196	-0.611275	0.541018	0.916347	ActvsKO
IP6K2	1004.18	-0.081652	0.0737029	-1.10785	0.267925	0.789051	ActvsKO
SRBD1	684.885	-0.0406763	0.0926753	-0.438912	0.660725	0.945879	ActvsKO
KIF2A	1865.96	0.00147559	0.0860723	0.0171436	0.986322	0.997076	ActvsKO
PSME4	2625.44	-0.0921454	0.0793943	-1.1606	0.245803	0.775216	ActvsKO
IFT80	668.646	-0.0839793	0.141486	-0.593551	0.552812	0.918972	ActvsKO
SIRT2	749.52	0.0354949	0.0833077	0.42607	0.670057	0.946498	ActvsKO
ERLEC1	1117.09	0.0666429	0.0852623	0.781623	0.434436	0.88261	ActvsKO
PPP2R5B	523.448	0.0173699	0.0883552	0.196591	0.844147	0.980144	ActvsKO
MAST4	457.184	-0.0871076	0.0998548	-0.872343	0.383021	0.857282	ActvsKO
NUP133	1334.78	-0.0829547	0.0613077	-1.35309	0.176028	0.712677	ActvsKO
NUCKS1	18655	-0.00928465	0.0804661	-0.115386	0.908139	0.988446	ActvsKO
VPS35	2837.51	0.00903575	0.0543771	0.166168	0.868025	0.982226	ActvsKO
DNAJA2	1588.14	0.0490666	0.0780664	0.628524	0.529661	0.912673	ActvsKO
BCL3	589.419	-0.0460892	0.128807	-0.357817	0.720481	0.959322	ActvsKO
KCNAB2	278.207	-0.144942	0.116689	-1.24213	0.214189	0.748935	ActvsKO
FUNDC1	271.492	0.0271935	0.108841	0.249847	0.802706	0.972325	ActvsKO
TGFBR3	273.461	-0.176109	0.0982018	-1.79334	0.0729189	0.554874	ActvsKO
ATP1B3	1523.2	0.0524273	0.0741525	0.70702	0.479554	0.900385	ActvsKO
NEDD4	1042.91	-0.0462356	0.102968	-0.449027	0.653412	0.945594	ActvsKO
PIGB	83.7719	0.130644	0.20805	0.627946	0.53004	0.912673	ActvsKO
MAPK6	842.435	0.0064209	0.10148	0.0632724	0.94955	0.992779	ActvsKO
GNB5	276.988	0.0034583	0.121442	0.028477	0.977282	0.997076	ActvsKO
RAB27A	266.272	0.0705187	0.112527	0.626683	0.530867	0.912673	ActvsKO
HDHD5	410.481	0.0899587	0.140461	0.640453	0.521878	0.910922	ActvsKO
UFD1	1138.34	0.112543	0.0646602	1.74052	0.0817673	0.575608	ActvsKO
LRP6	1843.32	-0.10791	0.0823812	-1.30989	0.190233	0.723869	ActvsKO
PHRF1	2274.23	0.021291	0.087893	0.242237	0.808596	0.973441	ActvsKO
ELP1	1431.79	-0.150611	0.0666652	-2.25922	0.0238696	0.372442	ActvsKO
NUCB2	2072.86	0.0809468	0.0791979	1.02208	0.306742	0.817287	ActvsKO
PFN2	2870.38	0.0539322	0.06798	0.793354	0.427572	0.880251	ActvsKO
PTPN3	497.378	-0.0357702	0.0768291	-0.465582	0.641515	0.942351	ActvsKO
SLC44A1	1248.72	0.0155792	0.0801515	0.194372	0.845884	0.980338	ActvsKO
TMEM260	289.575	-0.020349	0.10644	-0.191177	0.848387	0.980338	ActvsKO
SMG6	1621.29	-0.0974688	0.0773618	-1.25991	0.207702	0.742466	ActvsKO
EXOC5	1939.07	0.0275325	0.0928314	0.296587	0.766782	0.967046	ActvsKO
CLTCL1	511.359	-0.133766	0.0855968	-1.56274	0.118114	0.633324	ActvsKO
FSTL3	2627.31	0.138741	0.112325	1.23518	0.216764	0.750411	ActvsKO
DGCR2	2451.98	0.0727924	0.0822258	0.885274	0.376009	0.853583	ActvsKO
RNF126	844.614	0.183313	0.115923	1.58134	0.113801	0.627166	ActvsKO
MNT	910.091	-0.13132	0.0962362	-1.36456	0.172392	0.709868	ActvsKO
ZXDC	520.081	-0.0609253	0.0983097	-0.619729	0.535436	0.914812	ActvsKO
JMJD6	663.906	-0.085843	0.0933828	-0.91926	0.35796	0.84503	ActvsKO
POLB	151.511	0.0141694	0.14238	0.0995187	0.920726	0.991101	ActvsKO
WIPI1	397.403	0.0439641	0.0842551	0.521797	0.601812	0.933151	ActvsKO
GBA2	966.81	-0.0722593	0.0851444	-0.848668	0.396066	0.86514	ActvsKO
NDST1	9574.1	0.0831078	0.0659487	1.26019	0.207601	0.742466	ActvsKO
ASNS	761.509	0.388424	0.137874	2.81724	0.00484377	0.1959	ActvsKO
AP3M2	331.844	-0.0797286	0.0860324	-0.926727	0.354068	0.844769	ActvsKO
PABPC1	18018.3	0.0247776	0.0417737	0.593139	0.553088	0.918972	ActvsKO
TESK2	102.315	-0.116107	0.15407	-0.753596	0.451092	0.888706	ActvsKO
CFAP20	682.214	0.0307596	0.0679815	0.452471	0.65093	0.945025	ActvsKO
CSNK2A2	2009.72	-0.0180151	0.0744737	-0.241899	0.808859	0.973441	ActvsKO
PTPN21	1114.42	0.0153834	0.0586779	0.262167	0.793193	0.969968	ActvsKO
EIF2B3	463.588	0.0791892	0.0877663	0.902273	0.366912	0.850244	ActvsKO
TCOF1	2861.15	-0.114578	0.0663143	-1.72781	0.0840228	0.576202	ActvsKO
CDC42	4918.09	0.154562	0.108925	1.41898	0.155905	0.688584	ActvsKO
OSBPL3	660.333	0.0112507	0.08357	0.134626	0.892907	0.984607	ActvsKO
RAD18	1163.15	0.0210804	0.0940446	0.224153	0.822638	0.97526	ActvsKO
ATP2B1	1591.34	-0.0157645	0.0671264	-0.234849	0.814326	0.973813	ActvsKO
NCK2	493.125	0.0126507	0.0873726	0.14479	0.884877	0.984607	ActvsKO
MAP4K4	5805.76	-0.005126	0.0737687	-0.0694874	0.944602	0.992622	ActvsKO
RPL31	5020.52	0.189119	0.0945362	2.00049	0.0454469	0.47403	ActvsKO
WDR1	11134.6	0.0961669	0.0620905	1.54882	0.121425	0.639777	ActvsKO
SNX13	813.495	-0.101818	0.11027	-0.923348	0.355826	0.84503	ActvsKO
ARHGAP10	704.05	0.106937	0.07706	1.38771	0.165224	0.705498	ActvsKO
RPS6KA2	1825.02	-0.0678068	0.0615715	-1.10127	0.270779	0.791486	ActvsKO
ING3	297.956	-0.0932539	0.12996	-0.717556	0.473031	0.898105	ActvsKO
LMCD1	724.13	0.179186	0.0808405	2.21654	0.0266546	0.386046	ActvsKO
BUD23	934.075	0.000348621	0.0734668	0.00474528	0.996214	0.99925	ActvsKO
SEL1L	2072.96	-0.0419574	0.0900643	-0.465861	0.641315	0.942351	ActvsKO
TRIP13	399.17	0.114203	0.0877862	1.30092	0.193285	0.72505	ActvsKO
ATP6AP1	1764.38	0.0688737	0.0612729	1.12405	0.260993	0.784867	ActvsKO
TCF3	2869.47	0.0058999	0.0756474	0.0779921	0.937834	0.992019	ActvsKO
TRIB2	124.961	-0.161115	0.167068	-0.964365	0.334863	0.835219	ActvsKO
DAZAP1	3538.22	-0.0204232	0.0694111	-0.294235	0.768578	0.967264	ActvsKO
MBD3	3959.67	-0.065149	0.112029	-0.58154	0.560877	0.920478	ActvsKO
HLTF	1359.51	-0.0279096	0.0878275	-0.317778	0.750653	0.964039	ActvsKO
FAM50A	1270.09	0.0720415	0.087961	0.819017	0.412777	0.871615	ActvsKO
FAM3A	465.423	0.0712075	0.113917	0.625084	0.531916	0.913342	ActvsKO
CPSF1	2485.27	-0.0927564	0.0913519	-1.01538	0.309927	0.819129	ActvsKO
CYBRD1	5121.68	0.00451531	0.0622749	0.0725062	0.942199	0.99245	ActvsKO
PDCD2	769.39	0.0586656	0.0742793	0.789797	0.429646	0.880751	ActvsKO
SLC6A15	92.9913	-0.251065	0.181344	-1.38447	0.166214	0.705498	ActvsKO
RDH11	2256.78	0.0470897	0.0626215	0.751974	0.452067	0.88898	ActvsKO
PRKACA	3413.23	0.123828	0.065405	1.89325	0.0583242	0.521223	ActvsKO
ADGRL1	410.612	-0.0757906	0.10365	-0.731217	0.464647	0.893842	ActvsKO
ACTN1	17183.4	0.114896	0.0629711	1.82458	0.0680638	0.544612	ActvsKO
ZFYVE26	2028.11	-0.084983	0.0762918	-1.11392	0.265314	0.787438	ActvsKO
RPS6KA6	78.6806	-0.082289	0.206614	-0.398273	0.690429	0.951863	ActvsKO
EPN2	793.804	0.111632	0.0696895	1.60185	0.109189	0.621929	ActvsKO
PTPN18	606.513	0.0687674	0.0692381	0.993202	0.320611	0.825436	ActvsKO
LIMS2	579.633	0.322154	0.0972532	3.31253	0.00092456	0.0868547	ActvsKO
SPEG	3876.64	-0.217022	0.119931	-1.80956	0.0703638	0.54712	ActvsKO
ALDH3A2	1258.54	-0.177909	0.0630798	-2.82038	0.00479666	0.1959	ActvsKO
TFRC	6026.58	-0.0510878	0.0480547	-1.06312	0.287729	0.802359	ActvsKO
SREBF1	2390.31	0.0902659	0.086763	1.04037	0.298167	0.810013	ActvsKO
AFF4	5162.49	-0.0215535	0.0923543	-0.233379	0.815468	0.973813	ActvsKO
UBE2D1	268.683	0.0471457	0.163031	0.289182	0.772442	0.96814	ActvsKO
MPP5	2643.38	-0.00973759	0.081327	-0.119734	0.904694	0.987612	ActvsKO
RHOBTB1	400.257	-0.00866934	0.0800528	-0.108295	0.913761	0.990493	ActvsKO
SMC1A	5495.7	-0.0517109	0.0630324	-0.820387	0.411996	0.871615	ActvsKO
HSD17B10	1406.85	0.119287	0.088026	1.35513	0.175375	0.71216	ActvsKO
MARK2	1517.18	0.0649479	0.059317	1.09493	0.273548	0.793813	ActvsKO
HMMR	1728.94	-0.0336138	0.103008	-0.326323	0.74418	0.964039	ActvsKO
CHFR	622.42	-0.0165733	0.097934	-0.169229	0.865616	0.981975	ActvsKO
TRHDE	190.181	-0.051808	0.129919	-0.39877	0.690062	0.951863	ActvsKO
P4HA2	841.458	0.000653091	0.0755702	0.00864218	0.993105	0.99782	ActvsKO
NFATC3	1281.61	-0.0674026	0.0707089	-0.953241	0.340468	0.838948	ActvsKO
TRNT1	373.553	0.0063649	0.0994613	0.0639937	0.948975	0.992779	ActvsKO
ACADVL	7287.19	-0.142467	0.0838653	-1.69876	0.0893647	0.589257	ActvsKO
STK10	937.883	0.053557	0.0708862	0.755535	0.449928	0.8882	ActvsKO
FBXW11	1633.35	0.0536756	0.071273	0.753099	0.45139	0.888706	ActvsKO
ACAP1	95.6862	-0.406741	0.228064	-1.78345	0.0745127	0.557331	ActvsKO
CRMP1	244.469	-0.166264	0.16775	-0.991143	0.321616	0.825436	ActvsKO
EVC	2242.56	-0.21294	0.0872006	-2.44196	0.0146078	0.316069	ActvsKO
DERL2	804.747	0.0751886	0.0802984	0.936364	0.349086	0.841123	ActvsKO
NDE1	1203.85	-0.0624662	0.0557222	-1.12103	0.262276	0.784867	ActvsKO
AP1M1	1597.88	0.0701423	0.0598769	1.17144	0.241421	0.770682	ActvsKO
PVR	2597.14	-0.0061898	0.0631943	-0.0979486	0.921973	0.991351	ActvsKO
XRCC1	945.429	0.0170975	0.0691197	0.24736	0.80463	0.972325	ActvsKO
SCARB1	1266.31	0.123002	0.0603575	2.03789	0.0415609	0.454724	ActvsKO
MCM2	4683.04	-0.0280265	0.0833963	-0.336064	0.736823	0.963217	ActvsKO
PANX2	167.493	-0.0460163	0.151376	-0.303986	0.761139	0.965761	ActvsKO
SELENOO	394.054	-0.203187	0.141196	-1.43905	0.150137	0.682642	ActvsKO
ALPK1	583.511	-0.116115	0.0736538	-1.5765	0.114911	0.62792	ActvsKO
PDE8A	536.973	-0.0151079	0.0724549	-0.208514	0.834827	0.978288	ActvsKO
CLCN4	272.042	-0.0450563	0.102375	-0.440108	0.659859	0.945879	ActvsKO
NLE1	354.433	-4.13529e-05	0.11086	-0.000373021	0.999702	0.999996	ActvsKO
SDHA	1686.6	0.0620483	0.0810745	0.765325	0.444078	0.884919	ActvsKO
SMARCE1	1970.19	0.0469278	0.0669196	0.701255	0.483144	0.90051	ActvsKO
GSDMB	93.7157	-0.234222	0.232175	-1.00882	0.313062	0.82064	ActvsKO
KDM5A	2857.49	-0.0613804	0.0723219	-0.848711	0.396042	0.86514	ActvsKO
PPP2R3A	1356.34	-0.0835632	0.084381	-0.990309	0.322023	0.825535	ActvsKO
FERMT2	2779.84	0.0363011	0.0670929	0.541057	0.588469	0.930277	ActvsKO
IGF2BP2	1905.47	-0.00321975	0.0657265	-0.0489871	0.96093	0.99563	ActvsKO
MAP3K13	303.866	0.157711	0.113969	1.38381	0.166418	0.705498	ActvsKO
ST6GAL1	372.946	0.0308197	0.0841341	0.366317	0.714129	0.959322	ActvsKO
FRY	637.79	-0.042213	0.106638	-0.395854	0.692213	0.952186	ActvsKO
PICALM	2670.08	0.0668174	0.109823	0.608412	0.542914	0.916347	ActvsKO
NSF	1712.03	0.108185	0.0646748	1.67276	0.0943753	0.593918	ActvsKO
GLI2	1219.52	-0.0930296	0.0875284	-1.06285	0.28785	0.802359	ActvsKO
CLASP1	2237.19	-0.149945	0.0633494	-2.36695	0.0179352	0.336477	ActvsKO
MRPS34	1177.32	-0.00191589	0.117921	-0.0162472	0.987037	0.997076	ActvsKO
CLNS1A	981.881	0.0489027	0.0757643	0.645458	0.51863	0.909822	ActvsKO
TEAD2	1085.79	0.030796	0.0760186	0.405112	0.685395	0.950686	ActvsKO
EED	517.537	-0.0256411	0.0918292	-0.279226	0.780071	0.968957	ActvsKO
TSG101	946.762	0.184999	0.0695772	2.65891	0.00783946	0.243826	ActvsKO
NCBP3	1437.48	-0.0898794	0.0602824	-1.49097	0.135969	0.656572	ActvsKO
MGLL	2828.95	0.0281759	0.0702532	0.401062	0.688375	0.95088	ActvsKO
NTN4	670.972	0.143008	0.0851403	1.67968	0.0930198	0.593004	ActvsKO
BCS1L	315.531	-0.0157359	0.118458	-0.13284	0.89432	0.984824	ActvsKO
NUAK1	1206.17	0.022913	0.0706209	0.324451	0.745597	0.964039	ActvsKO
DPP8	1220.06	-0.116724	0.073091	-1.59696	0.110274	0.623448	ActvsKO
SLC24A1	383.268	-0.12561	0.0928139	-1.35335	0.175944	0.712677	ActvsKO
ZNF532	1705.15	-0.0212532	0.0751437	-0.282834	0.777304	0.968368	ActvsKO
LMAN1	2086.91	0.0617524	0.0932469	0.662247	0.507813	0.906809	ActvsKO
HACD3	3143.33	-0.0169313	0.0799995	-0.211642	0.832386	0.978288	ActvsKO
ZZEF1	2218.46	-0.164099	0.0755342	-2.17252	0.0298168	0.404326	ActvsKO
ENO1	39276.3	0.0901915	0.0540428	1.66889	0.0951394	0.595254	ActvsKO
MYDGF	1812.02	0.130669	0.10569	1.23634	0.216331	0.750411	ActvsKO
ANO8	498.264	-0.0506323	0.125434	-0.403657	0.686465	0.950822	ActvsKO
TUBE1	195.257	0.156551	0.133196	1.17534	0.239859	0.769886	ActvsKO
ARHGEF10L	1148.63	-0.0394448	0.0854108	-0.461824	0.644207	0.943534	ActvsKO
ACTR6	318.779	-0.0190472	0.139743	-0.136302	0.891583	0.984607	ActvsKO
TIPIN	230.363	-0.156465	0.128711	-1.21563	0.224124	0.754724	ActvsKO
SRI	1064.21	0.10347	0.0690135	1.49928	0.133802	0.654774	ActvsKO
EIF4G3	3475.73	-0.0313977	0.0770699	-0.407392	0.68372	0.950126	ActvsKO
NUP37	510.55	0.0648233	0.0967496	0.670011	0.502851	0.904714	ActvsKO
SEMA3A	1188.53	0.0713316	0.0993997	0.717623	0.47299	0.898105	ActvsKO
GTSE1	1932.57	-0.1078	0.0617256	-1.74645	0.0807333	0.574222	ActvsKO
SEMA3C	3905.31	-0.00105797	0.0901584	-0.0117346	0.990637	0.997511	ActvsKO
TTC38	442.926	0.00820075	0.0926077	0.0885537	0.929437	0.992001	ActvsKO
ACAT1	1418.63	0.102163	0.0834374	1.22443	0.220792	0.752215	ActvsKO
GRAMD4	647.305	-0.1426	0.0837447	-1.7028	0.0886062	0.587568	ActvsKO
CELSR1	1621.7	-0.162435	0.0965598	-1.68222	0.0925253	0.592162	ActvsKO
ZNF638	2391.55	-0.120099	0.0853881	-1.40651	0.159573	0.696436	ActvsKO
SLC25A40	388.637	0.136081	0.137645	0.988634	0.322842	0.825851	ActvsKO
TIMM21	342.18	0.0273885	0.124332	0.220285	0.825649	0.97592	ActvsKO
RASAL2	1522.13	-0.0411946	0.0671998	-0.613017	0.539865	0.916347	ActvsKO
VPS9D1	444.029	0.0360047	0.106909	0.33678	0.736283	0.963217	ActvsKO
ZNF37A	2125.91	-0.0906727	0.110773	-0.818542	0.413048	0.871615	ActvsKO
MARK3	1777.96	0.0377524	0.0685341	0.550855	0.581733	0.928005	ActvsKO
SLC25A3	8970.1	-0.0383674	0.0632724	-0.606385	0.544259	0.916347	ActvsKO
FNDC3B	3507.5	0.0151844	0.0645797	0.235127	0.81411	0.973813	ActvsKO
FOSL2	7553.18	-0.0132051	0.0577311	-0.228734	0.819075	0.974814	ActvsKO
FRYL	2058.1	-0.108464	0.105076	-1.03224	0.30196	0.812864	ActvsKO
TMEM131	1316.08	-0.0224699	0.0955004	-0.235286	0.813987	0.973813	ActvsKO
FSCN1	6782.06	0.174875	0.0945168	1.8502	0.0642841	0.533539	ActvsKO
ACTB	123465	0.225309	0.0760007	2.96456	0.00303111	0.153834	ActvsKO
MOCOS	1080.09	0.0771118	0.0741533	1.0399	0.298388	0.810056	ActvsKO
PLD1	426.335	-0.0379095	0.0920435	-0.411865	0.680438	0.949429	ActvsKO
WDR62	1085.95	-0.208071	0.0894452	-2.32624	0.0200057	0.351211	ActvsKO
DLG1	3217.59	0.0503179	0.0785113	0.640899	0.521588	0.910551	ActvsKO
RAB7A	4118.27	0.174441	0.0760846	2.29272	0.021864	0.358016	ActvsKO
BCAP29	759.627	0.0600666	0.123736	0.485441	0.627364	0.939618	ActvsKO
SEC31B	171.39	-0.210127	0.195365	-1.07556	0.282123	0.799442	ActvsKO
SART3	2053.84	-0.0554533	0.0736794	-0.752629	0.451673	0.888937	ActvsKO
PAX2	594.664	-0.132202	0.0797899	-1.65688	0.097544	0.59788	ActvsKO
EXOSC7	636.674	0.0477991	0.0877134	0.544946	0.585791	0.929291	ActvsKO
KIFAP3	498.467	-0.00975865	0.0887446	-0.109963	0.912439	0.990328	ActvsKO
MKRN2	1259.84	-0.0679956	0.0539239	-1.26095	0.207325	0.742466	ActvsKO
MCM6	2344.7	0.0626736	0.0690505	0.907649	0.364064	0.848865	ActvsKO
REXO2	1653.66	0.0476881	0.074762	0.637866	0.523561	0.911176	ActvsKO
RBM7	878.085	0.0891909	0.12072	0.738822	0.460015	0.891754	ActvsKO
RBMS2	3317.46	-0.0134975	0.0657374	-0.205325	0.837319	0.979199	ActvsKO
BAZ2A	4595.3	-0.0986882	0.0691035	-1.42812	0.153257	0.686233	ActvsKO
PTPN23	2353.55	-0.0284524	0.0610787	-0.465832	0.641336	0.942351	ActvsKO
MLH1	1595.62	-0.0515843	0.0498885	-1.03399	0.301139	0.811946	ActvsKO
UNG	1412.79	0.118163	0.0609306	1.9393	0.0524649	0.50918	ActvsKO
KLHL20	529.565	-0.0260058	0.0954446	-0.272471	0.78526	0.969658	ActvsKO
SLC46A1	403.967	0.00595788	0.0956964	0.0622581	0.950357	0.992952	ActvsKO
PLXNA2	199.77	-0.0151868	0.10971	-0.138427	0.889903	0.984607	ActvsKO
SPAG5	2609.48	-0.114049	0.0533733	-2.13682	0.0326128	0.417359	ActvsKO
ANKRD13A	3040.7	-0.0393319	0.043272	-0.908947	0.363378	0.848729	ActvsKO
TPD52	709.424	0.120046	0.101741	1.17991	0.238034	0.769424	ActvsKO
ACACB	257.475	-0.288242	0.110117	-2.61759	0.0088553	0.251643	ActvsKO
TRAF4	991.495	-0.0165632	0.0937368	-0.176699	0.859745	0.98117	ActvsKO
PAG1	195.896	-0.125709	0.140546	-0.89443	0.371092	0.852382	ActvsKO
GPATCH1	339.665	0.0463998	0.0970703	0.478002	0.632649	0.940523	ActvsKO
NT5C2	1285.45	0.029746	0.0992761	0.299629	0.76446	0.966003	ActvsKO
MCAM	7013.02	0.118256	0.0741716	1.59436	0.110855	0.623481	ActvsKO
GPC4	338.795	0.462155	0.0971698	4.75616	1.97308e-06	0.00212555	ActvsKO
MBNL3	145.759	0.00896084	0.145464	0.061602	0.95088	0.993119	ActvsKO
XAB2	1167.41	-0.0170815	0.0879999	-0.194108	0.846091	0.980338	ActvsKO
ARHGEF1	2232.65	-0.0689125	0.0893508	-0.771257	0.440554	0.883455	ActvsKO
STXBP2	941.204	0.0529148	0.0855004	0.618884	0.535993	0.915072	ActvsKO
MAP2K7	1395.76	-0.0591763	0.071861	-0.823482	0.410234	0.871535	ActvsKO
DGKD	1404.07	-0.193268	0.0754634	-2.56109	0.0104345	0.27116	ActvsKO
CTTNBP2	116.929	-0.106055	0.156838	-0.676212	0.498906	0.902063	ActvsKO
RARB	313.862	0.0577396	0.117113	0.493025	0.621995	0.938041	ActvsKO
TOP2B	3596.34	-0.106305	0.0642848	-1.65366	0.0981972	0.599504	ActvsKO
TM9SF3	4151.86	-0.0131591	0.093265	-0.141094	0.887796	0.984607	ActvsKO
NFKB2	650.894	-0.1014	0.095447	-1.06237	0.288068	0.802359	ActvsKO
UBE2T	691.636	0.0120187	0.0749938	0.160262	0.872675	0.982226	ActvsKO
PPP1R12B	326.057	-0.15925	0.103738	-1.53512	0.124755	0.643982	ActvsKO
DNAJC10	2595.35	-0.0547141	0.0771763	-0.70895	0.478355	0.900385	ActvsKO
GTF3C1	4816.4	-0.129364	0.0917699	-1.40965	0.158642	0.69472	ActvsKO
IL4R	454.027	0.0867796	0.0919107	0.944173	0.345081	0.839417	ActvsKO
USP33	1474.61	-0.0312826	0.092207	-0.339265	0.73441	0.963121	ActvsKO
PAK3	152.379	-0.349337	0.132245	-2.64159	0.00825171	0.246606	ActvsKO
SNRPA	1338.37	0.141303	0.076243	1.85333	0.0638351	0.533539	ActvsKO
EXOSC5	297.801	0.176523	0.127188	1.38789	0.165171	0.705498	ActvsKO
DYNC1I2	2731.18	0.0217046	0.0696423	0.311658	0.7553	0.965377	ActvsKO
APBB1IP	8360.54	0.0548934	0.0398695	1.37683	0.168565	0.707734	ActvsKO
LRCH4	1042.65	-0.134855	0.101924	-1.3231	0.185802	0.718854	ActvsKO
FAM76B	257.366	0.0430446	0.130811	0.32906	0.74211	0.964039	ActvsKO
SIRT6	316.156	0.0739383	0.127748	0.578783	0.562736	0.921502	ActvsKO
POLD3	954.245	-0.0367038	0.0763346	-0.480829	0.630638	0.940215	ActvsKO
CAPZB	4993.14	0.136805	0.052887	2.58674	0.00968887	0.262246	ActvsKO
GPR137B	118.106	0.205727	0.151487	1.35805	0.174447	0.711096	ActvsKO
JADE1	3916.78	-0.0193323	0.0515539	-0.374992	0.707667	0.957578	ActvsKO
SLC25A43	329.58	-0.0449203	0.104157	-0.431275	0.666268	0.946498	ActvsKO
UBE2A	1837.92	0.0234101	0.0687417	0.340551	0.733441	0.9626	ActvsKO
FGFR1	2055.52	0.0364202	0.0682151	0.533902	0.593409	0.931015	ActvsKO
FBLN1	114.653	0.125882	0.164406	0.765678	0.443868	0.884919	ActvsKO
MAP2	344.622	0.0614134	0.117034	0.52475	0.599757	0.932938	ActvsKO
PIAS2	528.58	-0.0562375	0.108846	-0.516669	0.605387	0.934458	ActvsKO
ARAF	1329.27	0.00137134	0.0744468	0.0184204	0.985303	0.997076	ActvsKO
MCCC1	877.685	0.0302043	0.0625791	0.482659	0.629338	0.939796	ActvsKO
ACER3	534.868	0.0300108	0.10281	0.291906	0.770358	0.967764	ActvsKO
UBE2K	1890.94	-0.00542507	0.105279	-0.0515303	0.958903	0.995297	ActvsKO
PIK3C3	1238.41	-0.0673914	0.0840846	-0.801471	0.422859	0.876181	ActvsKO
N4BP2	466.875	-0.132367	0.102336	-1.29346	0.195852	0.729596	ActvsKO
TIGAR	549.471	-0.08513	0.110239	-0.772232	0.439977	0.883455	ActvsKO
TULP3	1182.13	0.0656225	0.0683489	0.960111	0.336999	0.837024	ActvsKO
SYNJ2	1386.04	-0.125526	0.0818371	-1.53386	0.125065	0.643982	ActvsKO
PPP2R5C	1744.91	0.0476457	0.0599113	0.795271	0.426456	0.879328	ActvsKO
PMS2P1	273.257	-0.139608	0.130979	-1.06588	0.28648	0.802087	ActvsKO
GNB1	10527.7	0.00237151	0.042763	0.055457	0.955774	0.994311	ActvsKO
HOXA9	908.956	-0.171632	0.0907395	-1.89148	0.0585607	0.521827	ActvsKO
EDN1	324.169	0.614752	0.162095	3.79254	0.000149115	0.0294502	ActvsKO
MLLT10	394.538	0.0825561	0.107018	0.771419	0.440459	0.883455	ActvsKO
ZCWPW1	102.422	0.274702	0.150307	1.82761	0.0676084	0.544266	ActvsKO
NRDC	3654.56	0.0335374	0.0605649	0.553743	0.579755	0.927627	ActvsKO
VDAC3	2088.3	0.00547738	0.0522973	0.104735	0.916586	0.9909	ActvsKO
PCM1	3674.84	-0.0472402	0.080079	-0.58992	0.555244	0.919716	ActvsKO
TNRC6C	297.854	-0.0447698	0.112789	-0.396936	0.691415	0.951863	ActvsKO
CBFA2T2	763.956	-0.120287	0.0636508	-1.88979	0.0587861	0.521827	ActvsKO
ITCH	1979.03	0.0369768	0.102994	0.359018	0.719582	0.959322	ActvsKO
TP53INP2	781.372	0.0958613	0.0758049	1.26458	0.206022	0.741591	ActvsKO
SDF4	3919.73	0.0414521	0.0856143	0.484173	0.628263	0.939735	ActvsKO
TOLLIP	1229.22	-0.0287742	0.121987	-0.235879	0.813527	0.973813	ActvsKO
UBE2D4	457.646	0.191648	0.0821724	2.33227	0.0196867	0.350357	ActvsKO
RUNX1T1	58.4019	-0.0718748	0.240873	-0.298393	0.765403	0.96613	ActvsKO
THOC1	373.591	0.0519299	0.0905001	0.57381	0.566096	0.923018	ActvsKO
FKBP7	239.358	-0.0146815	0.119011	-0.123362	0.90182	0.986559	ActvsKO
OSBPL6	192.278	0.0876623	0.125712	0.697328	0.485598	0.90051	ActvsKO
SLC1A3	95.5322	0.059692	0.190774	0.312894	0.754361	0.965145	ActvsKO
XRCC5	7850.24	0.0160593	0.0503954	0.318665	0.749981	0.964039	ActvsKO
LXN	335.016	0.117057	0.111688	1.04807	0.294605	0.8067	ActvsKO
MKNK1	554.856	-0.0899636	0.0866169	-1.03864	0.298973	0.810239	ActvsKO
TNS1	2786.24	-0.00872503	0.0722535	-0.120756	0.903884	0.986919	ActvsKO
REXO1	1174.28	-0.0446793	0.0894618	-0.499423	0.617481	0.937304	ActvsKO
SAR1A	3760.33	0.0173162	0.0658305	0.263041	0.792519	0.969968	ActvsKO
CDC14A	79.1273	-0.144784	0.179208	-0.807911	0.419142	0.874517	ActvsKO
RAPGEF3	429.48	-0.274748	0.155993	-1.76128	0.0781905	0.569097	ActvsKO
SENP1	787.625	-0.0410349	0.0864777	-0.474515	0.635133	0.941298	ActvsKO
CIC	4665.84	-0.118869	0.0939189	-1.26566	0.205635	0.741394	ActvsKO
LIPE	232.635	0.0519048	0.145717	0.356203	0.721688	0.95942	ActvsKO
FDFT1	5863.75	-0.016037	0.0481899	-0.332787	0.739295	0.964039	ActvsKO
PAFAH1B3	621.245	0.106495	0.126935	0.83897	0.401486	0.867454	ActvsKO
OPHN1	790.24	-0.146277	0.0739655	-1.97764	0.0479694	0.488165	ActvsKO
KIF22	1895.69	-0.0456183	0.0673218	-0.677616	0.498015	0.902063	ActvsKO
CARMIL1	1201.02	-0.00708304	0.0626577	-0.113043	0.909996	0.989245	ActvsKO
PGM1	1963.4	0.0910122	0.045497	2.0004	0.0454572	0.47403	ActvsKO
DDX1	2638.46	0.0109667	0.0671398	0.163341	0.87025	0.982226	ActvsKO
DNM2	3858.48	0.0222444	0.0512837	0.433752	0.664469	0.946234	ActvsKO
EPB41L2	5184.35	0.00319056	0.0945906	0.0337302	0.973092	0.996786	ActvsKO
RIMS1	367.532	0.0808282	0.103859	0.778246	0.436424	0.882696	ActvsKO
MOXD1	2296.71	0.040369	0.0559118	0.722012	0.470287	0.896781	ActvsKO
STX7	1378.07	0.0188089	0.0953759	0.197208	0.843665	0.980144	ActvsKO
RABL2B	294.535	-0.00699307	0.102748	-0.0680606	0.945737	0.992674	ActvsKO
KEAP1	1964.33	-0.0299817	0.0904128	-0.331609	0.740185	0.964039	ActvsKO
SLC35C2	815.42	0.0314676	0.0622627	0.505401	0.613277	0.937126	ActvsKO
CRYBG3	738.447	-0.136954	0.0923976	-1.48222	0.138281	0.659939	ActvsKO
RFX3	183.733	0.00409455	0.13322	0.0307353	0.975481	0.996956	ActvsKO
RIF1	3177.64	-0.132887	0.0960653	-1.3833	0.166573	0.705498	ActvsKO
RAB21	1560.99	-0.0552902	0.101155	-0.546589	0.584661	0.929291	ActvsKO
SLC4A4	553.829	-0.140591	0.106218	-1.3236	0.185635	0.718854	ActvsKO
SMARCA2	3004.68	-0.0929186	0.0675005	-1.37656	0.168648	0.707734	ActvsKO
SESN1	183.966	0.0640489	0.132314	0.484067	0.628338	0.939735	ActvsKO
SRCAP	4601.16	-0.0724138	0.0897019	-0.807271	0.41951	0.874595	ActvsKO
PUM3	885.606	0.128798	0.093868	1.37212	0.170025	0.708664	ActvsKO
CNOT4	588.705	0.185839	0.130481	1.42427	0.154369	0.686845	ActvsKO
PSEN1	1859.39	-0.0149432	0.0670633	-0.222823	0.823673	0.97526	ActvsKO
CPOX	535.957	-0.059839	0.0914484	-0.654347	0.512888	0.90839	ActvsKO
CLDND1	834.853	0.112658	0.0960276	1.17319	0.240721	0.770332	ActvsKO
MOK	3414.64	-0.168352	0.0818061	-2.05794	0.0395957	0.448398	ActvsKO
HSP90AA1	20498.4	0.041541	0.0727718	0.570839	0.568109	0.923052	ActvsKO
RBL1	1274.72	-0.0577668	0.0765575	-0.754555	0.450516	0.888585	ActvsKO
DLGAP4	1797.22	0.0965823	0.0787634	1.22623	0.220111	0.752215	ActvsKO
CROCCP3	93.0122	-0.248294	0.218836	-1.13461	0.256539	0.781603	ActvsKO
NDC80	1091.15	-0.0112237	0.0905345	-0.123971	0.901338	0.986559	ActvsKO
AP4E1	549.443	-0.112869	0.100673	-1.12115	0.262224	0.784867	ActvsKO
RSBN1	499.908	-0.0780662	0.0851413	-0.916902	0.359194	0.845036	ActvsKO
MAGI3	636.311	-0.116058	0.0852319	-1.36167	0.173301	0.709939	ActvsKO
COL4A4	224.301	0.185742	0.121695	1.52629	0.126937	0.643982	ActvsKO
TCF7	206.798	-0.215978	0.128512	-1.6806	0.0928401	0.593004	ActvsKO
OSTM1	957.138	0.0923523	0.0797512	1.158	0.246862	0.775988	ActvsKO
PCNP	1920.05	0.0368668	0.0872237	0.422669	0.672537	0.946752	ActvsKO
EXD2	746.739	0.0666388	0.0769168	0.866375	0.386284	0.860265	ActvsKO
ARG2	105.354	0.185794	0.166656	1.11484	0.264921	0.787192	ActvsKO
UBA5	656.917	-0.0211862	0.0688943	-0.307518	0.758449	0.965665	ActvsKO
STK17B	1091.18	-0.0721167	0.0925283	-0.779402	0.435743	0.88261	ActvsKO
CDC14B	797.807	-0.177465	0.0841606	-2.10865	0.0349748	0.427129	ActvsKO
ZNF510	321.234	-0.0403787	0.114455	-0.352791	0.724245	0.960631	ActvsKO
JMJD4	426.57	0.0232433	0.121972	0.190563	0.848868	0.980338	ActvsKO
DUSP12	243.36	-0.0595343	0.116273	-0.512023	0.608635	0.935723	ActvsKO
AACS	1337.61	-0.0284588	0.0752556	-0.378162	0.70531	0.957314	ActvsKO
DELE1	888.387	-0.0600931	0.0694777	-0.864927	0.387079	0.860509	ActvsKO
CADPS2	315.06	-0.0803139	0.105494	-0.761313	0.44647	0.885616	ActvsKO
HSPB11	482.351	0.123328	0.0898466	1.37265	0.169861	0.708664	ActvsKO
PHLPP1	1135.8	-0.0683648	0.0814921	-0.838914	0.401518	0.867454	ActvsKO
ATP8B1	2896.41	-0.00334438	0.06413	-0.05215	0.958409	0.995297	ActvsKO
SMARCD3	293.588	-0.0296653	0.102907	-0.288273	0.773138	0.96821	ActvsKO
WDR70	618.629	-0.0675523	0.0734532	-0.919664	0.357748	0.84503	ActvsKO
MPP4	178.437	-0.373726	0.159545	-2.34245	0.0191576	0.345011	ActvsKO
STRADB	592.7	0.0184048	0.102464	0.179622	0.85745	0.981094	ActvsKO
BZW1	4025.92	0.0501003	0.0934231	0.536274	0.591769	0.931015	ActvsKO
ME2	1759.32	0.0535564	0.0661768	0.809292	0.418347	0.874044	ActvsKO
C5orf22	308.807	0.169172	0.140489	1.20416	0.228526	0.758342	ActvsKO
CCNT2	641.909	-0.0550304	0.120537	-0.456543	0.647999	0.944036	ActvsKO
FAM135A	297.979	0.0031423	0.139308	0.0225564	0.982004	0.997076	ActvsKO
COBLL1	423.073	0.0666483	0.132228	0.50404	0.614233	0.937304	ActvsKO
DLG3	291.459	-0.0380466	0.117654	-0.323376	0.74641	0.964039	ActvsKO
SERTAD4	328.851	-0.0432908	0.0978232	-0.442541	0.658098	0.945747	ActvsKO
TRAF5	433.184	-0.0119963	0.123239	-0.0973417	0.922455	0.991351	ActvsKO
MRPL22	453.52	0.108197	0.0988526	1.09453	0.273722	0.793813	ActvsKO
GEMIN5	760.097	0.00215979	0.0825121	0.0261754	0.979117	0.997076	ActvsKO
NFE2L1	6997.92	-0.0525799	0.0552771	-0.951207	0.3415	0.838948	ActvsKO
GSK3B	2223.58	-0.0674006	0.0683913	-0.985514	0.324372	0.827514	ActvsKO
ITGB5	1748.25	-0.125729	0.0853281	-1.47347	0.140623	0.665145	ActvsKO
ERC1	3116.2	-0.0570752	0.0766691	-0.744435	0.456613	0.890322	ActvsKO
XPO1	5490.22	-0.0792255	0.0938443	-0.844223	0.398545	0.866243	ActvsKO
RNF13	499.882	0.25383	0.135125	1.87849	0.0603142	0.523607	ActvsKO
PALB2	673.723	-0.0321433	0.0924443	-0.347705	0.728062	0.96115	ActvsKO
DOP1A	470.167	-0.0840436	0.119873	-0.701107	0.483236	0.90051	ActvsKO
LYRM2	858.56	-0.120044	0.0844168	-1.42204	0.155015	0.687421	ActvsKO
BCKDHB	486.033	0.0234617	0.0846275	0.277235	0.7816	0.969432	ActvsKO
KAT6A	2219.7	-0.00731254	0.0759871	-0.0962339	0.923335	0.991439	ActvsKO
TUT7	787.975	-0.0669324	0.102275	-0.654434	0.512832	0.90839	ActvsKO
ULK2	646.589	-0.0085243	0.0697938	-0.122135	0.902792	0.986559	ActvsKO
TNPO1	4077.4	-0.104707	0.0985682	-1.06228	0.288111	0.802359	ActvsKO
PLOD1	2733.51	0.0790532	0.0884932	0.893325	0.371683	0.852397	ActvsKO
ITGAE	201.734	-0.261441	0.126073	-2.07373	0.0381043	0.443552	ActvsKO
DIS3	1239.12	-0.0490837	0.075453	-0.650521	0.515356	0.909487	ActvsKO
PIBF1	333.049	0.135081	0.14396	0.93832	0.34808	0.841117	ActvsKO
TDRD3	271.055	0.0984705	0.138641	0.710254	0.477547	0.9001	ActvsKO
NUFIP1	303.238	-0.00301519	0.0946433	-0.0318584	0.974585	0.996786	ActvsKO
PDS5B	1657.8	-0.0394694	0.104591	-0.37737	0.705899	0.957578	ActvsKO
OXCT1	1481.43	0.0799945	0.0785408	1.01851	0.308436	0.818032	ActvsKO
RRAGB	114.345	0.144913	0.150897	0.960343	0.336883	0.836933	ActvsKO
CYLD	1446.3	-0.161886	0.0632611	-2.55902	0.0104968	0.271212	ActvsKO
ZNF324	337.791	-0.0818191	0.0924022	-0.885467	0.375905	0.853583	ActvsKO
ZNF416	111.838	0.0423475	0.165817	0.255387	0.798425	0.971607	ActvsKO
ZNF586	181.959	-0.0767189	0.125176	-0.61289	0.539949	0.916347	ActvsKO
ZNF446	218.734	-0.0569113	0.122057	-0.466268	0.641023	0.942351	ActvsKO
ZNF264	616.359	-0.0299665	0.0700814	-0.427596	0.668945	0.946498	ActvsKO
RPS5	5979.82	0.244079	0.0720415	3.38804	0.000703951	0.0751515	ActvsKO
FAT1	9590.3	-0.122493	0.100192	-1.22258	0.221488	0.752817	ActvsKO
YTHDC1	1701	-0.00838786	0.0692011	-0.12121	0.903525	0.986747	ActvsKO
CHMP2B	915.036	0.0636037	0.0986147	0.644971	0.518946	0.90984	ActvsKO
SMAP2	433.459	0.21575	0.0877297	2.45926	0.0139223	0.313054	ActvsKO
PPIE	633.811	0.103253	0.0743224	1.38925	0.164756	0.705332	ActvsKO
ZMPSTE24	1391.11	0.0372044	0.0756251	0.491958	0.622749	0.938041	ActvsKO
STARD7	3716.05	-0.00453345	0.045088	-0.100547	0.91991	0.9909	ActvsKO
NOA1	515.388	-0.0834163	0.112795	-0.739542	0.459578	0.891754	ActvsKO
REST	2329.99	0.0293726	0.103732	0.283157	0.777057	0.968368	ActvsKO
SSH1	2177.99	-0.0297496	0.058209	-0.511082	0.609294	0.936099	ActvsKO
GSTP1	6796.34	0.195136	0.0920596	2.11968	0.0340334	0.421858	ActvsKO
APLP2	10046.8	0.0615683	0.0510682	1.20561	0.227968	0.757382	ActvsKO
FAM234B	224.026	0.0249441	0.111744	0.223226	0.82336	0.97526	ActvsKO
WBP11	2036.93	0.138214	0.0781994	1.76746	0.0771514	0.566446	ActvsKO
EIF3I	2889.51	0.085014	0.045977	1.84906	0.0644498	0.533539	ActvsKO
COL16A1	42.169	-0.216586	0.27258	-0.79458	0.426858	0.879725	ActvsKO
TXLNA	5135.99	-0.00947523	0.0587559	-0.161264	0.871885	0.982226	ActvsKO
NCOA1	919.541	0.0317397	0.0825651	0.384421	0.700667	0.954936	ActvsKO
AGBL5	741.045	0.0598093	0.0967575	0.618136	0.536486	0.915072	ActvsKO
KIF3C	1050.33	-0.0141259	0.0571223	-0.247292	0.804682	0.972325	ActvsKO
RAB10	2828.48	0.0122742	0.0428998	0.286114	0.774791	0.968368	ActvsKO
HADHA	4013.55	0.0337397	0.0495047	0.681544	0.495527	0.901615	ActvsKO
MAPRE3	217.841	-0.150497	0.111512	-1.3496	0.177144	0.712677	ActvsKO
CAD	4282.25	-0.181922	0.108738	-1.67302	0.0943231	0.593918	ActvsKO
CD59	4380.66	-0.035642	0.0585756	-0.608479	0.54287	0.916347	ActvsKO
CD82	327.217	-0.0491165	0.120678	-0.407006	0.684004	0.950228	ActvsKO
BCORL1	1046.7	-0.080111	0.0845514	-0.947482	0.343393	0.839417	ActvsKO
ATRX	2022.31	-0.0988919	0.120555	-0.820304	0.412043	0.871615	ActvsKO
AK6	251.446	0.103639	0.106379	0.97424	0.329938	0.831539	ActvsKO
MYNN	395.06	0.00932389	0.132486	0.0703765	0.943894	0.992622	ActvsKO
MECOM	571.762	-0.0134326	0.0838048	-0.160284	0.872657	0.982226	ActvsKO
SCAMP1	1009.25	0.092373	0.11894	0.776637	0.437373	0.883093	ActvsKO
PREP	982.839	0.0648732	0.0703638	0.921969	0.356545	0.84503	ActvsKO
HACE1	482.454	0.0846471	0.0804793	1.05179	0.292897	0.805671	ActvsKO
SEH1L	1330.64	-0.0308842	0.0559688	-0.551811	0.581078	0.927627	ActvsKO
WDR47	596.288	0.0108078	0.0810809	0.133297	0.893959	0.984701	ActvsKO
WDFY1	2503.23	-0.0483324	0.0822687	-0.587495	0.556872	0.920365	ActvsKO
SLC25A24	1609.79	-0.0951122	0.0627604	-1.51548	0.12965	0.648252	ActvsKO
MAP3K4	624.669	-0.0267299	0.072335	-0.369529	0.711733	0.958849	ActvsKO
ABCB1	103.043	0.341117	0.201429	1.69349	0.0903623	0.589257	ActvsKO
ZNF213	551.146	0.0877617	0.0939387	0.934244	0.350178	0.841197	ActvsKO
AKR1B1	5887.9	-0.0196394	0.0789978	-0.248606	0.803665	0.972325	ActvsKO
CPNE3	1805.07	-0.022059	0.0853099	-0.258575	0.795963	0.970287	ActvsKO
RRN3	765.876	0.0252114	0.0962892	0.26183	0.793452	0.969968	ActvsKO
CTTN	7736.87	-0.0297812	0.060462	-0.492561	0.622323	0.938041	ActvsKO
MTIF2	638.947	-0.0709063	0.0803381	-0.882599	0.377453	0.854023	ActvsKO
DDHD2	978.914	0.0831385	0.0802119	1.03649	0.299976	0.810283	ActvsKO
EPS15	1613.05	0.0128852	0.071866	0.179295	0.857706	0.981094	ActvsKO
ORC1	491.209	-0.0411041	0.085856	-0.478756	0.632112	0.940523	ActvsKO
MGST2	261.978	0.0912467	0.102045	0.894181	0.371225	0.852397	ActvsKO
CHERP	1871.32	0.0264581	0.0645705	0.409756	0.681985	0.94976	ActvsKO
ATG16L1	750.579	-0.100314	0.0724167	-1.38524	0.165979	0.705498	ActvsKO
USP40	1721.3	-0.0846607	0.048649	-1.74024	0.0818173	0.575608	ActvsKO
POMGNT1	1579.45	-0.0421475	0.067686	-0.622691	0.533488	0.913787	ActvsKO
RAD54L	637.709	-0.105396	0.0741951	-1.42052	0.155456	0.687626	ActvsKO
MAST2	2258.36	-0.0814581	0.0720783	-1.13013	0.25842	0.78283	ActvsKO
DNAJA1	4827.06	0.140018	0.0622864	2.24796	0.0245785	0.377146	ActvsKO
B4GALT1	2235.93	-0.0143354	0.0488917	-0.293207	0.769364	0.967419	ActvsKO
CHMP5	1925.54	0.0560047	0.0593589	0.943493	0.345429	0.839417	ActvsKO
NFX1	1310.13	-0.0147937	0.0730228	-0.20259	0.839456	0.980144	ActvsKO
DIMT1	564.171	0.233473	0.0910331	2.5647	0.0103265	0.270397	ActvsKO
IPO11	779.624	-0.0317887	0.134523	-0.236307	0.813195	0.973813	ActvsKO
EIF2AK1	3288.92	0.0643828	0.0598626	1.07551	0.282147	0.799442	ActvsKO
EPDR1	619.455	0.154084	0.075563	2.03914	0.0414357	0.454642	ActvsKO
SEPHS1	876.113	0.00237313	0.0717377	0.0330807	0.97361	0.996786	ActvsKO
MRPL28	1590.71	0.219075	0.0856299	2.5584	0.0105156	0.271212	ActvsKO
ITPKC	405.084	-0.0815178	0.122253	-0.666795	0.504903	0.905601	ActvsKO
RBM22	839.442	0.017734	0.104589	0.169559	0.865357	0.981975	ActvsKO
TMED2	3943.87	0.0935746	0.0907042	1.03165	0.302238	0.81308	ActvsKO
ERO1B	198.42	-0.2144	0.160009	-1.33992	0.180271	0.716064	ActvsKO
ZFAND6	1009.71	0.107561	0.106485	1.0101	0.312448	0.82064	ActvsKO
TXLNG	463.931	-0.0585869	0.0987939	-0.593021	0.553167	0.918972	ActvsKO
HUWE1	10748.9	-0.187149	0.118642	-1.57742	0.114698	0.62792	ActvsKO
ZW10	645.308	-0.00179629	0.0686769	-0.0261557	0.979133	0.997076	ActvsKO
ALG9	473.057	-0.0743541	0.108655	-0.684311	0.493779	0.901445	ActvsKO
NOX4	27.479	-0.109421	0.289063	-0.378537	0.705032	0.957314	ActvsKO
ACOX3	495.663	0.112077	0.111582	1.00444	0.315169	0.822451	ActvsKO
MTMR2	1507.38	0.0935417	0.0850992	1.09921	0.271678	0.792112	ActvsKO
PPP1R15A	3456.48	0.0747333	0.0660206	1.13197	0.257648	0.782231	ActvsKO
TRIP6	3362.65	0.0476372	0.0967031	0.492612	0.622286	0.938041	ActvsKO
FTL	21477.6	0.0592711	0.0830922	0.713317	0.47565	0.898697	ActvsKO
SRRT	3265.14	-0.0283183	0.0690741	-0.409969	0.681828	0.94976	ActvsKO
BAX	1316.58	0.0707828	0.0916757	0.772099	0.440056	0.883455	ActvsKO
NLK	302.703	0.14713	0.126494	1.16313	0.244775	0.774201	ActvsKO
PIGS	1848.37	0.0909434	0.0672955	1.3514	0.176566	0.712677	ActvsKO
ADAMTS2	339.177	0.10468	0.134464	0.778503	0.436273	0.882696	ActvsKO
ATXN7L3	1796.54	-0.0781978	0.0661836	-1.18153	0.237393	0.769028	ActvsKO
PGS1	575.106	-0.178203	0.0926426	-1.92355	0.0544104	0.510098	ActvsKO
PSMC5	2441.07	0.153323	0.0458776	3.34201	0.000831733	0.0820834	ActvsKO
UIMC1	621.882	-0.0882085	0.0721986	-1.22175	0.221803	0.753096	ActvsKO
MMP2	1773.85	-0.116261	0.0611479	-1.90131	0.0572614	0.518371	ActvsKO
LPCAT2	99.864	-0.169359	0.176353	-0.960344	0.336882	0.836933	ActvsKO
OGFOD1	1050.55	0.0260901	0.0678891	0.384305	0.700752	0.954936	ActvsKO
SH3BP2	2479.74	-0.237863	0.0743522	-3.19913	0.00137841	0.101728	ActvsKO
NOP14	1544.44	0.00207869	0.0696126	0.0298608	0.976178	0.996956	ActvsKO
ADD1	6097.73	-0.0588827	0.054642	-1.07761	0.281208	0.799442	ActvsKO
L2HGDH	308.391	-0.001055	0.100629	-0.0104841	0.991635	0.99782	ActvsKO
TXNDC16	126.597	0.105903	0.165099	0.641455	0.521227	0.910551	ActvsKO
RTRAF	1021.64	0.157556	0.123418	1.2766	0.201742	0.737413	ActvsKO
NID2	125.982	-0.22891	0.188605	-1.2137	0.224862	0.755063	ActvsKO
GMCL1	582.541	-0.0187833	0.104506	-0.179734	0.857361	0.981094	ActvsKO
SF3B2	5759.99	0.0704122	0.0579114	1.21586	0.224038	0.754724	ActvsKO
KLHL42	941.312	-0.0915008	0.0670569	-1.36452	0.172403	0.709868	ActvsKO
GNAS	12870.9	0.0362747	0.0508183	0.713811	0.475344	0.898664	ActvsKO
DNM1L	1673.26	0.00332183	0.0890153	0.0373176	0.970232	0.996786	ActvsKO
ERGIC2	957.976	0.0158385	0.127276	0.124442	0.900965	0.986458	ActvsKO
AURKA	1807.72	0.021474	0.0532656	0.40315	0.686838	0.950822	ActvsKO
PIR	222.421	-0.397459	0.11766	-3.37803	0.000730061	0.0759933	ActvsKO
AAMDC	253.368	-0.134283	0.125709	-1.0682	0.285428	0.801201	ActvsKO
RFX2	274.224	-0.0424135	0.116912	-0.362782	0.716768	0.959322	ActvsKO
METTL2A	487.756	0.0228659	0.0964207	0.237148	0.812542	0.973813	ActvsKO
ALG6	158.813	-0.182127	0.171428	-1.06242	0.288047	0.802359	ActvsKO
CNOT3	1640.41	0.057109	0.051228	1.1148	0.264936	0.787192	ActvsKO
PTPN4	395.155	-0.149026	0.0947566	-1.57273	0.115781	0.629573	ActvsKO
DDX18	1957.39	0.0514943	0.0802278	0.641852	0.520969	0.910551	ActvsKO
KHSRP	9629.7	0.0306085	0.0574732	0.53257	0.594331	0.931228	ActvsKO
GNA11	4261.82	-0.0134637	0.0785384	-0.171429	0.863887	0.981588	ActvsKO
ASAP3	635.417	-0.0193505	0.0764369	-0.253156	0.800147	0.971976	ActvsKO
EDEM2	660.237	0.184075	0.0822469	2.23807	0.0252162	0.378244	ActvsKO
DNMT3B	486.899	-0.0091227	0.0880011	-0.103666	0.917435	0.9909	ActvsKO
TPX2	5520.79	-0.0251863	0.0355256	-0.708962	0.478348	0.900385	ActvsKO
PDRG1	391.773	0.0033886	0.116036	0.0292031	0.976703	0.996992	ActvsKO
EPB41L1	783.318	-0.0421661	0.070542	-0.597745	0.55001	0.918384	ActvsKO
DOCK9	1054.96	-0.0387531	0.0692422	-0.559674	0.575702	0.925905	ActvsKO
ANKRD10	419.563	-0.308416	0.110221	-2.79815	0.00513958	0.196615	ActvsKO
TGDS	107.974	0.224553	0.171601	1.30857	0.190679	0.723877	ActvsKO
C3orf18	159.231	-0.111914	0.158872	-0.704427	0.481167	0.900385	ActvsKO
COQ9	700.281	0.132604	0.080031	1.6569	0.0975388	0.59788	ActvsKO
ARHGAP28	123.883	0.0822247	0.16485	0.498786	0.61793	0.937304	ActvsKO
CRLS1	698.835	0.0705289	0.0781148	0.902888	0.366586	0.850244	ActvsKO
PPP1R13B	491.163	-0.00966114	0.0785677	-0.122966	0.902134	0.986559	ActvsKO
ATRN	1833.51	-0.0571035	0.0738504	-0.773232	0.439385	0.883455	ActvsKO
SMOX	117.402	-0.113096	0.180354	-0.627078	0.530608	0.912673	ActvsKO
FKBP1A	3279.69	0.0426367	0.055485	0.768437	0.442227	0.883858	ActvsKO
NSFL1C	1667.28	0.109202	0.0568999	1.9192	0.054959	0.512807	ActvsKO
SLC4A11	426.99	-0.126332	0.122606	-1.03039	0.302829	0.813839	ActvsKO
C20orf194	594.816	-0.0862101	0.0750679	-1.14843	0.250792	0.77962	ActvsKO
ZNF343	282.455	-0.0733545	0.10051	-0.729823	0.465498	0.894173	ActvsKO
MAVS	4211.04	-0.159035	0.0647246	-2.45711	0.0140061	0.313747	ActvsKO
LZTS3	1266.89	-0.120806	0.0996409	-1.21241	0.225355	0.75528	ActvsKO
XRN2	2487.14	0.0688903	0.0701724	0.98173	0.326233	0.829762	ActvsKO
KIZ	220.037	-0.0835633	0.127036	-0.657794	0.51067	0.907358	ActvsKO
DYNLL1	2684.35	0.249251	0.0692172	3.601	0.000317	0.0458104	ActvsKO
SNX5	1470.02	0.00594578	0.063451	0.0937066	0.925342	0.991797	ActvsKO
RPL6	9069.7	0.122963	0.0438257	2.80573	0.00502031	0.196615	ActvsKO
MAPKAPK5	743.377	-0.0445996	0.0646086	-0.690305	0.490003	0.901215	ActvsKO
ESF1	452.269	0.0386356	0.106252	0.363623	0.716139	0.959322	ActvsKO
RBBP9	745.782	-0.0612982	0.0701697	-0.873571	0.382352	0.857239	ActvsKO
ANAPC5	2203.85	-0.0585055	0.0455333	-1.2849	0.198828	0.733764	ActvsKO
SLC23A2	980.099	0.00366795	0.0624945	0.0586923	0.953197	0.993875	ActvsKO
SLC8B1	351.122	-0.030526	0.113268	-0.269502	0.787543	0.9698	ActvsKO
TMEM230	891.168	0.110357	0.0873202	1.26382	0.206295	0.741864	ActvsKO
KDM2B	1295.83	-0.0771357	0.0718497	-1.07357	0.283015	0.800222	ActvsKO
TASP1	97.4625	0.125689	0.190233	0.660712	0.508797	0.906927	ActvsKO
OAS1	3351.58	0.250919	0.0833017	3.01217	0.00259387	0.145674	ActvsKO
GCN1	5635.75	-0.227444	0.106123	-2.14321	0.0320961	0.413861	ActvsKO
RPLP0	15840.8	0.0921951	0.0721026	1.27867	0.201015	0.736329	ActvsKO
PXN	4075.14	-0.0412955	0.0632241	-0.65316	0.513653	0.909151	ActvsKO
KIF16B	476.484	-0.0939675	0.0756315	-1.24244	0.214075	0.748766	ActvsKO
TRMT6	473.719	0.0277995	0.0798092	0.348324	0.727597	0.96115	ActvsKO
PEBP1	3501.73	0.0509324	0.0581531	0.875833	0.381121	0.856704	ActvsKO
BRAP	623.202	0.0896188	0.0820257	1.09257	0.274583	0.794762	ActvsKO
ERP29	2564.77	0.102453	0.0622688	1.64534	0.0998992	0.605527	ActvsKO
FUS	8124.06	0.0483088	0.0685946	0.704265	0.481268	0.900385	ActvsKO
IGBP1	552.672	0.0121682	0.0955035	0.127411	0.898615	0.986034	ActvsKO
FXYD5	1171.49	0.129333	0.0880169	1.46941	0.141722	0.665145	ActvsKO
ZNF302	297.788	-0.140341	0.104269	-1.34594	0.178321	0.712677	ActvsKO
GRAMD1A	1001.3	-0.044653	0.107503	-0.415364	0.677875	0.948309	ActvsKO
CDIP1	861.33	0.0483608	0.0915814	0.528064	0.597455	0.932221	ActvsKO
GANAB	12063.2	-0.0320547	0.0644375	-0.497455	0.618869	0.937304	ActvsKO
GMIP	468.175	-0.0865218	0.0948666	-0.912036	0.36175	0.847683	ActvsKO
RBM41	305.832	0.129733	0.112917	1.14892	0.250588	0.779594	ActvsKO
BIRC5	2327.2	-0.12849	0.0677048	-1.8978	0.0577226	0.519195	ActvsKO
MLF2	4228.95	0.0953728	0.0662585	1.43941	0.150036	0.682642	ActvsKO
DDX24	5201.58	0.0105635	0.0469166	0.225154	0.82186	0.974989	ActvsKO
ZBTB25	298.303	-0.238484	0.0911464	-2.61649	0.00888389	0.251852	ActvsKO
NECAP1	639.603	-0.00952691	0.0806178	-0.118174	0.90593	0.987666	ActvsKO
DHX32	595.982	0.0107294	0.0871319	0.12314	0.901996	0.986559	ActvsKO
RCOR1	1663.87	-0.048318	0.0816522	-0.591753	0.554016	0.919401	ActvsKO
GPATCH2L	1483.43	-0.12482	0.0869058	-1.43627	0.150925	0.6834	ActvsKO
LTBP4	6160.21	-0.0755716	0.126808	-0.595952	0.551207	0.918384	ActvsKO
BLVRB	846.448	0.288589	0.10938	2.63842	0.00832943	0.246606	ActvsKO
SLC9A1	1466.97	-0.0263309	0.0590656	-0.445791	0.655748	0.945594	ActvsKO
SPTLC1	1217.98	0.0600118	0.069936	0.858096	0.39084	0.863315	ActvsKO
PAPOLA	4081.21	-0.0238028	0.0995163	-0.239185	0.810962	0.973813	ActvsKO
CCNK	1383.32	0.111001	0.0997542	1.11274	0.265818	0.787438	ActvsKO
PCBP4	1119.41	0.0373768	0.110757	0.337467	0.735765	0.963217	ActvsKO
YPEL3	411.548	-0.158221	0.116801	-1.35462	0.17554	0.71216	ActvsKO
MRPS33	412.235	0.230567	0.102584	2.2476	0.024602	0.377146	ActvsKO
NDUFB2	839.58	0.189181	0.119666	1.58091	0.113898	0.627166	ActvsKO
NUDC	2452.95	0.0515671	0.0630262	0.818185	0.413251	0.871615	ActvsKO
MAEA	2222.88	-0.0113192	0.0843787	-0.134147	0.893286	0.984607	ActvsKO
ICAM1	281.19	0.100095	0.135992	0.73604	0.461707	0.892387	ActvsKO
STRN4	2652.3	0.0163791	0.0714469	0.229249	0.818675	0.974814	ActvsKO
IRAK3	148.433	-0.0721242	0.144576	-0.498866	0.617874	0.937304	ActvsKO
MUL1	1031.82	-0.0096167	0.0909473	-0.105739	0.915789	0.990751	ActvsKO
TFAP4	327.076	-0.122979	0.103121	-1.19257	0.233037	0.761897	ActvsKO
PDCD7	685.358	-0.00840603	0.0867257	-0.0969267	0.922785	0.991351	ActvsKO
SPG21	1165.51	0.0386799	0.0563586	0.686317	0.492513	0.90141	ActvsKO
DNAJB11	1353.06	0.181654	0.063119	2.87795	0.00400263	0.179106	ActvsKO
P3H2	2680.36	-0.0376227	0.061862	-0.60817	0.543075	0.916347	ActvsKO
FLT3LG	206.859	0.200937	0.117008	1.71729	0.0859262	0.579779	ActvsKO
RAB11FIP3	1491.69	-0.00103461	0.0888677	-0.0116422	0.990711	0.997511	ActvsKO
GNPTG	1071.4	-0.0348323	0.118026	-0.295125	0.767898	0.967228	ActvsKO
ZNF268	540.493	-0.12242	0.0802269	-1.52592	0.127029	0.643982	ActvsKO
GOLGA3	5364.8	-0.158177	0.0627607	-2.52032	0.0117248	0.286104	ActvsKO
PABPC4	2999.06	-0.0185997	0.0590279	-0.315099	0.752686	0.964748	ActvsKO
MCOLN1	523.12	0.0270516	0.0794415	0.340522	0.733464	0.9626	ActvsKO
USP48	1579.44	0.00152381	0.0892733	0.017069	0.986382	0.997076	ActvsKO
EFNB1	355.386	0.227555	0.125701	1.81029	0.0702509	0.54696	ActvsKO
PDPR	1423.37	-0.11172	0.0845668	-1.32109	0.186472	0.718943	ActvsKO
AARS1	6860.34	0.03207	0.0610722	0.525116	0.599503	0.932938	ActvsKO
GLG1	5610.56	-0.0958707	0.0544703	-1.76006	0.0783982	0.569673	ActvsKO
KIF4A	1633.17	-0.0962263	0.0573745	-1.67716	0.0935111	0.59384	ActvsKO
TNRC6A	2096.42	-0.0655138	0.100756	-0.650224	0.515548	0.909487	ActvsKO
PLEKHG2	1259.36	-0.0755963	0.0824272	-0.917128	0.359076	0.845036	ActvsKO
NAT14	880.524	-0.137216	0.100313	-1.36789	0.171348	0.708664	ActvsKO
PITPNM2	348.024	-0.0771017	0.127999	-0.602363	0.546932	0.917205	ActvsKO
EXOC1	784.254	-0.095904	0.0836325	-1.14673	0.251493	0.779924	ActvsKO
RBM27	1187.61	-0.0316346	0.139877	-0.22616	0.821077	0.974989	ActvsKO
OSBPL8	2187.06	-0.114521	0.0800615	-1.43041	0.152599	0.68496	ActvsKO
DTX2	934.941	0.0774347	0.0724964	1.06812	0.285467	0.801201	ActvsKO
PUS7	562.809	0.109373	0.0851382	1.28465	0.198914	0.733851	ActvsKO
NRCAM	138.225	0.0124588	0.161317	0.0772314	0.938439	0.992019	ActvsKO
LAMB1	6901.46	-0.0805099	0.0598192	-1.34589	0.178339	0.712677	ActvsKO
DLD	1489.31	0.176139	0.093375	1.88636	0.0592458	0.521827	ActvsKO
WDR7	743.963	0.00647669	0.0837485	0.077335	0.938357	0.992019	ActvsKO
TXNL1	1066.63	0.151423	0.0732209	2.06804	0.0386366	0.444459	ActvsKO
ABCC6	145.927	-0.216203	0.167099	-1.29386	0.195713	0.729379	ActvsKO
CMTM6	1956.58	-0.0707348	0.0697212	-1.01454	0.310326	0.819129	ActvsKO
ITGA6	624.499	-0.100297	0.084805	-1.18268	0.236937	0.768182	ActvsKO
MAP3K20	4496.14	0.0368468	0.0990935	0.371839	0.710013	0.958205	ActvsKO
FH	1782.65	0.112317	0.08261	1.35961	0.173954	0.711096	ActvsKO
SEL1L3	983.376	0.11989	0.0875696	1.36908	0.170974	0.708664	ActvsKO
CDV3	5178.9	0.0588629	0.0528356	1.11408	0.265246	0.787438	ActvsKO
ALKBH5	3167.58	0.0645661	0.0740734	0.871651	0.383399	0.857546	ActvsKO
NLRP1	328.034	-0.186161	0.0959456	-1.94028	0.0523455	0.508855	ActvsKO
PITPNM3	425.464	0.0498477	0.0930127	0.535923	0.592012	0.931015	ActvsKO
SPAG7	905.338	0.0316453	0.0655969	0.48242	0.629507	0.939796	ActvsKO
ORC6	606.707	-0.157658	0.072071	-2.18754	0.0287031	0.398354	ActvsKO
ZFHX4	4053.45	-0.0622908	0.10143	-0.614128	0.53913	0.916285	ActvsKO
ZC3HC1	631.946	0.0165915	0.0795502	0.208567	0.834786	0.978288	ActvsKO
TMEM101	461.22	0.154051	0.115277	1.33635	0.181435	0.716064	ActvsKO
CD200	133.884	0.470739	0.169376	2.77926	0.00544836	0.201439	ActvsKO
CCDC80	13378.1	0.0112131	0.0505419	0.221858	0.824424	0.97526	ActvsKO
PSME1	4432.56	0.114374	0.0702471	1.62817	0.10349	0.609381	ActvsKO
PPP2R3C	398.59	-0.0815177	0.0917591	-0.888388	0.374332	0.853583	ActvsKO
HAUS4	788.298	0.0514257	0.0790164	0.650824	0.51516	0.909487	ActvsKO
OSGEP	432.209	-0.15505	0.0864328	-1.79388	0.0728324	0.554668	ActvsKO
RNF31	1222.91	0.00285567	0.112301	0.0254287	0.979713	0.997076	ActvsKO
SCFD1	1064.26	0.00295657	0.102695	0.0287899	0.977032	0.997076	ActvsKO
G2E3	941.482	-0.11805	0.0848575	-1.39116	0.164176	0.704377	ActvsKO
HECTD1	5051.85	-0.152155	0.0772014	-1.97089	0.0487367	0.492276	ActvsKO
HNRNPC	9751.01	0.0325391	0.0444194	0.732541	0.463838	0.893301	ActvsKO
SUPT16H	5494.77	0.0453163	0.0473422	0.957208	0.338462	0.838198	ActvsKO
TOX4	1735.83	0.0585238	0.0625785	0.935206	0.349682	0.841197	ActvsKO
GEMIN2	218.767	-0.0215284	0.132118	-0.162949	0.870559	0.982226	ActvsKO
TINF2	819.586	0.0832748	0.0839904	0.991481	0.321451	0.825436	ActvsKO
TRPM7	879.537	0.00866368	0.095525	0.0906954	0.927735	0.992001	ActvsKO
TYRO3	240.568	-0.0747799	0.140784	-0.531169	0.595302	0.931426	ActvsKO
WDR76	497.676	0.00947096	0.107881	0.0877908	0.930043	0.992019	ActvsKO
SNAP23	647.501	0.0626093	0.120091	0.52135	0.602123	0.933151	ActvsKO
PHGDH	3869.37	0.158439	0.09879	1.60379	0.10876	0.621708	ActvsKO
EZR	14013.8	0.129958	0.0483983	2.68519	0.00724896	0.237293	ActvsKO
MYL6	20639.8	0.0979956	0.0736718	1.33016	0.183464	0.716917	ActvsKO
AGO1	2313.59	-0.0842656	0.0636892	-1.32308	0.18581	0.718854	ActvsKO
CLSPN	2062.57	-0.00857147	0.0962628	-0.0890424	0.929048	0.992001	ActvsKO
RFFL	969.656	-0.08935	0.0686099	-1.30229	0.192817	0.724981	ActvsKO
MFSD11	444.326	-0.136261	0.0942125	-1.44632	0.148088	0.678271	ActvsKO
DPYSL2	4931.73	-0.0324128	0.0452592	-0.71616	0.473893	0.898329	ActvsKO
TGFB2	2025.88	0.224622	0.0866533	2.59219	0.00953672	0.260993	ActvsKO
GPATCH2	587.105	-0.131616	0.0856565	-1.53655	0.124403	0.643982	ActvsKO
NUP50	1958.36	-0.0173046	0.0560167	-0.308918	0.757384	0.965377	ActvsKO
CDC45	644.067	0.0562267	0.0837335	0.671495	0.501905	0.904574	ActvsKO
COMT	2742.9	0.131243	0.105089	1.24887	0.211713	0.745529	ActvsKO
ECHDC1	796.698	0.136715	0.127322	1.07377	0.282926	0.80016	ActvsKO
LRRFIP2	1214.63	0.00614516	0.0606366	0.101344	0.919277	0.9909	ActvsKO
SEC22C	1147.8	-0.15068	0.0567364	-2.65579	0.00791237	0.244415	ActvsKO
HDAC6	1474.12	-0.148053	0.0755195	-1.96046	0.0499423	0.499002	ActvsKO
CDC6	2056.76	0.0278675	0.0660995	0.421599	0.673317	0.946752	ActvsKO
UPRT	134.549	0.0176261	0.148442	0.118741	0.90548	0.987666	ActvsKO
CDC23	971.991	-0.0433632	0.0662966	-0.654079	0.513061	0.90839	ActvsKO
AAAS	899.389	-0.0650313	0.0927274	-0.701316	0.483106	0.90051	ActvsKO
CBX5	12784.7	-0.131098	0.0798602	-1.6416	0.100674	0.605559	ActvsKO
SUCO	1317.23	-0.0700226	0.103324	-0.677696	0.497964	0.902063	ActvsKO
MSH2	2036.25	-0.00424548	0.063051	-0.0673342	0.946316	0.992674	ActvsKO
MAP3K1	1271.8	-0.0195662	0.0691581	-0.28292	0.777238	0.968368	ActvsKO
DHPS	1045.81	0.0412773	0.0867196	0.475985	0.634085	0.941208	ActvsKO
HOOK2	345.198	-0.254887	0.137566	-1.85283	0.0639063	0.533539	ActvsKO
ARCN1	4952.04	0.065067	0.0790796	0.822804	0.41062	0.871535	ActvsKO
TMEM38B	297.207	0.112037	0.0946624	1.18354	0.236594	0.768182	ActvsKO
PSMD5	1260.57	-0.029479	0.0657138	-0.448596	0.653723	0.945594	ActvsKO
NUP188	3994.41	-0.0670758	0.0538488	-1.24563	0.212899	0.747143	ActvsKO
CRAT	1240.12	0.00378035	0.0851089	0.0444178	0.964571	0.995915	ActvsKO
NANS	1316.22	0.0979596	0.067673	1.44754	0.147745	0.677858	ActvsKO
TBC1D2	3436.22	-0.0271893	0.0836497	-0.325037	0.745153	0.964039	ActvsKO
WHRN	100.872	-0.0260807	0.184708	-0.1412	0.887712	0.984607	ActvsKO
CWF19L1	651.711	0.0288556	0.0745011	0.387318	0.698521	0.954142	ActvsKO
SEMA4G	109.519	-0.117414	0.188632	-0.622449	0.533646	0.913831	ActvsKO
BTAF1	1337.28	-0.203354	0.0938018	-2.16791	0.0301657	0.404326	ActvsKO
IKZF5	266.945	0.0259784	0.162272	0.160092	0.872809	0.982226	ActvsKO
TLL2	90.0264	0.327009	0.153587	2.12914	0.0332428	0.418127	ActvsKO
BAMBI	1163.96	0.305795	0.0957695	3.19303	0.00140788	0.101728	ActvsKO
IL11	147.227	-0.344122	0.167363	-2.05615	0.0397683	0.448398	ActvsKO
WAC	11953.6	0.00290986	0.0785027	0.037067	0.970432	0.996786	ActvsKO
CREM	704.601	0.0784852	0.0847388	0.926202	0.354341	0.844769	ActvsKO
NUBP2	902.924	-0.0106503	0.120369	-0.0884801	0.929495	0.992001	ActvsKO
HIVEP1	616.813	-0.0339795	0.105655	-0.321609	0.747749	0.964039	ActvsKO
FKBP5	1806.83	0.1109	0.0820703	1.35127	0.176607	0.712677	ActvsKO
SRPK1	1775.29	0.0568224	0.081313	0.698811	0.48467	0.90051	ActvsKO
BRPF3	2003.02	-0.0802831	0.0569994	-1.40849	0.158986	0.695711	ActvsKO
MRPS18A	537.768	0.101857	0.0794256	1.28242	0.199694	0.735126	ActvsKO
TMEM14A	461.192	0.0949576	0.0798666	1.18895	0.234459	0.764118	ActvsKO
EFHC1	373.119	-0.268226	0.132477	-2.02469	0.0428988	0.45963	ActvsKO
HSP90AB1	15910.7	0.0707113	0.0539958	1.30957	0.190341	0.723869	ActvsKO
CDC5L	2055.21	0.0211023	0.0923938	0.228395	0.819339	0.974927	ActvsKO
ITPR3	2370.79	-0.103007	0.0588416	-1.75058	0.080019	0.574222	ActvsKO
ZNF184	251.903	0.0296058	0.116424	0.254293	0.799269	0.971923	ActvsKO
DSP	1142.21	0.133919	0.10502	1.27518	0.202244	0.737413	ActvsKO
SIRT1	659.861	-0.00150363	0.0929933	-0.0161692	0.987099	0.997076	ActvsKO
HNRNPH3	2919.33	0.0583992	0.09206	0.63436	0.525846	0.911433	ActvsKO
IFT74	274.915	-0.0168414	0.169854	-0.0991526	0.921017	0.991101	ActvsKO
JAK2	286.931	-0.0433028	0.102513	-0.422414	0.672723	0.946752	ActvsKO
ABL1	4903.83	-0.00105915	0.061616	-0.0171895	0.986285	0.997076	ActvsKO
ACOT7	948.573	0.0013448	0.0995359	0.0135107	0.98922	0.997197	ActvsKO
SH3GLB1	2316.08	0.00145779	0.0722763	0.0201697	0.983908	0.997076	ActvsKO
CDC7	716.761	-0.0131082	0.0837868	-0.156448	0.87568	0.982546	ActvsKO
SYDE2	299.589	-0.0331124	0.108121	-0.306253	0.759412	0.965665	ActvsKO
SCD	20863.3	0.0873781	0.0661103	1.3217	0.186267	0.718943	ActvsKO
TMED1	809.461	-0.0122244	0.113285	-0.107908	0.914069	0.9905	ActvsKO
ABLIM1	447.336	-0.0408789	0.099029	-0.412797	0.679755	0.949352	ActvsKO
ERMP1	397.252	-0.16958	0.103251	-1.6424	0.100508	0.605559	ActvsKO
RAB18	7478.21	0.0472266	0.0795247	0.593861	0.552605	0.918972	ActvsKO
NRP1	23981.5	-0.0863113	0.0617515	-1.39772	0.162197	0.701863	ActvsKO
TSPAN15	69.9954	0.160919	0.203272	0.791642	0.428569	0.88052	ActvsKO
MACROH2A2	165.856	0.170437	0.141596	1.20368	0.228712	0.758534	ActvsKO
WASHC2A	1403.42	-0.0347339	0.0638076	-0.544353	0.586198	0.929291	ActvsKO
MAST3	322.913	0.0501087	0.117812	0.425326	0.670599	0.946733	ActvsKO
MZF1	392.395	-0.280102	0.138483	-2.02264	0.0431098	0.461474	ActvsKO
OCEL1	199.128	0.0981315	0.134854	0.727689	0.466804	0.894651	ActvsKO
MYO9B	4444.92	-0.130894	0.0692748	-1.88949	0.0588267	0.521827	ActvsKO
KCNK6	288.966	-0.133874	0.126595	-1.0575	0.290285	0.802805	ActvsKO
PSMD8	2750.35	0.255503	0.0686271	3.72306	0.000196819	0.034053	ActvsKO
FBXL19	1749.75	-0.0248052	0.0983332	-0.252257	0.800843	0.972265	ActvsKO
STX1B	237.647	-0.363477	0.175251	-2.07404	0.038076	0.443552	ActvsKO
HSD3B7	600.189	-0.0287569	0.120439	-0.238767	0.811286	0.973813	ActvsKO
SETD1A	1945.16	-0.069353	0.0760885	-0.911478	0.362044	0.847799	ActvsKO
BCL7C	870.371	0.0262667	0.0846026	0.310471	0.756203	0.965377	ActvsKO
CIRBP	3191.16	-0.0522456	0.0760181	-0.687278	0.491908	0.90141	ActvsKO
ATP5F1D	1078.22	0.157384	0.155738	1.01057	0.312224	0.82064	ActvsKO
CBARP	119.097	-0.193842	0.187837	-1.03197	0.302088	0.813023	ActvsKO
PRKY	176.372	-0.332377	0.147452	-2.25413	0.0241881	0.373349	ActvsKO
HNRNPM	6273.2	-0.061088	0.0870869	-0.70146	0.483016	0.90051	ActvsKO
MARCHF2	143.42	0.19082	0.178399	1.06962	0.284789	0.801051	ActvsKO
NDUFB7	1050.25	0.198168	0.129568	1.52945	0.126153	0.643982	ActvsKO
TECR	2839.96	0.251563	0.0569556	4.41683	1.00161e-05	0.00539504	ActvsKO
TIMM13	1091.84	0.0877608	0.132048	0.664612	0.506299	0.906042	ActvsKO
CDC34	965.773	0.0528168	0.0966708	0.546357	0.584821	0.929291	ActvsKO
MTAP	1082.61	0.0304554	0.0779706	0.390601	0.696092	0.953165	ActvsKO
CEP170B	2401.08	-0.182513	0.107089	-1.70431	0.0883241	0.586751	ActvsKO
POLR2E	3262.73	0.139104	0.0734733	1.89326	0.0583229	0.521223	ActvsKO
POLRMT	763.438	-0.110442	0.132922	-0.830882	0.40604	0.868767	ActvsKO
HCN2	76.0846	0.178999	0.186732	0.958587	0.337767	0.837541	ActvsKO
RASSF7	742.806	0.125695	0.103744	1.21158	0.225673	0.755431	ActvsKO
GADD45B	1962.96	0.116513	0.0865751	1.3458	0.178367	0.712677	ActvsKO
PALM	1171.26	0.0757812	0.0836697	0.905719	0.365085	0.849608	ActvsKO
MKNK2	2069.32	0.0156962	0.0717401	0.218792	0.826812	0.976253	ActvsKO
ARVCF	703.976	-0.14901	0.121677	-1.22463	0.220713	0.752215	ActvsKO
TRMT2A	859.624	-0.00880359	0.12209	-0.0721071	0.942517	0.992499	ActvsKO
RANBP1	2189.74	0.159941	0.0791983	2.01951	0.0434347	0.463277	ActvsKO
ZDHHC8	1640.68	0.0489434	0.0965145	0.507109	0.612078	0.937083	ActvsKO
KLHL22	546.449	-0.0372333	0.0879609	-0.423293	0.672081	0.946752	ActvsKO
MED15	3014.11	0.0392305	0.0611967	0.641057	0.521486	0.910551	ActvsKO
SNAP29	851.423	0.00991213	0.0720165	0.137637	0.890527	0.984607	ActvsKO
CRKL	3330.74	-0.0741441	0.0456892	-1.62279	0.104633	0.611678	ActvsKO
LZTR1	1035.77	-0.0830235	0.0768388	-1.08049	0.279925	0.798941	ActvsKO
MMP11	142.8	-0.0369395	0.155941	-0.236882	0.812749	0.973813	ActvsKO
SMARCB1	2211.4	0.0208344	0.0595592	0.34981	0.726481	0.960992	ActvsKO
P2RX6	98.8397	-0.473369	0.192015	-2.46527	0.0136911	0.313054	ActvsKO
BCL2L13	2801.33	0.0719945	0.065161	1.10487	0.269215	0.790711	ActvsKO
DDT	566.952	0.202512	0.111316	1.81926	0.0688723	0.544765	ActvsKO
CABIN1	1219.78	-0.118271	0.0754926	-1.56665	0.117196	0.632164	ActvsKO
TBC1D10A	531.597	-0.00612417	0.130794	-0.046823	0.962654	0.995915	ActvsKO
SF3A1	3043.13	-0.00971795	0.0582707	-0.166773	0.867549	0.982226	ActvsKO
RNF215	361.978	-0.193603	0.129728	-1.49238	0.1356	0.656572	ActvsKO
SEC14L2	263.061	0.0267953	0.0942294	0.284362	0.776133	0.968368	ActvsKO
SPECC1L	3186.57	-0.0474804	0.0590019	-0.804727	0.420977	0.875097	ActvsKO
PPIL2	1478.16	-0.00449381	0.054375	-0.0826448	0.934134	0.992019	ActvsKO
SNRPD3	1286	-0.0314895	0.0742237	-0.424252	0.671382	0.946733	ActvsKO
PES1	1892.98	0.00906973	0.101765	0.0891244	0.928983	0.992001	ActvsKO
MAPK1	2935.06	-0.00140333	0.0842606	-0.0166547	0.986712	0.997076	ActvsKO
PPM1F	2008.96	-0.110761	0.0936473	-1.18274	0.236911	0.768182	ActvsKO
SLC35E4	168.673	0.220084	0.134866	1.63187	0.102707	0.608636	ActvsKO
TOP3B	556.479	0.0284623	0.094608	0.300844	0.763533	0.966003	ActvsKO
ESS2	489.129	-0.0798265	0.113501	-0.703308	0.481864	0.900503	ActvsKO
CRYBB2P1	260.971	-0.0320499	0.115405	-0.277717	0.78123	0.969299	ActvsKO
CARD10	2804.66	-0.0649862	0.10127	-0.641712	0.52106	0.910551	ActvsKO
SLC25A1	4123.06	0.0970517	0.0924873	1.04935	0.294016	0.8067	ActvsKO
GGA1	982.96	-0.141288	0.0808952	-1.74656	0.0807136	0.574222	ActvsKO
HIRA	1374.79	0.0776751	0.0703455	1.10419	0.269509	0.790711	ActvsKO
SH3BP1	474.699	0.12897	0.113267	1.13864	0.254855	0.780559	ActvsKO
LGALS1	15688.9	0.221822	0.0833997	2.65975	0.0078199	0.243826	ActvsKO
HPS4	917.215	-0.10665	0.0682876	-1.56177	0.118342	0.633975	ActvsKO
PIK3IP1	160.526	-0.0137171	0.142924	-0.0959747	0.923541	0.991505	ActvsKO
SRRD	370.574	-0.082521	0.0935326	-0.882269	0.377631	0.854023	ActvsKO
PATZ1	1154.22	-0.138103	0.0775879	-1.77995	0.075084	0.558354	ActvsKO
TRIOBP	4409.54	-0.00325893	0.0882802	-0.0369158	0.970552	0.996786	ActvsKO
TFIP11	1015.51	0.0113455	0.0847024	0.133945	0.893446	0.984607	ActvsKO
GCAT	293.726	-0.0413003	0.135071	-0.305768	0.759781	0.965761	ActvsKO
ANKRD54	499.618	-0.141144	0.115124	-1.22602	0.220191	0.752215	ActvsKO
EIF3L	3191	0.0913085	0.0823312	1.10904	0.267413	0.788831	ActvsKO
SNU13	1825.65	0.223221	0.0606355	3.68135	0.000231998	0.0387208	ActvsKO
MICALL1	2873.97	-0.0724463	0.0780441	-0.928274	0.353265	0.844769	ActvsKO
POLR2F	919.53	0.313991	0.119698	2.6232	0.00871072	0.249329	ActvsKO
CCDC134	798.165	-0.125531	0.0839367	-1.49554	0.134774	0.655342	ActvsKO
DEPDC5	397.881	-0.139559	0.084892	-1.64395	0.100186	0.605559	ActvsKO
PICK1	622.6	-0.0687741	0.105932	-0.64923	0.516189	0.909487	ActvsKO
TTC28	1896.38	-0.0528031	0.0812119	-0.650189	0.51557	0.909487	ActvsKO
CENPM	498.645	0.0845146	0.126345	0.668917	0.503548	0.904714	ActvsKO
KDELR3	863.573	0.130451	0.0729942	1.78714	0.073915	0.555601	ActvsKO
DDX17	12382.2	-0.194022	0.0803852	-2.41366	0.0157933	0.326062	ActvsKO
TCF20	2248.57	-0.0153087	0.0727656	-0.210384	0.833368	0.978288	ActvsKO
HSCB	152.23	0.019565	0.125924	0.155372	0.876528	0.982554	ActvsKO
CBY1	339.277	-0.0161271	0.0920911	-0.175121	0.860985	0.98117	ActvsKO
TOMM22	1479.36	0.143571	0.055055	2.60777	0.00911345	0.255911	ActvsKO
XBP1	2238.69	0.112012	0.0752502	1.48853	0.13661	0.657982	ActvsKO
RTCB	1811.7	-0.0155026	0.0623083	-0.248804	0.803512	0.972325	ActvsKO
JOSD1	2226.52	0.0648526	0.0574063	1.12971	0.258597	0.78283	ActvsKO
FBXO7	1673.68	-0.000518956	0.0564493	-0.00919331	0.992665	0.99782	ActvsKO
GTPBP1	2121.15	-0.0592742	0.0503299	-1.17771	0.238911	0.769595	ActvsKO
POLDIP3	2633.95	0.00828151	0.05851	0.14154	0.887443	0.984607	ActvsKO
RAB36	142.419	-0.155899	0.13829	-1.12734	0.2596	0.783959	ActvsKO
PPP6R2	1724.23	-0.075124	0.0871569	-0.861939	0.388721	0.861868	ActvsKO
SBF1	4842.45	-0.0858743	0.103197	-0.832142	0.405329	0.86798	ActvsKO
SUN2	4431.71	-0.0635757	0.083334	-0.762902	0.445522	0.884919	ActvsKO
CYB5R3	5308.25	0.157613	0.0671858	2.34593	0.0189796	0.343896	ActvsKO
DNAL4	178.107	0.000890801	0.164569	0.00541292	0.995681	0.999111	ActvsKO
LMF2	2567.38	0.0425086	0.11243	0.378088	0.705365	0.957314	ActvsKO
RHBDD3	373.218	-0.121694	0.131296	-0.926871	0.353993	0.844769	ActvsKO
PACSIN2	2369.49	0.0075926	0.0547036	0.138795	0.889612	0.984607	ActvsKO
TTLL1	144.194	0.230525	0.141165	1.63301	0.102466	0.608633	ActvsKO
AP1B1	3543.45	0.0484053	0.0774045	0.625355	0.531738	0.913342	ActvsKO
HMGXB4	1241.07	-0.0288	0.0695733	-0.413953	0.678909	0.948935	ActvsKO
TOM1	979.558	0.0169688	0.0926211	0.183207	0.854636	0.980764	ActvsKO
CHKB	520.299	-0.300556	0.145149	-2.07067	0.0383894	0.444459	ActvsKO
HMOX1	343.882	-0.123655	0.142448	-0.868068	0.385357	0.859492	ActvsKO
MCAT	313.712	0.0346613	0.129195	0.268287	0.788479	0.969932	ActvsKO
THOC5	1434.82	-0.118451	0.0637988	-1.85663	0.0633631	0.533539	ActvsKO
MCM5	3586.06	0.0775326	0.0457682	1.69403	0.0902602	0.589257	ActvsKO
ARSA	717.948	0.0227856	0.107868	0.211236	0.832703	0.978288	ActvsKO
TSPO	2209.04	0.270858	0.10861	2.49386	0.0126361	0.299475	ActvsKO
TTLL12	1265.86	0.0694217	0.0959198	0.723747	0.469221	0.896781	ActvsKO
CBX7	330.324	-0.149891	0.114552	-1.3085	0.190703	0.723877	ActvsKO
PDGFB	214.401	0.368918	0.143907	2.56359	0.0103595	0.270397	ActvsKO
RPL3	15632.1	0.0395247	0.0611534	0.646322	0.518071	0.909637	ActvsKO
ZMAT5	229.939	0.263199	0.14105	1.866	0.0620416	0.530442	ActvsKO
RBFOX2	4476.95	-0.0060629	0.0674526	-0.0898838	0.92838	0.992001	ActvsKO
SYNGR1	275.454	0.195038	0.110339	1.76762	0.077124	0.566446	ActvsKO
TAB1	836.576	-0.0305172	0.0900875	-0.338751	0.734798	0.963217	ActvsKO
ASCC2	1190.88	0.13613	0.0659015	2.06566	0.0388607	0.444459	ActvsKO
MTMR3	1904.19	-0.0306268	0.0595889	-0.513968	0.607275	0.9349	ActvsKO
MIEF1	1143.85	-0.0816008	0.0585434	-1.39385	0.163363	0.703914	ActvsKO
APOL1	3981.32	0.0836657	0.0699365	1.19631	0.231576	0.759527	ActvsKO
PNPLA3	235.278	-0.407228	0.111304	-3.6587	0.000253502	0.0401896	ActvsKO
MYH9	67365.4	-0.0706711	0.082021	-0.861623	0.388895	0.861868	ActvsKO
SAMM50	915.578	0.0654865	0.0689661	0.949547	0.342343	0.839191	ActvsKO
TXN2	1075.63	0.0378679	0.0828645	0.456985	0.647682	0.944036	ActvsKO
FOXRED2	1641.68	0.0372085	0.0612134	0.607849	0.543288	0.916347	ActvsKO
EIF3D	2488.47	0.0843312	0.0555533	1.51802	0.129008	0.647852	ActvsKO
TNRC6B	3147.8	-0.0183576	0.103135	-0.177996	0.858726	0.981094	ActvsKO
SGSM3	1689.15	-0.117991	0.0960141	-1.22889	0.219112	0.751732	ActvsKO
IFT27	292.758	-0.267691	0.142001	-1.88513	0.059412	0.521892	ActvsKO
KIAA0930	1545.68	-0.0503065	0.0873518	-0.575907	0.564678	0.922829	ActvsKO
SLC25A17	502.858	0.151391	0.0917381	1.65025	0.0988917	0.601668	ActvsKO
FAM118A	359.171	0.0293934	0.115075	0.255428	0.798393	0.971607	ActvsKO
KCTD17	519.113	0.0545059	0.104828	0.519955	0.603095	0.93323	ActvsKO
ST13	4867.05	0.0582329	0.0479032	1.21564	0.224123	0.754724	ActvsKO
RBX1	1166.54	0.16987	0.101061	1.68087	0.0927886	0.593004	ActvsKO
EP300	3188.88	-0.0107177	0.0874307	-0.122585	0.902435	0.986559	ActvsKO
L3MBTL2	1117.67	-0.0216582	0.073252	-0.295668	0.767484	0.967228	ActvsKO
RANGAP1	6575.28	-0.0996643	0.0952946	-1.04585	0.295628	0.8067	ActvsKO
ZC3H7B	6944.17	-0.0516168	0.0537268	-0.960727	0.336689	0.836933	ActvsKO
PHF5A	446.022	0.0668796	0.0857572	0.779872	0.435466	0.88261	ActvsKO
ACO2	2142.52	-0.00148522	0.0740039	-0.0200694	0.983988	0.997076	ActvsKO
POLR3H	1683.41	-0.00484855	0.0780381	-0.0621305	0.950459	0.992952	ActvsKO
TRMU	811.176	-0.197578	0.121421	-1.62722	0.10369	0.609381	ActvsKO
PMM1	635.806	-0.0285564	0.126405	-0.225911	0.82127	0.974989	ActvsKO
DESI1	1214.58	0.0478108	0.062109	0.769789	0.441425	0.883595	ActvsKO
CERK	676.236	0.0043155	0.0708872	0.0608783	0.951456	0.993283	ActvsKO
BRD1	1218.71	-0.123874	0.0907956	-1.36432	0.172467	0.709868	ActvsKO
ZBED4	809.755	-0.0379914	0.0746731	-0.508769	0.610914	0.936691	ActvsKO
HDAC10	554.524	-0.208332	0.157738	-1.32075	0.186586	0.718943	ActvsKO
ABHD4	1971.47	0.0273266	0.0618604	0.441746	0.658673	0.945879	ActvsKO
KHNYN	1752.54	-0.0759417	0.0774681	-0.980296	0.32694	0.83005	ActvsKO
FKBP3	1369.28	0.0714154	0.0672893	1.06132	0.288545	0.802359	ActvsKO
SDR39U1	436.406	-0.030803	0.113244	-0.272005	0.785618	0.969658	ActvsKO
RBM23	1801.29	-0.00542805	0.0691067	-0.078546	0.937394	0.992019	ActvsKO
PRMT5	1814.39	0.0407651	0.0602612	0.676474	0.49874	0.902063	ActvsKO
COCH	176.709	0.0484058	0.153292	0.315775	0.752174	0.964567	ActvsKO
AP4S1	168.491	-0.200912	0.158184	-1.27011	0.204044	0.740534	ActvsKO
POLE2	151.256	0.0148846	0.147989	0.100579	0.919885	0.9909	ActvsKO
VCPKMT	79.6192	-0.298969	0.195152	-1.53198	0.125527	0.643982	ActvsKO
SOS2	915.899	-0.107959	0.0996576	-1.0833	0.278674	0.798432	ActvsKO
CDKL1	184.118	-0.225315	0.118185	-1.90646	0.0565909	0.516634	ActvsKO
NIN	2877.69	-0.0645478	0.0602481	-1.07137	0.284004	0.800677	ActvsKO
PYGL	2276.43	0.0404911	0.0582043	0.695672	0.486634	0.900951	ActvsKO
PSMC6	986.894	-0.0824689	0.0775893	-1.06289	0.287831	0.802359	ActvsKO
GNPNAT1	1015.17	-0.0657683	0.0796027	-0.826208	0.408686	0.870561	ActvsKO
DDHD1	418.59	0.0312355	0.0872569	0.357972	0.720364	0.959322	ActvsKO
CDKN3	664.766	0.128961	0.101991	1.26444	0.206072	0.741591	ActvsKO
CNIH1	1182.21	0.069968	0.143297	0.488272	0.625357	0.939332	ActvsKO
CGRRF1	105.826	-0.0892552	0.189274	-0.471566	0.637236	0.941298	ActvsKO
ATP6V1D	998.071	0.0806122	0.0824018	0.978282	0.327935	0.83005	ActvsKO
PLEK2	112.464	0.148373	0.175912	0.843452	0.398975	0.866528	ActvsKO
PIGH	132.983	0.129141	0.162589	0.79428	0.427033	0.879725	ActvsKO
PSMA3	1456.68	0.0312537	0.0584734	0.534494	0.593	0.931015	ActvsKO
VTI1B	1123.71	0.056242	0.0709202	0.793033	0.427759	0.880285	ActvsKO
TIMM9	222.899	-0.0691187	0.163033	-0.423955	0.671599	0.946733	ActvsKO
GSTZ1	492.692	0.0289097	0.0882961	0.327417	0.743352	0.964039	ActvsKO
KIAA0586	977.25	-0.0780528	0.1106	-0.705719	0.480363	0.900385	ActvsKO
TMED8	1155.71	-0.0671434	0.0718704	-0.934228	0.350186	0.841197	ActvsKO
AHSA1	1460.12	0.142605	0.0655755	2.17468	0.0296544	0.404326	ActvsKO
DAAM1	346.339	0.0563957	0.124307	0.45368	0.650059	0.9448	ActvsKO
SPTLC2	3747.19	-0.0629158	0.0622663	-1.01043	0.312289	0.82064	ActvsKO
RIN3	1093.33	0.123931	0.0721572	1.71751	0.0858864	0.579779	ActvsKO
LGMN	2074.99	0.069077	0.0913778	0.755949	0.44968	0.8882	ActvsKO
ALKBH1	201.9	-0.0445747	0.118838	-0.375087	0.707595	0.957578	ActvsKO
SNW1	1421.16	0.0501556	0.066873	0.750013	0.453247	0.889344	ActvsKO
ITPK1	1437.26	0.119986	0.081336	1.47519	0.140162	0.664103	ActvsKO
DHRS7	529.115	0.111037	0.102164	1.08685	0.277104	0.797629	ActvsKO
PPM1A	1233.55	-0.0575251	0.0605357	-0.950267	0.341976	0.839011	ActvsKO
SIX4	233.856	-0.112785	0.12819	-0.879834	0.378949	0.854436	ActvsKO
GALNT16	50.0733	0.285959	0.223914	1.2771	0.201568	0.737312	ActvsKO
CEP128	311.745	-0.0896854	0.12827	-0.699191	0.484433	0.90051	ActvsKO
ERH	1960.95	0.209561	0.093681	2.23696	0.0252889	0.378854	ActvsKO
HIF1A	6417.81	0.064084	0.0804582	0.796489	0.425748	0.879093	ActvsKO
SUSD6	846.562	-0.0295041	0.0637417	-0.46287	0.643458	0.943218	ActvsKO
SRSF5	3574.5	0.0161653	0.058682	0.275472	0.782953	0.969658	ActvsKO
EIF5	3189.66	-0.128351	0.0663505	-1.93444	0.0530589	0.509668	ActvsKO
DICER1	1252.08	-0.0825048	0.0973424	-0.847573	0.396676	0.865252	ActvsKO
ZFYVE21	755.558	-0.0595417	0.118708	-0.501581	0.615962	0.937304	ActvsKO
MTHFD1	5429.93	0.10501	0.0510868	2.05552	0.0398291	0.448398	ActvsKO
ZC3H14	1947.87	0.0263412	0.0868796	0.303192	0.761744	0.965901	ActvsKO
TELO2	1440.11	-0.0803037	0.133923	-0.599624	0.548757	0.917304	ActvsKO
PCNX1	2187.12	-0.119061	0.0826707	-1.44018	0.149815	0.682635	ActvsKO
GSKIP	316.454	0.039191	0.110963	0.35319	0.723946	0.960631	ActvsKO
VRK1	611.736	-0.0335995	0.103552	-0.32447	0.745582	0.964039	ActvsKO
PSMC1	2170.69	0.0117931	0.0656452	0.179649	0.857428	0.981094	ActvsKO
PAPLN	592.65	-0.00883359	0.102692	-0.08602	0.931451	0.992019	ActvsKO
RPS6KA5	388.304	-0.162726	0.0960773	-1.6937	0.0903225	0.589257	ActvsKO
PPP4R3A	1658.11	-0.0276217	0.0568773	-0.485636	0.627225	0.939529	ActvsKO
C14orf93	170.134	-0.0627286	0.125139	-0.501272	0.616179	0.937304	ActvsKO
PSMB5	2194.03	0.0620244	0.0919761	0.674353	0.500087	0.902702	ActvsKO
YY1	2558.9	-0.0320831	0.0578195	-0.554885	0.578974	0.927627	ActvsKO
ACIN1	5329.52	-0.0472659	0.0778863	-0.606857	0.543946	0.916347	ActvsKO
CCNB1IP1	372.261	0.0806922	0.107953	0.747476	0.454777	0.88981	ActvsKO
TRIP11	2363.59	0.0400756	0.0938169	0.427169	0.669257	0.946498	ActvsKO
APEX1	2910.41	0.0639039	0.0504497	1.26668	0.205268	0.740917	ActvsKO
PABPN1	3998.71	0.00772962	0.0571148	0.135335	0.892347	0.984607	ActvsKO
ARHGAP5	2191.88	-0.00641929	0.113345	-0.0566351	0.954836	0.994311	ActvsKO
CINP	538.457	0.168136	0.0927171	1.81343	0.0697655	0.545506	ActvsKO
SRP54	1588.55	0.0969306	0.0970746	0.998517	0.318029	0.824828	ActvsKO
CHD8	3763.67	-0.0821836	0.0756972	-1.08569	0.277617	0.798243	ActvsKO
PCK2	1382.78	0.188446	0.119147	1.58163	0.113733	0.627166	ActvsKO
PRORP	690.137	-0.283092	0.0903861	-3.13203	0.00173602	0.113032	ActvsKO
DCAF11	1176.56	-0.0681172	0.0555362	-1.22654	0.219997	0.752215	ActvsKO
PSMA6	2073.38	0.0650283	0.0519236	1.25238	0.21043	0.744017	ActvsKO
NFKBIA	755.027	0.0405751	0.087218	0.465215	0.641777	0.942387	ActvsKO
EMC9	401.001	-0.0789839	0.142412	-0.554615	0.579158	0.927627	ActvsKO
PSME2	2846.91	0.192723	0.0586756	3.28454	0.00102148	0.0891465	ActvsKO
BRMS1L	261.679	0.0718564	0.13428	0.535126	0.592563	0.931015	ActvsKO
REC8	1537.79	-0.0336804	0.10802	-0.311797	0.755195	0.965377	ActvsKO
TM9SF1	1494.18	-0.0689744	0.0827399	-0.833629	0.40449	0.867656	ActvsKO
SEC23A	3845.91	0.0291286	0.0813811	0.357928	0.720397	0.959322	ActvsKO
GMPR2	1124.5	-0.0146974	0.0795324	-0.184797	0.853388	0.980603	ActvsKO
PNN	2764.65	-0.0814286	0.0952537	-0.85486	0.392629	0.86367	ActvsKO
RABGGTA	400.153	0.017278	0.108208	0.159674	0.873138	0.982226	ActvsKO
NFATC4	1420.7	-0.221931	0.131542	-1.68716	0.0915732	0.591065	ActvsKO
PLTP	456.635	0.205933	0.0951188	2.16501	0.0303871	0.404326	ActvsKO
PCIF1	850.203	0.0914044	0.0844798	1.08197	0.279267	0.798941	ActvsKO
GSS	2018.76	0.0812531	0.0597985	1.35878	0.174216	0.711096	ActvsKO
TRPC4AP	3054.89	-0.0386558	0.0484111	-0.798491	0.424586	0.878558	ActvsKO
PYGB	5168.15	0.0054931	0.0784082	0.0700578	0.944148	0.992622	ActvsKO
ABHD12	1646.46	0.124373	0.0712648	1.74522	0.0809469	0.574738	ActvsKO
PROCR	651.715	0.290954	0.0866821	3.35657	0.000789159	0.0806167	ActvsKO
GINS1	1200.7	-0.151772	0.0770184	-1.97059	0.0487707	0.492276	ActvsKO
NINL	642.327	-0.0978609	0.0988106	-0.990389	0.321984	0.825535	ActvsKO
CD40	133.551	0.284559	0.150863	1.88621	0.0592669	0.521827	ActvsKO
UQCC1	1019.01	0.050599	0.0751557	0.673256	0.500784	0.903654	ActvsKO
ZMYND8	1798.04	-0.0500584	0.06179	-0.810137	0.417861	0.874015	ActvsKO
IFT52	441.348	0.000126785	0.0792528	0.00159976	0.998724	0.999652	ActvsKO
MYBL2	2705.35	0.136255	0.079175	1.72094	0.0852621	0.579779	ActvsKO
NDRG3	779.342	0.047333	0.0753113	0.628498	0.529678	0.912673	ActvsKO
RAB5IF	1035.2	0.111116	0.070151	1.58395	0.113204	0.627166	ActvsKO
PABPC1L	288.767	-0.449538	0.204595	-2.19722	0.0280051	0.395133	ActvsKO
STK4	2265	-0.0615731	0.0644406	-0.955503	0.339323	0.838496	ActvsKO
SALL4	51.2514	0.416864	0.220924	1.88691	0.0591728	0.521827	ActvsKO
ADNP	2648.89	-0.0846658	0.0620656	-1.36414	0.172525	0.709868	ActvsKO
PFDN4	310.163	0.0920506	0.14939	0.616176	0.537779	0.915085	ActvsKO
CSTF1	843.264	0.0160492	0.0682515	0.235149	0.814093	0.973813	ActvsKO
RAE1	573.332	-0.0053069	0.0772279	-0.0687173	0.945215	0.992626	ActvsKO
TPD52L2	2249.91	0.00145351	0.0682528	0.021296	0.98301	0.997076	ActvsKO
DNAJC5	3159.92	-0.0958835	0.0864528	-1.10909	0.267393	0.788831	ActvsKO
NELFCD	1506.04	0.0360927	0.0657742	0.548737	0.583186	0.928898	ActvsKO
CTSZ	4245.08	0.10055	0.0572927	1.75502	0.079256	0.571975	ActvsKO
PRPF6	2178.44	-0.0707465	0.0900081	-0.786002	0.431867	0.882044	ActvsKO
PRELID3B	1264.98	0.100561	0.11135	0.903105	0.36647	0.850244	ActvsKO
MTG2	651.211	0.0539886	0.0929531	0.580815	0.561365	0.92075	ActvsKO
PSMA7	3313.81	0.0917691	0.070396	1.30361	0.192366	0.724812	ActvsKO
MRGBP	626.606	0.0823271	0.0872165	0.943939	0.345201	0.839417	ActvsKO
TCFL5	233.119	-0.0339997	0.130199	-0.261137	0.793987	0.969968	ActvsKO
DIDO1	2789.1	-0.164356	0.0891133	-1.84435	0.0651327	0.534347	ActvsKO
GID8	1114.65	-0.0323336	0.0605756	-0.533772	0.593499	0.931015	ActvsKO
SLC17A9	259.509	-0.233948	0.118353	-1.9767	0.0480752	0.488165	ActvsKO
ARFGAP1	2038.33	-0.150634	0.103672	-1.45299	0.146226	0.674003	ActvsKO
EEF1A2	1567.07	0.328476	0.0793391	4.14016	3.4707e-05	0.012463	ActvsKO
GMEB2	676.267	-0.141658	0.0931222	-1.52121	0.128207	0.645943	ActvsKO
C20orf27	574.37	0.110094	0.135395	0.81313	0.416144	0.872952	ActvsKO
CDC25B	3791.94	-0.0730674	0.0912636	-0.800619	0.423352	0.876749	ActvsKO
RNF24	490.79	-0.173884	0.0815062	-2.13338	0.0328936	0.417359	ActvsKO
ARFRP1	724.987	-0.207817	0.106582	-1.94983	0.0511961	0.503464	ActvsKO
NDUFAF5	155.141	-0.0794535	0.131987	-0.601979	0.547188	0.917205	ActvsKO
TRIB3	457.104	0.169323	0.111837	1.51402	0.130021	0.648525	ActvsKO
RASSF2	108.84	0.307017	0.162383	1.8907	0.0586649	0.521827	ActvsKO
CSNK2A1	2986.98	0.0273452	0.0610823	0.447678	0.654385	0.945594	ActvsKO
CDS2	1558.39	-0.0560841	0.0609504	-0.920159	0.35749	0.84503	ActvsKO
HM13	3297.46	0.113885	0.0462375	2.46304	0.0137764	0.313054	ActvsKO
SNPH	586.226	-0.0536259	0.100037	-0.536063	0.591915	0.931015	ActvsKO
SEC23B	1846.84	-0.0173108	0.0547866	-0.315968	0.752026	0.964567	ActvsKO
FERMT1	174.485	0.0676349	0.126736	0.533668	0.593571	0.931015	ActvsKO
PLCB4	2116.25	-0.0978255	0.0924532	-1.05811	0.290006	0.802805	ActvsKO
MYL9	9754.45	0.35926	0.0910367	3.94632	7.93625e-05	0.0200095	ActvsKO
TM9SF4	1939.52	-0.0092616	0.0611792	-0.151385	0.879672	0.983129	ActvsKO
CRNKL1	759.489	-0.0091457	0.0683464	-0.133814	0.89355	0.984607	ActvsKO
POFUT1	1760.35	0.0558494	0.062163	0.898434	0.368954	0.850935	ActvsKO
SAMHD1	6734.75	0.0761902	0.0619306	1.23025	0.218603	0.751732	ActvsKO
KIF3B	1322.28	-0.0275629	0.0661072	-0.416943	0.67672	0.948051	ActvsKO
NOP56	2016.97	0.0540019	0.0694109	0.778004	0.436567	0.882696	ActvsKO
MANBAL	856.511	0.246406	0.0733615	3.3588	0.000782829	0.0806167	ActvsKO
IDH3B	1457.33	0.0768207	0.0749223	1.02534	0.305203	0.816771	ActvsKO
MAPRE1	4106.31	0.0391425	0.0510968	0.766047	0.443649	0.884919	ActvsKO
JAG1	596.956	-0.0386796	0.0774964	-0.499116	0.617698	0.937304	ActvsKO
CDK5RAP1	503.287	-0.0590641	0.0868502	-0.680068	0.496461	0.901889	ActvsKO
SNTA1	476.087	-0.00125629	0.132056	-0.00951327	0.99241	0.99782	ActvsKO
TTI1	803.846	0.00536436	0.0693141	0.0773921	0.938312	0.992019	ActvsKO
E2F1	1049.4	-0.0932349	0.111357	-0.837262	0.402445	0.867507	ActvsKO
RPRD1B	571.336	-0.134772	0.0958459	-1.40613	0.159684	0.696452	ActvsKO
PXMP4	408.554	-0.0331285	0.09955	-0.332783	0.739298	0.964039	ActvsKO
CHMP4B	1742.35	0.110147	0.0620018	1.77651	0.0756483	0.559864	ActvsKO
CST3	2295.33	0.159502	0.115868	1.37658	0.168643	0.707734	ActvsKO
ACTR5	144.259	-0.061438	0.139449	-0.440576	0.65952	0.945879	ActvsKO
AHCY	2880.86	0.168486	0.0602209	2.79781	0.00514508	0.196615	ActvsKO
FAM83D	1431.42	0.00998959	0.0635754	0.15713	0.875143	0.982513	ActvsKO
DHX35	310.145	-0.0633982	0.117739	-0.538462	0.590258	0.931015	ActvsKO
DNTTIP1	575.907	0.209688	0.100829	2.07963	0.0375594	0.440672	ActvsKO
PIGU	371.228	0.0891542	0.0876823	1.01679	0.309255	0.819129	ActvsKO
ACOT8	306.834	-0.10992	0.113249	-0.970604	0.331745	0.832521	ActvsKO
APMAP	2102.97	0.0690001	0.0670954	1.02839	0.303767	0.815137	ActvsKO
ZNF516	863.35	-0.10679	0.0944631	-1.13049	0.258268	0.782731	ActvsKO
ADNP2	1179.98	0.00943728	0.0609116	0.154934	0.876873	0.982554	ActvsKO
RBFA	558.945	0.0514028	0.107186	0.479564	0.631537	0.940229	ActvsKO
USP14	2263.24	0.0403808	0.0706991	0.571165	0.567888	0.923052	ActvsKO
VAPA	2234.64	0.070666	0.0601534	1.17476	0.240089	0.769886	ActvsKO
METTL4	321.585	-0.0154288	0.135433	-0.113922	0.9093	0.988899	ActvsKO
LPIN2	1589.55	-0.0856084	0.0544028	-1.5736	0.115579	0.629418	ActvsKO
SMCHD1	2331.43	-0.0677785	0.0872021	-0.777257	0.437007	0.882814	ActvsKO
MYL12A	6796.98	0.336137	0.0822562	4.08646	4.37999e-05	0.0140278	ActvsKO
CEP76	308.849	-0.119905	0.0878806	-1.36441	0.172439	0.709868	ActvsKO
CEP192	1960.38	-0.169862	0.0585246	-2.90241	0.003703	0.171408	ActvsKO
RNMT	1068.04	0.0369042	0.0681027	0.54189	0.587895	0.929713	ActvsKO
SMAD7	948.44	0.0655961	0.0878235	0.746908	0.455119	0.889961	ActvsKO
LAMA1	2177.55	-0.196129	0.0900005	-2.1792	0.0293166	0.402551	ActvsKO
ANKRD12	954.139	-0.0251976	0.120269	-0.209511	0.834049	0.978288	ActvsKO
POLI	277.842	-0.203607	0.119964	-1.69724	0.0896515	0.589257	ActvsKO
MIB1	2429.49	-0.0658718	0.0571488	-1.15264	0.249059	0.778056	ActvsKO
RBBP8	1171.53	0.0868246	0.0645514	1.34505	0.17861	0.713116	ActvsKO
RIOK3	1151.85	-0.0542811	0.0742219	-0.731336	0.464574	0.893842	ActvsKO
CSTF2	597.896	0.0301828	0.0788566	0.382756	0.701901	0.955268	ActvsKO
MXRA5	295.07	-0.00892603	0.140304	-0.0636191	0.949274	0.992779	ActvsKO
PSMD10	1000.8	0.0187049	0.0817299	0.228863	0.818975	0.974814	ActvsKO
ATG4A	157.488	0.178609	0.134025	1.33265	0.182645	0.716258	ActvsKO
STS	565.688	0.0505965	0.0780045	0.648635	0.516574	0.909487	ActvsKO
TBL1X	1500.52	-0.0430762	0.0621184	-0.693453	0.488025	0.901151	ActvsKO
PGRMC1	2362.5	0.162066	0.0797803	2.03141	0.0422138	0.457073	ActvsKO
POLA1	1027.28	-0.0198421	0.0732565	-0.270858	0.7865	0.969658	ActvsKO
MID1	2672.84	0.0406002	0.0632454	0.641947	0.520908	0.910551	ActvsKO
NKAP	288.971	0.111827	0.135784	0.823569	0.410184	0.871535	ActvsKO
NXT2	178.214	0.0701411	0.141142	0.496954	0.619222	0.937496	ActvsKO
ALG13	410.764	-0.137209	0.116818	-1.17455	0.240175	0.769886	ActvsKO
PRPS2	968.205	0.158892	0.0867336	1.83196	0.0669574	0.541231	ActvsKO
MOSPD1	357.605	0.0154127	0.123645	0.124654	0.900798	0.98644	ActvsKO
AMMECR1	850.379	-0.0594836	0.0865924	-0.686938	0.492122	0.90141	ActvsKO
CHRDL1	2728.06	0.0164189	0.0663303	0.247533	0.804496	0.972325	ActvsKO
WDR13	1050.83	-0.0225401	0.0972013	-0.231891	0.816623	0.973938	ActvsKO
SUV39H1	598.016	-0.0554764	0.11491	-0.48278	0.629252	0.939796	ActvsKO
SRPX	140.345	0.00482527	0.177408	0.0271987	0.978301	0.997076	ActvsKO
XIAP	1292.04	-0.151093	0.0667164	-2.26471	0.0235308	0.372181	ActvsKO
STAG2	2683.01	-0.0600022	0.0860598	-0.697215	0.485668	0.90051	ActvsKO
ATP11C	813.629	-0.0672779	0.0931654	-0.722134	0.470212	0.896781	ActvsKO
ABCD1	549.954	0.0559497	0.0786545	0.711335	0.476877	0.89941	ActvsKO
CCDC22	375.481	0.0819824	0.113116	0.724767	0.468595	0.896781	ActvsKO
PLP2	2187.72	0.188502	0.0650328	2.89857	0.00374866	0.171997	ActvsKO
PLS3	6416.54	0.0740644	0.0686649	1.07864	0.28075	0.799162	ActvsKO
NAA10	980.954	0.117864	0.0984454	1.19725	0.231207	0.759326	ActvsKO
ELF4	1789.87	-0.00630093	0.0563364	-0.111845	0.910947	0.989705	ActvsKO
SMARCA1	2721.12	0.00137088	0.0646357	0.0212093	0.983079	0.997076	ActvsKO
RBBP7	2878.38	0.0848199	0.0724892	1.1701	0.241959	0.770929	ActvsKO
KCND1	568.2	-0.0188667	0.0714119	-0.264196	0.791629	0.969968	ActvsKO
SLC25A14	118.03	-0.0128654	0.151167	-0.0851069	0.932176	0.992019	ActvsKO
FMR1	1437.95	-0.0139152	0.0940451	-0.147963	0.882372	0.984289	ActvsKO
PIM2	345.564	-0.00602866	0.0812889	-0.0741634	0.94088	0.992119	ActvsKO
SCML2	269.821	-0.0604936	0.135	-0.448101	0.65408	0.945594	ActvsKO
SLC35A2	868.324	0.14181	0.0760499	1.8647	0.0622233	0.531067	ActvsKO
PQBP1	1012.13	0.0447985	0.0892538	0.501922	0.615722	0.937304	ActvsKO
PCSK1N	187.135	0.125549	0.203793	0.616062	0.537854	0.915085	ActvsKO
EMD	812.52	0.123359	0.0818443	1.50723	0.131751	0.65165	ActvsKO
TAZ	350.361	-0.145999	0.105819	-1.37971	0.167677	0.706604	ActvsKO
PGK1	4917.58	0.119279	0.0581259	2.05208	0.0401616	0.448398	ActvsKO
MAGT1	2167.46	-0.0868431	0.0595789	-1.45762	0.144947	0.671731	ActvsKO
SMS	3322.57	0.0420194	0.0517706	0.811647	0.416994	0.873355	ActvsKO
UBL4A	613.075	0.0486104	0.0859654	0.565465	0.571757	0.923572	ActvsKO
CD99L2	1563.87	0.132771	0.0751503	1.76674	0.077272	0.566629	ActvsKO
EEA1	1845.09	-0.0867585	0.119286	-0.727313	0.467034	0.894948	ActvsKO
RP2	627.864	0.0233246	0.084994	0.274426	0.783757	0.969658	ActvsKO
JADE3	331.601	-0.0515449	0.0985035	-0.52328	0.600779	0.933137	ActvsKO
CDK16	3026.87	0.091424	0.0499577	1.83003	0.0672459	0.541779	ActvsKO
USP11	2685.52	0.0201959	0.0495611	0.407494	0.683645	0.950126	ActvsKO
HTATSF1	984.421	0.012112	0.076945	0.157412	0.87492	0.982513	ActvsKO
TIMP1	1812.39	0.158813	0.0633941	2.50516	0.0122394	0.2966	ActvsKO
KLHL4	308.094	0.027778	0.105948	0.262185	0.793179	0.969968	ActvsKO
FGD1	932.517	0.0126424	0.0864464	0.146246	0.883727	0.984607	ActvsKO
PIN4	163.686	-0.080019	0.135746	-0.589475	0.555542	0.919741	ActvsKO
PORCN	174.85	-0.00923759	0.144537	-0.0639115	0.949041	0.992779	ActvsKO
MAGED2	3826.15	0.0136839	0.0737165	0.185629	0.852735	0.980603	ActvsKO
RBM3	4359.93	0.117381	0.0647516	1.81279	0.069864	0.545506	ActvsKO
SRPX2	219.266	0.00509638	0.104618	0.0487141	0.961147	0.995681	ActvsKO
SYTL4	314.729	-0.0675801	0.0903285	-0.74816	0.454364	0.88981	ActvsKO
CENPI	930.444	-0.194495	0.0753172	-2.58234	0.00981327	0.263093	ActvsKO
PBDC1	370.272	0.00512421	0.100634	0.0509192	0.95939	0.995297	ActvsKO
GLA	605.07	0.0209643	0.0873305	0.240057	0.810286	0.973813	ActvsKO
ARMCX3	1321.2	-0.0853633	0.0758976	-1.12472	0.260709	0.784867	ActvsKO
BEX4	708.535	0.12169	0.106683	1.14067	0.254007	0.780559	ActvsKO
NALCN	210.617	-0.129053	0.11499	-1.1223	0.261734	0.784867	ActvsKO
NDFIP2	1352.09	0.023195	0.079933	0.29018	0.771678	0.968071	ActvsKO
FNDC3A	2427.81	0.00675195	0.0823142	0.0820265	0.934626	0.992019	ActvsKO
CDADC1	111.322	0.0846543	0.154679	0.54729	0.58418	0.929291	ActvsKO
CAB39L	133.593	0.00821561	0.137223	0.0598705	0.952259	0.993596	ActvsKO
KLF5	1008.83	0.103107	0.0605029	1.70416	0.0883505	0.586751	ActvsKO
STK24	2162.95	0.059023	0.0620078	0.951864	0.341166	0.838948	ActvsKO
DNAJC3	1940.34	-0.0284057	0.0945293	-0.300496	0.763799	0.966003	ActvsKO
UGGT2	647.146	-0.0890357	0.0871172	-1.02202	0.306771	0.817287	ActvsKO
ARHGEF7	1670.99	-0.00462314	0.0540895	-0.085472	0.931886	0.992019	ActvsKO
PARP4	4028.05	-0.0615843	0.0652378	-0.943997	0.345171	0.839417	ActvsKO
SUPT20H	1397.6	-0.0448799	0.091704	-0.4894	0.624559	0.938739	ActvsKO
MRPS31	225.672	-0.000720329	0.13636	-0.00528255	0.995785	0.999111	ActvsKO
SLC25A15	247.302	0.089675	0.106451	0.842405	0.399562	0.866544	ActvsKO
KPNA3	1663.87	0.0283992	0.0950154	0.298891	0.765023	0.966003	ActvsKO
VWA8	387.532	-0.133551	0.103807	-1.28652	0.198261	0.733411	ActvsKO
DGKH	850.139	-0.0201434	0.111293	-0.180994	0.856372	0.981094	ActvsKO
KATNAL1	1357.24	-0.0454685	0.0797652	-0.570029	0.568658	0.923074	ActvsKO
INTS6	1077.92	-0.0896837	0.0782861	-1.14559	0.251965	0.77999	ActvsKO
MEDAG	63.0297	-0.233561	0.192252	-1.21487	0.224415	0.75506	ActvsKO
TSC22D1	1855.9	0.038391	0.0615993	0.623238	0.533128	0.913694	ActvsKO
CLN5	401.21	-0.0157495	0.109565	-0.143746	0.885701	0.984607	ActvsKO
MSLN	4778.98	0.115715	0.0984762	1.17506	0.239972	0.769886	ActvsKO
MGRN1	2220.18	0.00589532	0.085514	0.0689398	0.945038	0.992622	ActvsKO
ZNF629	1723.01	-0.0301779	0.0598301	-0.504394	0.613984	0.937304	ActvsKO
TRADD	400.677	-0.156012	0.14326	-1.08901	0.276149	0.796583	ActvsKO
HSF4	214.892	-0.425278	0.224914	-1.89084	0.0586453	0.521827	ActvsKO
MAPK3	1213.24	0.149254	0.0808278	1.84656	0.0648107	0.533539	ActvsKO
PHKB	1496.87	-0.0309348	0.0616603	-0.501697	0.615881	0.937304	ActvsKO
LYRM1	204.782	0.0905913	0.117739	0.769421	0.441643	0.883654	ActvsKO
NUTF2	2204.79	0.243723	0.0619496	3.93422	8.34665e-05	0.0206058	ActvsKO
NUP93	1845.08	0.0867162	0.0634572	1.36653	0.171773	0.709449	ActvsKO
CENPT	1113.69	-0.132836	0.127717	-1.04008	0.298301	0.810056	ActvsKO
NFAT5	2363.56	-0.0754214	0.0988972	-0.762624	0.445687	0.884919	ActvsKO
LONP2	1866.09	-0.0684075	0.0510117	-1.34102	0.179915	0.715914	ActvsKO
N4BP1	1461.8	-0.0741779	0.059545	-1.24574	0.212858	0.747143	ActvsKO
ARL2BP	1274.37	0.0750924	0.069031	1.08781	0.27668	0.797533	ActvsKO
PLLP	87.8103	-0.289417	0.21134	-1.36944	0.170862	0.708664	ActvsKO
DHODH	180.077	-0.0731507	0.135531	-0.539732	0.589382	0.930727	ActvsKO
CTCF	1792.38	-0.0440628	0.0682796	-0.64533	0.518714	0.909822	ActvsKO
ACD	433.571	0.051117	0.0965466	0.529454	0.59649	0.931771	ActvsKO
POLR2C	1156.01	0.0759557	0.058763	1.29258	0.196157	0.729826	ActvsKO
ZNF821	167.828	-0.0426637	0.151171	-0.282221	0.777774	0.968368	ActvsKO
MMP15	271.725	0.482042	0.147808	3.26127	0.00110913	0.0912722	ActvsKO
USB1	1738.85	0.0270622	0.0686737	0.394069	0.69353	0.952644	ActvsKO
CYB5B	3026.23	0.0390359	0.0548668	0.711466	0.476795	0.89941	ActvsKO
CCDC113	111.429	-0.0941021	0.179565	-0.524056	0.600239	0.933137	ActvsKO
NME3	454.703	-0.0213205	0.13668	-0.155988	0.876042	0.982546	ActvsKO
NDRG4	173.107	-0.16361	0.140235	-1.16668	0.243339	0.773078	ActvsKO
PSMD7	1477.74	0.201591	0.0677226	2.97671	0.00291355	0.15164	ActvsKO
SETD6	239.46	-0.163816	0.15474	-1.05865	0.289758	0.802805	ActvsKO
SLC38A7	649.546	0.00372048	0.0869666	0.0427806	0.965876	0.995915	ActvsKO
VAC14	1265.09	-0.00471754	0.0738868	-0.0638481	0.949091	0.992779	ActvsKO
HAS3	454.448	-0.124474	0.0920357	-1.35246	0.176229	0.712677	ActvsKO
TANGO6	788.672	-0.0303091	0.0742496	-0.408206	0.683123	0.950126	ActvsKO
COG4	1691.05	-0.00309027	0.0711488	-0.0434339	0.965356	0.995915	ActvsKO
SLC7A6OS	441.321	0.00684249	0.0786485	0.0870009	0.930671	0.992019	ActvsKO
SLC7A6	989.052	-0.066586	0.0774395	-0.859845	0.389874	0.862209	ActvsKO
PLA2G15	572.155	0.0420318	0.0786396	0.534487	0.593005	0.931015	ActvsKO
WDR59	760.695	-0.00528413	0.0832225	-0.063494	0.949373	0.992779	ActvsKO
MON1B	1527.36	-0.104625	0.0773696	-1.35227	0.176289	0.712677	ActvsKO
CMC2	484.139	-0.0270361	0.0847913	-0.318855	0.749837	0.964039	ActvsKO
AXIN1	953.755	0.0386636	0.110078	0.351239	0.725409	0.960992	ActvsKO
HCFC1R1	986.467	-0.014966	0.112967	-0.132482	0.894603	0.985013	ActvsKO
NPRL3	944.042	-0.036412	0.0703286	-0.517741	0.604639	0.933913	ActvsKO
MLYCD	326.975	-0.096965	0.122709	-0.790205	0.429408	0.880751	ActvsKO
MPG	844.505	0.0565304	0.140611	0.402034	0.687659	0.95088	ActvsKO
HSDL1	801.425	-0.0671428	0.0634696	-1.05787	0.290114	0.802805	ActvsKO
TAF1C	1127.97	-0.21266	0.144115	-1.47563	0.140043	0.664067	ActvsKO
NAGPA	257.558	-0.00906357	0.120178	-0.0754181	0.939882	0.992019	ActvsKO
COTL1	5511.57	0.166873	0.0729923	2.28617	0.0222441	0.361763	ActvsKO
USP10	2512.85	0.03515	0.047151	0.745476	0.455984	0.890322	ActvsKO
CRISPLD2	1835	0.213021	0.0545581	3.90447	9.44302e-05	0.0219411	ActvsKO
TSC2	2196.07	-0.106442	0.0812746	-1.30966	0.190309	0.723869	ActvsKO
ZNF500	319.65	-0.0535974	0.120992	-0.442985	0.657777	0.945737	ActvsKO
NME4	2090.7	0.152264	0.0918169	1.65834	0.0972487	0.59788	ActvsKO
ABCC1	4463.27	-0.0535612	0.0682	-0.785355	0.432246	0.882079	ActvsKO
NOMO3	1647.91	-0.013261	0.0980885	-0.135194	0.892459	0.984607	ActvsKO
LMF1	166.256	-0.0632111	0.155199	-0.407292	0.683794	0.950126	ActvsKO
CIAO3	585.281	-0.18221	0.123913	-1.47047	0.141435	0.665145	ActvsKO
MTHFSD	285.157	-0.093363	0.102184	-0.913676	0.360887	0.846664	ActvsKO
CLCN7	2618.62	-0.0276509	0.0889971	-0.310694	0.756033	0.965377	ActvsKO
HAGHL	184.105	-0.316358	0.198812	-1.59125	0.111554	0.623636	ActvsKO
ANTKMT	430.43	-0.13877	0.179557	-0.772846	0.439614	0.883455	ActvsKO
SLC7A5	7468.53	0.274118	0.0785087	3.49157	0.000480199	0.0586635	ActvsKO
METRN	241.453	-0.101476	0.172184	-0.589345	0.55563	0.919741	ActvsKO
FBXO31	859.123	-0.0925602	0.086489	-1.0702	0.284531	0.801051	ActvsKO
STUB1	1735.55	-0.00994257	0.11018	-0.0902395	0.928097	0.992001	ActvsKO
NUBP1	461.731	0.0548928	0.094355	0.581769	0.560723	0.920478	ActvsKO
UBE2I	2544.43	0.0641732	0.0500535	1.28209	0.19981	0.735326	ActvsKO
EEF2K	1255.82	-0.078934	0.0605273	-1.30411	0.192197	0.724812	ActvsKO
CAPN15	1812.59	-0.0514909	0.112632	-0.457158	0.647557	0.944036	ActvsKO
PIEZO1	7513.15	-0.0579956	0.0893946	-0.64876	0.516494	0.909487	ActvsKO
GSPT1	3320.5	-0.0224021	0.0546843	-0.409662	0.682054	0.94976	ActvsKO
ZNF174	196.284	0.0682944	0.133219	0.512648	0.608198	0.935723	ActvsKO
CLUAP1	399.916	-0.0479805	0.0967119	-0.496118	0.619811	0.93767	ActvsKO
UBFD1	2148.18	-0.0430628	0.0516833	-0.833204	0.404729	0.867799	ActvsKO
EARS2	576.866	0.096209	0.094559	1.01745	0.30894	0.818957	ActvsKO
ELOB	1873.99	0.224274	0.129603	1.73046	0.0835474	0.575997	ActvsKO
[truncated: 9,852 more rows]
