# Supplementary material for: ADAMTS12 promotes fibrosis by restructuring extracellular matrix to enable activation of injury-responsive fibroblasts
Source: J Clin Invest. 2024 Sep 17;134(18):e170246. doi: 10.1172/JCI170246 (PMC11405035; doi:10.1172/JCI170246)
Supplement: Supplemental table 12 [file jci-134-170246-s071.xls]

## Sheet: Supp. table 6 - DEGs Bulk Seq W
ID	base,Meanx	log2FC	lfc,SE	t	pval	adj,pval	index
TSPAN6	393.405	-0.187754	0.107799	-1.7417	0.081561	0.578367	ActvsInact
DPM1	584.502	-0.116457	0.110163	-1.05714	0.29045	0.758754	ActvsInact
SCYL3	230.282	-0.165106	0.134648	-1.2262	0.220122	0.7181	ActvsInact
C1orf112	357.231	-0.0446536	0.140929	-0.316851	0.751357	0.948576	ActvsInact
CFH	2209.35	-0.011304	0.0791181	-0.142875	0.886389	0.97667	ActvsInact
FUCA2	2817.93	0.00576885	0.0609656	0.0946247	0.924613	0.986021	ActvsInact
GCLC	679.331	-0.0753959	0.0834463	-0.903527	0.366246	0.801987	ActvsInact
NFYA	592.393	-0.144859	0.082541	-1.755	0.0792594	0.577164	ActvsInact
STPG1	113.254	-0.251491	0.174824	-1.43853	0.150282	0.661432	ActvsInact
NIPAL3	1128.84	-0.0837262	0.0746205	-1.12203	0.261851	0.744328	ActvsInact
LAS1L	1229.64	0.0971138	0.0595966	1.62952	0.103203	0.607519	ActvsInact
ENPP4	359.657	-0.0318348	0.1102	-0.288881	0.772672	0.952478	ActvsInact
SEMA3F	616.788	0.2823	0.110737	2.54927	0.0107948	0.307495	ActvsInact
ANKIB1	2505.19	-0.0370091	0.0509119	-0.726924	0.467272	0.847606	ActvsInact
CYP51A1	6448.97	-0.169325	0.0524217	-3.23006	0.00123765	0.111127	ActvsInact
KRIT1	566.175	-0.0357026	0.151484	-0.235685	0.813677	0.961434	ActvsInact
RAD52	234.442	-0.183545	0.114517	-1.60277	0.108984	0.618814	ActvsInact
BAD	744.006	0.0592598	0.110455	0.536504	0.59161	0.892024	ActvsInact
LAP3	3124.14	0.119844	0.0752245	1.59315	0.111127	0.622058	ActvsInact
CD99	2952.6	-0.109278	0.110019	-0.993268	0.320579	0.7778	ActvsInact
HECW1	98.761	0.392865	0.173712	2.26159	0.0237228	0.403322	ActvsInact
MAD1L1	904.709	0.0658534	0.0963017	0.683824	0.494086	0.860259	ActvsInact
LASP1	13561.5	0.0723972	0.0588838	1.22949	0.218887	0.7181	ActvsInact
SNX11	719.448	0.0558117	0.0972795	0.573725	0.566154	0.886761	ActvsInact
M6PR	2257.48	-0.00207466	0.0501333	-0.0413829	0.966991	0.995373	ActvsInact
KLHL13	322.096	-0.119601	0.107293	-1.11471	0.264975	0.746306	ActvsInact
DBNDD1	297.157	0.0643737	0.155756	0.4133	0.679387	0.923356	ActvsInact
ALS2	2157.59	-0.0408798	0.0715078	-0.571682	0.567537	0.886761	ActvsInact
CASP10	411.551	-0.0798165	0.109536	-0.728678	0.466199	0.847606	ActvsInact
CFLAR	2443.08	-0.0170042	0.0614615	-0.276663	0.782039	0.955176	ActvsInact
TFPI	2738.52	-0.0802221	0.145507	-0.551329	0.581408	0.888756	ActvsInact
NDUFAF7	200.337	-0.109354	0.148599	-0.735901	0.461791	0.845392	ActvsInact
RBM5	1881.82	0.0202608	0.0902932	0.224389	0.822454	0.96391	ActvsInact
ARF5	1203.07	0.122079	0.103922	1.17471	0.24011	0.732153	ActvsInact
SARM1	146.972	0.227228	0.170326	1.33408	0.182178	0.698845	ActvsInact
POLDIP2	2290.72	0.0816713	0.0803056	1.01701	0.309151	0.769775	ActvsInact
PLXND1	2355.39	0.25437	0.0695726	3.65619	0.000255994	0.0452765	ActvsInact
AK2	2904.64	-0.0119929	0.0778185	-0.154113	0.877521	0.975205	ActvsInact
FKBP4	2494.89	0.0328692	0.0640338	0.51331	0.607734	0.898087	ActvsInact
KDM1A	3414.59	0.114657	0.0548471	2.09048	0.0365743	0.458162	ActvsInact
RBM6	1766.51	-0.0131397	0.0838996	-0.156612	0.875551	0.975205	ActvsInact
CAMKK1	283.139	0.284962	0.127588	2.23345	0.025519	0.412898	ActvsInact
RECQL	1941.41	-0.0598522	0.0815382	-0.734039	0.462925	0.846219	ActvsInact
VPS50	531.815	-0.0347586	0.101478	-0.342521	0.731959	0.941464	ActvsInact
ARHGAP33	373.61	0.0312242	0.16461	0.189685	0.849556	0.970429	ActvsInact
NDUFAB1	397.249	-0.136577	0.174111	-0.784427	0.43279	0.830052	ActvsInact
SLC25A13	454.057	-0.0365521	0.0788395	-0.463626	0.642915	0.910903	ActvsInact
ST7	445.42	0.0715491	0.121549	0.588644	0.5561	0.883973	ActvsInact
CDC27	2691.14	-0.0770226	0.121483	-0.634021	0.526067	0.870777	ActvsInact
HCCS	707.399	-0.0775704	0.0729709	-1.06303	0.287767	0.757955	ActvsInact
DVL2	2201.38	-0.000850051	0.0715585	-0.0118791	0.990522	0.998106	ActvsInact
UPF1	3395.48	0.0255941	0.0924191	0.276935	0.78183	0.955123	ActvsInact
SKAP2	1219.72	-0.0834002	0.109918	-0.758747	0.448004	0.837474	ActvsInact
SLC25A5	4918.9	0.0050116	0.0577937	0.0867153	0.930898	0.988086	ActvsInact
MCUB	587.54	-0.0128174	0.0893419	-0.143465	0.885923	0.97667	ActvsInact
HOXA11	225.007	-0.081196	0.112272	-0.723211	0.46955	0.847606	ActvsInact
POLR2J	779.432	-0.120346	0.0922523	-1.30453	0.192053	0.704634	ActvsInact
DHX33	837.768	0.0276089	0.071613	0.385529	0.699845	0.929102	ActvsInact
LIG3	914.827	0.0698058	0.0690118	1.0115	0.311775	0.772118	ActvsInact
RPAP3	697.038	-0.139366	0.111984	-1.24452	0.213308	0.71723	ActvsInact
REXO5	264.591	0.0900985	0.115678	0.778873	0.436055	0.832592	ActvsInact
CIAPIN1	1070.15	0.078919	0.0729094	1.08243	0.279064	0.75296	ActvsInact
SPPL2B	907.097	0.0889851	0.148601	0.598818	0.549294	0.881598	ActvsInact
FAM214B	681.684	0.0680965	0.101366	0.671788	0.501719	0.862653	ActvsInact
COPZ2	741.786	0.0392911	0.0832219	0.472125	0.636838	0.90893	ActvsInact
MSL3	585.017	0.0198294	0.0824308	0.240558	0.809898	0.960497	ActvsInact
CREBBP	4940.42	0.0560221	0.0763948	0.733323	0.463361	0.846219	ActvsInact
TSPOAP1	124.578	0.0589284	0.20969	0.281027	0.77869	0.954336	ActvsInact
GCFC2	474.893	0.00105383	0.114943	0.00916824	0.992685	0.998303	ActvsInact
WDR54	346.058	0.0771253	0.10742	0.717976	0.472772	0.848326	ActvsInact
CROT	260.528	-0.124831	0.120631	-1.03482	0.300753	0.763088	ActvsInact
KMT2E	1995.69	-0.0621576	0.106811	-0.581942	0.560606	0.884971	ActvsInact
RHBDD2	762.409	0.194792	0.108289	1.79882	0.0720469	0.565027	ActvsInact
IBTK	2087.15	-0.0814597	0.0963378	-0.845563	0.397797	0.816965	ActvsInact
ZNF195	289.959	-0.0288173	0.12084	-0.238474	0.811513	0.960809	ActvsInact
MYCBP2	2361.39	-0.0228701	0.117991	-0.193829	0.846309	0.970366	ActvsInact
FBXL3	1286.45	-0.137774	0.086089	-1.60037	0.109516	0.619459	ActvsInact
PDK2	718.742	0.111622	0.0763962	1.4611	0.143988	0.657918	ActvsInact
ITGA3	18200.1	0.141896	0.0761115	1.86431	0.0622776	0.541445	ActvsInact
ZFX	1483.03	-0.172483	0.0892608	-1.93235	0.0533161	0.513486	ActvsInact
LAMP2	2365.89	-0.0977732	0.116407	-0.839927	0.40095	0.817032	ActvsInact
GDE1	1613.34	0.00647037	0.0657144	0.098462	0.921565	0.985165	ActvsInact
REX1BD	436.963	0.000977514	0.133025	0.00734836	0.994137	0.998628	ActvsInact
CRLF1	19.8299	-0.527007	0.381427	-1.38167	0.167073	0.684582	ActvsInact
OSBPL7	388.22	0.191854	0.106348	1.80401	0.0712294	0.56159	ActvsInact
TMEM98	754.137	0.127201	0.0926078	1.37354	0.169583	0.687759	ActvsInact
MAP3K14	305.048	0.140873	0.135191	1.04203	0.2974	0.761892	ActvsInact
TMEM132A	595.108	0.0415304	0.119331	0.348028	0.727819	0.939505	ActvsInact
AP2B1	8216.01	0.0278542	0.0511995	0.544032	0.586419	0.890132	ActvsInact
ZNF263	532.699	0.0488497	0.0960151	0.508771	0.610913	0.89907	ActvsInact
SPATA20	868.377	0.222691	0.0989026	2.25162	0.0243461	0.406914	ActvsInact
TNFRSF12A	5146.28	0.0376177	0.0901384	0.417333	0.676435	0.922528	ActvsInact
MAP3K9	705.878	-0.0408909	0.0718277	-0.569291	0.569159	0.886761	ActvsInact
RALA	919.808	-0.195471	0.113164	-1.72732	0.0841102	0.58321	ActvsInact
BAIAP2L1	508.272	0.00287251	0.0932203	0.0308142	0.975418	0.996884	ActvsInact
KDM7A	49.5282	-0.316951	0.258605	-1.22562	0.220342	0.71811	ActvsInact
ETV1	196.19	-0.207004	0.1488	-1.39115	0.16418	0.68004	ActvsInact
AGK	590.584	0.0547296	0.0805165	0.679732	0.496674	0.861222	ActvsInact
ALDH3B1	1618.98	0.155683	0.0960048	1.62161	0.104886	0.608511	ActvsInact
PHTF2	1523.18	-0.170477	0.115585	-1.47491	0.140237	0.653742	ActvsInact
FARP2	1143.71	-0.030302	0.072768	-0.41642	0.677103	0.922528	ActvsInact
GGCT	507.99	-0.112213	0.12163	-0.922576	0.356228	0.796322	ActvsInact
DBF4	560.564	-0.0923137	0.1148	-0.804127	0.421324	0.82718	ActvsInact
TBXA2R	130.123	0.0167313	0.161516	0.103589	0.917495	0.98379	ActvsInact
IFRD1	730.538	-0.063617	0.0865	-0.735457	0.462061	0.845625	ActvsInact
COX10	326.003	0.0767399	0.112089	0.684636	0.493574	0.860157	ActvsInact
GTF2IRD1	1050.19	0.190906	0.0828268	2.30488	0.0211732	0.385878	ActvsInact
PAF1	2352.36	0.0430863	0.0655624	0.65718	0.511065	0.864173	ActvsInact
VPS41	1205.55	-0.122793	0.0744352	-1.64967	0.0990108	0.60109	ActvsInact
ELAC2	2134.99	0.101694	0.0700457	1.45182	0.146551	0.658452	ActvsInact
ARSD	699.813	0.0425659	0.0969874	0.43888	0.660748	0.917762	ActvsInact
PNPLA4	144.787	0.092764	0.151711	0.611452	0.5409	0.878174	ActvsInact
ADIPOR2	2425.59	-0.068075	0.0638347	-1.06643	0.286231	0.757444	ActvsInact
MARK4	1368.22	0.04604	0.0727173	0.633137	0.526644	0.871367	ActvsInact
CCDC124	1089.01	-0.134547	0.0946348	-1.42175	0.1551	0.666667	ActvsInact
PAFAH1B1	3715.83	-0.0841296	0.0519133	-1.62058	0.105108	0.608511	ActvsInact
KIAA0100	6715.86	0.101622	0.0615358	1.65143	0.0986504	0.60109	ActvsInact
TRAPPC6A	139.737	-0.0420257	0.156149	-0.269138	0.787824	0.956364	ActvsInact
ST7L	309.141	-0.0636421	0.10312	-0.617168	0.537124	0.876349	ActvsInact
PAX6	288.447	-0.0190864	0.123242	-0.154869	0.876924	0.975205	ActvsInact
RPUSD1	695.72	0.141488	0.15534	0.910827	0.362386	0.799251	ActvsInact
RHBDF1	826.267	0.200105	0.1014	1.97342	0.0484481	0.500974	ActvsInact
LUC7L	657.205	-0.0836066	0.0972098	-0.860064	0.389754	0.814713	ActvsInact
TSR3	818.573	0.158036	0.151128	1.04571	0.295694	0.76096	ActvsInact
PIGQ	1425.99	0.163859	0.123091	1.3312	0.183125	0.698845	ActvsInact
CRAMP1	1260.05	0.0650038	0.0964952	0.673648	0.500535	0.862653	ActvsInact
TEAD3	1412.11	0.0566344	0.0889576	0.636646	0.524356	0.869973	ActvsInact
DNAJC11	1877.4	0.00148458	0.0689299	0.0215375	0.982817	0.998106	ActvsInact
MYLIP	174.313	0.30916	0.166606	1.85563	0.0635059	0.54271	ActvsInact
E2F2	255.916	0.134027	0.165407	0.810291	0.417773	0.826806	ActvsInact
PSMB1	1890	-0.00721008	0.0922621	-0.0781478	0.93771	0.989682	ActvsInact
JARID2	702.159	0.0245906	0.0992305	0.247813	0.804279	0.958816	ActvsInact
CDKL5	193.101	-0.179064	0.113942	-1.57154	0.116058	0.626978	ActvsInact
CDK11A	515.965	-0.0675502	0.137626	-0.490823	0.623552	0.904786	ActvsInact
NADK	1808.22	0.0584424	0.082502	0.708375	0.478712	0.852578	ActvsInact
CYTH3	2602.86	0.0650617	0.0564793	1.15196	0.249339	0.735056	ActvsInact
SYPL1	1124.4	-0.128971	0.111925	-1.1523	0.249199	0.735056	ActvsInact
CYB561	210.163	0.0199996	0.125014	0.159979	0.872898	0.97427	ActvsInact
SPAG9	2892.94	-0.0218615	0.0670038	-0.326273	0.744218	0.945655	ActvsInact
CELSR3	471.858	0.272687	0.115587	2.35915	0.0183167	0.366226	ActvsInact
AASS	654.261	-0.181591	0.116842	-1.55416	0.120147	0.63125	ActvsInact
SS18L2	162.461	0.0696497	0.158412	0.439675	0.660173	0.917749	ActvsInact
MPND	164.951	-0.0896423	0.146	-0.613986	0.539224	0.877524	ActvsInact
CRY1	976.446	0.0490882	0.0783814	0.626274	0.531135	0.873656	ActvsInact
NFIX	6956.9	0.0245769	0.0623554	0.394143	0.693476	0.927549	ActvsInact
ST3GAL1	172.105	-0.0633798	0.155791	-0.406824	0.684137	0.925395	ActvsInact
IL32	1320.91	-0.0665749	0.110149	-0.604409	0.545571	0.881255	ActvsInact
PKD1	4399.73	0.302904	0.131155	2.30952	0.020915	0.385878	ActvsInact
MED24	1469.22	0.170411	0.075585	2.25456	0.0241612	0.405903	ActvsInact
RHOBTB2	750.713	0.085373	0.0801951	1.06457	0.287072	0.757929	ActvsInact
HEATR5B	710.356	-0.0978523	0.100767	-0.971076	0.33151	0.782579	ActvsInact
SEC62	2112.34	-0.167694	0.124991	-1.34165	0.179711	0.696355	ActvsInact
RPS20	6902.69	-0.1393	0.0677702	-2.05547	0.0398336	0.469769	ActvsInact
CSDE1	10707.4	-0.135479	0.0747828	-1.81163	0.070043	0.559306	ActvsInact
UBE3C	2896.67	-0.0482378	0.0571213	-0.84448	0.398401	0.81701	ActvsInact
REV3L	1212.23	-0.12644	0.123298	-1.02548	0.305136	0.765995	ActvsInact
FAM76A	343.719	0.0441897	0.103347	0.427584	0.668954	0.921376	ActvsInact
POMT2	472.837	0.0446042	0.0948256	0.470382	0.638082	0.909327	ActvsInact
VTA1	1252.99	-0.118333	0.121508	-0.973872	0.33012	0.781971	ActvsInact
BAZ1B	5762.37	-0.0482383	0.0598474	-0.806022	0.42023	0.82718	ActvsInact
RANBP9	1498.45	0.0275969	0.0894425	0.308543	0.757669	0.950086	ActvsInact
SPRTN	407.337	0.0980981	0.0898366	1.09196	0.27485	0.750794	ActvsInact
EEF1AKNMT	1153.02	0.0550884	0.0903825	0.609503	0.542191	0.879289	ActvsInact
DYRK4	146.892	-0.22524	0.15212	-1.48067	0.138694	0.653279	ActvsInact
ZNF207	3081.95	-0.0132731	0.0790718	-0.167861	0.866692	0.973396	ActvsInact
UQCRC1	3786.72	0.149512	0.0914045	1.63572	0.101899	0.60701	ActvsInact
STARD3NL	883.111	-0.110003	0.0796064	-1.38184	0.167021	0.684582	ActvsInact
CD9	1340.64	0.0199238	0.0725839	0.274494	0.783705	0.955501	ActvsInact
NCAPD2	5899.21	0.0609005	0.0652233	0.933722	0.350447	0.792719	ActvsInact
IFFO1	583.31	0.00145713	0.14469	0.0100707	0.991965	0.998283	ActvsInact
NISCH	2796.57	0.204115	0.0993791	2.0539	0.0399855	0.470067	ActvsInact
FUZ	472.175	0.105746	0.119581	0.88431	0.376529	0.807206	ActvsInact
IDS	2209.07	-0.0852084	0.0943682	-0.902936	0.36656	0.802167	ActvsInact
ZNF200	213.028	0.138914	0.124043	1.11988	0.262765	0.744387	ActvsInact
LRRC23	131.865	0.355492	0.194448	1.82821	0.0675182	0.554848	ActvsInact
HFE	570.339	-0.164588	0.0830528	-1.98172	0.0475105	0.49823	ActvsInact
SCMH1	938.458	0.119258	0.0887558	1.34366	0.179057	0.696355	ActvsInact
FYN	847.56	0.122021	0.0813188	1.50053	0.133478	0.646665	ActvsInact
HIVEP2	883.912	0.0796542	0.0843985	0.943787	0.345278	0.790895	ActvsInact
ELOA	1569.41	-0.0637102	0.0681822	-0.934411	0.350092	0.792374	ActvsInact
LYPLA2	1156.61	0.155635	0.0958189	1.62427	0.104319	0.608511	ActvsInact
CLCN6	781.179	0.027216	0.0981524	0.277283	0.781563	0.955066	ActvsInact
MRC2	5633.86	0.114444	0.0870022	1.31541	0.188372	0.702414	ActvsInact
TSPAN9	727.857	0.123087	0.0868968	1.41647	0.156637	0.668826	ActvsInact
BTBD7	1489.77	0.00515715	0.0862465	0.0597954	0.952319	0.991563	ActvsInact
APBA3	239.754	0.120505	0.144977	0.831201	0.40586	0.820024	ActvsInact
MKS1	260.342	0.14579	0.120616	1.20872	0.226772	0.722094	ActvsInact
ABHD5	454.836	0.0789727	0.123653	0.638664	0.523041	0.869534	ActvsInact
AKAP8L	1275.07	-0.0589955	0.104192	-0.566219	0.571245	0.886972	ActvsInact
MBTD1	388.107	-0.0585893	0.101947	-0.574703	0.565492	0.886761	ActvsInact
UTP18	632.585	-0.018792	0.0837273	-0.224444	0.822412	0.96391	ActvsInact
RNF216	2529.85	0.0747417	0.0480568	1.55528	0.11988	0.63125	ActvsInact
TTC19	726.433	-0.0941185	0.0654352	-1.43835	0.150336	0.661432	ActvsInact
PTBP1	8343.67	0.0281503	0.0481291	0.584892	0.55862	0.884934	ActvsInact
DPF1	129.028	-0.163367	0.157141	-1.03962	0.298517	0.762049	ActvsInact
LARS2	1100.6	0.0477197	0.0904931	0.52733	0.597965	0.895273	ActvsInact
PIK3C2A	3011.44	0.00846083	0.108013	0.0783314	0.937564	0.989682	ActvsInact
PLAUR	501.775	0.00686812	0.110628	0.0620831	0.950497	0.991521	ActvsInact
ANLN	10272.3	-0.0411132	0.0783121	-0.524992	0.599589	0.896303	ActvsInact
WIZ	1462.21	0.173347	0.0729341	2.37677	0.0174652	0.360562	ActvsInact
RABGAP1	1785.44	-0.0658728	0.0850973	-0.774088	0.438879	0.83442	ActvsInact
QPCTL	572.888	0.116818	0.128254	0.910831	0.362384	0.799251	ActvsInact
PPP5C	1603.36	0.00102097	0.0648899	0.0157339	0.987447	0.998106	ActvsInact
CEP68	550.227	0.0694153	0.0826241	0.840134	0.400833	0.817032	ActvsInact
MAP4K3	765.934	-0.0411361	0.0833844	-0.493331	0.621779	0.904231	ActvsInact
TMEM159	163.713	0.191072	0.130917	1.45949	0.144429	0.657918	ActvsInact
BRCA1	1678.28	-0.0585948	0.081844	-0.715933	0.474033	0.84886	ActvsInact
ERCC1	1611	0.181431	0.0883208	2.05422	0.039954	0.470067	ActvsInact
SEMA3B	2947.53	0.208757	0.10548	1.97911	0.0478034	0.499386	ActvsInact
MBTPS2	987.293	-0.143978	0.0671548	-2.14397	0.032035	0.440216	ActvsInact
PRICKLE3	252.251	0.02929	0.110845	0.264244	0.791592	0.956364	ActvsInact
EXTL3	1179.52	0.098022	0.0733721	1.33596	0.181563	0.69832	ActvsInact
ELOVL5	2961.75	-0.096066	0.104723	-0.917333	0.358968	0.799098	ActvsInact
KDM5D	1886.81	-0.0273806	0.0759178	-0.360662	0.718352	0.935596	ActvsInact
CALCOCO1	2288.91	0.0799261	0.100831	0.792678	0.427965	0.829826	ActvsInact
UBR7	1293.71	-0.0704342	0.0567355	-1.24145	0.214441	0.71723	ActvsInact
MAP4K5	1420.74	0.000668107	0.103065	0.00648242	0.994828	0.998628	ActvsInact
EHD3	319.079	0.0294425	0.126938	0.231945	0.816581	0.962608	ActvsInact
PSMC4	1690.05	0.00843352	0.0687762	0.122623	0.902406	0.980386	ActvsInact
MAN2B2	1282.83	0.263528	0.0682281	3.86245	0.000112255	0.0229348	ActvsInact
SLC7A14	201.312	0.190235	0.14054	1.3536	0.175865	0.692924	ActvsInact
CLDN11	308.123	0.34077	0.133353	2.55541	0.0106064	0.307495	ActvsInact
SLC25A39	1278	0.0547101	0.115695	0.47288	0.636298	0.90893	ActvsInact
MVP	4992.9	0.168965	0.0731388	2.31019	0.0208774	0.385878	ActvsInact
NUB1	1943.23	-0.0331093	0.0745618	-0.444053	0.657005	0.916481	ActvsInact
PGM3	1763.4	0.00330957	0.0980092	0.033768	0.973062	0.99664	ActvsInact
RWDD2A	205.575	-0.0492306	0.119621	-0.411556	0.680665	0.924112	ActvsInact
CLK1	398.911	-0.172554	0.133878	-1.28889	0.197436	0.705683	ActvsInact
POLR3B	468.736	-0.0406291	0.0972651	-0.417715	0.676156	0.922528	ActvsInact
ANGEL1	297.047	-0.0365532	0.109382	-0.334179	0.738245	0.943525	ActvsInact
RNF14	762.426	-0.0896177	0.0689046	-1.30061	0.193393	0.704634	ActvsInact
DNASE1L1	684.623	0.245975	0.0705697	3.48556	0.000491117	0.0676713	ActvsInact
DDX11	1855.27	0.00013053	0.10147	0.00128639	0.998974	0.999811	ActvsInact
HEBP1	730.234	0.0902469	0.0799019	1.12947	0.258699	0.743174	ActvsInact
GPRC5A	6527.68	0.104311	0.0698103	1.49421	0.13512	0.648526	ActvsInact
MAMLD1	184.23	0.171673	0.118185	1.45258	0.146341	0.658452	ActvsInact
TACC3	3964.54	0.100304	0.0800401	1.25318	0.210141	0.716764	ActvsInact
UFL1	831.332	-0.0528245	0.114254	-0.462345	0.643834	0.910991	ActvsInact
POLA2	1244.29	0.0281603	0.0937268	0.300451	0.763834	0.95078	ActvsInact
ZC3H3	645.121	0.101585	0.0868074	1.17024	0.241906	0.733431	ActvsInact
CAPN1	3658.34	0.158244	0.0813325	1.94565	0.0516969	0.510082	ActvsInact
MDH1	2510.71	-0.026067	0.0789871	-0.330015	0.741388	0.944768	ActvsInact
SLC30A9	1322.31	-0.14746	0.0997946	-1.47764	0.139504	0.653279	ActvsInact
MTMR11	336.627	0.135744	0.141776	0.957455	0.338338	0.786941	ActvsInact
COX15	1246.8	-0.0716663	0.0609866	-1.17511	0.239949	0.732153	ActvsInact
CCDC88C	292.789	-0.0520578	0.114644	-0.454084	0.649768	0.914243	ActvsInact
YAF2	320.856	0.100326	0.109973	0.912282	0.36162	0.799251	ActvsInact
ZMYND11	830.244	-0.0497083	0.117026	-0.424764	0.671009	0.922041	ActvsInact
BID	644.259	0.135656	0.0783935	1.73045	0.0835498	0.581366	ActvsInact
MATR3	5617.41	-0.0748221	0.0846212	-0.884201	0.376588	0.807206	ActvsInact
XYLT2	1360.91	0.156939	0.0894771	1.75396	0.079438	0.577164	ActvsInact
RGPD5	930.528	0.17075	0.124155	1.3753	0.169039	0.687759	ActvsInact
NUDCD3	2122.53	0.061797	0.0700998	0.881557	0.378016	0.807652	ActvsInact
GLT8D1	541.058	0.0685482	0.107544	0.637397	0.523866	0.869973	ActvsInact
ATP2C1	4434.38	-0.0560872	0.0684238	-0.819703	0.412386	0.823928	ActvsInact
RALBP1	2428.4	-0.0232172	0.0690129	-0.336417	0.736556	0.943525	ActvsInact
RUFY3	392.385	-0.200925	0.102526	-1.95974	0.0500258	0.504854	ActvsInact
CNTN1	449.712	-0.0126681	0.127564	-0.0993076	0.920894	0.98498	ActvsInact
WWTR1	2777.72	0.00162026	0.0756891	0.0214067	0.982921	0.998106	ActvsInact
AGPS	2022.03	-0.0189267	0.0840256	-0.225249	0.821786	0.96391	ActvsInact
STEEP1	475.397	-0.0573351	0.102505	-0.559342	0.575928	0.887475	ActvsInact
TTC27	766.595	-0.0589004	0.0854568	-0.689242	0.490671	0.859408	ActvsInact
PHLDB1	5759.07	0.0982051	0.0879153	1.11704	0.263976	0.745332	ActvsInact
CYP24A1	455.07	0.00243478	0.0890822	0.0273318	0.978195	0.997319	ActvsInact
PRDM11	364.94	0.0870955	0.116357	0.748518	0.454148	0.84014	ActvsInact
SNAI2	122.628	-0.141784	0.165799	-0.855158	0.392463	0.814713	ActvsInact
ZRANB1	1029.81	-0.0301694	0.0772193	-0.390698	0.696021	0.927855	ActvsInact
NCDN	1109.65	0.124789	0.103742	1.20289	0.22902	0.725056	ActvsInact
ADGRA2	35.4859	0.293859	0.298035	0.98599	0.324138	0.778798	ActvsInact
ZFP64	620.715	0.177944	0.0956665	1.86005	0.0628785	0.54271	ActvsInact
MNAT1	402.106	-0.0804643	0.0892792	-0.901266	0.367447	0.803203	ActvsInact
SAMD4A	2134.88	-0.0179951	0.0730469	-0.24635	0.805411	0.959018	ActvsInact
MRE11	1031.07	-0.121854	0.10669	-1.14213	0.253401	0.738069	ActvsInact
SERPINB1	806.396	-0.0171718	0.0928562	-0.184929	0.853285	0.971277	ActvsInact
SPAST	689.01	-0.0699763	0.101224	-0.691302	0.489376	0.859366	ActvsInact
NRXN3	1076.58	0.132793	0.100598	1.32003	0.186825	0.701564	ActvsInact
OSBPL5	399.308	0.0305874	0.112602	0.271641	0.785898	0.955953	ActvsInact
AQR	671.967	-0.0982611	0.109575	-0.896747	0.369854	0.804419	ActvsInact
CPS1	1078.59	0.0145621	0.073694	0.197602	0.843356	0.969242	ActvsInact
FHL1	1741.73	0.107292	0.0783034	1.3702	0.170623	0.688764	ActvsInact
RTF2	1561.09	-0.0116517	0.0573026	-0.203336	0.838872	0.967862	ActvsInact
SLC45A4	242.971	0.085008	0.131643	0.645749	0.518442	0.867402	ActvsInact
RNF10	3502.07	0.00419706	0.0496537	0.0845268	0.932638	0.988636	ActvsInact
ZNF839	231.624	0.0515054	0.164865	0.312409	0.75473	0.949437	ActvsInact
ZDHHC6	638.2	-0.209711	0.104601	-2.00486	0.0449784	0.489659	ActvsInact
RNH1	5604.48	0.287114	0.117575	2.44197	0.0146075	0.334905	ActvsInact
NDUFS1	3419.45	-0.0498507	0.0537426	-0.927582	0.353624	0.79324	ActvsInact
RB1CC1	1423.81	-0.0951642	0.108704	-0.875441	0.381334	0.81012	ActvsInact
ERP44	864.398	-0.101596	0.105752	-0.960707	0.336699	0.786203	ActvsInact
ALAS1	1223.71	-0.020351	0.0780165	-0.260855	0.794204	0.957116	ActvsInact
BIRC3	113.897	-0.477686	0.180176	-2.65122	0.00802025	0.277895	ActvsInact
AKAP11	1904.79	-0.128144	0.112282	-1.14127	0.253757	0.738069	ActvsInact
GLRX2	432.388	-0.0823494	0.135622	-0.607198	0.543719	0.880314	ActvsInact
SNAPC1	1130.78	-0.047837	0.0690926	-0.692361	0.488711	0.859274	ActvsInact
DERA	1003.32	-0.113474	0.0784671	-1.44613	0.148141	0.660341	ActvsInact
STRAP	3159.86	-0.0341996	0.0589044	-0.580595	0.561514	0.885594	ActvsInact
PLEKHO1	1095.4	0.055371	0.0875419	0.632508	0.527055	0.871682	ActvsInact
GCLM	817.502	-0.232802	0.0938241	-2.48126	0.0130919	0.326011	ActvsInact
UBR2	1235.68	-0.0646601	0.0682539	-0.947346	0.343463	0.789531	ActvsInact
EHD2	7569.19	0.182126	0.0851314	2.13935	0.0324073	0.443449	ActvsInact
DEPDC1	1789.19	-0.139536	0.120185	-1.16101	0.245637	0.733874	ActvsInact
CCDC28A	184.985	-0.293066	0.143555	-2.04148	0.0412029	0.476305	ActvsInact
HSF2	367.602	-0.110163	0.158824	-0.693618	0.487922	0.858609	ActvsInact
PHF20	1598.47	0.0345689	0.0709086	0.487514	0.625894	0.905888	ActvsInact
NR1H3	220.539	0.140506	0.15924	0.882354	0.377585	0.807652	ActvsInact
TYMP	172.587	0.124701	0.171798	0.725858	0.467926	0.847606	ActvsInact
NCAPH2	1607.13	0.211249	0.114483	1.84525	0.0650018	0.543601	ActvsInact
TOMM34	1362.19	0.150888	0.0748931	2.01472	0.0439344	0.488203	ActvsInact
SEC63	2207.49	-0.169368	0.104143	-1.62629	0.103888	0.607822	ActvsInact
KPNA6	5718.99	-0.0615414	0.0617661	-0.996362	0.319074	0.77736	ActvsInact
VIM	17845.6	0.131087	0.0859692	1.52481	0.127307	0.642499	ActvsInact
RTEL1-TNFRSF6B	352.397	0.128737	0.332156	0.387581	0.698326	0.928438	ActvsInact
FAS	174.256	0.211608	0.212439	0.99609	0.319206	0.77736	ActvsInact
RNASET2	164.382	-0.0027128	0.173983	-0.0155923	0.98756	0.998106	ActvsInact
CD44	4414.81	-0.0521526	0.0718598	-0.725755	0.467989	0.847606	ActvsInact
AGPAT4	608.006	0.0572438	0.103321	0.554037	0.579554	0.888296	ActvsInact
BTN3A1	1475.5	0.0123806	0.0656869	0.188479	0.850501	0.971098	ActvsInact
MIPEP	281.2	-0.143182	0.116516	-1.22887	0.219122	0.7181	ActvsInact
IFNGR1	406.173	0.0614352	0.109601	0.560533	0.575116	0.88709	ActvsInact
B4GALT7	429.133	0.156248	0.123482	1.26535	0.205746	0.713525	ActvsInact
VRK2	426.755	-0.0621808	0.0967979	-0.642377	0.520628	0.867958	ActvsInact
TNFRSF1B	147.689	0.217514	0.15826	1.37441	0.169314	0.687759	ActvsInact
VEZT	1361.55	-0.0937996	0.0923994	-1.01515	0.310032	0.770614	ActvsInact
BRD9	387.758	0.0655044	0.112224	0.583693	0.559427	0.884971	ActvsInact
SNX1	1187.49	0.0145117	0.0616622	0.235341	0.813944	0.961434	ActvsInact
TBPL1	228.207	-0.0605315	0.151276	-0.400139	0.689054	0.92661	ActvsInact
ARNTL2	645.418	-0.183723	0.095078	-1.93234	0.0533173	0.513486	ActvsInact
BCLAF1	4804.29	-0.089503	0.0995198	-0.899348	0.368467	0.803822	ActvsInact
SLC39A9	2143.88	-0.0315839	0.0876639	-0.360284	0.718635	0.935604	ActvsInact
TFB1M	250.432	-0.0372592	0.137669	-0.270643	0.786666	0.956292	ActvsInact
RABEP1	1990.81	-0.0194645	0.0700405	-0.277904	0.781086	0.955066	ActvsInact
HMGB3	802.091	-0.205435	0.0929246	-2.21077	0.0270519	0.421074	ActvsInact
NUP160	1329.36	-0.0235175	0.0802964	-0.292884	0.769611	0.951708	ActvsInact
BAK1	814.14	0.0285386	0.0920501	0.310033	0.756536	0.949895	ActvsInact
IKZF2	579.856	-0.11328	0.13746	-0.824093	0.409887	0.821852	ActvsInact
GRN	6742.12	0.216914	0.136759	1.5861	0.112717	0.624065	ActvsInact
FAM13B	1464.2	-0.0352847	0.0983203	-0.358875	0.719689	0.935972	ActvsInact
ARHGAP31	999.893	0.176654	0.0885076	1.99592	0.0459423	0.492672	ActvsInact
CENPQ	357.381	-0.222035	0.134043	-1.65644	0.0976319	0.598208	ActvsInact
SARS1	4012.22	0.0406523	0.0717374	0.566682	0.57093	0.886972	ActvsInact
RANBP3	1907.29	0.0585838	0.0766093	0.764709	0.444445	0.835519	ActvsInact
ARID4A	651.6	-0.250029	0.122217	-2.04578	0.0407781	0.475137	ActvsInact
EIPR1	467.622	-0.00430121	0.0840962	-0.0511463	0.959209	0.994021	ActvsInact
PNPLA6	2712.11	0.182709	0.119217	1.53257	0.125382	0.636862	ActvsInact
IFT88	192.102	-0.124205	0.123464	-1.006	0.314415	0.774646	ActvsInact
ALG1	657.843	0.106471	0.106797	0.996948	0.31879	0.77736	ActvsInact
ZCCHC8	829.236	-0.00769099	0.0964736	-0.0797212	0.936459	0.989682	ActvsInact
ABCF2	1165.45	0.13442	0.0714467	1.8814	0.059917	0.535398	ActvsInact
CHPF2	2202.31	0.055015	0.093855	0.58617	0.557761	0.884565	ActvsInact
LRRC7	619.623	0.133287	0.0999095	1.33407	0.18218	0.698845	ActvsInact
FUT8	787.297	0.0057646	0.0665184	0.0866618	0.93094	0.988086	ActvsInact
UBA6	2782.21	-0.0435952	0.10827	-0.402651	0.687205	0.926444	ActvsInact
GAB2	1263.32	0.0333369	0.0850935	0.391768	0.69523	0.927855	ActvsInact
ATP6V0A1	475.935	-0.120344	0.107319	-1.12137	0.26213	0.744328	ActvsInact
PIAS1	1054.75	-0.160366	0.104639	-1.53256	0.125384	0.636862	ActvsInact
SLC4A7	1628.68	-0.0615232	0.116292	-0.529039	0.596779	0.894696	ActvsInact
MAP2K3	688.007	-0.0565785	0.0860526	-0.657488	0.510867	0.864173	ActvsInact
TMSB10	25966.7	-0.0693784	0.0986125	-0.703546	0.481716	0.854984	ActvsInact
ASTE1	121.213	0.0543674	0.158109	0.343859	0.730952	0.941027	ActvsInact
RNF19A	1448.13	0.00803079	0.0842418	0.0953302	0.924053	0.985993	ActvsInact
PEX3	387.207	-0.116823	0.107641	-1.08531	0.277785	0.7522	ActvsInact
GABARAPL2	673.292	-0.134221	0.0913464	-1.46936	0.141735	0.655582	ActvsInact
SH3YL1	157.511	0.0153343	0.200896	0.0763297	0.939157	0.989682	ActvsInact
FAM136A	1087.03	-0.025057	0.0657775	-0.380936	0.70325	0.930599	ActvsInact
VCL	8574.6	0.0434515	0.0526616	0.825108	0.40931	0.821814	ActvsInact
DEPDC1B	460.545	-0.124999	0.107838	-1.15914	0.246398	0.733874	ActvsInact
NSMAF	1053.93	-0.0973967	0.09098	-1.07053	0.284381	0.755733	ActvsInact
ADSS2	1313.01	-0.14805	0.0882495	-1.67763	0.0934191	0.594735	ActvsInact
TIMP2	10126.2	0.157799	0.0491456	3.21085	0.00132342	0.111633	ActvsInact
RFC1	2964.52	-0.0453455	0.0954032	-0.475303	0.634571	0.90854	ActvsInact
TBC1D23	1008.52	-0.14205	0.0850675	-1.66985	0.0949496	0.596179	ActvsInact
CUL3	1762.14	-0.121304	0.0665116	-1.8238	0.0681818	0.556428	ActvsInact
ZZZ3	1399.92	-0.0900182	0.0992157	-0.907297	0.36425	0.800535	ActvsInact
TUBG2	526.378	-0.0146708	0.0877095	-0.167266	0.867161	0.973645	ActvsInact
RPL26L1	424.618	0.00713011	0.12439	0.0573207	0.95429	0.99222	ActvsInact
NSUN2	862.229	-0.0651307	0.0786495	-0.828114	0.407606	0.821781	ActvsInact
FBXO42	1109.43	-0.0301248	0.0683921	-0.440471	0.659596	0.917503	ActvsInact
MFAP3	903.46	-0.0273957	0.0990677	-0.276535	0.782137	0.955176	ActvsInact
MRI1	524.909	0.00432291	0.124841	0.0346272	0.972377	0.996619	ActvsInact
METTL1	205.783	0.110195	0.143372	0.768595	0.442134	0.835519	ActvsInact
HOXC8	247.191	0.0727819	0.118995	0.61164	0.540776	0.878174	ActvsInact
AGA	456.655	0.0988889	0.0934907	1.05774	0.290174	0.758754	ActvsInact
PI4K2B	980.145	0.0535305	0.0889448	0.60184	0.547281	0.881598	ActvsInact
BOD1L1	2749.07	-0.0643303	0.104863	-0.613471	0.539565	0.877638	ActvsInact
MAT2B	1597.95	-0.127558	0.119473	-1.06768	0.285667	0.756796	ActvsInact
TLL1	157.763	0.145463	0.156483	0.929577	0.35259	0.792846	ActvsInact
EDC4	1975.98	0.119326	0.0796822	1.49753	0.134256	0.647156	ActvsInact
TRIO	3303.7	0.184144	0.0721253	2.55311	0.0106767	0.307495	ActvsInact
VCAN	10454.2	-0.0134589	0.106477	-0.126401	0.899414	0.980386	ActvsInact
CLEC16A	1354.64	0.122999	0.0636279	1.9331	0.0532236	0.513486	ActvsInact
MTREX	1541.63	-0.121762	0.0739694	-1.64612	0.0997397	0.602096	ActvsInact
ZFYVE16	2007.86	-0.139519	0.119041	-1.17202	0.241188	0.732769	ActvsInact
RIPOR1	3031.59	0.112556	0.0702911	1.60128	0.109315	0.618879	ActvsInact
RAI14	6579.16	-0.0573849	0.0732993	-0.782885	0.433695	0.830524	ActvsInact
PNKP	802.635	0.12373	0.151679	0.815739	0.414649	0.824706	ActvsInact
PHLPP2	1493.39	-0.0486719	0.075294	-0.646424	0.518005	0.867367	ActvsInact
SPDL1	2294.22	-0.048667	0.105943	-0.459371	0.645968	0.911611	ActvsInact
STAU2	1060.96	-0.0457675	0.101254	-0.452006	0.651265	0.914394	ActvsInact
SLC66A1	403.908	0.106026	0.130834	0.810385	0.417719	0.826806	ActvsInact
CTNS	425.096	0.0265049	0.141178	0.18774	0.85108	0.971098	ActvsInact
RTN4R	289.472	0.315408	0.143206	2.20248	0.0276315	0.424163	ActvsInact
PHF23	1390.85	0.0860438	0.0764772	1.12509	0.26055	0.744165	ActvsInact
INPP4A	878.752	0.160494	0.0680364	2.35895	0.0183267	0.366226	ActvsInact
RAB27B	229.982	-0.16659	0.163678	-1.01779	0.308776	0.769775	ActvsInact
PSMA4	2556.79	-0.118602	0.0741899	-1.59863	0.109903	0.620269	ActvsInact
LSG1	927.867	0.102182	0.0751743	1.35927	0.174061	0.691607	ActvsInact
PARP3	963.011	0.116987	0.0803293	1.45634	0.145299	0.657918	ActvsInact
TNC	7972.17	0.149556	0.11653	1.28341	0.19935	0.705796	ActvsInact
THAP3	321.672	-0.0210381	0.12124	-0.173525	0.862239	0.972169	ActvsInact
TDP1	547.414	-0.0266595	0.0781237	-0.341247	0.732917	0.941811	ActvsInact
AIFM2	610.916	0.0340553	0.101598	0.335198	0.737476	0.943525	ActvsInact
MED17	720.031	0.0149915	0.0868752	0.172564	0.862994	0.972169	ActvsInact
RETSAT	1050.02	0.0433067	0.0655851	0.660313	0.509053	0.863785	ActvsInact
CAPG	3128.49	0.253521	0.0996904	2.54308	0.010988	0.30782	ActvsInact
AP2S1	2848.73	-0.00421991	0.112212	-0.0376065	0.970001	0.996371	ActvsInact
DCUN1D1	911.567	-0.0823731	0.146353	-0.562838	0.573545	0.886972	ActvsInact
JADE2	2042.39	0.173025	0.0762252	2.26993	0.0232121	0.400884	ActvsInact
TRIT1	311.563	0.0767409	0.108799	0.705343	0.480597	0.853651	ActvsInact
CUL7	1575.15	0.115698	0.110861	1.04363	0.296655	0.76159	ActvsInact
CTNNA1	10814.9	0.0395383	0.0467226	0.846236	0.397421	0.816768	ActvsInact
PHKA2	327.046	0.0703025	0.10334	0.6803	0.496315	0.861222	ActvsInact
CNTLN	643.144	0.0397698	0.142646	0.278801	0.780397	0.954791	ActvsInact
EPHA3	11.6933	0.357937	0.488906	0.732118	0.464096	0.846219	ActvsInact
HSPA5	11110.2	-0.0329878	0.0497966	-0.66245	0.507683	0.863785	ActvsInact
DSG2	3630.17	0.00543056	0.079643	0.0681863	0.945637	0.990945	ActvsInact
GEMIN8	117.783	0.0937126	0.162983	0.574984	0.565302	0.886761	ActvsInact
OFD1	300.434	-0.00983031	0.157388	-0.0624592	0.950197	0.991462	ActvsInact
WDR37	296.77	0.0507423	0.10651	0.476408	0.633784	0.908484	ActvsInact
YTHDC2	1225.05	0.0144407	0.0986298	0.146413	0.883595	0.976461	ActvsInact
CTPS2	430.73	0.0705432	0.0821274	0.858948	0.390369	0.814713	ActvsInact
ATP6V1H	1059.81	-0.10637	0.0730446	-1.45624	0.145327	0.657918	ActvsInact
POLR2B	4857.45	-0.09616	0.0696232	-1.38115	0.167233	0.685003	ActvsInact
FAM214A	189.636	-0.0291215	0.131702	-0.221117	0.825001	0.965366	ActvsInact
ARAP2	921.35	-0.109905	0.0887497	-1.23837	0.215578	0.71723	ActvsInact
TPR	4912.99	-0.0891899	0.0851272	-1.04773	0.294765	0.76096	ActvsInact
KATNIP	557.184	0.158834	0.103034	1.54157	0.123178	0.632818	ActvsInact
DTNBP1	474.646	0.0751078	0.0997956	0.752616	0.451681	0.839497	ActvsInact
C12orf4	586.321	-0.0798503	0.138966	-0.574602	0.56556	0.886761	ActvsInact
SCML1	411.898	-0.0411339	0.141717	-0.290254	0.771622	0.952224	ActvsInact
WWC3	1210.03	0.0547463	0.0603844	0.906631	0.364602	0.800989	ActvsInact
MAP4	14461.7	0.105466	0.0596453	1.76821	0.0770252	0.575296	ActvsInact
GOPC	1266.42	-0.132788	0.0894716	-1.48413	0.137774	0.652672	ActvsInact
USP28	809.509	0.0532819	0.0896536	0.594308	0.552306	0.882052	ActvsInact
HDAC9	277.21	0.151766	0.134173	1.13112	0.258004	0.742385	ActvsInact
TSPAN17	1150.36	0.0226621	0.0888677	0.255009	0.798716	0.957496	ActvsInact
NOP16	367.119	0.0357104	0.130453	0.273742	0.784283	0.955501	ActvsInact
CC2D2A	542.191	0.00328573	0.101506	0.0323697	0.974177	0.99664	ActvsInact
RRM2B	710.612	-0.334296	0.119898	-2.78817	0.00530068	0.22538	ActvsInact
ZNF800	518.978	-0.0183322	0.103516	-0.177096	0.859433	0.972169	ActvsInact
SNX29	726.89	0.15497	0.0853747	1.81518	0.0694968	0.55787	ActvsInact
MRPS10	754.368	-0.218928	0.095541	-2.29146	0.0219367	0.390694	ActvsInact
RSF1	2001.27	-0.0901938	0.102416	-0.880663	0.378501	0.807679	ActvsInact
VPS13D	1646.24	0.144742	0.116363	1.24389	0.213541	0.71723	ActvsInact
CELF2	118.377	0.212851	0.160127	1.32926	0.183761	0.698845	ActvsInact
FAM120A	4640.58	0.00680674	0.0459066	0.148274	0.882127	0.97584	ActvsInact
R3HDM1	872.315	-0.00896723	0.105935	-0.0846481	0.932541	0.988636	ActvsInact
COL9A2	126.901	0.412152	0.197159	2.09045	0.0365772	0.458162	ActvsInact
KITLG	399.846	-0.187186	0.119022	-1.57269	0.11579	0.626771	ActvsInact
ERCC8	248.386	0.0832897	0.135758	0.613514	0.539536	0.877638	ActvsInact
ADAMTS6	181.972	-0.269707	0.142589	-1.89151	0.0585566	0.532303	ActvsInact
H6PD	1827.7	0.116751	0.0980106	1.19121	0.233572	0.727744	ActvsInact
VAMP3	1810.15	-0.137271	0.0787705	-1.74267	0.0813913	0.578109	ActvsInact
PER3	962.198	-0.042303	0.0793029	-0.533436	0.593731	0.89302	ActvsInact
LTBP1	73.3806	-0.0649934	0.234098	-0.277634	0.781294	0.955066	ActvsInact
RCN1	7673.76	0.118964	0.0654079	1.81881	0.0689406	0.557717	ActvsInact
RFC2	1024.63	0.0485018	0.0694747	0.698122	0.485101	0.856775	ActvsInact
ARID1B	2679.66	0.0390734	0.0795037	0.491466	0.623097	0.904786	ActvsInact
CLPTM1L	936.012	-0.0170105	0.093377	-0.182171	0.855449	0.972009	ActvsInact
NEDD4L	2258.79	-0.00362708	0.0667068	-0.0543734	0.956638	0.992954	ActvsInact
PPP1R3F	162.953	0.1637	0.13778	1.18813	0.234783	0.72832	ActvsInact
HEXB	1568.8	-0.125019	0.0560584	-2.23016	0.025737	0.414868	ActvsInact
PTCD2	323.28	-0.0967556	0.100618	-0.961616	0.336243	0.786203	ActvsInact
JKAMP	630.498	-0.124234	0.0944572	-1.31524	0.188428	0.702414	ActvsInact
DKK3	6625.62	0.113202	0.0716322	1.58033	0.114031	0.624065	ActvsInact
ARHGEF5	853.419	0.107263	0.101046	1.06152	0.288454	0.758226	ActvsInact
NFE2L3	605.718	0.0228777	0.0999619	0.228864	0.818975	0.963142	ActvsInact
MCUR1	777.38	-0.0684044	0.0782018	-0.874717	0.381728	0.810659	ActvsInact
LIMA1	5947.77	-0.00987305	0.0685166	-0.144097	0.885424	0.97667	ActvsInact
LETMD1	392.697	-0.016772	0.102012	-0.164411	0.869407	0.973752	ActvsInact
SLC4A8	515.197	0.138119	0.114916	1.20192	0.229395	0.725662	ActvsInact
MAPK9	784.556	-0.100541	0.0914935	-1.09889	0.271817	0.750123	ActvsInact
BCAR1	3445.67	0.206101	0.108295	1.90314	0.0570225	0.529194	ActvsInact
FAM160A2	420.744	0.210904	0.105632	1.99659	0.0458695	0.492672	ActvsInact
HERPUD1	1303.53	0.0157973	0.0626244	0.252255	0.800844	0.958132	ActvsInact
HOMER3	1700.5	0.0634278	0.133391	0.475503	0.634429	0.90854	ActvsInact
RAD51	278.662	-0.0516146	0.136172	-0.379039	0.704659	0.931402	ActvsInact
POLQ	919.49	-0.117216	0.106613	-1.09946	0.271568	0.749838	ActvsInact
PIK3CB	959.142	-0.118808	0.0856176	-1.38765	0.165243	0.681143	ActvsInact
CYBA	3100.7	0.152393	0.158655	0.960531	0.336788	0.786203	ActvsInact
THOC3	758.466	0.0592415	0.10909	0.543054	0.587093	0.890332	ActvsInact
HEBP2	572.338	-0.0423096	0.103571	-0.40851	0.682899	0.924947	ActvsInact
MPHOSPH9	1246.33	-0.0443473	0.0921379	-0.481314	0.630293	0.907667	ActvsInact
PLEKHA5	530.399	0.0706362	0.0974534	0.724821	0.468562	0.847606	ActvsInact
SIKE1	1201.72	-0.193629	0.124323	-1.55747	0.119359	0.631179	ActvsInact
RRP12	998.502	0.0956189	0.110426	0.865909	0.38654	0.814455	ActvsInact
FNIP2	496.547	-0.0460463	0.0836528	-0.550446	0.582014	0.888777	ActvsInact
MSMO1	3874.61	-0.171305	0.0982202	-1.74409	0.0811433	0.578109	ActvsInact
TTC17	1472.12	0.0131666	0.0907873	0.145026	0.88469	0.976461	ActvsInact
FOXN3	2565.84	-0.0312732	0.0812747	-0.384785	0.700397	0.929253	ActvsInact
AKR7A2	914.76	0.111715	0.140239	0.796605	0.425681	0.828363	ActvsInact
MRTO4	934.212	-0.0139331	0.0755549	-0.184411	0.853691	0.971277	ActvsInact
USE1	240.884	0.00229922	0.113203	0.0203106	0.983796	0.998106	ActvsInact
LAMA3	859.822	0.152727	0.110401	1.38338	0.166547	0.683375	ActvsInact
AP5M1	699.881	-0.124735	0.109571	-1.13839	0.254957	0.739123	ActvsInact
ANAPC4	383.25	0.0330961	0.138464	0.239023	0.811088	0.96069	ActvsInact
TRAPPC3	1069.11	-0.0821693	0.0722726	-1.13694	0.255565	0.739368	ActvsInact
THRAP3	6011.37	-0.0635471	0.0754829	-0.841875	0.399858	0.817032	ActvsInact
PHPT1	1047.18	0.0677923	0.0690184	0.982235	0.325984	0.779512	ActvsInact
ARID4B	1342.07	-0.117098	0.0839043	-1.39562	0.162829	0.677027	ActvsInact
OPN3	377.422	-0.0221016	0.100269	-0.220425	0.825541	0.965528	ActvsInact
SDCCAG8	309.04	0.0159772	0.12739	0.12542	0.900191	0.980386	ActvsInact
HHAT	263.86	-0.0949381	0.111322	-0.852826	0.393756	0.814713	ActvsInact
KIF1B	2746.73	-0.0337336	0.0735343	-0.458747	0.646416	0.911611	ActvsInact
FOXC1	448.572	0.0462023	0.103097	0.448141	0.654051	0.915667	ActvsInact
TBC1D22A	694.156	0.131755	0.107869	1.22144	0.22192	0.720318	ActvsInact
SYNE2	2225.51	0.396665	0.151523	2.61785	0.00884856	0.284161	ActvsInact
ATP9A	975.807	0.0441406	0.0985873	0.447731	0.654348	0.915676	ActvsInact
FAM168A	2480.48	0.0665924	0.0558673	1.19198	0.233271	0.727744	ActvsInact
RELT	425.07	0.0305663	0.111771	0.273472	0.784491	0.955501	ActvsInact
GALC	307.18	-0.185576	0.141477	-1.3117	0.189621	0.703338	ActvsInact
NOP58	1347.14	-0.145005	0.0738932	-1.96235	0.0497212	0.50457	ActvsInact
SZRD1	4762.3	-0.0467322	0.0674023	-0.693332	0.488101	0.858797	ActvsInact
CUL1	1813.84	-0.0482638	0.0750267	-0.643288	0.520037	0.867827	ActvsInact
FAM114A2	410.112	-0.0965	0.117683	-0.82	0.412216	0.823876	ActvsInact
CYFIP2	1294.38	0.0881215	0.0740793	1.18956	0.234221	0.727744	ActvsInact
TAB2	2457.01	-0.00351915	0.123446	-0.0285076	0.977257	0.997211	ActvsInact
GINM1	1251.22	-0.0152106	0.0720622	-0.211075	0.832828	0.966186	ActvsInact
EIF2AK2	7281.28	-0.116294	0.0855778	-1.35893	0.174168	0.691607	ActvsInact
USP36	1071.75	0.0579144	0.0708015	0.817983	0.413367	0.824575	ActvsInact
KMT2C	2817.79	0.101802	0.121711	0.836425	0.402916	0.818261	ActvsInact
CCDC85A	317.38	0.232697	0.142961	1.6277	0.103589	0.607519	ActvsInact
PUM2	2738.96	-0.0603409	0.0847661	-0.711852	0.476557	0.851297	ActvsInact
MRPL43	774.701	0.106505	0.100556	1.05916	0.289525	0.758422	ActvsInact
HPF1	334.308	-0.0919892	0.125617	-0.732301	0.463985	0.846219	ActvsInact
ZFR	1937.52	-0.0732203	0.0710309	-1.03082	0.302623	0.764825	ActvsInact
ZNF280C	331.079	-0.0263413	0.155601	-0.169287	0.865571	0.972966	ActvsInact
RC3H2	2921.6	-0.123875	0.0886106	-1.39797	0.162121	0.675924	ActvsInact
TRAF3IP2	371.016	-0.051749	0.105238	-0.491731	0.622909	0.904704	ActvsInact
GYG2	279.069	-0.0228049	0.108137	-0.21089	0.832973	0.966186	ActvsInact
DCBLD2	17353.4	-0.0823646	0.0635045	-1.29699	0.194635	0.704634	ActvsInact
SOAT1	2225.01	-0.128804	0.0767864	-1.67743	0.0934575	0.594735	ActvsInact
PKP2	1303.61	0.113279	0.0806288	1.40494	0.160038	0.673819	ActvsInact
GDI2	2624.47	-0.102909	0.0800358	-1.28578	0.198518	0.705683	ActvsInact
ATG5	753.942	-0.0190069	0.0979232	-0.1941	0.846097	0.970366	ActvsInact
TMCC3	96.0151	-0.0987624	0.177281	-0.557095	0.577462	0.887671	ActvsInact
PITHD1	990.964	-0.0772126	0.0781291	-0.98827	0.32302	0.778683	ActvsInact
MTA3	817.66	-0.0425127	0.0811775	-0.523701	0.600486	0.89639	ActvsInact
USP13	1174.84	-0.0602392	0.0677393	-0.889281	0.373852	0.805757	ActvsInact
ATP11B	1743.21	-0.153894	0.102352	-1.50358	0.13269	0.646293	ActvsInact
CDK14	629.869	-0.0131764	0.0934254	-0.141037	0.887841	0.977009	ActvsInact
SEC61A1	8800	0.0445665	0.0477038	0.934234	0.350183	0.792375	ActvsInact
PPP1R12A	2502.98	-0.107841	0.0914811	-1.17883	0.238465	0.731755	ActvsInact
CAMK2B	267.665	0.155344	0.132276	1.1744	0.240237	0.732153	ActvsInact
CROCC	570.243	0.108624	0.132937	0.817111	0.413865	0.824706	ActvsInact
POLR3E	729.651	0.189115	0.0685792	2.75762	0.00582244	0.236287	ActvsInact
ATP2B4	3616.99	0.110692	0.0555741	1.99178	0.046395	0.494852	ActvsInact
ZC3H11A	2877.28	0.0124616	0.0796226	0.156509	0.875632	0.975205	ActvsInact
RIOK2	553.491	-0.125981	0.120284	-1.04737	0.294931	0.76096	ActvsInact
YIPF1	197.048	0.079726	0.126566	0.629915	0.528751	0.873548	ActvsInact
NDC1	1733.28	-0.164813	0.0957615	-1.72108	0.0852367	0.583645	ActvsInact
FLYWCH1	1224.07	0.170114	0.115022	1.47896	0.13915	0.653279	ActvsInact
UNKL	574.643	-0.0348336	0.162206	-0.214749	0.829963	0.965705	ActvsInact
TBXAS1	224.793	0.0789279	0.151374	0.521408	0.602082	0.896429	ActvsInact
PARP12	1931.96	0.221845	0.094889	2.33794	0.0193903	0.375965	ActvsInact
ALDH18A1	3168.58	-0.0250897	0.064303	-0.39018	0.696404	0.927855	ActvsInact
TARBP1	553.312	-0.021283	0.112138	-0.189793	0.849472	0.970427	ActvsInact
GATB	450.222	0.229568	0.107454	2.13642	0.032645	0.444509	ActvsInact
MXD1	429.485	-0.0594135	0.0913511	-0.650386	0.515443	0.866686	ActvsInact
CDK17	610.599	-0.131928	0.0986588	-1.33721	0.181154	0.697906	ActvsInact
DNAJC25	152.032	-0.0950151	0.159322	-0.596372	0.550927	0.881598	ActvsInact
SLC2A3	412.196	-0.0754092	0.100846	-0.747767	0.454601	0.840258	ActvsInact
CTDP1	900.072	0.00801293	0.119762	0.0669071	0.946656	0.991065	ActvsInact
YBX3	2941.86	0.034184	0.0639244	0.534756	0.592819	0.892583	ActvsInact
WNK1	5908.93	0.0142349	0.0797123	0.178578	0.858269	0.972169	ActvsInact
CCAR1	1549.95	0.00848437	0.107012	0.0792842	0.936807	0.989682	ActvsInact
OGFR	1975.27	0.113519	0.118517	0.957828	0.338149	0.786867	ActvsInact
PIGV	211.33	0.107871	0.165319	0.6525	0.514079	0.865864	ActvsInact
SNRNP40	1188.44	-0.00596002	0.0878448	-0.0678471	0.945907	0.990945	ActvsInact
QSER1	1937.68	-0.142087	0.126223	-1.12568	0.2603	0.744165	ActvsInact
MPC1	132.84	-0.0431998	0.151958	-0.284288	0.77619	0.953355	ActvsInact
ACAA1	1042.58	0.138579	0.0876638	1.5808	0.113923	0.624065	ActvsInact
BCAT1	3712.36	-0.117261	0.098933	-1.18525	0.235918	0.729724	ActvsInact
HDAC7	2848.23	0.0889343	0.0938929	0.947189	0.343543	0.789562	ActvsInact
LZTS1	109.864	-0.143791	0.194766	-0.738273	0.460349	0.844279	ActvsInact
NCKAP1	4945.37	-0.0517799	0.10199	-0.507694	0.611668	0.8994	ActvsInact
MRPS35	820.966	-0.102926	0.0786001	-1.30948	0.190371	0.703471	ActvsInact
SFSWAP	1165.27	-0.0088837	0.0893214	-0.0994577	0.920775	0.984944	ActvsInact
TNK2	589.083	-0.0201659	0.136367	-0.14788	0.882438	0.976081	ActvsInact
MON2	1554.24	-0.12854	0.0785674	-1.63604	0.101831	0.60701	ActvsInact
GPBP1	1513.53	-0.0101479	0.0986129	-0.102906	0.918038	0.98379	ActvsInact
ZNF112	156.582	-0.0227237	0.16814	-0.135147	0.892495	0.978994	ActvsInact
CS	4207.46	-0.00429763	0.0454017	-0.0946578	0.924587	0.986021	ActvsInact
MRPS24	1556.13	0.0102698	0.122429	0.0838842	0.933149	0.988744	ActvsInact
ELMO2	777.391	0.145953	0.078091	1.86901	0.0616216	0.538905	ActvsInact
WAPL	2006.15	-0.116513	0.0798609	-1.45895	0.14458	0.657918	ActvsInact
VMP1	4229.06	-0.0519766	0.235217	-0.220972	0.825114	0.965403	ActvsInact
APPBP2	1685.5	-0.132164	0.077965	-1.69518	0.0900419	0.588928	ActvsInact
POLD1	2799.95	0.0602391	0.108929	0.553014	0.580254	0.888342	ActvsInact
EIF4B	10275.3	-0.0404008	0.0503329	-0.802672	0.422164	0.827556	ActvsInact
BICRA	683.165	0.12775	0.104918	1.21762	0.223368	0.722094	ActvsInact
SPHK2	713.957	0.0929377	0.115417	0.805236	0.420684	0.82718	ActvsInact
RPL18	6992.26	0.0163179	0.0637509	0.255964	0.797979	0.957496	ActvsInact
CA11	126.985	0.106069	0.198386	0.534658	0.592886	0.892583	ActvsInact
ISOC2	451.219	0.271335	0.141824	1.91319	0.0557237	0.525592	ActvsInact
U2AF2	5299.35	0.026777	0.0578179	0.463126	0.643274	0.910903	ActvsInact
EPN1	3156.77	0.218612	0.100811	2.16853	0.0301182	0.431017	ActvsInact
MED29	1396.48	-0.0196647	0.0657931	-0.298887	0.765026	0.951134	ActvsInact
AHRR	417.583	0.0565576	0.0889468	0.635859	0.524868	0.870061	ActvsInact
ZNF275	569.188	0.0372421	0.0747701	0.498088	0.618422	0.903273	ActvsInact
MTMR1	1016.15	-0.0118669	0.0856822	-0.138499	0.889846	0.977862	ActvsInact
GPC1	3369.81	0.198943	0.113238	1.75686	0.0789424	0.577164	ActvsInact
ADCK1	105.92	0.0496075	0.159054	0.311892	0.755123	0.949454	ActvsInact
HAGH	919.998	-0.0561452	0.100061	-0.561112	0.574721	0.88709	ActvsInact
RNF4	1666.78	0.163595	0.0711311	2.29991	0.0214535	0.387407	ActvsInact
CASP8	1127.74	-0.0951559	0.0731869	-1.30018	0.193541	0.704634	ActvsInact
LIMCH1	2243.66	0.0088455	0.0855012	0.103455	0.917602	0.98379	ActvsInact
INTS13	590.001	0.0344485	0.125891	0.273638	0.784363	0.955501	ActvsInact
TM7SF3	1277.34	-0.0944939	0.0625618	-1.51041	0.130939	0.645523	ActvsInact
SPA17	135.12	-0.0111453	0.171022	-0.0651687	0.94804	0.991196	ActvsInact
NGFR	1480.93	0.261374	0.251299	1.04009	0.298298	0.762049	ActvsInact
CDON	117.465	-0.0409087	0.167806	-0.243785	0.807398	0.959626	ActvsInact
TAF2	1254.35	-0.115187	0.0917384	-1.2556	0.209259	0.716367	ActvsInact
HIPK2	4164.67	0.0392341	0.101812	0.385358	0.699972	0.929166	ActvsInact
TNPO3	2192.54	-0.0361651	0.0557931	-0.6482	0.516855	0.866739	ActvsInact
BORCS8-MEF2B	105.899	0.137678	0.201993	0.681598	0.495493	0.861122	ActvsInact
RFXANK	651.2	0.17335	0.139541	1.24229	0.21413	0.71723	ActvsInact
TMEM161A	398.158	0.21254	0.158151	1.34391	0.178979	0.696355	ActvsInact
CTSA	2620.07	0.0859426	0.0590532	1.45534	0.145575	0.657918	ActvsInact
SUGP2	2585.7	0.0854211	0.100379	0.85099	0.394775	0.814713	ActvsInact
SLC12A2	925.292	-0.145362	0.0682762	-2.12902	0.0332525	0.445986	ActvsInact
SNX24	344.407	-0.116152	0.122189	-0.950591	0.341812	0.789129	ActvsInact
CNN2	7837.13	0.160321	0.0611916	2.61999	0.00879325	0.284161	ActvsInact
ABCA7	504.475	0.211981	0.14354	1.47681	0.139727	0.653279	ActvsInact
DDX20	512.446	0.00890023	0.0988683	0.0900211	0.92827	0.987176	ActvsInact
BTBD1	1816.82	-0.102345	0.0745035	-1.37369	0.169538	0.687759	ActvsInact
FAR2	225.39	0.188222	0.159806	1.17781	0.23887	0.731803	ActvsInact
SBNO2	3209.64	0.093131	0.111526	0.835061	0.403684	0.81851	ActvsInact
PMS1	514.503	-0.207496	0.137047	-1.51405	0.130012	0.644787	ActvsInact
HMG20B	3358.7	0.136066	0.0987769	1.37751	0.168355	0.68669	ActvsInact
TAF11	514.756	-0.0412715	0.0910347	-0.45336	0.65029	0.914368	ActvsInact
ANKS1A	586.573	0.0880842	0.0946332	0.930796	0.351959	0.792846	ActvsInact
AP3D1	5277.29	0.164701	0.0654372	2.51693	0.0118381	0.316339	ActvsInact
ZNF76	667.886	0.0879188	0.0888761	0.989229	0.322551	0.778617	ActvsInact
SLC9A3R2	965.607	0.0228105	0.132199	0.172547	0.863008	0.972169	ActvsInact
NTHL1	187.725	-0.0812106	0.156629	-0.51849	0.604117	0.897627	ActvsInact
UHRF1BP1	1414.53	0.0467898	0.0884953	0.528726	0.596996	0.894814	ActvsInact
GNAI3	2202.3	-0.156403	0.0742834	-2.10549	0.0352484	0.455003	ActvsInact
IPO5	6981.13	-0.0275383	0.0636058	-0.432952	0.66505	0.920014	ActvsInact
OAT	1518.38	-0.0972503	0.0734738	-1.32361	0.185634	0.700997	ActvsInact
WDR3	763.453	-0.0499259	0.102909	-0.485148	0.627571	0.906511	ActvsInact
PKN2	1882.59	-0.11786	0.0961301	-1.22605	0.220179	0.7181	ActvsInact
WDR18	1080.68	0.122024	0.0950524	1.28376	0.199226	0.705683	ActvsInact
TRAM2	8425.22	0.0711429	0.0595563	1.19455	0.232263	0.727668	ActvsInact
NTN1	42.6174	0.427196	0.245272	1.74172	0.0815569	0.578367	ActvsInact
MCM10	386.492	-0.0245338	0.109964	-0.223108	0.823452	0.964872	ActvsInact
DGKA	1373.01	-0.0304919	0.0794439	-0.383817	0.701114	0.929364	ActvsInact
ERBB3	329.214	0.273774	0.103552	2.64384	0.00819708	0.279929	ActvsInact
ANKRD44	216.479	-0.170575	0.135514	-1.25873	0.208127	0.715493	ActvsInact
KARS1	2494.29	0.00202305	0.0794954	0.0254487	0.979697	0.997458	ActvsInact
ADAT1	1010.77	0.0177381	0.0662739	0.267648	0.78897	0.956364	ActvsInact
PDIA5	591.3	0.00301537	0.103489	0.0291371	0.976755	0.997186	ActvsInact
TBC1D22B	632.032	-0.000569533	0.0837048	-0.00680406	0.994571	0.998628	ActvsInact
NDUFB4	796.731	-0.0909489	0.0977972	-0.929975	0.352384	0.792846	ActvsInact
SPEN	3102.86	0.105256	0.0880354	1.19561	0.231847	0.726832	ActvsInact
MYLK	8807.5	0.18286	0.0603425	3.03037	0.00244255	0.152489	ActvsInact
ZC3H15	991.536	-0.12513	0.104129	-1.20169	0.229485	0.725754	ActvsInact
MAP2K4	638.641	-0.0819928	0.118486	-0.692005	0.488934	0.859274	ActvsInact
PACC1	249.8	0.0492118	0.131921	0.37304	0.709118	0.933025	ActvsInact
SLK	2276.45	-0.127657	0.0639954	-1.99479	0.0460659	0.492672	ActvsInact
CYB5R4	359.876	-0.0381397	0.12431	-0.306811	0.758987	0.95016	ActvsInact
SEC61A2	128.227	-0.399671	0.20197	-1.97886	0.0478315	0.499386	ActvsInact
ASB1	849.793	-0.0210531	0.0905013	-0.232627	0.816051	0.962608	ActvsInact
FAM107B	361.43	-0.0012999	0.119046	-0.0109193	0.991288	0.998171	ActvsInact
ME1	958.271	-0.102846	0.0997734	-1.03079	0.302638	0.764825	ActvsInact
TBC1D1	1974.44	-0.0243192	0.0546396	-0.445085	0.656259	0.915871	ActvsInact
CDK13	1624.3	-0.0234838	0.0715313	-0.328301	0.742684	0.945159	ActvsInact
MTHFD2	2516.42	-0.026537	0.0775485	-0.342199	0.732201	0.941469	ActvsInact
SLC9A7	700.027	-0.0571216	0.0831212	-0.687209	0.491951	0.85953	ActvsInact
FOXJ2	998.062	-0.0522411	0.0719756	-0.725817	0.467951	0.847606	ActvsInact
YBX1	15307.2	-0.069962	0.0682857	-1.02455	0.305576	0.766691	ActvsInact
PPP2R5A	570.815	0.0284112	0.0776448	0.365912	0.714431	0.934723	ActvsInact
ELAVL1	2518.32	-0.0380768	0.0562008	-0.677513	0.49808	0.862524	ActvsInact
DIP2B	1799.19	0.0548029	0.0976623	0.561147	0.574698	0.88709	ActvsInact
SMARCD1	1927.06	0.0600334	0.0618174	0.971141	0.331478	0.782579	ActvsInact
KDM4A	1776.73	0.00091732	0.0758271	0.0120975	0.990348	0.998106	ActvsInact
NFYC	958.671	0.0585699	0.066491	0.880869	0.378389	0.807679	ActvsInact
SLC9A3	124.19	0.412707	0.187721	2.19851	0.0279125	0.425115	ActvsInact
NGEF	63.6032	0.17696	0.208849	0.84731	0.396822	0.816663	ActvsInact
ASPM	5638.58	-0.15401	0.109065	-1.41209	0.157924	0.670032	ActvsInact
ELOVL1	1558.69	0.16598	0.0785112	2.11409	0.0345077	0.449359	ActvsInact
POLR1H	208.323	0.0117315	0.138827	0.0845048	0.932655	0.988636	ActvsInact
ZBTB11	744.033	-0.0613521	0.0913121	-0.671895	0.501651	0.862653	ActvsInact
ATXN3	434.569	-0.116176	0.104893	-1.10757	0.268049	0.747402	ActvsInact
GOLGA5	1116.78	0.0531787	0.0948515	0.560652	0.575035	0.88709	ActvsInact
LRRC40	496.825	-0.13272	0.127442	-1.04141	0.297683	0.761909	ActvsInact
ISOC1	295.297	-0.108423	0.122378	-0.885966	0.375636	0.806824	ActvsInact
EML1	69.5295	-0.11781	0.207281	-0.568358	0.569792	0.886905	ActvsInact
TRMT11	255.514	-0.0181127	0.134831	-0.134336	0.893137	0.979153	ActvsInact
THUMPD1	833.711	-0.151379	0.0889294	-1.70224	0.0887103	0.588402	ActvsInact
MSANTD3	759.651	-0.0717877	0.0837774	-0.856886	0.391508	0.814713	ActvsInact
ATG2B	908.693	-0.0810573	0.0728296	-1.11297	0.26572	0.746669	ActvsInact
ARFGEF1	1841.59	0.000707326	0.0795514	0.00889143	0.992906	0.998382	ActvsInact
ZFAT	452.442	0.0670506	0.0990541	0.676909	0.498463	0.862528	ActvsInact
MTFR1	823.9	-0.0107392	0.0694803	-0.154564	0.877165	0.975205	ActvsInact
STAG3	113.806	0.153991	0.259597	0.593192	0.553053	0.882533	ActvsInact
FECH	859.009	0.0413381	0.0687308	0.601449	0.547541	0.881598	ActvsInact
MYO9A	1262.54	-0.0149196	0.0907921	-0.164327	0.869474	0.973752	ActvsInact
DDX3Y	2092.73	-0.060234	0.087554	-0.687964	0.491475	0.859408	ActvsInact
PFKP	2731.08	0.0681618	0.0630654	1.08081	0.279781	0.75296	ActvsInact
IDI1	1277.68	-0.313596	0.0905052	-3.46495	0.000530329	0.0706113	ActvsInact
SP100	3565.03	0.0996745	0.0902691	1.10419	0.26951	0.748966	ActvsInact
KLF6	2862.43	-0.0634569	0.0856999	-0.740455	0.459024	0.843789	ActvsInact
PLPP1	248.868	-0.0672224	0.123167	-0.545782	0.585216	0.889963	ActvsInact
NEO1	800.31	-0.046188	0.0811561	-0.569125	0.569271	0.886761	ActvsInact
TRAM1	9484.44	-0.0314687	0.101141	-0.311137	0.755697	0.94963	ActvsInact
PHKA1	213.796	-0.111292	0.137841	-0.807398	0.419437	0.82718	ActvsInact
TNFRSF1A	3201.39	0.158209	0.0852987	1.85477	0.0636292	0.54271	ActvsInact
CACNB1	309.481	-0.018341	0.144365	-0.127047	0.898903	0.980126	ActvsInact
EVI5	757.768	-0.0514703	0.114235	-0.450563	0.652304	0.91514	ActvsInact
STOML1	408.614	0.115187	0.141323	0.815063	0.415036	0.825011	ActvsInact
PKM	49044.5	0.0759809	0.0812786	0.934821	0.349881	0.792374	ActvsInact
DHX29	728.208	-0.0901244	0.105667	-0.852909	0.39371	0.814713	ActvsInact
DNTTIP2	1123.94	-0.1096	0.090201	-1.21506	0.224341	0.722094	ActvsInact
METTL22	244.677	0.1547	0.125019	1.23741	0.215936	0.71723	ActvsInact
TP53BP1	1677.89	0.00609438	0.0703201	0.0866663	0.930937	0.988086	ActvsInact
TRO	446.204	0.175523	0.0926384	1.89471	0.0581305	0.531517	ActvsInact
RRP15	615.849	-0.109266	0.101711	-1.07428	0.282697	0.754665	ActvsInact
RHOA	12529.2	-0.0760165	0.0655158	-1.16028	0.245936	0.733874	ActvsInact
DHX8	2161.15	-0.0415534	0.0618764	-0.671554	0.501867	0.862653	ActvsInact
PRKCZ	248.73	0.515859	0.151205	3.41165	0.000645716	0.0784065	ActvsInact
ZFY	846.975	-0.15562	0.0917969	-1.69527	0.0900243	0.588928	ActvsInact
IARS2	2777.63	-0.0998454	0.0600675	-1.66222	0.0964686	0.596635	ActvsInact
SYT1	284.999	0.0587746	0.112563	0.522151	0.601565	0.89639	ActvsInact
NAV3	1047.39	-0.0605213	0.0956072	-0.63302	0.526721	0.871372	ActvsInact
IDH3G	807.307	0.153674	0.0772054	1.99045	0.0465414	0.495076	ActvsInact
ROGDI	397.209	-0.00388338	0.136278	-0.0284961	0.977266	0.997211	ActvsInact
ROCK1	1944.74	-0.0840337	0.0695518	-1.20822	0.226964	0.722094	ActvsInact
CBFB	1434.78	-0.174207	0.0893297	-1.95016	0.0511576	0.506871	ActvsInact
HYAL2	966.232	0.158523	0.117243	1.35208	0.176349	0.693112	ActvsInact
HDAC4	475.752	0.118389	0.0895624	1.32186	0.186216	0.701564	ActvsInact
RASSF1	539.143	-0.143498	0.0943189	-1.52142	0.128155	0.643764	ActvsInact
IFI35	2611.01	0.157324	0.118908	1.32308	0.185808	0.700997	ActvsInact
HEATR6	770.857	0.0146584	0.0797558	0.183791	0.854178	0.971277	ActvsInact
COASY	1940.71	0.10928	0.0851046	1.28407	0.199118	0.705683	ActvsInact
PLEKHH3	666.999	0.0967329	0.151922	0.636725	0.524304	0.869973	ActvsInact
MEF2A	1109.03	-0.0186188	0.0887866	-0.209703	0.833899	0.966394	ActvsInact
OTUD5	1364.64	0.0832574	0.0848715	0.980982	0.326602	0.779512	ActvsInact
TFE3	2765.21	0.0804711	0.0618028	1.30206	0.192895	0.704634	ActvsInact
TBC1D25	595.825	0.113615	0.107045	1.06137	0.28852	0.758226	ActvsInact
ACSL4	3716.47	-0.102435	0.0775546	-1.32082	0.186562	0.701564	ActvsInact
INPP5A	520.881	0.050121	0.0962153	0.520926	0.602418	0.89677	ActvsInact
GPKOW	621.288	0.102465	0.10268	0.997912	0.318322	0.77736	ActvsInact
GRIPAP1	1174.43	0.0757887	0.0921562	0.822394	0.410853	0.822785	ActvsInact
FTSJ1	915.952	0.0897895	0.0897125	1.00086	0.316895	0.776836	ActvsInact
PRR11	2546.45	-0.152949	0.056212	-2.72094	0.00650975	0.25179	ActvsInact
ATP11A	2814.51	0.1522	0.0522532	2.91274	0.00358276	0.183791	ActvsInact
POLR1A	2586.24	0.0656735	0.0963781	0.681415	0.495609	0.861122	ActvsInact
LAPTM4A	5335.94	-0.0985141	0.0680234	-1.44824	0.14755	0.659683	ActvsInact
TTC7A	821.318	0.135294	0.114948	1.177	0.239194	0.731946	ActvsInact
IP6K2	1004.18	-0.0193603	0.0794767	-0.243597	0.807543	0.959626	ActvsInact
SRBD1	684.885	-0.079694	0.0996213	-0.799969	0.423729	0.827664	ActvsInact
KIF2A	1865.96	-0.0609692	0.0927539	-0.657322	0.510974	0.864173	ActvsInact
PSME4	2625.44	-0.0487754	0.085688	-0.569221	0.569206	0.886761	ActvsInact
IFT80	668.646	-0.0911356	0.152562	-0.597368	0.550262	0.881598	ActvsInact
SIRT2	749.52	0.0851644	0.0898314	0.948047	0.343105	0.789531	ActvsInact
ERLEC1	1117.09	-0.0682106	0.0915825	-0.744799	0.456393	0.841884	ActvsInact
PPP2R5B	523.448	0.0623729	0.0951984	0.655189	0.512346	0.865292	ActvsInact
MAST4	457.184	0.055722	0.108024	0.515828	0.605974	0.898087	ActvsInact
NUP133	1334.78	-0.0119766	0.0661235	-0.181124	0.85627	0.972169	ActvsInact
NUCKS1	18655	-0.145881	0.0868799	-1.67912	0.0931293	0.594719	ActvsInact
VPS35	2837.51	-0.0706964	0.0584875	-1.20874	0.226761	0.722094	ActvsInact
DNAJA2	1588.14	-0.0825437	0.0839319	-0.98346	0.325381	0.779512	ActvsInact
BCL3	589.419	0.244343	0.13969	1.74918	0.0802593	0.578109	ActvsInact
KCNAB2	278.207	0.00191795	0.126248	0.0151919	0.987879	0.998106	ActvsInact
FUNDC1	271.492	-0.372311	0.114024	-3.2652	0.00109388	0.102066	ActvsInact
TGFBR3	273.461	0.0232573	0.106715	0.217939	0.827477	0.965666	ActvsInact
ATP1B3	1523.2	-0.0841669	0.0796574	-1.05661	0.290689	0.758814	ActvsInact
NEDD4	1042.91	-0.156154	0.110796	-1.40939	0.158721	0.671462	ActvsInact
PIGB	83.7719	-0.3409	0.217906	-1.56443	0.117716	0.628574	ActvsInact
MAPK6	842.435	-0.0465338	0.109232	-0.426007	0.670103	0.921759	ActvsInact
GNB5	276.988	-0.141657	0.129626	-1.09282	0.274475	0.750794	ActvsInact
RAB27A	266.272	-0.0379352	0.120105	-0.315852	0.752115	0.948815	ActvsInact
HDHD5	410.481	0.174526	0.151711	1.15038	0.249986	0.735552	ActvsInact
UFD1	1138.34	0.00527098	0.0692691	0.0760942	0.939344	0.989682	ActvsInact
LRP6	1843.32	-0.0932242	0.0888462	-1.04928	0.294051	0.760853	ActvsInact
PHRF1	2274.23	0.213148	0.0950463	2.24257	0.0249245	0.409558	ActvsInact
ELP1	1431.79	-0.126917	0.0717994	-1.76766	0.0771173	0.575296	ActvsInact
NUCB2	2072.86	-0.0451297	0.0852599	-0.529319	0.596584	0.894649	ActvsInact
PFN2	2870.38	-0.167649	0.0730835	-2.29394	0.021794	0.38953	ActvsInact
PTPN3	497.378	0.124677	0.0833312	1.49617	0.13461	0.647383	ActvsInact
SLC44A1	1248.72	-0.115131	0.0860872	-1.33737	0.181101	0.697906	ActvsInact
TMEM260	289.575	-0.0478803	0.114075	-0.419727	0.674685	0.922041	ActvsInact
SMG6	1621.29	0.118722	0.0837496	1.41759	0.156311	0.668554	ActvsInact
EXOC5	1939.07	-0.0483861	0.100065	-0.483548	0.628707	0.906678	ActvsInact
CLTCL1	511.359	0.0502002	0.0928053	0.54092	0.588563	0.891184	ActvsInact
FSTL3	2627.31	0.164581	0.121283	1.35701	0.17478	0.691607	ActvsInact
DGCR2	2451.98	0.14523	0.0887969	1.63553	0.101939	0.60701	ActvsInact
RNF126	844.614	0.167908	0.125001	1.34326	0.179189	0.696355	ActvsInact
MNT	910.091	-0.00139372	0.103987	-0.0134028	0.989306	0.998106	ActvsInact
ZXDC	520.081	0.135193	0.106586	1.26838	0.204661	0.71249	ActvsInact
JMJD6	663.906	0.00386326	0.100802	0.0383253	0.969428	0.996074	ActvsInact
POLB	151.511	-0.0438334	0.152242	-0.28792	0.773408	0.95279	ActvsInact
WIPI1	397.403	-0.041508	0.0898502	-0.461969	0.644104	0.911032	ActvsInact
GBA2	966.81	0.146394	0.0922722	1.58654	0.112617	0.624065	ActvsInact
NDST1	9574.1	0.240908	0.0712585	3.38076	0.000722846	0.0825503	ActvsInact
ASNS	761.509	0.00922433	0.147985	0.0623329	0.950298	0.991462	ActvsInact
AP3M2	331.844	-0.107467	0.0919115	-1.16925	0.242305	0.733431	ActvsInact
PABPC1	18018.3	-0.037262	0.0450756	-0.826656	0.408432	0.821814	ActvsInact
TESK2	102.315	0.073792	0.167508	0.440529	0.659554	0.917503	ActvsInact
CFAP20	682.214	-0.183663	0.0720005	-2.55085	0.0107461	0.307495	ActvsInact
CSNK2A2	2009.72	-0.0278424	0.0802825	-0.346806	0.728737	0.939974	ActvsInact
PTPN21	1114.42	-0.0109289	0.062974	-0.173545	0.862223	0.972169	ActvsInact
EIF2B3	463.588	-0.00753114	0.0938579	-0.0802398	0.936047	0.989682	ActvsInact
TCOF1	2861.15	0.0946092	0.0717414	1.31875	0.187251	0.701801	ActvsInact
CDC42	4918.09	-0.161347	0.117493	-1.37325	0.169676	0.687759	ActvsInact
OSBPL3	660.333	0.0373594	0.0899902	0.41515	0.678032	0.922688	ActvsInact
RAD18	1163.15	-0.099049	0.101156	-0.979168	0.327497	0.779598	ActvsInact
ATP2B1	1591.34	-0.0625577	0.0722095	-0.866336	0.386306	0.814442	ActvsInact
NCK2	493.125	0.0397397	0.0940259	0.422646	0.672554	0.922041	ActvsInact
MAP4K4	5805.76	-0.00612752	0.0796291	-0.0769507	0.938663	0.989682	ActvsInact
RPL31	5020.52	-0.156546	0.101918	-1.53599	0.12454	0.634753	ActvsInact
WDR1	11134.6	0.112509	0.0670431	1.67817	0.0933147	0.594719	ActvsInact
SNX13	813.495	-0.107408	0.11883	-0.903879	0.366059	0.80196	ActvsInact
ARHGAP10	704.05	0.000755611	0.0824605	0.0091633	0.992689	0.998303	ActvsInact
RPS6KA2	1825.02	-0.0334581	0.0663677	-0.504133	0.614168	0.900927	ActvsInact
ING3	297.956	-0.128915	0.139576	-0.923623	0.355683	0.795553	ActvsInact
LMCD1	724.13	0.0504634	0.0865371	0.583141	0.559798	0.884971	ActvsInact
BUD23	934.075	0.0127778	0.0790842	0.161572	0.871643	0.974084	ActvsInact
SEL1L	2072.96	-0.0634058	0.0971374	-0.652744	0.513921	0.865864	ActvsInact
TRIP13	399.17	0.0805837	0.0940778	0.856565	0.391685	0.814713	ActvsInact
ATP6AP1	1764.38	0.0479441	0.0659587	0.726881	0.467299	0.847606	ActvsInact
TCF3	2869.47	0.134662	0.0817424	1.6474	0.0994764	0.60109	ActvsInact
TRIB2	124.961	0.127709	0.182267	0.700667	0.483511	0.85605	ActvsInact
DAZAP1	3538.22	-0.0982581	0.074817	-1.31331	0.189078	0.703338	ActvsInact
MBD3	3959.67	0.126542	0.121048	1.04539	0.295843	0.76096	ActvsInact
HLTF	1359.51	-0.068409	0.0946095	-0.723067	0.469638	0.847606	ActvsInact
FAM50A	1270.09	-0.0457641	0.0946061	-0.483733	0.628575	0.90667	ActvsInact
FAM3A	465.423	0.132616	0.122932	1.07877	0.28069	0.75389	ActvsInact
CPSF1	2485.27	0.127656	0.0987809	1.29231	0.19625	0.704634	ActvsInact
CYBRD1	5121.68	-0.0427079	0.0671668	-0.635849	0.524875	0.870061	ActvsInact
PDCD2	769.39	0.0121666	0.0797068	0.152642	0.878681	0.975306	ActvsInact
SLC6A15	92.9913	-0.168122	0.195278	-0.860937	0.389273	0.814713	ActvsInact
RDH11	2256.78	-0.126861	0.0672341	-1.88685	0.0591806	0.533901	ActvsInact
PRKACA	3413.23	-0.0251498	0.070418	-0.357149	0.72098	0.936389	ActvsInact
ADGRL1	410.612	0.116388	0.112403	1.03545	0.300458	0.763088	ActvsInact
ACTN1	17183.4	0.142352	0.0680051	2.09326	0.0363258	0.458162	ActvsInact
ZFYVE26	2028.11	0.170086	0.0826182	2.0587	0.0395228	0.468008	ActvsInact
RPS6KA6	78.6806	-0.0326484	0.222403	-0.146799	0.883291	0.976461	ActvsInact
EPN2	793.804	0.143883	0.0750667	1.91673	0.0552721	0.523833	ActvsInact
PTPN18	606.513	-0.0727136	0.0735883	-0.988114	0.323097	0.778683	ActvsInact
LIMS2	579.633	0.37894	0.105033	3.60783	0.000308763	0.0522692	ActvsInact
SPEG	3876.64	0.154415	0.129658	1.19095	0.233675	0.727744	ActvsInact
ALDH3A2	1258.54	-0.107538	0.068	-1.58144	0.113778	0.624065	ActvsInact
TFRC	6026.58	-0.113359	0.0517823	-2.18914	0.028587	0.426108	ActvsInact
SREBF1	2390.31	0.401216	0.0939707	4.26958	1.95838e-05	0.00663053	ActvsInact
AFF4	5162.49	0.00213176	0.0997193	0.0213776	0.982944	0.998106	ActvsInact
UBE2D1	268.683	-0.162884	0.174615	-0.932819	0.350913	0.792719	ActvsInact
MPP5	2643.38	-0.110448	0.0876442	-1.26019	0.207602	0.715141	ActvsInact
RHOBTB1	400.257	0.0272286	0.0860441	0.31645	0.751661	0.948784	ActvsInact
SMC1A	5495.7	-0.0365263	0.0680275	-0.536934	0.591314	0.892024	ActvsInact
HSD17B10	1406.85	0.0728168	0.0948471	0.767729	0.442648	0.835519	ActvsInact
MARK2	1517.18	0.0743151	0.0638739	1.16347	0.24464	0.733826	ActvsInact
HMMR	1728.94	-0.0585624	0.111108	-0.527077	0.59814	0.895273	ActvsInact
CHFR	622.42	0.0866237	0.105797	0.81877	0.412918	0.824333	ActvsInact
TRHDE	190.181	0.0995098	0.140762	0.706938	0.479605	0.853351	ActvsInact
P4HA2	841.458	-0.0551451	0.081104	-0.67993	0.496549	0.861222	ActvsInact
NFATC3	1281.61	-0.0628188	0.0761342	-0.825106	0.409311	0.821814	ActvsInact
TRNT1	373.553	-0.0536435	0.106517	-0.503612	0.614534	0.901042	ActvsInact
ACADVL	7287.19	0.0427288	0.0906099	0.471568	0.637235	0.909094	ActvsInact
STK10	937.883	0.153983	0.0766015	2.01018	0.0444121	0.488203	ActvsInact
FBXW11	1633.35	-0.00253217	0.0767076	-0.0330106	0.973666	0.99664	ActvsInact
ACAP1	95.6862	0.00466182	0.248885	0.0187308	0.985056	0.998106	ActvsInact
CRMP1	244.469	0.237344	0.182763	1.29864	0.194066	0.704634	ActvsInact
EVC	2242.56	0.215017	0.0945366	2.27444	0.0229398	0.398588	ActvsInact
DERL2	804.747	-0.0275876	0.0860861	-0.320466	0.748615	0.94726	ActvsInact
NDE1	1203.85	0.0941815	0.060359	1.56036	0.118676	0.629783	ActvsInact
AP1M1	1597.88	0.163335	0.0646868	2.52501	0.0115694	0.314443	ActvsInact
PVR	2597.14	0.080803	0.0682436	1.18404	0.236398	0.73008	ActvsInact
XRCC1	945.429	0.105805	0.0746385	1.41756	0.156318	0.668554	ActvsInact
SCARB1	1266.31	0.194187	0.0651624	2.98004	0.0028821	0.166599	ActvsInact
MCM2	4683.04	0.027229	0.090053	0.302366	0.762373	0.950373	ActvsInact
PANX2	167.493	-0.218581	0.161195	-1.35601	0.175097	0.691607	ActvsInact
SELENOO	394.054	-0.00605507	0.152795	-0.0396288	0.968389	0.995945	ActvsInact
ALPK1	583.511	-0.0550831	0.0793014	-0.694605	0.487303	0.858285	ActvsInact
PDE8A	536.973	-0.0797038	0.0773509	-1.03042	0.302814	0.764931	ActvsInact
CLCN4	272.042	-0.0440687	0.109789	-0.401396	0.688129	0.926444	ActvsInact
NLE1	354.433	0.234048	0.120537	1.94172	0.0521711	0.510931	ActvsInact
SDHA	1686.6	0.122537	0.0875238	1.40005	0.1615	0.675924	ActvsInact
SMARCE1	1970.19	0.0147617	0.0720761	0.204807	0.837723	0.967546	ActvsInact
GSDMB	93.7157	0.191236	0.253834	0.753391	0.451215	0.839479	ActvsInact
KDM5A	2857.49	-0.0128537	0.0780575	-0.16467	0.869204	0.973752	ActvsInact
PPP2R3A	1356.34	-0.145164	0.0908265	-1.59826	0.109986	0.620269	ActvsInact
FERMT2	2779.84	-0.0372476	0.0722746	-0.515362	0.6063	0.898087	ActvsInact
IGF2BP2	1905.47	0.0415252	0.0709008	0.58568	0.558091	0.884733	ActvsInact
MAP3K13	303.866	0.00841727	0.121642	0.069197	0.944833	0.990884	ActvsInact
ST6GAL1	372.946	0.0735814	0.090523	0.812847	0.416306	0.825806	ActvsInact
FRY	637.79	-0.0206569	0.114924	-0.179744	0.857354	0.972169	ActvsInact
PICALM	2670.08	-0.0978499	0.118435	-0.826193	0.408695	0.821814	ActvsInact
NSF	1712.03	0.041015	0.0695547	0.58968	0.555405	0.883973	ActvsInact
GLI2	1219.52	0.185836	0.0948997	1.95823	0.0502027	0.504854	ActvsInact
CLASP1	2237.19	-0.0194157	0.0684469	-0.283662	0.77667	0.953355	ActvsInact
MRPS34	1177.32	-0.0343361	0.127166	-0.27001	0.787153	0.956292	ActvsInact
CLNS1A	981.881	-0.109478	0.0811089	-1.34976	0.177093	0.694031	ActvsInact
TEAD2	1085.79	0.0372381	0.0818786	0.454796	0.649256	0.913954	ActvsInact
EED	517.537	-0.17235	0.0980756	-1.75732	0.078863	0.577164	ActvsInact
TSG101	946.762	-0.0389648	0.0741465	-0.525511	0.599228	0.896007	ActvsInact
NCBP3	1437.48	-0.0225706	0.0650101	-0.347186	0.728452	0.939912	ActvsInact
MGLL	2828.95	0.0992902	0.0758575	1.3089	0.190567	0.703668	ActvsInact
NTN4	670.972	-0.0363427	0.0909617	-0.399538	0.689497	0.926739	ActvsInact
BCS1L	315.531	0.0905073	0.127995	0.707117	0.479494	0.853351	ActvsInact
NUAK1	1206.17	-0.00954477	0.0759547	-0.125664	0.899998	0.980386	ActvsInact
DPP8	1220.06	-0.10026	0.078718	-1.27366	0.202786	0.709949	ActvsInact
SLC24A1	383.268	-0.15475	0.0993986	-1.55686	0.119503	0.631179	ActvsInact
ZNF532	1705.15	0.119362	0.0812363	1.46933	0.141745	0.655582	ActvsInact
LMAN1	2086.91	-0.104281	0.100434	-1.03831	0.299127	0.763088	ActvsInact
HACD3	3143.33	-0.0724156	0.0862765	-0.839343	0.401277	0.817032	ActvsInact
ZZEF1	2218.46	0.0868728	0.0817607	1.06252	0.287998	0.758225	ActvsInact
ENO1	39276.3	0.148708	0.05837	2.54768	0.0108442	0.30782	ActvsInact
MYDGF	1812.02	0.0762627	0.114	0.66897	0.503515	0.862896	ActvsInact
ANO8	498.264	0.105251	0.135672	0.775775	0.437882	0.834128	ActvsInact
TUBE1	195.257	-0.0151575	0.141738	-0.10694	0.914836	0.983046	ActvsInact
ARHGEF10L	1148.63	0.102874	0.0923463	1.114	0.265278	0.746306	ActvsInact
ACTR6	318.779	-0.178219	0.1497	-1.19051	0.233847	0.727744	ActvsInact
TIPIN	230.363	-0.117792	0.138458	-0.850743	0.394912	0.814713	ActvsInact
SRI	1064.21	-0.0402875	0.0738611	-0.54545	0.585444	0.889963	ActvsInact
EIF4G3	3475.73	-0.0394007	0.0831568	-0.473812	0.635634	0.90893	ActvsInact
NUP37	510.55	-0.100824	0.103382	-0.975258	0.329432	0.781147	ActvsInact
SEMA3A	1188.53	0.0097042	0.107085	0.0906213	0.927794	0.987103	ActvsInact
GTSE1	1932.57	0.0200421	0.0667028	0.300469	0.763819	0.95078	ActvsInact
SEMA3C	3905.31	-0.0490404	0.0972928	-0.50405	0.614226	0.900927	ActvsInact
TTC38	442.926	0.0402438	0.0996869	0.403702	0.686432	0.926236	ActvsInact
ACAT1	1418.63	-0.118919	0.0895623	-1.32778	0.184252	0.699435	ActvsInact
GRAMD4	647.305	0.0937016	0.0909469	1.03029	0.302874	0.764931	ActvsInact
CELSR1	1621.7	0.17566	0.104611	1.67917	0.0931195	0.594719	ActvsInact
ZNF638	2391.55	-0.0843071	0.0921492	-0.914898	0.360245	0.799098	ActvsInact
SLC25A40	388.637	-0.038937	0.147623	-0.26376	0.791965	0.956364	ActvsInact
TIMM21	342.18	-0.20148	0.132671	-1.51864	0.128853	0.644589	ActvsInact
RASAL2	1522.13	-0.0193895	0.0724136	-0.26776	0.788884	0.956364	ActvsInact
VPS9D1	444.029	0.280716	0.116212	2.41555	0.0157115	0.342245	ActvsInact
ZNF37A	2125.91	-0.0817944	0.119558	-0.68414	0.493887	0.860157	ActvsInact
MARK3	1777.96	0.0378697	0.0738589	0.51273	0.60814	0.898285	ActvsInact
SLC25A3	8970.1	-0.130555	0.0682688	-1.91237	0.0558293	0.525592	ActvsInact
FNDC3B	3507.5	-0.000166498	0.0696475	-0.00239059	0.998093	0.999611	ActvsInact
FOSL2	7553.18	0.0657638	0.0623469	1.0548	0.291515	0.759393	ActvsInact
FRYL	2058.1	-0.0801788	0.113413	-0.706961	0.479591	0.853351	ActvsInact
TMEM131	1316.08	-0.073069	0.102894	-0.71014	0.477618	0.85199	ActvsInact
FSCN1	6782.06	0.132221	0.102048	1.29568	0.195086	0.704634	ActvsInact
ACTB	123465	0.143112	0.0820864	1.74343	0.0812581	0.578109	ActvsInact
MOCOS	1080.09	0.0415346	0.0797552	0.520776	0.602523	0.89677	ActvsInact
PLD1	426.335	0.0412148	0.0992942	0.415078	0.678085	0.922688	ActvsInact
WDR62	1085.95	0.0888226	0.0970027	0.915671	0.359839	0.799098	ActvsInact
DLG1	3217.59	-0.0146459	0.0846671	-0.172982	0.862666	0.972169	ActvsInact
RAB7A	4118.27	-0.037952	0.0819778	-0.462955	0.643396	0.910903	ActvsInact
BCAP29	759.627	-0.113287	0.133045	-0.851493	0.394496	0.814713	ActvsInact
SEC31B	171.39	0.186304	0.212834	0.875348	0.381385	0.81012	ActvsInact
SART3	2053.84	-0.0500076	0.0794421	-0.629485	0.529032	0.873603	ActvsInact
PAX2	594.664	-0.0350194	0.0861073	-0.406694	0.684233	0.925395	ActvsInact
EXOSC7	636.674	-0.165183	0.0935681	-1.76538	0.0775005	0.575296	ActvsInact
KIFAP3	498.467	-0.144225	0.0947248	-1.52257	0.127866	0.643764	ActvsInact
MKRN2	1259.84	-0.049561	0.0579675	-0.85498	0.392562	0.814713	ActvsInact
MCM6	2344.7	0.0122948	0.0743935	0.165267	0.868734	0.973752	ActvsInact
REXO2	1653.66	-0.112218	0.0803133	-1.39726	0.162336	0.675924	ActvsInact
RBM7	878.085	-0.0589344	0.129911	-0.453653	0.650079	0.914368	ActvsInact
RBMS2	3317.46	-0.0353442	0.0708846	-0.498617	0.61805	0.903195	ActvsInact
BAZ2A	4595.3	0.0662132	0.0746787	0.886641	0.375272	0.806824	ActvsInact
PTPN23	2353.55	0.144054	0.0660849	2.17982	0.0292706	0.428218	ActvsInact
MLH1	1595.62	-0.0139778	0.0537064	-0.260264	0.79466	0.957276	ActvsInact
UNG	1412.79	-0.152345	0.0649213	-2.34661	0.0189449	0.371685	ActvsInact
KLHL20	529.565	-0.063407	0.102503	-0.618587	0.536189	0.875801	ActvsInact
SLC46A1	403.967	0.0104555	0.102846	0.101662	0.919025	0.984225	ActvsInact
PLXNA2	199.77	0.148189	0.119164	1.24357	0.213658	0.71723	ActvsInact
SPAG5	2609.48	0.0603419	0.0577491	1.0449	0.296071	0.761242	ActvsInact
ANKRD13A	3040.7	0.000694171	0.0466369	0.0148846	0.988124	0.998106	ActvsInact
TPD52	709.424	-0.104477	0.108966	-0.958797	0.337661	0.78626	ActvsInact
ACACB	257.475	0.149927	0.121295	1.23605	0.21644	0.71723	ActvsInact
TRAF4	991.495	0.15316	0.101419	1.51018	0.130999	0.645523	ActvsInact
PAG1	195.896	-0.168869	0.1506	-1.1213	0.262158	0.744328	ActvsInact
GPATCH1	339.665	0.125071	0.104766	1.1938	0.232554	0.727744	ActvsInact
NT5C2	1285.45	-0.0706288	0.106901	-0.660692	0.50881	0.863785	ActvsInact
MCAM	7013.02	0.104271	0.080073	1.3022	0.192849	0.704634	ActvsInact
GPC4	338.795	0.237355	0.103	2.30442	0.0211989	0.385878	ActvsInact
MBNL3	145.759	-0.189329	0.15414	-1.2283	0.219336	0.7181	ActvsInact
XAB2	1167.41	0.1655	0.095234	1.73782	0.0822422	0.579067	ActvsInact
ARHGEF1	2232.65	0.171171	0.0966612	1.77083	0.0765885	0.574414	ActvsInact
STXBP2	941.204	0.110307	0.0922603	1.19561	0.23185	0.726832	ActvsInact
MAP2K7	1395.76	-0.119119	0.0772674	-1.54165	0.123158	0.632818	ActvsInact
DGKD	1404.07	0.152286	0.0819787	1.85763	0.0632211	0.54271	ActvsInact
CTTNBP2	116.929	0.277094	0.172777	1.60377	0.108766	0.618461	ActvsInact
RARB	313.862	0.0843604	0.126116	0.668909	0.503554	0.862896	ActvsInact
TOP2B	3596.34	-0.0446781	0.0693898	-0.643871	0.519659	0.867657	ActvsInact
TM9SF3	4151.86	-0.169486	0.100597	-1.6848	0.0920281	0.592886	ActvsInact
NFKB2	650.894	-0.00661463	0.103042	-0.0641933	0.948816	0.991196	ActvsInact
UBE2T	691.636	-0.175253	0.0798322	-2.19526	0.0281449	0.425466	ActvsInact
PPP1R12B	326.057	0.00676083	0.112362	0.0601702	0.95202	0.991563	ActvsInact
DNAJC10	2595.35	-0.077049	0.0832242	-0.9258	0.35455	0.794068	ActvsInact
GTF3C1	4816.4	0.0487977	0.0991549	0.492136	0.622623	0.904398	ActvsInact
IL4R	454.027	0.0798425	0.0987785	0.808298	0.418919	0.826968	ActvsInact
USP33	1474.61	-0.0299155	0.0994361	-0.300852	0.763527	0.950701	ActvsInact
PAK3	152.379	-0.374157	0.141106	-2.6516	0.00801125	0.277895	ActvsInact
SNRPA	1338.37	-0.0108035	0.0818496	-0.131992	0.894991	0.979756	ActvsInact
EXOSC5	297.801	0.157997	0.136815	1.15482	0.248162	0.734741	ActvsInact
DYNC1I2	2731.18	-0.0431842	0.0750404	-0.57548	0.564967	0.886761	ActvsInact
APBB1IP	8360.54	-0.058255	0.0429312	-1.35694	0.1748	0.691607	ActvsInact
LRCH4	1042.65	0.0970851	0.110335	0.879913	0.378906	0.807679	ActvsInact
FAM76B	257.366	-0.124584	0.139626	-0.892274	0.372246	0.805757	ActvsInact
SIRT6	316.156	0.19368	0.138165	1.40181	0.160973	0.675472	ActvsInact
POLD3	954.245	-0.116717	0.081915	-1.42485	0.154199	0.665736	ActvsInact
CAPZB	4993.14	0.056701	0.0569893	0.994942	0.319765	0.77736	ActvsInact
GPR137B	118.106	-0.166223	0.158137	-1.05113	0.293199	0.760596	ActvsInact
JADE1	3916.78	-0.000874417	0.0555972	-0.0157277	0.987452	0.998106	ActvsInact
SLC25A43	329.58	0.0170459	0.112246	0.151863	0.879295	0.975401	ActvsInact
UBE2A	1837.92	-0.0301057	0.073995	-0.406862	0.684109	0.925395	ActvsInact
FGFR1	2055.52	0.101101	0.0736371	1.37296	0.169763	0.687759	ActvsInact
FBLN1	114.653	-0.340092	0.171325	-1.98507	0.0471365	0.497388	ActvsInact
MAP2	344.622	0.0635661	0.125933	0.504762	0.613726	0.90075	ActvsInact
PIAS2	528.58	-0.207579	0.116625	-1.77989	0.0750935	0.572787	ActvsInact
ARAF	1329.27	0.0848044	0.0803826	1.05501	0.291421	0.759393	ActvsInact
MCCC1	877.685	0.0103737	0.067142	0.154504	0.877212	0.975205	ActvsInact
ACER3	534.868	-0.153227	0.109966	-1.39341	0.163497	0.678791	ActvsInact
UBE2K	1890.94	-0.212516	0.113389	-1.87422	0.0609	0.53562	ActvsInact
PIK3C3	1238.41	-0.0511693	0.0906366	-0.564554	0.572377	0.886972	ActvsInact
N4BP2	466.875	-0.130336	0.110036	-1.18449	0.236221	0.729724	ActvsInact
TIGAR	549.471	-0.215893	0.118238	-1.82592	0.0678623	0.556133	ActvsInact
TULP3	1182.13	0.138332	0.0737814	1.87489	0.0608079	0.53562	ActvsInact
SYNJ2	1386.04	0.205126	0.0888263	2.30929	0.0209275	0.385878	ActvsInact
PPP2R5C	1744.91	-0.053698	0.0643105	-0.83498	0.403729	0.81851	ActvsInact
PMS2P1	273.257	0.00112668	0.141631	0.00795502	0.993653	0.99857	ActvsInact
GNB1	10527.7	-0.0208586	0.0461313	-0.452157	0.651156	0.914394	ActvsInact
HOXA9	908.956	-0.0841524	0.097927	-0.859338	0.390154	0.814713	ActvsInact
EDN1	324.169	0.347682	0.173688	2.00176	0.0453101	0.491239	ActvsInact
MLLT10	394.538	0.147195	0.115477	1.27467	0.202428	0.709485	ActvsInact
ZCWPW1	102.422	0.00897123	0.157478	0.056968	0.954571	0.99225	ActvsInact
NRDC	3654.56	-0.0184982	0.0652746	-0.283391	0.776877	0.953355	ActvsInact
VDAC3	2088.3	-0.0475243	0.0561906	-0.845769	0.397681	0.816965	ActvsInact
PCM1	3674.84	-0.100897	0.0863809	-1.16805	0.242787	0.733431	ActvsInact
TNRC6C	297.854	0.134605	0.122337	1.10027	0.271213	0.749505	ActvsInact
CBFA2T2	763.956	0.133803	0.0693982	1.92805	0.0538491	0.516541	ActvsInact
ITCH	1979.03	-0.0795518	0.111025	-0.716525	0.473668	0.84871	ActvsInact
TP53INP2	781.372	0.100029	0.0815739	1.22624	0.220109	0.7181	ActvsInact
SDF4	3919.73	0.0785617	0.092438	0.849885	0.395389	0.814987	ActvsInact
TOLLIP	1229.22	0.0689789	0.131758	0.523528	0.600607	0.89639	ActvsInact
UBE2D4	457.646	0.0419409	0.0874216	0.479754	0.631402	0.908108	ActvsInact
RUNX1T1	58.4019	-0.0341576	0.259122	-0.13182	0.895126	0.979756	ActvsInact
THOC1	373.591	0.0670748	0.097259	0.689651	0.490414	0.859408	ActvsInact
FKBP7	239.358	-0.0689938	0.127383	-0.541626	0.588076	0.891184	ActvsInact
OSBPL6	192.278	0.0155221	0.134338	0.115545	0.908013	0.980829	ActvsInact
SLC1A3	95.5322	0.017427	0.204467	0.0852314	0.932077	0.988636	ActvsInact
XRCC5	7850.24	-0.0749951	0.0543315	-1.38032	0.167487	0.685568	ActvsInact
LXN	335.016	0.248854	0.12094	2.05767	0.0396216	0.468262	ActvsInact
MKNK1	554.856	-0.0435809	0.0932786	-0.467212	0.640348	0.909411	ActvsInact
TNS1	2786.24	0.161438	0.0781234	2.06645	0.0387864	0.466618	ActvsInact
REXO1	1174.28	0.0297181	0.0965714	0.307732	0.758286	0.950086	ActvsInact
SAR1A	3760.33	-0.10529	0.0709156	-1.48472	0.137618	0.652672	ActvsInact
CDC14A	79.1273	-0.143024	0.191857	-0.745469	0.455988	0.84153	ActvsInact
RAPGEF3	429.48	0.135386	0.169406	0.799179	0.424187	0.827664	ActvsInact
SENP1	787.625	-0.020134	0.0931478	-0.216151	0.82887	0.965666	ActvsInact
CIC	4665.84	0.172183	0.101536	1.69579	0.0899254	0.588928	ActvsInact
LIPE	232.635	0.074852	0.156952	0.476911	0.633426	0.908484	ActvsInact
FDFT1	5863.75	-0.0645552	0.0519381	-1.24292	0.213896	0.71723	ActvsInact
PAFAH1B3	621.245	0.178618	0.137072	1.30309	0.192544	0.704634	ActvsInact
OPHN1	790.24	0.00908563	0.0800395	0.113514	0.909623	0.981166	ActvsInact
KIF22	1895.69	0.0267973	0.0726642	0.368782	0.71229	0.934012	ActvsInact
CARMIL1	1201.02	0.0077951	0.0674375	0.11559	0.907977	0.980829	ActvsInact
PGM1	1963.4	0.0742376	0.0488873	1.51855	0.128877	0.644589	ActvsInact
DDX1	2638.46	-0.0319874	0.0723491	-0.442125	0.658399	0.916883	ActvsInact
DNM2	3858.48	0.138188	0.0554177	2.49357	0.0126466	0.320904	ActvsInact
EPB41L2	5184.35	-0.117102	0.102074	-1.14722	0.251289	0.736241	ActvsInact
RIMS1	367.532	-0.0115367	0.111147	-0.103796	0.917331	0.98379	ActvsInact
MOXD1	2296.71	-0.00247596	0.0601617	-0.041155	0.967172	0.995396	ActvsInact
STX7	1378.07	-0.124533	0.102628	-1.21344	0.224963	0.722094	ActvsInact
RABL2B	294.535	0.057516	0.110741	0.519376	0.603499	0.897316	ActvsInact
KEAP1	1964.33	0.0270578	0.0976033	0.277222	0.78161	0.955066	ActvsInact
SLC35C2	815.42	0.129903	0.0672775	1.93086	0.053501	0.514182	ActvsInact
CRYBG3	738.447	-0.0956332	0.0995708	-0.960454	0.336827	0.786203	ActvsInact
RFX3	183.733	0.0207172	0.143181	0.144692	0.884954	0.976507	ActvsInact
RIF1	3177.64	-0.0746417	0.103723	-0.719625	0.471756	0.848044	ActvsInact
RAB21	1560.99	-0.170807	0.108964	-1.56755	0.116985	0.627273	ActvsInact
SLC4A4	553.829	0.0652273	0.115068	0.566859	0.57081	0.886972	ActvsInact
SMARCA2	3004.68	-0.10434	0.0727818	-1.4336	0.151686	0.664012	ActvsInact
SESN1	183.966	-0.055801	0.141039	-0.395643	0.692368	0.927549	ActvsInact
SRCAP	4601.16	0.208077	0.0969847	2.14547	0.0319156	0.439549	ActvsInact
PUM3	885.606	0.0130894	0.100865	0.129772	0.896747	0.979756	ActvsInact
CNOT4	588.705	-0.00368221	0.140172	-0.0262693	0.979043	0.997319	ActvsInact
PSEN1	1859.39	-0.126814	0.0720737	-1.7595	0.0784926	0.577164	ActvsInact
CPOX	535.957	-0.242577	0.0975342	-2.48709	0.0128791	0.323463	ActvsInact
CLDND1	834.853	-0.19958	0.102658	-1.94412	0.051881	0.510632	ActvsInact
MOK	3414.64	-0.102504	0.08832	-1.1606	0.245805	0.733874	ActvsInact
HSP90AA1	20498.4	-0.0273532	0.078579	-0.348097	0.727767	0.939505	ActvsInact
RBL1	1274.72	-0.061924	0.0824518	-0.751033	0.452633	0.840095	ActvsInact
DLGAP4	1797.22	0.0905163	0.0849307	1.06577	0.286529	0.757725	ActvsInact
CROCCP3	93.0122	0.329757	0.241413	1.36595	0.171956	0.68957	ActvsInact
NDC80	1091.15	-0.161691	0.0972495	-1.66264	0.096384	0.596635	ActvsInact
AP4E1	549.443	-0.154151	0.108151	-1.42532	0.154064	0.665736	ActvsInact
RSBN1	499.908	0.037411	0.0920093	0.406601	0.684301	0.925395	ActvsInact
MAGI3	636.311	0.0504449	0.0922828	0.546633	0.584631	0.889963	ActvsInact
COL4A4	224.301	0.359493	0.132298	2.71731	0.00658158	0.252195	ActvsInact
TCF7	206.798	0.142391	0.140749	1.01167	0.311695	0.772118	ActvsInact
OSTM1	957.138	-0.0773372	0.0854111	-0.90547	0.365216	0.801596	ActvsInact
PCNP	1920.05	-0.154766	0.0938481	-1.64911	0.0991247	0.60109	ActvsInact
EXD2	746.739	0.0739243	0.0827656	0.893176	0.371763	0.805453	ActvsInact
ARG2	105.354	-0.159914	0.174739	-0.915156	0.36011	0.799098	ActvsInact
UBA5	656.917	-0.124592	0.0734481	-1.69633	0.0898236	0.588928	ActvsInact
STK17B	1091.18	-0.242169	0.0993648	-2.43717	0.0148028	0.336041	ActvsInact
CDC14B	797.807	-0.127771	0.0906804	-1.40902	0.158828	0.671462	ActvsInact
ZNF510	321.234	-0.112289	0.122608	-0.915836	0.359753	0.799098	ActvsInact
JMJD4	426.57	0.186241	0.132045	1.41043	0.158412	0.671142	ActvsInact
DUSP12	243.36	-0.137267	0.124209	-1.10513	0.269103	0.748966	ActvsInact
AACS	1337.61	0.0984224	0.0813441	1.20995	0.226297	0.722094	ActvsInact
DELE1	888.387	0.0764785	0.0751603	1.01754	0.308897	0.769775	ActvsInact
CADPS2	315.06	-0.0134313	0.113685	-0.118145	0.905953	0.980386	ActvsInact
HSPB11	482.351	-0.217982	0.0949308	-2.29622	0.0216633	0.387779	ActvsInact
PHLPP1	1135.8	0.0441149	0.0880384	0.501087	0.61631	0.90253	ActvsInact
ATP8B1	2896.41	-0.0724049	0.0690745	-1.04821	0.29454	0.76096	ActvsInact
SMARCD3	293.588	-0.0747205	0.110109	-0.678606	0.497387	0.861828	ActvsInact
WDR70	618.629	-0.0868128	0.0787473	-1.10242	0.270278	0.749075	ActvsInact
MPP4	178.437	-0.390016	0.171139	-2.27894	0.0226706	0.39682	ActvsInact
STRADB	592.7	0.0797532	0.110554	0.721397	0.470665	0.847665	ActvsInact
BZW1	4025.92	-0.0662896	0.100789	-0.657707	0.510726	0.864173	ActvsInact
ME2	1759.32	-0.0395844	0.0711352	-0.556467	0.577891	0.887734	ActvsInact
C5orf22	308.807	-0.13728	0.149816	-0.916326	0.359496	0.799098	ActvsInact
CCNT2	641.909	-0.089718	0.12981	-0.691151	0.489471	0.859366	ActvsInact
FAM135A	297.979	0.0366677	0.150138	0.244227	0.807055	0.959626	ActvsInact
COBLL1	423.073	0.0654853	0.142467	0.459651	0.645767	0.911611	ActvsInact
DLG3	291.459	0.0260701	0.126843	0.205531	0.837157	0.967283	ActvsInact
SERTAD4	328.851	-0.0960381	0.104622	-0.917955	0.358642	0.799098	ActvsInact
TRAF5	433.184	0.0317866	0.13289	0.239196	0.810954	0.96069	ActvsInact
MRPL22	453.52	-0.115149	0.105279	-1.09375	0.274064	0.750794	ActvsInact
GEMIN5	760.097	0.0173241	0.0888392	0.195005	0.845389	0.970366	ActvsInact
NFE2L1	6997.92	0.0148185	0.0596857	0.248276	0.803921	0.958789	ActvsInact
GSK3B	2223.58	-0.169743	0.0735801	-2.30692	0.0210594	0.385878	ActvsInact
ITGB5	1748.25	0.0130121	0.0922025	0.141126	0.887771	0.977009	ActvsInact
ERC1	3116.2	0.0220463	0.0827893	0.266294	0.790013	0.956364	ActvsInact
XPO1	5490.22	-0.210566	0.101266	-2.07935	0.0375856	0.461573	ActvsInact
RNF13	499.882	0.017749	0.144945	0.122454	0.90254	0.980386	ActvsInact
PALB2	673.723	-0.0860309	0.0993149	-0.866244	0.386357	0.814442	ActvsInact
DOP1A	470.167	0.0547247	0.1296	0.42226	0.672835	0.922041	ActvsInact
LYRM2	858.56	-0.0853045	0.0909507	-0.93792	0.348286	0.791349	ActvsInact
BCKDHB	486.033	-0.133092	0.0900923	-1.47729	0.139599	0.653279	ActvsInact
KAT6A	2219.7	-0.00579815	0.0819509	-0.0707515	0.943596	0.990582	ActvsInact
TUT7	787.975	-0.08634	0.110137	-0.783936	0.433078	0.830282	ActvsInact
ULK2	646.589	0.0428085	0.0751604	0.569561	0.568975	0.886761	ActvsInact
TNPO1	4077.4	-0.230404	0.106342	-2.16663	0.0302628	0.431017	ActvsInact
PLOD1	2733.51	0.103902	0.0955262	1.08768	0.276736	0.752139	ActvsInact
ITGAE	201.734	-0.47808	0.133367	-3.58469	0.000337481	0.0555437	ActvsInact
DIS3	1239.12	-0.0892296	0.0811686	-1.09931	0.271632	0.749838	ActvsInact
PIBF1	333.049	-0.0491424	0.154281	-0.318526	0.750086	0.947581	ActvsInact
TDRD3	271.055	0.0417585	0.148915	0.280419	0.779156	0.954611	ActvsInact
NUFIP1	303.238	-0.0165548	0.101385	-0.163287	0.870292	0.974084	ActvsInact
PDS5B	1657.8	-0.118531	0.112747	-1.0513	0.293121	0.760562	ActvsInact
OXCT1	1481.43	-0.273661	0.0840263	-3.25685	0.00112656	0.104294	ActvsInact
RRAGB	114.345	-0.0771542	0.159129	-0.484852	0.627782	0.906511	ActvsInact
CYLD	1446.3	-0.0513728	0.0683123	-0.752028	0.452034	0.839725	ActvsInact
ZNF324	337.791	0.225565	0.101252	2.22776	0.0258965	0.415255	ActvsInact
ZNF416	111.838	0.103509	0.178742	0.579097	0.562523	0.88607	ActvsInact
ZNF586	181.959	0.0225742	0.135138	0.167045	0.867335	0.973656	ActvsInact
ZNF446	218.734	0.292862	0.133939	2.18654	0.0287763	0.426354	ActvsInact
ZNF264	616.359	0.0164833	0.0754236	0.218543	0.827006	0.965666	ActvsInact
RPS5	5979.82	0.0945979	0.0776996	1.21748	0.22342	0.722094	ActvsInact
FAT1	9590.3	0.159432	0.108259	1.47269	0.140836	0.654949	ActvsInact
YTHDC1	1701	-0.160549	0.0742908	-2.16108	0.030689	0.4321	ActvsInact
CHMP2B	915.036	0.0727262	0.10632	0.684032	0.493955	0.860157	ActvsInact
SMAP2	433.459	-0.035601	0.092865	-0.383364	0.70145	0.929364	ActvsInact
PPIE	633.811	0.0972005	0.0798497	1.21729	0.223492	0.722094	ActvsInact
ZMPSTE24	1391.11	-0.0906528	0.081231	-1.11599	0.264428	0.745531	ActvsInact
STARD7	3716.05	-0.0602347	0.0485024	-1.24189	0.214277	0.71723	ActvsInact
NOA1	515.388	-0.0181034	0.121675	-0.148785	0.881723	0.97568	ActvsInact
REST	2329.99	-0.0700352	0.111871	-0.626035	0.531292	0.873656	ActvsInact
SSH1	2177.99	0.0706245	0.062873	1.12329	0.261315	0.744281	ActvsInact
GSTP1	6796.34	0.194757	0.0994087	1.95915	0.0500949	0.504854	ActvsInact
APLP2	10046.8	-0.0228559	0.0550859	-0.414914	0.678205	0.922688	ActvsInact
FAM234B	224.026	-0.141019	0.118454	-1.19049	0.233854	0.727744	ActvsInact
WBP11	2036.93	0.0211731	0.0841906	0.251489	0.801436	0.958132	ActvsInact
EIF3I	2889.51	0.0452449	0.0494505	0.914954	0.360216	0.799098	ActvsInact
COL16A1	42.169	0.351869	0.303258	1.1603	0.245928	0.733874	ActvsInact
TXLNA	5135.99	0.0207832	0.0634145	0.327735	0.743112	0.945194	ActvsInact
NCOA1	919.541	0.0178657	0.0888717	0.201028	0.840676	0.968252	ActvsInact
AGBL5	741.045	0.0468416	0.104194	0.44956	0.653027	0.91514	ActvsInact
KIF3C	1050.33	0.0603442	0.0616117	0.979427	0.327369	0.779512	ActvsInact
RAB10	2828.48	0.00669136	0.046155	0.144976	0.88473	0.976461	ActvsInact
HADHA	4013.55	0.0152856	0.0533484	0.286523	0.774478	0.953163	ActvsInact
MAPRE3	217.841	-0.136513	0.119548	-1.14191	0.253492	0.738069	ActvsInact
CAD	4282.25	0.121771	0.117538	1.03601	0.300196	0.763088	ActvsInact
CD59	4380.66	-0.0924443	0.0631362	-1.46421	0.143138	0.657072	ActvsInact
CD82	327.217	0.0560492	0.13036	0.429957	0.667227	0.920647	ActvsInact
BCORL1	1046.7	0.156725	0.0916541	1.70996	0.0872735	0.584851	ActvsInact
ATRX	2022.31	-0.0739938	0.13014	-0.568572	0.569647	0.886905	ActvsInact
AK6	251.446	-0.216342	0.111626	-1.93809	0.0526117	0.511786	ActvsInact
MYNN	395.06	-0.0948904	0.142275	-0.666948	0.504805	0.863092	ActvsInact
MECOM	571.762	0.0463944	0.0903431	0.513535	0.607577	0.898087	ActvsInact
SCAMP1	1009.25	-0.0468451	0.12806	-0.365805	0.71451	0.934723	ActvsInact
PREP	982.839	-0.0452009	0.0753725	-0.5997	0.548706	0.881598	ActvsInact
HACE1	482.454	-0.0287639	0.0857955	-0.335261	0.737428	0.943525	ActvsInact
SEH1L	1330.64	-0.0637105	0.060065	-1.06069	0.28883	0.758226	ActvsInact
WDR47	596.288	0.00529282	0.0871203	0.0607531	0.951556	0.991563	ActvsInact
WDFY1	2503.23	-0.0984415	0.0887005	-1.10982	0.267077	0.747397	ActvsInact
SLC25A24	1609.79	-0.0366918	0.0676808	-0.54213	0.587729	0.890954	ActvsInact
MAP3K4	624.669	-0.170542	0.0769729	-2.21561	0.0267182	0.420359	ActvsInact
ABCB1	103.043	0.0260178	0.213477	0.121876	0.902997	0.980386	ActvsInact
ZNF213	551.146	0.201563	0.101588	1.98412	0.0472425	0.498064	ActvsInact
AKR1B1	5887.9	0.0723606	0.085324	0.848068	0.3964	0.815935	ActvsInact
CPNE3	1805.07	-0.155115	0.091822	-1.6893	0.0911623	0.590435	ActvsInact
RRN3	765.876	-0.0699109	0.103448	-0.675806	0.499164	0.862528	ActvsInact
CTTN	7736.87	0.0369974	0.0652906	0.566657	0.570947	0.886972	ActvsInact
MTIF2	638.947	-0.101627	0.0862032	-1.17893	0.238427	0.731755	ActvsInact
DDHD2	978.914	-0.132306	0.0858047	-1.54194	0.123088	0.632818	ActvsInact
EPS15	1613.05	-0.0162699	0.0773899	-0.210232	0.833486	0.966359	ActvsInact
ORC1	491.209	-0.0861333	0.0919825	-0.93641	0.349062	0.791956	ActvsInact
MGST2	261.978	-0.242566	0.106828	-2.27062	0.0231697	0.400819	ActvsInact
CHERP	1871.32	-0.00997313	0.0695088	-0.14348	0.885911	0.97667	ActvsInact
ATG16L1	750.579	0.0546771	0.0784028	0.697387	0.485561	0.856775	ActvsInact
USP40	1721.3	-0.00870359	0.0524651	-0.165893	0.868241	0.973752	ActvsInact
POMGNT1	1579.45	0.0548452	0.0730991	0.750286	0.453083	0.840095	ActvsInact
RAD54L	637.709	0.0438028	0.0803208	0.545348	0.585514	0.889963	ActvsInact
MAST2	2258.36	0.146529	0.0780193	1.87811	0.0603662	0.53562	ActvsInact
DNAJA1	4827.06	-0.126622	0.0670264	-1.88913	0.0588742	0.533901	ActvsInact
B4GALT1	2235.93	-0.0368147	0.0525683	-0.700322	0.483727	0.85605	ActvsInact
CHMP5	1925.54	-0.0287632	0.0637805	-0.450971	0.65201	0.915007	ActvsInact
NFX1	1310.13	-0.0405271	0.0785911	-0.51567	0.606085	0.898087	ActvsInact
DIMT1	564.171	-0.0241815	0.0969053	-0.249537	0.802945	0.958644	ActvsInact
IPO11	779.624	-0.149948	0.144855	-1.03516	0.300594	0.763088	ActvsInact
EIF2AK1	3288.92	-0.0276719	0.0644579	-0.429302	0.667704	0.920676	ActvsInact
EPDR1	619.455	0.00633794	0.0805438	0.0786894	0.93728	0.989682	ActvsInact
SEPHS1	876.113	-0.0230611	0.0770625	-0.299252	0.764748	0.95107	ActvsInact
MRPL28	1590.71	0.15208	0.0922605	1.64838	0.0992756	0.60109	ActvsInact
ITPKC	405.084	0.125879	0.132499	0.950038	0.342093	0.789129	ActvsInact
RBM22	839.442	-0.0122014	0.112659	-0.108303	0.913755	0.982693	ActvsInact
TMED2	3943.87	-0.0869399	0.09781	-0.888865	0.374075	0.805963	ActvsInact
ERO1B	198.42	-0.428274	0.170636	-2.50988	0.0120774	0.318372	ActvsInact
ZFAND6	1009.71	-0.164369	0.114303	-1.43801	0.15043	0.661432	ActvsInact
TXLNG	463.931	-0.234546	0.105413	-2.22501	0.0260804	0.416514	ActvsInact
HUWE1	10748.9	0.142235	0.128184	1.10961	0.267167	0.747397	ActvsInact
ZW10	645.308	-0.0170725	0.0736266	-0.23188	0.816631	0.962608	ActvsInact
ALG9	473.057	-0.0437537	0.117043	-0.373826	0.708534	0.932844	ActvsInact
NOX4	27.479	0.104682	0.315098	0.332219	0.739724	0.943972	ActvsInact
ACOX3	495.663	0.157532	0.120369	1.30874	0.190622	0.703668	ActvsInact
MTMR2	1507.38	-0.0661047	0.0915006	-0.722452	0.470017	0.847665	ActvsInact
PPP1R15A	3456.48	-0.0923538	0.0710679	-1.29951	0.193768	0.704634	ActvsInact
TRIP6	3362.65	0.0501632	0.104391	0.48053	0.63085	0.908034	ActvsInact
FTL	21477.6	-0.0445076	0.0897262	-0.496038	0.619867	0.903529	ActvsInact
SRRT	3265.14	0.00810801	0.0745466	0.108764	0.913389	0.982552	ActvsInact
BAX	1316.58	-0.126761	0.0985091	-1.2868	0.198165	0.705683	ActvsInact
NLK	302.703	0.0443542	0.135571	0.327167	0.743542	0.945383	ActvsInact
PIGS	1848.37	0.032992	0.072432	0.455489	0.648757	0.913456	ActvsInact
ADAMTS2	339.177	0.36545	0.146144	2.50063	0.0123974	0.319369	ActvsInact
ATXN7L3	1796.54	-0.0216196	0.0713948	-0.302818	0.762029	0.950373	ActvsInact
PGS1	575.106	0.137444	0.100879	1.36246	0.173052	0.691209	ActvsInact
PSMC5	2441.07	0.0221223	0.0491372	0.450216	0.652555	0.91514	ActvsInact
UIMC1	621.882	0.0322571	0.0780451	0.413313	0.679377	0.923356	ActvsInact
MMP2	1773.85	0.0596105	0.0661772	0.900771	0.36771	0.803203	ActvsInact
LPCAT2	99.864	-0.122474	0.189611	-0.645923	0.518329	0.867402	ActvsInact
OGFOD1	1050.55	-0.0847712	0.0727067	-1.16593	0.243642	0.733581	ActvsInact
SH3BP2	2479.74	0.17457	0.0806538	2.16444	0.0304304	0.431017	ActvsInact
NOP14	1544.44	0.0254707	0.0750409	0.339424	0.73429	0.942358	ActvsInact
ADD1	6097.73	0.0985205	0.0590555	1.66827	0.0952621	0.596332	ActvsInact
L2HGDH	308.391	-0.0874444	0.107411	-0.814109	0.415582	0.825501	ActvsInact
TXNDC16	126.597	-0.179161	0.174494	-1.02675	0.30454	0.76553	ActvsInact
RTRAF	1021.64	-0.0339943	0.132836	-0.255912	0.798019	0.957496	ActvsInact
NID2	125.982	-0.092197	0.203801	-0.452387	0.65099	0.914394	ActvsInact
GMCL1	582.541	-0.0711388	0.112341	-0.633242	0.526575	0.871367	ActvsInact
SF3B2	5759.99	0.0783185	0.062498	1.25314	0.210156	0.716764	ActvsInact
KLHL42	941.312	-0.0488669	0.0722045	-0.676785	0.498543	0.862528	ActvsInact
GNAS	12870.9	0.0197838	0.0548535	0.360666	0.718349	0.935596	ActvsInact
DNM1L	1673.26	-0.109029	0.0958454	-1.13756	0.255306	0.739339	ActvsInact
ERGIC2	957.976	-0.094445	0.13711	-0.688825	0.490933	0.859408	ActvsInact
AURKA	1807.72	0.00694185	0.057286	0.121179	0.903549	0.980386	ActvsInact
PIR	222.421	-0.341381	0.126327	-2.70236	0.00688493	0.256004	ActvsInact
AAMDC	253.368	-0.376	0.133454	-2.81745	0.00484073	0.214842	ActvsInact
RFX2	274.224	0.207221	0.127317	1.62759	0.103611	0.607519	ActvsInact
METTL2A	487.756	0.0124968	0.10366	0.120556	0.904043	0.980386	ActvsInact
ALG6	158.813	-0.295958	0.183365	-1.61404	0.106519	0.610699	ActvsInact
CNOT3	1640.41	0.10737	0.0552283	1.94411	0.051882	0.510632	ActvsInact
PTPN4	395.155	-0.127667	0.101809	-1.25399	0.209846	0.716764	ActvsInact
DDX18	1957.39	-0.0964165	0.086327	-1.11688	0.264047	0.745332	ActvsInact
KHSRP	9629.7	-0.0136849	0.0620239	-0.22064	0.825373	0.965525	ActvsInact
GNA11	4261.82	0.0483798	0.0848071	0.570469	0.56836	0.886761	ActvsInact
ASAP3	635.417	0.287657	0.08354	3.44334	0.000574572	0.0740074	ActvsInact
EDEM2	660.237	0.211269	0.0886366	2.38354	0.0171471	0.357105	ActvsInact
DNMT3B	486.899	0.0584984	0.0948973	0.616439	0.537605	0.876673	ActvsInact
TPX2	5520.79	-0.00675337	0.0382814	-0.176414	0.859969	0.972169	ActvsInact
PDRG1	391.773	-0.0171036	0.124772	-0.137079	0.890968	0.978043	ActvsInact
EPB41L1	783.318	0.0224203	0.0760462	0.294825	0.768128	0.951627	ActvsInact
DOCK9	1054.96	0.0495144	0.0747504	0.662397	0.507717	0.863785	ActvsInact
ANKRD10	419.563	-0.122574	0.119267	-1.02772	0.30408	0.76553	ActvsInact
TGDS	107.974	-0.0468444	0.181233	-0.258476	0.796039	0.957433	ActvsInact
C3orf18	159.231	-0.114449	0.170638	-0.670714	0.502403	0.862896	ActvsInact
COQ9	700.281	0.063691	0.0858474	0.74191	0.458142	0.84314	ActvsInact
ARHGAP28	123.883	-0.0665084	0.175533	-0.378893	0.704767	0.931402	ActvsInact
CRLS1	698.835	-0.0786673	0.0834251	-0.942969	0.345697	0.790895	ActvsInact
PPP1R13B	491.163	0.158508	0.0852721	1.85885	0.063049	0.54271	ActvsInact
ATRN	1833.51	0.0197582	0.0797238	0.247833	0.804264	0.958816	ActvsInact
SMOX	117.402	0.113138	0.196008	0.577211	0.563797	0.886661	ActvsInact
FKBP1A	3279.69	-0.1364	0.0596101	-2.28821	0.0221255	0.392444	ActvsInact
NSFL1C	1667.28	0.00466243	0.061021	0.076407	0.939095	0.989682	ActvsInact
SLC4A11	426.99	0.155861	0.13315	1.17057	0.241773	0.733431	ActvsInact
C20orf194	594.816	0.138158	0.0816642	1.69178	0.0906882	0.590435	ActvsInact
ZNF343	282.455	0.0436677	0.10865	0.401912	0.687749	0.926444	ActvsInact
MAVS	4211.04	0.0411583	0.0699768	0.58817	0.556418	0.883973	ActvsInact
LZTS3	1266.89	0.0271561	0.107686	0.252179	0.800903	0.958132	ActvsInact
XRN2	2487.14	-0.00672941	0.0755886	-0.0890268	0.929061	0.987348	ActvsInact
KIZ	220.037	-0.0778562	0.13643	-0.570668	0.568225	0.886761	ActvsInact
DYNLL1	2684.35	-0.00341754	0.074378	-0.0459483	0.963351	0.994462	ActvsInact
SNX5	1470.02	-0.057998	0.0681622	-0.850883	0.394835	0.814713	ActvsInact
RPL6	9069.7	-0.111056	0.0471642	-2.35467	0.018539	0.367985	ActvsInact
MAPKAPK5	743.377	0.00751565	0.0695575	0.108049	0.913956	0.982693	ActvsInact
ESF1	452.269	-0.0860515	0.113786	-0.756258	0.449494	0.838382	ActvsInact
RBBP9	745.782	-0.173434	0.0749074	-2.31531	0.0205961	0.383727	ActvsInact
ANAPC5	2203.85	-0.0448919	0.0489861	-0.916421	0.359446	0.799098	ActvsInact
SLC23A2	980.099	0.103951	0.0675173	1.53963	0.123652	0.633494	ActvsInact
SLC8B1	351.122	0.0336292	0.122143	0.275325	0.783066	0.95545	ActvsInact
TMEM230	891.168	-0.162852	0.0933241	-1.74501	0.0809826	0.578109	ActvsInact
KDM2B	1295.83	0.0754227	0.0777156	0.970495	0.3318	0.782579	ActvsInact
TASP1	97.4625	0.341355	0.20716	1.64779	0.0993966	0.60109	ActvsInact
OAS1	3351.58	0.209931	0.0898867	2.33551	0.019517	0.375965	ActvsInact
GCN1	5635.75	0.125108	0.114709	1.09065	0.275425	0.750794	ActvsInact
RPLP0	15840.8	0.130471	0.0778704	1.67549	0.0938391	0.595604	ActvsInact
PXN	4075.14	0.127012	0.0683473	1.85834	0.0631214	0.54271	ActvsInact
KIF16B	476.484	-0.00995351	0.0815434	-0.122064	0.902848	0.980386	ActvsInact
TRMT6	473.719	-0.0572266	0.0851751	-0.671869	0.501667	0.862653	ActvsInact
PEBP1	3501.73	-0.0555833	0.0626017	-0.887889	0.374601	0.806222	ActvsInact
BRAP	623.202	0.0244133	0.0879445	0.277599	0.781321	0.955066	ActvsInact
ERP29	2564.77	-0.049648	0.0669337	-0.741749	0.45824	0.843189	ActvsInact
FUS	8124.06	-0.0607417	0.0740126	-0.820694	0.411821	0.823766	ActvsInact
IGBP1	552.672	0.11029	0.103169	1.06903	0.285058	0.756168	ActvsInact
FXYD5	1171.49	0.097308	0.0948235	1.0262	0.304796	0.765612	ActvsInact
ZNF302	297.788	-0.161507	0.111691	-1.44602	0.148173	0.660341	ActvsInact
GRAMD1A	1001.3	0.133937	0.116275	1.1519	0.249362	0.735056	ActvsInact
CDIP1	861.33	0.141177	0.0989255	1.42711	0.153549	0.665569	ActvsInact
GANAB	12063.2	0.0477005	0.0695945	0.685407	0.493087	0.860157	ActvsInact
GMIP	468.175	-0.0154736	0.102288	-0.151274	0.87976	0.975546	ActvsInact
RBM41	305.832	0.0783996	0.121107	0.647358	0.517401	0.866937	ActvsInact
BIRC5	2327.2	-0.0934596	0.0730227	-1.27987	0.200591	0.707435	ActvsInact
MLF2	4228.95	0.103009	0.0715056	1.44057	0.149707	0.661432	ActvsInact
DDX24	5201.58	0.0399741	0.0506162	0.78975	0.429674	0.830052	ActvsInact
ZBTB25	298.303	-0.131122	0.0982838	-1.33412	0.182166	0.698845	ActvsInact
NECAP1	639.603	-0.0243977	0.0866005	-0.281727	0.778153	0.954099	ActvsInact
DHX32	595.982	-0.0380756	0.093508	-0.40719	0.683868	0.925395	ActvsInact
RCOR1	1663.87	-0.0129533	0.0880863	-0.147052	0.883091	0.976461	ActvsInact
GPATCH2L	1483.43	-0.0942095	0.0937319	-1.00509	0.314851	0.77519	ActvsInact
LTBP4	6160.21	0.172374	0.137009	1.25812	0.208347	0.715835	ActvsInact
BLVRB	846.448	0.173881	0.117701	1.4773	0.139594	0.653279	ActvsInact
SLC9A1	1466.97	0.098452	0.0638619	1.54164	0.123162	0.632818	ActvsInact
SPTLC1	1217.98	-0.0678248	0.0749837	-0.904528	0.365715	0.8018	ActvsInact
PAPOLA	4081.21	-0.100971	0.107396	-0.940171	0.34713	0.790895	ActvsInact
CCNK	1383.32	-0.126366	0.107243	-1.17832	0.23867	0.731755	ActvsInact
PCBP4	1119.41	0.0687698	0.119522	0.575372	0.56504	0.886761	ActvsInact
YPEL3	411.548	-0.232635	0.125319	-1.85634	0.0634049	0.54271	ActvsInact
MRPS33	412.235	-0.0285061	0.109068	-0.261362	0.793814	0.956899	ActvsInact
NDUFB2	839.58	0.132842	0.12896	1.03011	0.30296	0.764985	ActvsInact
NUDC	2452.95	-0.149211	0.0676702	-2.20497	0.027456	0.422537	ActvsInact
MAEA	2222.88	0.101155	0.0911564	1.10968	0.267137	0.747397	ActvsInact
ICAM1	281.19	0.170784	0.146807	1.16332	0.244699	0.733826	ActvsInact
STRN4	2652.3	0.14878	0.0772162	1.9268	0.054005	0.517348	ActvsInact
IRAK3	148.433	0.0146663	0.155968	0.0940341	0.925082	0.986145	ActvsInact
MUL1	1031.82	0.0998013	0.0982618	1.01567	0.309788	0.770614	ActvsInact
TFAP4	327.076	-0.139824	0.110564	-1.26464	0.206001	0.713565	ActvsInact
PDCD7	685.358	-0.118797	0.0929193	-1.2785	0.201074	0.707696	ActvsInact
SPG21	1165.51	-0.086402	0.0601555	-1.43631	0.150914	0.662567	ActvsInact
DNAJB11	1353.06	-0.101551	0.0672533	-1.50998	0.13105	0.645523	ActvsInact
P3H2	2680.36	-0.00828953	0.0667237	-0.124237	0.901128	0.980386	ActvsInact
FLT3LG	206.859	0.138995	0.125118	1.11091	0.266606	0.747027	ActvsInact
RAB11FIP3	1491.69	0.165167	0.0961058	1.7186	0.0856875	0.583645	ActvsInact
GNPTG	1071.4	0.0647408	0.127479	0.507852	0.611557	0.8994	ActvsInact
ZNF268	540.493	-0.103726	0.0861912	-1.20345	0.228804	0.724923	ActvsInact
GOLGA3	5364.8	0.125731	0.067899	1.85174	0.0640632	0.54271	ActvsInact
PABPC4	2999.06	0.00440403	0.0636635	0.0691767	0.944849	0.990884	ActvsInact
MCOLN1	523.12	-0.00132926	0.0851642	-0.0156081	0.987547	0.998106	ActvsInact
USP48	1579.44	-0.0600049	0.0961829	-0.623863	0.532718	0.874336	ActvsInact
EFNB1	355.386	0.239288	0.135472	1.76634	0.0773395	0.575296	ActvsInact
PDPR	1423.37	0.063793	0.0914601	0.697495	0.485493	0.856775	ActvsInact
AARS1	6860.34	0.0968132	0.0659507	1.46796	0.142114	0.656171	ActvsInact
GLG1	5610.56	-0.0665678	0.0587783	-1.13252	0.257415	0.74182	ActvsInact
KIF4A	1633.17	-0.0621977	0.0617987	-1.00646	0.314196	0.774646	ActvsInact
TNRC6A	2096.42	-0.0095366	0.108778	-0.0876703	0.930139	0.987824	ActvsInact
PLEKHG2	1259.36	0.189203	0.0893748	2.11696	0.034263	0.44832	ActvsInact
NAT14	880.524	-0.00837753	0.108385	-0.0772941	0.93839	0.989682	ActvsInact
PITPNM2	348.024	0.224928	0.139246	1.61532	0.106241	0.610549	ActvsInact
EXOC1	784.254	-0.0532302	0.090115	-0.590692	0.554727	0.883973	ActvsInact
RBM27	1187.61	-0.227092	0.150707	-1.50685	0.13185	0.645523	ActvsInact
OSBPL8	2187.06	-0.130835	0.0863204	-1.5157	0.129596	0.644787	ActvsInact
DTX2	934.941	0.0937718	0.0780721	1.20109	0.229715	0.725812	ActvsInact
PUS7	562.809	-0.0261319	0.0909527	-0.287313	0.773873	0.953163	ActvsInact
NRCAM	138.225	0.0732731	0.173904	0.421342	0.673505	0.922041	ActvsInact
LAMB1	6901.46	0.0305036	0.0646142	0.472087	0.636864	0.90893	ActvsInact
DLD	1489.31	-0.096172	0.100308	-0.958769	0.337675	0.78626	ActvsInact
WDR7	743.963	-0.0681923	0.0898643	-0.758837	0.44795	0.837474	ActvsInact
TXNL1	1066.63	-0.139022	0.0780561	-1.78105	0.0749038	0.572652	ActvsInact
ABCC6	145.927	0.00172965	0.181309	0.00953976	0.992388	0.998286	ActvsInact
CMTM6	1956.58	-0.155203	0.0750099	-2.06909	0.0385373	0.466167	ActvsInact
ITGA6	624.499	-0.00167902	0.0915551	-0.0183389	0.985369	0.998106	ActvsInact
MAP3K20	4496.14	-0.0991269	0.106922	-0.927092	0.353879	0.79324	ActvsInact
FH	1782.65	0.0296244	0.0889796	0.332935	0.739184	0.943883	ActvsInact
SEL1L3	983.376	-0.0420167	0.0939631	-0.447161	0.654759	0.915778	ActvsInact
CDV3	5178.9	-0.133935	0.0568463	-2.35609	0.0184684	0.367893	ActvsInact
ALKBH5	3167.58	-0.0491762	0.07982	-0.616088	0.537836	0.876673	ActvsInact
NLRP1	328.034	0.172129	0.105308	1.63452	0.102149	0.607277	ActvsInact
PITPNM3	425.464	0.269135	0.101211	2.65915	0.00783379	0.275461	ActvsInact
SPAG7	905.338	-0.0892212	0.070071	-1.2733	0.202913	0.709972	ActvsInact
ORC6	606.707	-0.188129	0.0771295	-2.43913	0.0147226	0.334905	ActvsInact
ZFHX4	4053.45	0.144781	0.109612	1.32084	0.186553	0.701564	ActvsInact
ZC3HC1	631.946	-0.0274055	0.0853216	-0.321202	0.748057	0.946857	ActvsInact
TMEM101	461.22	0.0521252	0.123757	0.42119	0.673617	0.922041	ActvsInact
CD200	133.884	0.195111	0.179605	1.08633	0.277331	0.7522	ActvsInact
CCDC80	13378.1	-0.0287421	0.0545479	-0.526915	0.598252	0.895273	ActvsInact
PSME1	4432.56	-0.0297466	0.0757154	-0.392874	0.694413	0.927855	ActvsInact
PPP2R3C	398.59	-0.0989308	0.098379	-1.00561	0.314604	0.774741	ActvsInact
HAUS4	788.298	-0.00519231	0.0848292	-0.061209	0.951193	0.991563	ActvsInact
OSGEP	432.209	-0.0580973	0.0932434	-0.623071	0.533238	0.874342	ActvsInact
RNF31	1222.91	0.11344	0.121322	0.935031	0.349772	0.792374	ActvsInact
SCFD1	1064.26	-0.193524	0.110351	-1.75371	0.07948	0.577164	ActvsInact
G2E3	941.482	-0.120032	0.0913514	-1.31396	0.188861	0.703061	ActvsInact
HECTD1	5051.85	0.00573102	0.08341	0.068709	0.945221	0.990943	ActvsInact
HNRNPC	9751.01	-0.153385	0.0478403	-3.2062	0.00134502	0.111633	ActvsInact
SUPT16H	5494.77	-0.0920694	0.0509449	-1.80723	0.0707261	0.56098	ActvsInact
TOX4	1735.83	0.0748015	0.0674429	1.10911	0.267383	0.747397	ActvsInact
GEMIN2	218.767	-0.098664	0.141384	-0.697846	0.485273	0.856775	ActvsInact
TINF2	819.586	0.0633241	0.0903763	0.700671	0.483508	0.85605	ActvsInact
TRPM7	879.537	-0.0605528	0.102753	-0.589307	0.555656	0.883973	ActvsInact
TYRO3	240.568	0.186373	0.153091	1.2174	0.223451	0.722094	ActvsInact
WDR76	497.676	-0.0984185	0.115705	-0.850596	0.394994	0.81474	ActvsInact
SNAP23	647.501	-0.0692903	0.129094	-0.536743	0.591445	0.892024	ActvsInact
PHGDH	3869.37	0.113039	0.106633	1.06007	0.289111	0.758422	ActvsInact
EZR	14013.8	0.0364289	0.052219	0.697618	0.485416	0.856775	ActvsInact
MYL6	20639.8	0.00488731	0.0795489	0.0614378	0.951011	0.991563	ActvsInact
AGO1	2313.59	-0.0446186	0.0686925	-0.649541	0.515989	0.86673	ActvsInact
CLSPN	2062.57	-0.114893	0.103754	-1.10736	0.268138	0.747457	ActvsInact
RFFL	969.656	0.0164943	0.0741	0.222595	0.823851	0.965008	ActvsInact
MFSD11	444.326	0.0211877	0.101986	0.207751	0.835423	0.966576	ActvsInact
DPYSL2	4931.73	0.0754415	0.0488925	1.54301	0.122829	0.632818	ActvsInact
TGFB2	2025.88	-0.0779924	0.0931274	-0.83748	0.402323	0.817897	ActvsInact
GPATCH2	587.105	-0.0300493	0.0924673	-0.324972	0.745202	0.945771	ActvsInact
NUP50	1958.36	-0.0473523	0.0602497	-0.785934	0.431906	0.830052	ActvsInact
CDC45	644.067	0.0118007	0.0898946	0.131272	0.89556	0.979756	ActvsInact
COMT	2742.9	0.123597	0.11344	1.08954	0.275918	0.750794	ActvsInact
ECHDC1	796.698	-0.0222143	0.137004	-0.162144	0.871193	0.974084	ActvsInact
LRRFIP2	1214.63	-0.0581869	0.0650217	-0.894885	0.370849	0.8053	ActvsInact
SEC22C	1147.8	-0.119429	0.0610031	-1.95775	0.0502593	0.504854	ActvsInact
HDAC6	1474.12	0.14073	0.0819155	1.71799	0.0857983	0.583645	ActvsInact
CDC6	2056.76	-0.0826202	0.0710705	-1.16251	0.245028	0.733874	ActvsInact
UPRT	134.549	-0.17977	0.157188	-1.14366	0.252764	0.737095	ActvsInact
CDC23	971.991	-0.0445538	0.0712606	-0.625223	0.531825	0.873959	ActvsInact
AAAS	899.389	0.0843182	0.100275	0.840871	0.40042	0.817032	ActvsInact
CBX5	12784.7	-0.19176	0.0862228	-2.22401	0.026148	0.416756	ActvsInact
SUCO	1317.23	-0.0945662	0.111397	-0.848909	0.395932	0.815681	ActvsInact
MSH2	2036.25	-0.122901	0.0677407	-1.81429	0.0696333	0.558291	ActvsInact
MAP3K1	1271.8	-0.0878762	0.0742878	-1.18292	0.236842	0.73069	ActvsInact
DHPS	1045.81	0.114389	0.0936226	1.22181	0.221779	0.72022	ActvsInact
HOOK2	345.198	-0.150089	0.148471	-1.0109	0.312065	0.772118	ActvsInact
ARCN1	4952.04	-0.0584878	0.0852976	-0.685691	0.492908	0.860103	ActvsInact
TMEM38B	297.207	-0.122636	0.0997722	-1.22916	0.219011	0.7181	ActvsInact
PSMD5	1260.57	-0.092968	0.0705519	-1.31773	0.187596	0.701801	ActvsInact
NUP188	3994.41	0.0107135	0.0581354	0.184285	0.85379	0.971277	ActvsInact
CRAT	1240.12	0.150505	0.0920356	1.63529	0.101988	0.60701	ActvsInact
NANS	1316.22	0.0699195	0.0728133	0.960257	0.336926	0.786203	ActvsInact
TBC1D2	3436.22	0.213716	0.0904629	2.36247	0.0181538	0.36589	ActvsInact
WHRN	100.872	0.265775	0.201854	1.31667	0.18795	0.702367	ActvsInact
CWF19L1	651.711	-0.110833	0.0794307	-1.39535	0.162911	0.677129	ActvsInact
SEMA4G	109.519	0.128006	0.205181	0.62387	0.532713	0.874336	ActvsInact
BTAF1	1337.28	-0.116577	0.101255	-1.15133	0.249597	0.735203	ActvsInact
IKZF5	266.945	-0.0575864	0.174384	-0.330227	0.741228	0.944768	ActvsInact
TLL2	90.0264	0.59891	0.169673	3.52979	0.000415886	0.0608426	ActvsInact
BAMBI	1163.96	0.195361	0.103087	1.89512	0.0580768	0.531517	ActvsInact
IL11	147.227	-0.218276	0.180614	-1.20852	0.226847	0.722094	ActvsInact
WAC	11953.6	-0.145889	0.0847366	-1.72168	0.0851282	0.583645	ActvsInact
CREM	704.601	-0.0724852	0.0906574	-0.799551	0.423971	0.827664	ActvsInact
NUBP2	902.924	0.0301305	0.129898	0.231955	0.816573	0.962608	ActvsInact
HIVEP1	616.813	0.182514	0.114519	1.59374	0.110994	0.621879	ActvsInact
FKBP5	1806.83	-0.079729	0.0882428	-0.903518	0.366251	0.801987	ActvsInact
SRPK1	1775.29	-0.0965791	0.0874627	-1.10423	0.269493	0.748966	ActvsInact
BRPF3	2003.02	0.0405062	0.0615931	0.657643	0.510768	0.864173	ActvsInact
MRPS18A	537.768	0.109683	0.0853891	1.28451	0.198965	0.705683	ActvsInact
TMEM14A	461.192	-0.0542506	0.0848676	-0.639238	0.522668	0.869534	ActvsInact
EFHC1	373.119	0.039078	0.143859	0.27164	0.785898	0.955953	ActvsInact
HSP90AB1	15910.7	-0.0557711	0.0582676	-0.957154	0.33849	0.786954	ActvsInact
CDC5L	2055.21	-0.0707996	0.0995841	-0.710953	0.477114	0.85171	ActvsInact
ITPR3	2370.79	0.243172	0.0639402	3.80312	0.000142887	0.0282203	ActvsInact
ZNF184	251.903	0.114062	0.125689	0.907492	0.364147	0.800535	ActvsInact
DSP	1142.21	0.220396	0.113446	1.94275	0.0520463	0.510645	ActvsInact
SIRT1	659.861	-0.0925125	0.0997818	-0.927148	0.35385	0.79324	ActvsInact
HNRNPH3	2919.33	-0.232633	0.0991343	-2.34665	0.0189432	0.371685	ActvsInact
IFT74	274.915	-0.249385	0.181959	-1.37056	0.170513	0.688764	ActvsInact
JAK2	286.931	-0.0509786	0.109917	-0.463792	0.642796	0.910903	ActvsInact
ABL1	4903.83	0.180459	0.0666161	2.70894	0.00674988	0.254733	ActvsInact
ACOT7	948.573	-0.0013466	0.107281	-0.0125521	0.989985	0.998106	ActvsInact
SH3GLB1	2316.08	-0.0943077	0.0778192	-1.21188	0.225557	0.722094	ActvsInact
CDC7	716.761	-0.105832	0.0898133	-1.17835	0.238657	0.731755	ActvsInact
SYDE2	299.589	-0.215018	0.114922	-1.871	0.0613455	0.537781	ActvsInact
SCD	20863.3	0.0449727	0.0713867	0.629988	0.528703	0.873548	ActvsInact
TMED1	809.461	0.164463	0.122554	1.34196	0.17961	0.696355	ActvsInact
ABLIM1	447.336	-0.0387992	0.106474	-0.364399	0.71556	0.935295	ActvsInact
ERMP1	397.252	0.0309398	0.111958	0.276352	0.782277	0.955176	ActvsInact
RAB18	7478.21	-0.0732722	0.0858193	-0.853796	0.393218	0.814713	ActvsInact
NRP1	23981.5	-0.017788	0.0666935	-0.266713	0.78969	0.956364	ActvsInact
TSPAN15	69.9954	0.267367	0.220033	1.21512	0.22432	0.722094	ActvsInact
MACROH2A2	165.856	0.309898	0.153567	2.018	0.0435913	0.487435	ActvsInact
WASHC2A	1403.42	-0.0556013	0.0686248	-0.810221	0.417813	0.826806	ActvsInact
MAST3	322.913	0.231099	0.127794	1.80837	0.0705495	0.56098	ActvsInact
MZF1	392.395	0.136253	0.150727	0.903976	0.366008	0.80196	ActvsInact
OCEL1	199.128	0.0891267	0.14488	0.615177	0.538438	0.877284	ActvsInact
MYO9B	4444.92	0.166444	0.0749588	2.22047	0.0263868	0.418246	ActvsInact
KCNK6	288.966	0.0510268	0.137163	0.372016	0.709881	0.933025	ActvsInact
PSMD8	2750.35	0.129165	0.0738928	1.748	0.0804632	0.578109	ActvsInact
FBXL19	1749.75	0.0487269	0.106178	0.458915	0.646295	0.911611	ActvsInact
STX1B	237.647	0.219917	0.19165	1.14749	0.251178	0.736202	ActvsInact
HSD3B7	600.189	0.223354	0.130565	1.71067	0.0871414	0.584851	ActvsInact
SETD1A	1945.16	0.121022	0.0823125	1.47028	0.141487	0.655548	ActvsInact
BCL7C	870.371	-0.0929446	0.0907553	-1.02412	0.305777	0.766924	ActvsInact
CIRBP	3191.16	-0.143097	0.0819377	-1.74641	0.0807392	0.578109	ActvsInact
ATP5F1D	1078.22	0.126091	0.16807	0.750232	0.453115	0.840095	ActvsInact
CBARP	119.097	-0.0668415	0.202933	-0.329378	0.74187	0.944835	ActvsInact
PRKY	176.372	0.0802042	0.161536	0.496509	0.619536	0.903529	ActvsInact
HNRNPM	6273.2	-0.0703716	0.0940196	-0.748478	0.454172	0.84014	ActvsInact
MARCHF2	143.42	-0.036521	0.190079	-0.192136	0.847635	0.970366	ActvsInact
NDUFB7	1050.25	0.0788356	0.139632	0.564596	0.572348	0.886972	ActvsInact
TECR	2839.96	0.0645528	0.0611644	1.0554	0.291243	0.759393	ActvsInact
TIMM13	1091.84	0.0537673	0.142444	0.377463	0.705829	0.931402	ActvsInact
CDC34	965.773	0.117947	0.104357	1.13023	0.258378	0.74279	ActvsInact
MTAP	1082.61	-0.0681604	0.0837244	-0.814104	0.415585	0.825501	ActvsInact
CEP170B	2401.08	0.123546	0.11583	1.06662	0.286143	0.757382	ActvsInact
POLR2E	3262.73	0.17768	0.0793211	2.24001	0.0250902	0.41123	ActvsInact
POLRMT	763.438	0.0260885	0.143627	0.181641	0.855864	0.972107	ActvsInact
HCN2	76.0846	0.229432	0.201295	1.13978	0.254377	0.738634	ActvsInact
RASSF7	742.806	0.32167	0.112402	2.86178	0.00421265	0.202926	ActvsInact
GADD45B	1962.96	-0.0204183	0.0932275	-0.219016	0.826637	0.965666	ActvsInact
PALM	1171.26	0.301284	0.090699	3.3218	0.000894389	0.0898178	ActvsInact
MKNK2	2069.32	0.0659279	0.0774219	0.851541	0.394469	0.814713	ActvsInact
ARVCF	703.976	0.195475	0.132025	1.48059	0.138716	0.653279	ActvsInact
TRMT2A	859.624	0.179928	0.132068	1.36239	0.173075	0.691209	ActvsInact
RANBP1	2189.74	-0.0805615	0.0851418	-0.946204	0.344045	0.790256	ActvsInact
ZDHHC8	1640.68	0.186547	0.104315	1.78831	0.0737255	0.568781	ActvsInact
KLHL22	546.449	0.0583534	0.0949828	0.614357	0.538979	0.877457	ActvsInact
MED15	3014.11	0.143332	0.066115	2.16792	0.0301648	0.431017	ActvsInact
SNAP29	851.423	0.00866377	0.0774411	0.111876	0.910922	0.981311	ActvsInact
CRKL	3330.74	-0.031814	0.0492589	-0.645853	0.518374	0.867402	ActvsInact
LZTR1	1035.77	0.130715	0.083293	1.56933	0.11657	0.627273	ActvsInact
MMP11	142.8	0.386171	0.171787	2.24796	0.0245785	0.408567	ActvsInact
SMARCB1	2211.4	0.0455771	0.0642152	0.709756	0.477855	0.852029	ActvsInact
P2RX6	98.8397	0.012306	0.211051	0.0583081	0.953503	0.992179	ActvsInact
BCL2L13	2801.33	0.0679113	0.0702701	0.966432	0.333828	0.784271	ActvsInact
DDT	566.952	-0.041771	0.119121	-0.350661	0.725843	0.938693	ActvsInact
CABIN1	1219.78	0.16564	0.0819586	2.02102	0.0432779	0.48703	ActvsInact
TBC1D10A	531.597	0.027103	0.141071	0.192123	0.847646	0.970366	ActvsInact
SF3A1	3043.13	0.02144	0.0628569	0.341092	0.733034	0.941811	ActvsInact
RNF215	361.978	0.0348032	0.140615	0.247507	0.804515	0.958816	ActvsInact
SEC14L2	263.061	0.111415	0.101704	1.09548	0.273305	0.750794	ActvsInact
SPECC1L	3186.57	-0.0414356	0.0636177	-0.651322	0.514839	0.866597	ActvsInact
PPIL2	1478.16	0.131169	0.0588389	2.22929	0.0257944	0.414868	ActvsInact
SNRPD3	1286	-0.200936	0.079568	-2.52534	0.0115587	0.314443	ActvsInact
PES1	1892.98	0.0598662	0.109867	0.544896	0.585825	0.889963	ActvsInact
MAPK1	2935.06	-0.0472159	0.0908865	-0.519505	0.603409	0.897316	ActvsInact
PPM1F	2008.96	0.0157456	0.101169	0.155637	0.876319	0.975205	ActvsInact
SLC35E4	168.673	0.244891	0.145208	1.68649	0.0917021	0.592886	ActvsInact
TOP3B	556.479	0.18992	0.102482	1.8532	0.0638539	0.54271	ActvsInact
ESS2	489.129	0.166086	0.123156	1.34858	0.177472	0.694416	ActvsInact
CRYBB2P1	260.971	-0.0316983	0.123927	-0.255783	0.798118	0.957496	ActvsInact
CARD10	2804.66	0.164104	0.109482	1.49892	0.133896	0.646825	ActvsInact
SLC25A1	4123.06	0.105348	0.0998528	1.05503	0.291411	0.759393	ActvsInact
GGA1	982.96	0.115653	0.0877718	1.31766	0.187618	0.701801	ActvsInact
HIRA	1374.79	0.177535	0.0760118	2.33563	0.0195107	0.375965	ActvsInact
SH3BP1	474.699	-0.00351207	0.121464	-0.0289145	0.976933	0.997186	ActvsInact
LGALS1	15688.9	0.14277	0.090056	1.58534	0.112889	0.624065	ActvsInact
HPS4	917.215	-0.0210049	0.0736734	-0.285108	0.775561	0.953163	ActvsInact
PIK3IP1	160.526	0.0921926	0.15445	0.596908	0.550569	0.881598	ActvsInact
SRRD	370.574	-0.0724174	0.100423	-0.721127	0.470832	0.847668	ActvsInact
PATZ1	1154.22	-0.030264	0.083788	-0.361197	0.717952	0.935596	ActvsInact
TRIOBP	4409.54	0.235348	0.0954363	2.46602	0.0136623	0.328681	ActvsInact
TFIP11	1015.51	0.0622887	0.0913752	0.681681	0.495441	0.861122	ActvsInact
GCAT	293.726	-0.141244	0.144801	-0.975435	0.329344	0.781147	ActvsInact
ANKRD54	499.618	-0.0483804	0.124264	-0.389334	0.697029	0.928112	ActvsInact
EIF3L	3191	-0.0361099	0.0887503	-0.406871	0.684103	0.925395	ActvsInact
SNU13	1825.65	-0.0285239	0.064846	-0.439871	0.66003	0.917749	ActvsInact
MICALL1	2873.97	0.0708043	0.0843339	0.839572	0.401149	0.817032	ActvsInact
POLR2F	919.53	-0.0769991	0.128372	-0.59981	0.548633	0.881598	ActvsInact
CCDC134	798.165	-0.0634943	0.0904982	-0.701609	0.482923	0.855786	ActvsInact
DEPDC5	397.881	-0.0778344	0.0913565	-0.851986	0.394222	0.814713	ActvsInact
PICK1	622.6	-0.0172398	0.114242	-0.150907	0.880049	0.975546	ActvsInact
TTC28	1896.38	0.108005	0.0878017	1.2301	0.218659	0.7181	ActvsInact
CENPM	498.645	0.0655018	0.136097	0.481288	0.630312	0.907667	ActvsInact
KDELR3	863.573	-0.0172815	0.078041	-0.221442	0.824749	0.965261	ActvsInact
DDX17	12382.2	-0.0717678	0.0868259	-0.826572	0.40848	0.821814	ActvsInact
TCF20	2248.57	0.0302117	0.0785246	0.384741	0.700429	0.929253	ActvsInact
HSCB	152.23	-0.0433285	0.134223	-0.322811	0.746838	0.946543	ActvsInact
CBY1	339.277	-0.0612694	0.0984697	-0.622216	0.5338	0.874535	ActvsInact
TOMM22	1479.36	-0.0248918	0.058793	-0.42338	0.672018	0.922041	ActvsInact
XBP1	2238.69	0.0793788	0.0811262	0.978461	0.327846	0.77996	ActvsInact
RTCB	1811.7	0.0187257	0.0671756	0.278758	0.78043	0.954791	ActvsInact
JOSD1	2226.52	0.0276201	0.0617884	0.447011	0.654867	0.915778	ActvsInact
FBXO7	1673.68	0.0354535	0.0608309	0.58282	0.560014	0.884971	ActvsInact
GTPBP1	2121.15	0.110593	0.0544992	2.02926	0.0424322	0.48025	ActvsInact
POLDIP3	2633.95	0.0770468	0.0631595	1.21988	0.222512	0.72161	ActvsInact
RAB36	142.419	-0.139059	0.148286	-0.937777	0.348359	0.791349	ActvsInact
PPP6R2	1724.23	0.133944	0.0942926	1.42052	0.155457	0.666667	ActvsInact
SBF1	4842.45	0.148364	0.111522	1.33036	0.183401	0.698845	ActvsInact
SUN2	4431.71	0.144674	0.0900736	1.60618	0.108234	0.61692	ActvsInact
CYB5R3	5308.25	0.174098	0.07253	2.40037	0.0163787	0.351108	ActvsInact
DNAL4	178.107	0.184295	0.178424	1.0329	0.301649	0.76428	ActvsInact
LMF2	2567.38	0.205977	0.121495	1.69535	0.0900093	0.588928	ActvsInact
RHBDD3	373.218	0.164849	0.142609	1.15595	0.247701	0.734741	ActvsInact
PACSIN2	2369.49	0.0813213	0.0590491	1.37718	0.168456	0.68669	ActvsInact
TTLL1	144.194	0.0880733	0.150114	0.586708	0.5574	0.884465	ActvsInact
AP1B1	3543.45	0.143488	0.08361	1.71616	0.0861323	0.584328	ActvsInact
HMGXB4	1241.07	-0.00200288	0.0749618	-0.0267187	0.978684	0.997319	ActvsInact
TOM1	979.558	0.282088	0.100474	2.80758	0.00499149	0.218263	ActvsInact
CHKB	520.299	-0.0339847	0.157145	-0.216263	0.828783	0.965666	ActvsInact
HMOX1	343.882	0.0380373	0.15408	0.246867	0.805011	0.959018	ActvsInact
MCAT	313.712	0.0174095	0.138952	0.125292	0.900292	0.980386	ActvsInact
THOC5	1434.82	-0.0211791	0.0688757	-0.307497	0.758465	0.950086	ActvsInact
MCM5	3586.06	0.0875543	0.0493306	1.77485	0.0759233	0.573601	ActvsInact
ARSA	717.948	0.257268	0.116926	2.20026	0.0277883	0.425115	ActvsInact
TSPO	2209.04	0.303958	0.117281	2.59171	0.00954993	0.295297	ActvsInact
TTLL12	1265.86	0.118955	0.103534	1.14895	0.250577	0.735905	ActvsInact
CBX7	330.324	-0.0320606	0.123739	-0.259098	0.79556	0.957433	ActvsInact
PDGFB	214.401	0.364143	0.154975	2.34969	0.0187888	0.371506	ActvsInact
RPL3	15632.1	0.0371688	0.0660315	0.562895	0.573507	0.886972	ActvsInact
ZMAT5	229.939	0.0842088	0.150636	0.559021	0.576147	0.887475	ActvsInact
RBFOX2	4476.95	-0.0818063	0.0727331	-1.12475	0.260697	0.74422	ActvsInact
SYNGR1	275.454	0.296142	0.119392	2.48041	0.013123	0.326011	ActvsInact
TAB1	836.576	0.10163	0.097399	1.04344	0.296746	0.76159	ActvsInact
ASCC2	1190.88	0.124346	0.0709178	1.75338	0.0795366	0.577164	ActvsInact
MTMR3	1904.19	0.0238883	0.0642745	0.371661	0.710145	0.933055	ActvsInact
MIEF1	1143.85	-0.0194488	0.0630885	-0.308279	0.75787	0.950086	ActvsInact
APOL1	3981.32	0.0965935	0.0754811	1.27971	0.200649	0.707435	ActvsInact
PNPLA3	235.278	-0.22323	0.120459	-1.85316	0.063859	0.54271	ActvsInact
MYH9	67365.4	0.1104	0.0885958	1.24611	0.212724	0.71723	ActvsInact
SAMM50	915.578	0.0158263	0.0740089	0.213843	0.830669	0.965705	ActvsInact
TXN2	1075.63	0.137377	0.089523	1.53454	0.124897	0.635753	ActvsInact
FOXRED2	1641.68	0.138673	0.0661393	2.09668	0.0360217	0.458162	ActvsInact
EIF3D	2488.47	0.0432616	0.0598001	0.723436	0.469412	0.847606	ActvsInact
TNRC6B	3147.8	0.0643086	0.111387	0.577343	0.563708	0.886647	ActvsInact
SGSM3	1689.15	0.104881	0.103858	1.00985	0.312568	0.772456	ActvsInact
IFT27	292.758	-0.0214445	0.153966	-0.139281	0.889228	0.977572	ActvsInact
KIAA0930	1545.68	0.0508933	0.0943476	0.539423	0.589595	0.89148	ActvsInact
SLC25A17	502.858	0.0636167	0.0982822	0.647286	0.517447	0.866937	ActvsInact
FAM118A	359.171	0.0579244	0.123951	0.467318	0.640272	0.909411	ActvsInact
KCTD17	519.113	0.025409	0.112745	0.225368	0.821693	0.96391	ActvsInact
ST13	4867.05	-0.0391027	0.0515662	-0.758301	0.448271	0.837474	ActvsInact
RBX1	1166.54	-0.0589318	0.108589	-0.542707	0.587331	0.890579	ActvsInact
EP300	3188.88	0.192234	0.0945209	2.03377	0.0419744	0.47965	ActvsInact
L3MBTL2	1117.67	0.11412	0.0792203	1.44054	0.149714	0.661432	ActvsInact
RANGAP1	6575.28	0.105443	0.102964	1.02408	0.305799	0.766924	ActvsInact
ZC3H7B	6944.17	0.133453	0.0580805	2.29773	0.0215771	0.387407	ActvsInact
PHF5A	446.022	-0.275914	0.0902091	-3.05861	0.00222368	0.148887	ActvsInact
ACO2	2142.52	0.122228	0.0799712	1.5284	0.126413	0.639691	ActvsInact
POLR3H	1683.41	0.127261	0.0843501	1.50872	0.131369	0.645523	ActvsInact
TRMU	811.176	-0.0061718	0.1313	-0.0470053	0.962509	0.994462	ActvsInact
PMM1	635.806	0.0602857	0.136502	0.441647	0.658745	0.916883	ActvsInact
DESI1	1214.58	0.0185917	0.0667351	0.27859	0.78056	0.95485	ActvsInact
CERK	676.236	-0.011111	0.0760579	-0.146087	0.883853	0.976461	ActvsInact
BRD1	1218.71	0.0844386	0.0982609	0.85933	0.390158	0.814713	ActvsInact
ZBED4	809.755	0.0331023	0.0805463	0.410972	0.681093	0.924149	ActvsInact
HDAC10	554.524	0.0194754	0.170634	0.114135	0.90913	0.980987	ActvsInact
ABHD4	1971.47	0.0118119	0.0666209	0.177301	0.859272	0.972169	ActvsInact
KHNYN	1752.54	0.10714	0.0838004	1.27852	0.201067	0.707696	ActvsInact
FKBP3	1369.28	-0.0476623	0.0721892	-0.660242	0.509099	0.863785	ActvsInact
SDR39U1	436.406	0.193098	0.122881	1.57143	0.116083	0.626978	ActvsInact
RBM23	1801.29	0.0277712	0.0745305	0.372614	0.709435	0.933025	ActvsInact
PRMT5	1814.39	0.0491163	0.0649212	0.756552	0.449318	0.838228	ActvsInact
COCH	176.709	0.127756	0.165483	0.77202	0.440102	0.834701	ActvsInact
AP4S1	168.491	-0.0728735	0.170896	-0.426419	0.669802	0.921759	ActvsInact
POLE2	151.256	-0.0997596	0.157818	-0.632118	0.52731	0.871938	ActvsInact
VCPKMT	79.6192	-0.0668685	0.212089	-0.315284	0.752546	0.948815	ActvsInact
SOS2	915.899	-0.0760793	0.107457	-0.707999	0.478946	0.852819	ActvsInact
CDKL1	184.118	-0.0415015	0.128219	-0.323676	0.746184	0.946001	ActvsInact
NIN	2877.69	0.0576653	0.0650973	0.885832	0.375708	0.806824	ActvsInact
PYGL	2276.43	0.107375	0.0628263	1.70908	0.0874368	0.584851	ActvsInact
PSMC6	986.894	-0.146247	0.0833287	-1.75506	0.0792494	0.577164	ActvsInact
GNPNAT1	1015.17	-0.177051	0.0854102	-2.07295	0.0381773	0.464333	ActvsInact
DDHD1	418.59	0.046974	0.093783	0.500879	0.616456	0.902579	ActvsInact
CDKN3	664.766	-0.0631316	0.109278	-0.577716	0.563456	0.886478	ActvsInact
CNIH1	1182.21	-0.175832	0.154355	-1.13914	0.254644	0.739047	ActvsInact
CGRRF1	105.826	-0.220809	0.201902	-1.09364	0.274111	0.750794	ActvsInact
ATP6V1D	998.071	-0.111981	0.0882661	-1.26868	0.204555	0.71249	ActvsInact
PLEK2	112.464	-0.0671879	0.186724	-0.359825	0.718978	0.935635	ActvsInact
PIGH	132.983	-0.0588042	0.172875	-0.340154	0.73374	0.94212	ActvsInact
PSMA3	1456.68	-0.190315	0.0623661	-3.05158	0.00227639	0.149862	ActvsInact
VTI1B	1123.71	-0.0670747	0.0760195	-0.882334	0.377596	0.807652	ActvsInact
TIMM9	222.899	-0.110088	0.17523	-0.628248	0.529842	0.873656	ActvsInact
GSTZ1	492.692	0.0827573	0.0951713	0.869561	0.38454	0.813279	ActvsInact
KIAA0586	977.25	-0.135102	0.119138	-1.13399	0.256798	0.741667	ActvsInact
TMED8	1155.71	-0.0920006	0.0772916	-1.1903	0.233927	0.727744	ActvsInact
AHSA1	1460.12	0.0184007	0.0703572	0.261533	0.793681	0.956899	ActvsInact
DAAM1	346.339	-0.0334377	0.133354	-0.250745	0.802012	0.958229	ActvsInact
SPTLC2	3747.19	-0.104804	0.0671203	-1.56143	0.118422	0.629632	ActvsInact
RIN3	1093.33	0.178915	0.0778623	2.29784	0.0215711	0.387407	ActvsInact
LGMN	2074.99	0.0916884	0.0986223	0.929693	0.35253	0.792846	ActvsInact
ALKBH1	201.9	-0.0168224	0.127684	-0.131751	0.895182	0.979756	ActvsInact
SNW1	1421.16	-0.0856079	0.0717136	-1.19375	0.232577	0.727744	ActvsInact
ITPK1	1437.26	0.223592	0.0878949	2.54385	0.0109638	0.30782	ActvsInact
DHRS7	529.115	-0.0534666	0.109344	-0.488975	0.624859	0.905429	ActvsInact
PPM1A	1233.55	-0.165583	0.0647791	-2.55611	0.0105849	0.307495	ActvsInact
SIX4	233.856	-0.00948521	0.138404	-0.0685329	0.945361	0.990943	ActvsInact
GALNT16	50.0733	0.1529	0.237822	0.642918	0.520277	0.867927	ActvsInact
CEP128	311.745	-0.0689065	0.138076	-0.499047	0.617746	0.903195	ActvsInact
ERH	1960.95	-0.309547	0.100495	-3.08022	0.00206847	0.14087	ActvsInact
HIF1A	6417.81	0.032882	0.0868534	0.378591	0.704991	0.931402	ActvsInact
SUSD6	846.562	0.00373434	0.0685772	0.0544545	0.956573	0.992954	ActvsInact
SRSF5	3574.5	-0.149186	0.0631175	-2.36362	0.0180973	0.36589	ActvsInact
EIF5	3189.66	-0.0524401	0.0716284	-0.732113	0.4641	0.846219	ActvsInact
DICER1	1252.08	-0.063604	0.104985	-0.605838	0.544622	0.880526	ActvsInact
ZFYVE21	755.558	-0.0884652	0.127899	-0.691679	0.489139	0.859274	ActvsInact
MTHFD1	5429.93	0.0642648	0.0550801	1.16675	0.243311	0.733581	ActvsInact
ZC3H14	1947.87	-0.00213665	0.0936828	-0.0228072	0.981804	0.997823	ActvsInact
TELO2	1440.11	0.17553	0.144827	1.212	0.225512	0.722094	ActvsInact
PCNX1	2187.12	-0.0287749	0.0892684	-0.322341	0.747194	0.946562	ActvsInact
GSKIP	316.454	0.0470419	0.119326	0.39423	0.693411	0.927549	ActvsInact
VRK1	611.736	-0.134674	0.111164	-1.21149	0.225708	0.722094	ActvsInact
PSMC1	2170.69	-0.0870887	0.0706099	-1.23338	0.217435	0.717827	ActvsInact
PAPLN	592.65	0.265027	0.111581	2.3752	0.0175394	0.361464	ActvsInact
RPS6KA5	388.304	-0.0219043	0.103908	-0.210804	0.83304	0.966186	ActvsInact
PPP4R3A	1658.11	-0.0741289	0.0610978	-1.21328	0.225022	0.722094	ActvsInact
C14orf93	170.134	0.0670624	0.135428	0.495188	0.620468	0.904164	ActvsInact
PSMB5	2194.03	0.0372869	0.099221	0.375796	0.707068	0.931698	ActvsInact
YY1	2558.9	0.034811	0.062402	0.557851	0.576946	0.887671	ActvsInact
ACIN1	5329.52	-0.0183234	0.0840882	-0.217907	0.827502	0.965666	ActvsInact
CCNB1IP1	372.261	0.00201235	0.115695	0.0173936	0.986123	0.998106	ActvsInact
TRIP11	2363.59	-0.0758471	0.101131	-0.749992	0.45326	0.840095	ActvsInact
APEX1	2910.41	-0.0351634	0.0542117	-0.64863	0.516577	0.86673	ActvsInact
PABPN1	3998.71	-0.130577	0.0614705	-2.12422	0.0336518	0.445986	ActvsInact
ARHGAP5	2191.88	-0.0835072	0.122274	-0.682949	0.494639	0.860656	ActvsInact
CINP	538.457	0.132589	0.0996381	1.33071	0.183286	0.698845	ActvsInact
SRP54	1588.55	-0.113034	0.104437	-1.08232	0.279112	0.75296	ActvsInact
CHD8	3763.67	0.0169048	0.081756	0.206771	0.836188	0.966906	ActvsInact
PCK2	1382.78	0.243354	0.128666	1.89136	0.0585758	0.532303	ActvsInact
PRORP	690.137	-0.167197	0.0975625	-1.71374	0.0865769	0.584648	ActvsInact
DCAF11	1176.56	-0.0273732	0.0597715	-0.457965	0.646978	0.911941	ActvsInact
PSMA6	2073.38	-0.148028	0.0554778	-2.66824	0.00762489	0.271611	ActvsInact
NFKBIA	755.027	-0.0536106	0.0935905	-0.572821	0.566766	0.886761	ActvsInact
EMC9	401.001	-0.0759446	0.153431	-0.494977	0.620617	0.904164	ActvsInact
PSME2	2846.91	-0.059391	0.0629462	-0.94352	0.345415	0.790895	ActvsInact
BRMS1L	261.679	-0.148255	0.14314	-1.03573	0.300327	0.763088	ActvsInact
REC8	1537.79	0.0948584	0.116712	0.812755	0.416358	0.825806	ActvsInact
TM9SF1	1494.18	0.0237009	0.0893467	0.265269	0.790803	0.956364	ActvsInact
SEC23A	3845.91	-0.0799245	0.0877617	-0.910699	0.362454	0.799251	ActvsInact
GMPR2	1124.5	0.037218	0.0857903	0.433826	0.664415	0.919888	ActvsInact
PNN	2764.65	-0.143631	0.102748	-1.39789	0.162146	0.675924	ActvsInact
RABGGTA	400.153	-0.00900436	0.116267	-0.0774455	0.938269	0.989682	ActvsInact
NFATC4	1420.7	-0.0150137	0.142174	-0.1056	0.915899	0.983455	ActvsInact
PLTP	456.635	0.216951	0.102416	2.11832	0.0341476	0.44832	ActvsInact
PCIF1	850.203	0.162179	0.0912027	1.77822	0.0753675	0.573238	ActvsInact
GSS	2018.76	-0.00287939	0.0642781	-0.0447959	0.96427	0.994482	ActvsInact
TRPC4AP	3054.89	0.0450518	0.0522635	0.862013	0.38868	0.814713	ActvsInact
PYGB	5168.15	0.142711	0.0847133	1.68463	0.09206	0.592886	ActvsInact
ABHD12	1646.46	0.0922215	0.0767577	1.20146	0.229572	0.725812	ActvsInact
PROCR	651.715	0.197748	0.0929884	2.12659	0.0334543	0.445986	ActvsInact
GINS1	1200.7	-0.127341	0.0829768	-1.53465	0.124869	0.635753	ActvsInact
NINL	642.327	0.173496	0.1073	1.61693	0.105894	0.610549	ActvsInact
CD40	133.551	0.0388204	0.159461	0.243448	0.807658	0.959626	ActvsInact
UQCC1	1019.01	0.0207633	0.0808313	0.256872	0.797278	0.957496	ActvsInact
ZMYND8	1798.04	0.094324	0.0668234	1.41154	0.158085	0.670236	ActvsInact
IFT52	441.348	-0.015276	0.0849026	-0.179924	0.857213	0.972169	ActvsInact
MYBL2	2705.35	0.143675	0.085442	1.68155	0.0926566	0.594146	ActvsInact
NDRG3	779.342	-0.0292242	0.0807209	-0.36204	0.717322	0.935596	ActvsInact
RAB5IF	1035.2	-0.0289635	0.0750947	-0.385693	0.699724	0.929102	ActvsInact
PABPC1L	288.767	-0.00611738	0.222021	-0.0275531	0.978019	0.997319	ActvsInact
STK4	2265	-0.0377421	0.0694838	-0.543179	0.587006	0.890332	ActvsInact
SALL4	51.2514	0.180649	0.232676	0.776396	0.437515	0.833798	ActvsInact
ADNP	2648.89	-0.0316937	0.0669665	-0.473277	0.636016	0.90893	ActvsInact
PFDN4	310.163	-0.0471356	0.160297	-0.294051	0.768719	0.951665	ActvsInact
CSTF1	843.264	-0.0118466	0.0732539	-0.16172	0.871526	0.974084	ActvsInact
RAE1	573.332	0.0220305	0.0830691	0.265207	0.79085	0.956364	ActvsInact
TPD52L2	2249.91	0.0294109	0.0736234	0.399478	0.689541	0.926739	ActvsInact
DNAJC5	3159.92	0.0460011	0.093406	0.492485	0.622377	0.904231	ActvsInact
NELFCD	1506.04	-0.0232563	0.0707094	-0.3289	0.742231	0.944835	ActvsInact
CTSZ	4245.08	0.0444061	0.0617549	0.71907	0.472098	0.848164	ActvsInact
PRPF6	2178.44	0.0814948	0.0972723	0.837801	0.402142	0.817811	ActvsInact
PRELID3B	1264.98	-0.0520766	0.119903	-0.434322	0.664055	0.919711	ActvsInact
MTG2	651.211	0.0311709	0.0999894	0.311742	0.755237	0.949454	ActvsInact
PSMA7	3313.81	0.0518387	0.0759171	0.682833	0.494712	0.860656	ActvsInact
MRGBP	626.606	0.124988	0.0940248	1.32931	0.183747	0.698845	ActvsInact
TCFL5	233.119	-0.195552	0.138784	-1.40905	0.158822	0.671462	ActvsInact
DIDO1	2789.1	0.0910783	0.0963751	0.94504	0.344638	0.7907	ActvsInact
GID8	1114.65	-0.0886264	0.0649264	-1.36503	0.172244	0.690257	ActvsInact
SLC17A9	259.509	0.146678	0.129657	1.13128	0.257936	0.742385	ActvsInact
ARFGAP1	2038.33	0.13594	0.112157	1.21205	0.225493	0.722094	ActvsInact
EEF1A2	1567.07	0.203684	0.085353	2.38637	0.0170156	0.354991	ActvsInact
GMEB2	676.267	0.0862145	0.100978	0.853797	0.393218	0.814713	ActvsInact
C20orf27	574.37	0.206643	0.146282	1.41263	0.157765	0.670032	ActvsInact
CDC25B	3791.94	0.0416701	0.0985815	0.422697	0.672516	0.922041	ActvsInact
RNF24	490.79	-0.0451993	0.0880865	-0.513124	0.607865	0.898154	ActvsInact
ARFRP1	724.987	0.0546402	0.115513	0.473023	0.636197	0.90893	ActvsInact
NDUFAF5	155.141	-0.202453	0.140172	-1.44432	0.148649	0.660971	ActvsInact
TRIB3	457.104	0.231	0.120732	1.91333	0.055706	0.525592	ActvsInact
RASSF2	108.84	0.00275526	0.170695	0.0161414	0.987122	0.998106	ActvsInact
CSNK2A1	2986.98	-0.0526347	0.0657697	-0.800289	0.423543	0.827664	ActvsInact
CDS2	1558.39	-0.0194478	0.0656802	-0.296099	0.767155	0.951453	ActvsInact
HM13	3297.46	0.0259314	0.0496939	0.521822	0.601795	0.89639	ActvsInact
SNPH	586.226	0.201157	0.108633	1.85171	0.0640681	0.54271	ActvsInact
SEC23B	1846.84	-0.0640025	0.0588643	-1.08729	0.276909	0.7522	ActvsInact
FERMT1	174.485	-0.0925531	0.134435	-0.688458	0.491164	0.859408	ActvsInact
PLCB4	2116.25	-0.0841919	0.0997556	-0.843981	0.39868	0.81701	ActvsInact
MYL9	9754.45	0.290782	0.0982978	2.95817	0.00309471	0.171358	ActvsInact
TM9SF4	1939.52	0.0170287	0.0659488	0.25821	0.796245	0.957433	ActvsInact
CRNKL1	759.489	0.0079176	0.0734821	0.107749	0.914195	0.982693	ActvsInact
POFUT1	1760.35	0.0221023	0.0668948	0.330403	0.741095	0.944768	ActvsInact
SAMHD1	6734.75	0.0383759	0.0668263	0.574264	0.565789	0.886761	ActvsInact
KIF3B	1322.28	-0.00463968	0.071211	-0.065154	0.948051	0.991196	ActvsInact
NOP56	2016.97	0.0721546	0.0748584	0.963881	0.335105	0.785403	ActvsInact
MANBAL	856.511	0.0725632	0.0783692	0.925914	0.354491	0.794068	ActvsInact
IDH3B	1457.33	0.0142652	0.0806227	0.176938	0.859557	0.972169	ActvsInact
MAPRE1	4106.31	-0.0942746	0.0549581	-1.71539	0.0862739	0.584648	ActvsInact
JAG1	596.956	-0.0477495	0.0831866	-0.574005	0.565964	0.886761	ActvsInact
CDK5RAP1	503.287	0.123774	0.0942096	1.31382	0.188907	0.703061	ActvsInact
SNTA1	476.087	0.0334596	0.14242	0.234937	0.814258	0.96153	ActvsInact
TTI1	803.846	0.036853	0.0746133	0.49392	0.621363	0.904231	ActvsInact
E2F1	1049.4	-0.0308	0.120193	-0.256254	0.797755	0.957496	ActvsInact
RPRD1B	571.336	-0.0886958	0.103258	-0.858969	0.390358	0.814713	ActvsInact
PXMP4	408.554	-0.0651432	0.106818	-0.609852	0.54196	0.879034	ActvsInact
CHMP4B	1742.35	0.027729	0.0666295	0.416167	0.677288	0.922528	ActvsInact
CST3	2295.33	0.0567833	0.125001	0.454264	0.649639	0.914169	ActvsInact
ACTR5	144.259	-0.106705	0.14902	-0.716046	0.473963	0.84886	ActvsInact
AHCY	2880.86	0.14927	0.064921	2.29926	0.0214904	0.387407	ActvsInact
FAM83D	1431.42	0.16974	0.0688285	2.46613	0.013658	0.328681	ActvsInact
DHX35	310.145	0.0396553	0.127164	0.311845	0.755158	0.949454	ActvsInact
DNTTIP1	575.907	0.114914	0.108259	1.06148	0.288472	0.758226	ActvsInact
PIGU	371.228	0.0323081	0.0937364	0.34467	0.730342	0.940713	ActvsInact
ACOT8	306.834	0.167341	0.123392	1.35617	0.175044	0.691607	ActvsInact
APMAP	2102.97	-0.0550457	0.0721428	-0.763011	0.445457	0.835893	ActvsInact
ZNF516	863.35	0.0705267	0.102212	0.690002	0.490193	0.859408	ActvsInact
ADNP2	1179.98	0.0762731	0.0657041	1.16086	0.2457	0.733874	ActvsInact
RBFA	558.945	0.00745239	0.115281	0.0646452	0.948457	0.991196	ActvsInact
USP14	2263.24	-0.0614381	0.0761005	-0.807329	0.419477	0.82718	ActvsInact
VAPA	2234.64	-0.048734	0.0646356	-0.75398	0.450862	0.839352	ActvsInact
METTL4	321.585	-0.0300389	0.145719	-0.206143	0.836679	0.966906	ActvsInact
LPIN2	1589.55	-0.0083059	0.0586855	-0.141532	0.887449	0.977009	ActvsInact
SMCHD1	2331.43	-0.144344	0.0939979	-1.53561	0.124635	0.634964	ActvsInact
MYL12A	6796.98	0.0188464	0.0886952	0.212486	0.831728	0.966072	ActvsInact
CEP76	308.849	-0.0235778	0.0947972	-0.248718	0.803579	0.958789	ActvsInact
CEP192	1960.38	-0.0844057	0.063151	-1.33657	0.181363	0.697906	ActvsInact
RNMT	1068.04	0.00081515	0.0731724	0.0111401	0.991112	0.998171	ActvsInact
SMAD7	948.44	0.0599652	0.0946093	0.633819	0.526199	0.870874	ActvsInact
LAMA1	2177.55	0.0384592	0.0973363	0.395117	0.692757	0.927549	ActvsInact
ANKRD12	954.139	-0.0861543	0.129602	-0.664759	0.506204	0.863785	ActvsInact
POLI	277.842	-0.110405	0.12938	-0.853339	0.393472	0.814713	ActvsInact
MIB1	2429.49	-0.0658545	0.0615642	-1.06969	0.28476	0.756084	ActvsInact
RBBP8	1171.53	-0.0249547	0.0691482	-0.360887	0.718184	0.935596	ActvsInact
RIOK3	1151.85	-0.09786	0.0797981	-1.22634	0.220069	0.7181	ActvsInact
CSTF2	597.896	0.102742	0.0850796	1.20759	0.227203	0.722369	ActvsInact
MXRA5	295.07	0.480678	0.153793	3.12549	0.0017751	0.129845	ActvsInact
PSMD10	1000.8	-0.190072	0.0874845	-2.17264	0.0298073	0.429901	ActvsInact
ATG4A	157.488	-0.0841437	0.141217	-0.595848	0.551277	0.881598	ActvsInact
STS	565.688	0.0524722	0.0838107	0.626079	0.531263	0.873656	ActvsInact
TBL1X	1500.52	0.0195945	0.067003	0.292443	0.769948	0.951708	ActvsInact
PGRMC1	2362.5	-0.0598599	0.0858235	-0.697477	0.485504	0.856775	ActvsInact
POLA1	1027.28	-0.00842519	0.0788715	-0.106822	0.91493	0.983046	ActvsInact
MID1	2672.84	0.0358797	0.0681871	0.526196	0.598752	0.895634	ActvsInact
NKAP	288.971	-0.00338092	0.145546	-0.0232292	0.981467	0.997823	ActvsInact
NXT2	178.214	-0.129557	0.149964	-0.863921	0.387631	0.814713	ActvsInact
ALG13	410.764	-0.0291216	0.126149	-0.23085	0.817431	0.962688	ActvsInact
PRPS2	968.205	0.0436891	0.0931709	0.468914	0.639131	0.909327	ActvsInact
MOSPD1	357.605	-0.115027	0.132451	-0.868448	0.385149	0.81384	ActvsInact
AMMECR1	850.379	-0.0558169	0.0932348	-0.59867	0.549393	0.881598	ActvsInact
CHRDL1	2728.06	-0.00883912	0.0714999	-0.123624	0.901613	0.980386	ActvsInact
WDR13	1050.83	0.0878611	0.105013	0.836668	0.402779	0.818124	ActvsInact
SUV39H1	598.016	0.0275242	0.124051	0.221878	0.824409	0.965055	ActvsInact
SRPX	140.345	0.181208	0.19235	0.942074	0.346155	0.790895	ActvsInact
XIAP	1292.04	-0.145775	0.0717875	-2.03064	0.0422914	0.479998	ActvsInact
STAG2	2683.01	-0.0622127	0.0928554	-0.669996	0.502861	0.862896	ActvsInact
ATP11C	813.629	-0.101894	0.100233	-1.01657	0.309357	0.769982	ActvsInact
ABCD1	549.954	0.257796	0.0855494	3.01341	0.00258327	0.156182	ActvsInact
CCDC22	375.481	0.163353	0.122152	1.3373	0.181125	0.697906	ActvsInact
PLP2	2187.72	0.101717	0.0699884	1.45334	0.146129	0.658452	ActvsInact
PLS3	6416.54	0.033308	0.0741022	0.449487	0.65308	0.91514	ActvsInact
NAA10	980.954	0.0633559	0.106017	0.597599	0.550107	0.881598	ActvsInact
ELF4	1789.87	0.079189	0.0608243	1.30193	0.19294	0.704634	ActvsInact
SMARCA1	2721.12	-0.0306199	0.0696553	-0.439592	0.660233	0.917749	ActvsInact
RBBP7	2878.38	-0.017972	0.0780983	-0.230121	0.817998	0.962979	ActvsInact
KCND1	568.2	0.151775	0.0775296	1.95764	0.0502724	0.504854	ActvsInact
SLC25A14	118.03	-0.00496011	0.162173	-0.0305853	0.9756	0.996884	ActvsInact
FMR1	1437.95	-0.113252	0.101265	-1.11837	0.26341	0.74514	ActvsInact
PIM2	345.564	0.0362179	0.0873719	0.414526	0.678489	0.922688	ActvsInact
SCML2	269.821	-0.102497	0.144952	-0.707114	0.479495	0.853351	ActvsInact
SLC35A2	868.324	0.0307812	0.0815007	0.37768	0.705668	0.931402	ActvsInact
PQBP1	1012.13	0.0613264	0.0962223	0.637341	0.523903	0.869973	ActvsInact
PCSK1N	187.135	0.211792	0.220151	0.962033	0.336033	0.786203	ActvsInact
EMD	812.52	-0.0306161	0.0876206	-0.349416	0.726777	0.938802	ActvsInact
TAZ	350.361	0.057785	0.114819	0.503271	0.614774	0.901283	ActvsInact
PGK1	4917.58	0.0316806	0.0626514	0.505664	0.613093	0.900295	ActvsInact
MAGT1	2167.46	-0.176774	0.0640267	-2.76095	0.00576344	0.234697	ActvsInact
SMS	3322.57	-0.103162	0.0556206	-1.85475	0.0636314	0.54271	ActvsInact
UBL4A	613.075	0.155996	0.0929253	1.67873	0.0932052	0.594719	ActvsInact
CD99L2	1563.87	0.0596571	0.0808798	0.737602	0.460756	0.844411	ActvsInact
EEA1	1845.09	-0.13418	0.128693	-1.04264	0.297117	0.76159	ActvsInact
RP2	627.864	-0.114267	0.0908658	-1.25754	0.20856	0.716167	ActvsInact
JADE3	331.601	-0.0444491	0.105757	-0.420293	0.674272	0.922041	ActvsInact
CDK16	3026.87	0.154952	0.0539279	2.87332	0.00406178	0.198893	ActvsInact
USP11	2685.52	0.0903874	0.0534923	1.68973	0.0910798	0.590435	ActvsInact
HTATSF1	984.421	-0.0874305	0.0825529	-1.05908	0.289561	0.758422	ActvsInact
TIMP1	1812.39	-0.000667822	0.0680156	-0.00981866	0.992166	0.998286	ActvsInact
KLHL4	308.094	0.0714284	0.114102	0.626007	0.53131	0.873656	ActvsInact
FGD1	932.517	0.150639	0.0934924	1.61125	0.107126	0.612667	ActvsInact
PIN4	163.686	-0.425697	0.142364	-2.99019	0.00278801	0.164208	ActvsInact
PORCN	174.85	-0.0409223	0.155002	-0.264011	0.791771	0.956364	ActvsInact
MAGED2	3826.15	0.0833705	0.079603	1.04733	0.294948	0.76096	ActvsInact
RBM3	4359.93	-0.0844241	0.06972	-1.2109	0.225933	0.722094	ActvsInact
SRPX2	219.266	-0.0116438	0.111925	-0.104032	0.917144	0.98379	ActvsInact
SYTL4	314.729	-0.060653	0.0968179	-0.626465	0.53101	0.873656	ActvsInact
CENPI	930.444	-0.177409	0.0810337	-2.18932	0.0285737	0.426108	ActvsInact
PBDC1	370.272	-0.141084	0.107296	-1.31491	0.18854	0.70258	ActvsInact
GLA	605.07	-0.0376054	0.0936972	-0.401351	0.688162	0.926444	ActvsInact
ARMCX3	1321.2	-0.152001	0.0816078	-1.86258	0.0625216	0.54271	ActvsInact
BEX4	708.535	-0.24128	0.113966	-2.11713	0.0342485	0.44832	ActvsInact
NALCN	210.617	-0.125363	0.123235	-1.01726	0.309028	0.769775	ActvsInact
NDFIP2	1352.09	-0.0856223	0.0859311	-0.996406	0.319053	0.77736	ActvsInact
FNDC3A	2427.81	-0.0140877	0.088782	-0.158678	0.873923	0.974681	ActvsInact
CDADC1	111.322	-0.206631	0.162317	-1.27301	0.203016	0.709972	ActvsInact
CAB39L	133.593	-0.153134	0.145191	-1.05471	0.291557	0.759393	ActvsInact
KLF5	1008.83	-0.019947	0.0646019	-0.308767	0.757499	0.95008	ActvsInact
STK24	2162.95	0.00680022	0.0667437	0.101886	0.918847	0.984225	ActvsInact
DNAJC3	1940.34	-0.107009	0.101893	-1.0502	0.293626	0.760674	ActvsInact
UGGT2	647.146	-0.154007	0.093442	-1.64816	0.0993196	0.60109	ActvsInact
ARHGEF7	1670.99	-0.0180221	0.058156	-0.309892	0.756643	0.949895	ActvsInact
PARP4	4028.05	-0.0893669	0.0703565	-1.2702	0.204013	0.712466	ActvsInact
SUPT20H	1397.6	-0.0492393	0.0988711	-0.498016	0.618473	0.903273	ActvsInact
MRPS31	225.672	-0.0382329	0.146335	-0.26127	0.793885	0.956899	ActvsInact
SLC25A15	247.302	-0.051419	0.113086	-0.454691	0.649332	0.913954	ActvsInact
KPNA3	1663.87	-0.0424606	0.102402	-0.414645	0.678402	0.922688	ActvsInact
VWA8	387.532	-0.0486151	0.111969	-0.434183	0.664155	0.919743	ActvsInact
DGKH	850.139	0.156849	0.120395	1.30278	0.192648	0.704634	ActvsInact
KATNAL1	1357.24	-0.0656105	0.0859113	-0.7637	0.445046	0.835519	ActvsInact
INTS6	1077.92	-0.0907939	0.0842801	-1.07729	0.281352	0.75389	ActvsInact
MEDAG	63.0297	0.0263542	0.210018	0.125486	0.900139	0.980386	ActvsInact
TSC22D1	1855.9	-0.0970227	0.0661036	-1.46774	0.142176	0.656171	ActvsInact
CLN5	401.21	0.0200972	0.118031	0.170271	0.864797	0.97274	ActvsInact
MSLN	4778.98	0.305019	0.106419	2.86621	0.00415417	0.20175	ActvsInact
MGRN1	2220.18	0.179047	0.0924573	1.93654	0.0528014	0.512446	ActvsInact
ZNF629	1723.01	0.142146	0.0647797	2.19429	0.0282146	0.425528	ActvsInact
TRADD	400.677	0.0413931	0.155044	0.266976	0.789488	0.956364	ActvsInact
HSF4	214.892	-0.0115332	0.244082	-0.0472512	0.962313	0.994462	ActvsInact
MAPK3	1213.24	0.127059	0.087072	1.45924	0.144498	0.657918	ActvsInact
PHKB	1496.87	-0.103387	0.0661965	-1.56182	0.118331	0.629632	ActvsInact
LYRM1	204.782	-0.153178	0.1242	-1.23332	0.217456	0.717827	ActvsInact
NUTF2	2204.79	-0.0209331	0.0663696	-0.315401	0.752457	0.948815	ActvsInact
NUP93	1845.08	0.0120123	0.0682386	0.176034	0.860267	0.972169	ActvsInact
CENPT	1113.69	0.0687675	0.138086	0.498006	0.618479	0.903273	ActvsInact
NFAT5	2363.56	0.000719571	0.106793	0.00673799	0.994624	0.998628	ActvsInact
LONP2	1866.09	-0.011418	0.0549884	-0.207645	0.835506	0.966576	ActvsInact
N4BP1	1461.8	0.0474059	0.0643551	0.736629	0.461348	0.845034	ActvsInact
ARL2BP	1274.37	-0.140528	0.073816	-1.90376	0.0569411	0.529194	ActvsInact
PLLP	87.8103	0.12006	0.231518	0.518579	0.604054	0.897627	ActvsInact
DHODH	180.077	0.136803	0.14734	0.928488	0.353154	0.793041	ActvsInact
CTCF	1792.38	-0.032073	0.07359	-0.435834	0.662957	0.918836	ActvsInact
ACD	433.571	0.0698886	0.103903	0.672632	0.501182	0.862653	ActvsInact
POLR2C	1156.01	-0.0684863	0.0627248	-1.09185	0.274897	0.750794	ActvsInact
ZNF821	167.828	0.0609012	0.163298	0.372945	0.709189	0.933025	ActvsInact
MMP15	271.725	0.446355	0.159165	2.80436	0.00504169	0.218842	ActvsInact
USB1	1738.85	0.0164158	0.0739847	0.221881	0.824406	0.965055	ActvsInact
CYB5B	3026.23	-0.11217	0.0589463	-1.90291	0.0570521	0.529194	ActvsInact
CCDC113	111.429	0.0922686	0.19481	0.473633	0.635762	0.90893	ActvsInact
NME3	454.703	0.141071	0.147859	0.954091	0.340038	0.788233	ActvsInact
NDRG4	173.107	0.085042	0.152654	0.55709	0.577466	0.887671	ActvsInact
PSMD7	1477.74	0.0200481	0.072581	0.276217	0.782382	0.955188	ActvsInact
SETD6	239.46	0.0225889	0.167539	0.134827	0.892748	0.979039	ActvsInact
SLC38A7	649.546	0.188083	0.094287	1.99479	0.0460655	0.492672	ActvsInact
VAC14	1265.09	0.151824	0.0799492	1.899	0.0575639	0.530842	ActvsInact
HAS3	454.448	0.137684	0.100203	1.37405	0.169426	0.687759	ActvsInact
TANGO6	788.672	-0.000854459	0.0799339	-0.0106896	0.991471	0.998171	ActvsInact
COG4	1691.05	0.125514	0.0769081	1.632	0.102679	0.607519	ActvsInact
SLC7A6OS	441.321	0.146591	0.0852351	1.71984	0.0854611	0.583645	ActvsInact
SLC7A6	989.052	-0.07621	0.0833207	-0.914659	0.360371	0.799098	ActvsInact
PLA2G15	572.155	0.217186	0.0853635	2.54425	0.0109513	0.30782	ActvsInact
WDR59	760.695	0.13428	0.09004	1.49134	0.135873	0.650806	ActvsInact
MON1B	1527.36	-0.0143624	0.0835321	-0.171938	0.863486	0.972191	ActvsInact
CMC2	484.139	-0.0817615	0.0907686	-0.900769	0.367711	0.803203	ActvsInact
AXIN1	953.755	0.12428	0.118884	1.04539	0.295843	0.76096	ActvsInact
HCFC1R1	986.467	-0.0120102	0.12183	-0.0985811	0.921471	0.985152	ActvsInact
NPRL3	944.042	0.0501023	0.075915	0.659979	0.509267	0.863785	ActvsInact
MLYCD	326.975	0.215029	0.13368	1.60853	0.107718	0.615163	ActvsInact
MPG	844.505	0.0720955	0.151738	0.47513	0.634694	0.90854	ActvsInact
HSDL1	801.425	-0.0721327	0.0680871	-1.05942	0.289409	0.758422	ActvsInact
TAF1C	1127.97	0.119183	0.155943	0.764272	0.444705	0.835519	ActvsInact
NAGPA	257.558	0.236329	0.130889	1.80556	0.0709864	0.56159	ActvsInact
COTL1	5511.57	-0.0175008	0.0786972	-0.222381	0.824017	0.965008	ActvsInact
USP10	2512.85	0.00402666	0.0507001	0.0794211	0.936698	0.989682	ActvsInact
CRISPLD2	1835	0.376699	0.0591466	6.36891	1.90372e-10	3.22273e-07	ActvsInact
TSC2	2196.07	0.230929	0.0880746	2.62197	0.00874233	0.284161	ActvsInact
ZNF500	319.65	0.154679	0.131292	1.17813	0.238746	0.7318	ActvsInact
NME4	2090.7	0.146607	0.0990746	1.47977	0.138936	0.653279	ActvsInact
ABCC1	4463.27	0.186878	0.0737657	2.5334	0.0112961	0.311398	ActvsInact
NOMO3	1647.91	0.171646	0.106068	1.61826	0.105606	0.609561	ActvsInact
LMF1	166.256	0.0969364	0.16811	0.576623	0.564194	0.886761	ActvsInact
CIAO3	585.281	0.120121	0.134396	0.893782	0.371439	0.805353	ActvsInact
MTHFSD	285.157	-0.0164017	0.110136	-0.148922	0.881615	0.97568	ActvsInact
CLCN7	2618.62	0.204215	0.0962556	2.12159	0.0338724	0.445986	ActvsInact
HAGHL	184.105	-0.0450881	0.21551	-0.209216	0.83428	0.966394	ActvsInact
ANTKMT	430.43	0.171857	0.194511	0.883534	0.376948	0.807599	ActvsInact
SLC7A5	7468.53	0.222999	0.0847534	2.63115	0.0085097	0.281676	ActvsInact
METRN	241.453	0.161042	0.186802	0.862102	0.388631	0.814713	ActvsInact
FBXO31	859.123	0.0768972	0.0935995	0.821555	0.41133	0.823216	ActvsInact
STUB1	1735.55	0.0375759	0.11895	0.315898	0.75208	0.948815	ActvsInact
NUBP1	461.731	0.0178914	0.101273	0.176665	0.859771	0.972169	ActvsInact
UBE2I	2544.43	-0.0770754	0.0536703	-1.43609	0.150977	0.662567	ActvsInact
EEF2K	1255.82	0.0125211	0.0653332	0.191649	0.848017	0.970366	ActvsInact
CAPN15	1812.59	0.275568	0.121908	2.26046	0.0237926	0.403351	ActvsInact
PIEZO1	7513.15	0.156558	0.096594	1.62079	0.105064	0.608511	ActvsInact
GSPT1	3320.5	-0.0508496	0.0589128	-0.863133	0.388064	0.814713	ActvsInact
ZNF174	196.284	0.101693	0.143426	0.709029	0.478307	0.852321	ActvsInact
CLUAP1	399.916	-0.0687051	0.10377	-0.662089	0.507914	0.863785	ActvsInact
UBFD1	2148.18	-0.0313151	0.0556474	-0.562742	0.57361	0.886972	ActvsInact
EARS2	576.866	0.13546	0.101947	1.32872	0.183941	0.698845	ActvsInact
ELOB	1873.99	0.309277	0.140002	2.20909	0.0271684	0.421074	ActvsInact
[truncated: 9,852 more rows]
