# Supplementary material for: ADAMTS12 promotes fibrosis by restructuring extracellular matrix to enable activation of injury-responsive fibroblasts
Source: J Clin Invest. 2024 Sep 17;134(18):e170246. doi: 10.1172/JCI170246 (PMC11405035; doi:10.1172/JCI170246)
Supplement: Supplemental table 13 [file jci-134-170246-s072.xls]

## Sheet: Supp. table 7 - DEGs Bulk Seq I
ID	base,Meanx	log2FC	lfc,SE	t	pval	adj,pval	index
TSPAN6	393.405	0.268964	0.10813	2.4874	0.012868	0.142911	InactvsKO
DPM1	584.502	0.14217	0.110214	1.28995	0.197068	0.524203	InactvsKO
SCYL3	230.282	-0.113242	0.132926	-0.851918	0.39426	0.713715	InactvsKO
C1orf112	357.231	0.0985002	0.141097	0.698103	0.485113	0.773643	InactvsKO
CFH	2209.35	-0.00936798	0.0790872	-0.118451	0.90571	0.966363	InactvsKO
FUCA2	2817.93	0.11128	0.0610826	1.8218	0.0684854	0.32883	InactvsKO
GCLC	679.331	0.112851	0.0835431	1.35082	0.176754	0.500937	InactvsKO
NFYA	592.393	0.123798	0.0824295	1.50186	0.133132	0.444131	InactvsKO
STPG1	113.254	0.212446	0.174371	1.21836	0.223089	0.555378	InactvsKO
NIPAL3	1128.84	0.133854	0.0747134	1.79156	0.0732028	0.340069	InactvsKO
LAS1L	1229.64	-0.0547917	0.0596813	-0.918071	0.358582	0.684103	InactvsKO
ENPP4	359.657	0.178621	0.110855	1.6113	0.107114	0.40223	InactvsKO
SEMA3F	616.788	-0.156367	0.111041	-1.40819	0.159074	0.47952	InactvsKO
ANKIB1	2505.19	-0.0109651	0.0508305	-0.215718	0.829207	0.93698	InactvsKO
CYP51A1	6448.97	0.113868	0.0523857	2.17364	0.0297324	0.222711	InactvsKO
KRIT1	566.175	0.0321814	0.151458	0.212477	0.831735	0.937614	InactvsKO
RAD52	234.442	-0.0343719	0.11294	-0.304339	0.76087	0.913942	InactvsKO
BAD	744.006	-0.0256575	0.110511	-0.232172	0.816405	0.93381	InactvsKO
LAP3	3124.14	0.0279392	0.0753322	0.37088	0.710727	0.893593	InactvsKO
CD99	2952.6	0.0504076	0.10998	0.458334	0.646712	0.863644	InactvsKO
HECW1	98.761	-0.276745	0.174806	-1.58316	0.113385	0.412151	InactvsKO
MAD1L1	904.709	-0.0754138	0.096264	-0.783407	0.433388	0.740861	InactvsKO
LASP1	13561.5	-0.0039859	0.0588973	-0.0676754	0.946044	0.982226	InactvsKO
SNX11	719.448	0.0327259	0.0974891	0.335688	0.737106	0.90487	InactvsKO
M6PR	2257.48	0.10511	0.0502885	2.09015	0.0366048	0.246598	InactvsKO
KLHL13	322.096	0.127618	0.107295	1.18942	0.234276	0.568916	InactvsKO
DBNDD1	297.157	-0.0625366	0.15573	-0.401572	0.687999	0.882324	InactvsKO
ALS2	2157.59	-0.0292138	0.0714138	-0.409078	0.682483	0.879848	InactvsKO
CASP10	411.551	0.0607281	0.109424	0.55498	0.578908	0.832829	InactvsKO
CFLAR	2443.08	-0.149739	0.0612489	-2.44476	0.0144951	0.152157	InactvsKO
TFPI	2738.52	0.0638562	0.145495	0.43889	0.660741	0.869604	InactvsKO
NDUFAF7	200.337	0.116661	0.148594	0.785096	0.432397	0.740403	InactvsKO
RBM5	1881.82	-0.0888978	0.0902102	-0.985452	0.324402	0.655081	InactvsKO
ARF5	1203.07	-0.0967084	0.103946	-0.930371	0.352179	0.678387	InactvsKO
SARM1	146.972	-0.447818	0.168732	-2.65401	0.0079541	0.113684	InactvsKO
POLDIP2	2290.72	0.0203053	0.0803981	0.25256	0.800608	0.92927	InactvsKO
PLXND1	2355.39	-0.257733	0.0695596	-3.7052	0.00021122	0.0129932	InactvsKO
AK2	2904.64	-0.00833257	0.0777948	-0.10711	0.914702	0.969866	InactvsKO
FKBP4	2494.89	0.0960625	0.0641729	1.49693	0.134411	0.446377	InactvsKO
KDM1A	3414.59	-0.0641841	0.0548874	-1.16938	0.242252	0.575714	InactvsKO
RBM6	1766.51	-0.0928267	0.0837582	-1.10827	0.267745	0.601666	InactvsKO
CAMKK1	283.139	-0.441959	0.126796	-3.48559	0.000491055	0.0220417	InactvsKO
RECQL	1941.41	0.1108	0.0815879	1.35804	0.17445	0.497246	InactvsKO
VPS50	531.815	0.0596566	0.101536	0.587543	0.556839	0.819898	InactvsKO
ARHGAP33	373.61	-0.407051	0.163492	-2.48973	0.0127839	0.142381	InactvsKO
NDUFAB1	397.249	0.138874	0.174093	0.797697	0.425046	0.734655	InactvsKO
SLC25A13	454.057	0.00618735	0.0786453	0.0786741	0.937292	0.979046	InactvsKO
ST7	445.42	0.150193	0.122278	1.22829	0.219336	0.550198	InactvsKO
CDC27	2691.14	0.0957388	0.121488	0.78805	0.430668	0.738661	InactvsKO
HCCS	707.399	0.171046	0.0732825	2.33407	0.019592	0.178303	InactvsKO
DVL2	2201.38	-0.0402354	0.0715006	-0.562728	0.57362	0.82973	InactvsKO
UPF1	3395.48	-0.097792	0.0923721	-1.05867	0.289748	0.623142	InactvsKO
SKAP2	1219.72	0.103054	0.109933	0.937421	0.348542	0.675209	InactvsKO
SLC25A5	4918.9	0.0792867	0.0578427	1.37073	0.17046	0.492479	InactvsKO
MCUB	587.54	0.116686	0.0896806	1.30113	0.193213	0.520831	InactvsKO
HOXA11	225.007	0.144426	0.112686	1.28167	0.19996	0.528863	InactvsKO
POLR2J	779.432	0.192295	0.0924196	2.08067	0.0374639	0.248432	InactvsKO
DHX33	837.768	-0.0293194	0.0715835	-0.409583	0.682112	0.879833	InactvsKO
LIG3	914.827	-0.0957967	0.0689145	-1.39008	0.164504	0.484691	InactvsKO
RPAP3	697.038	0.140504	0.111966	1.25489	0.209519	0.539981	InactvsKO
REXO5	264.591	-0.0905374	0.11563	-0.782993	0.433631	0.741063	InactvsKO
CIAPIN1	1070.15	-0.00554259	0.0730613	-0.0758621	0.939529	0.979619	InactvsKO
SPPL2B	907.097	-0.311264	0.148296	-2.09894	0.0358225	0.243611	InactvsKO
FAM214B	681.684	-0.147513	0.101137	-1.45854	0.14469	0.461177	InactvsKO
COPZ2	741.786	0.151011	0.0837688	1.80271	0.0714338	0.335955	InactvsKO
MSL3	585.017	-0.0208616	0.0823971	-0.253184	0.800126	0.92927	InactvsKO
CREBBP	4940.42	-0.0855156	0.0763763	-1.11966	0.262858	0.598552	InactvsKO
TSPOAP1	124.578	-0.557662	0.206226	-2.70413	0.00684837	0.105575	InactvsKO
GCFC2	474.893	0.0981245	0.115252	0.851394	0.39455	0.713926	InactvsKO
WDR54	346.058	0.0538827	0.108026	0.498794	0.617925	0.851113	InactvsKO
CROT	260.528	-0.0421551	0.119596	-0.352479	0.724479	0.899846	InactvsKO
KMT2E	1995.69	0.0586996	0.1068	0.549623	0.582578	0.833963	InactvsKO
RHBDD2	762.409	-0.0782513	0.108523	-0.721058	0.470874	0.764468	InactvsKO
IBTK	2087.15	0.00142123	0.0962558	0.0147652	0.98822	0.995867	InactvsKO
ZNF195	289.959	-0.201752	0.1196	-1.68688	0.0916263	0.375427	InactvsKO
MYCBP2	2361.39	-0.0727145	0.117922	-0.616631	0.537478	0.807023	InactvsKO
FBXL3	1286.45	0.0585921	0.0859404	0.681775	0.495381	0.779512	InactvsKO
PDK2	718.742	-0.12708	0.0763196	-1.6651	0.095893	0.384026	InactvsKO
ITGA3	18200.1	-0.0999281	0.0761158	-1.31284	0.189236	0.517867	InactvsKO
ZFX	1483.03	0.0111202	0.0890199	0.124918	0.900588	0.9652	InactvsKO
LAMP2	2365.89	0.0998293	0.116402	0.857624	0.3911	0.710818	InactvsKO
GDE1	1613.34	0.0526299	0.0658025	0.799816	0.423817	0.733816	InactvsKO
REX1BD	436.963	0.00764649	0.133025	0.0574815	0.954162	0.984743	InactvsKO
CRLF1	19.8299	-0.257591	0.360313	-0.714908	0.474666	0.767684	InactvsKO
OSBPL7	388.22	-0.159715	0.106452	-1.50034	0.133526	0.445087	InactvsKO
TMEM98	754.137	-0.0783322	0.0927122	-0.844897	0.398169	0.716069	InactvsKO
MAP3K14	305.048	-0.204187	0.134882	-1.51382	0.130071	0.439512	InactvsKO
TMEM132A	595.108	0.0484769	0.119541	0.405525	0.685092	0.881273	InactvsKO
AP2B1	8216.01	-0.0708593	0.051177	-1.38459	0.166177	0.487063	InactvsKO
ZNF263	532.699	-0.13472	0.0956827	-1.40799	0.159134	0.47952	InactvsKO
SPATA20	868.377	-0.308542	0.0987096	-3.12575	0.0017735	0.0496978	InactvsKO
TNFRSF12A	5146.28	0.108262	0.090193	1.20033	0.230011	0.563341	InactvsKO
MAP3K9	705.878	-0.1098	0.0712549	-1.54094	0.12333	0.428457	InactvsKO
RALA	919.808	0.249685	0.113248	2.20476	0.0274707	0.212902	InactvsKO
BAIAP2L1	508.272	-0.14035	0.092662	-1.51465	0.129862	0.439512	InactvsKO
KDM7A	49.5282	0.204444	0.256784	0.796169	0.425934	0.735278	InactvsKO
ETV1	196.19	0.0862381	0.147964	0.582829	0.560008	0.821972	InactvsKO
AGK	590.584	0.0499707	0.0808895	0.617765	0.53673	0.806751	InactvsKO
ALDH3B1	1618.98	-0.132575	0.0960212	-1.38069	0.167375	0.48816	InactvsKO
PHTF2	1523.18	0.0956244	0.115495	0.827952	0.407697	0.721773	InactvsKO
FARP2	1143.71	-0.0366622	0.0726018	-0.504976	0.613575	0.849177	InactvsKO
GGCT	507.99	0.106905	0.121588	0.879241	0.379271	0.701782	InactvsKO
DBF4	560.564	0.0540237	0.114665	0.471146	0.637537	0.859685	InactvsKO
TBXA2R	130.123	-0.109905	0.160643	-0.684159	0.493875	0.778646	InactvsKO
IFRD1	730.538	0.0510235	0.0864389	0.590284	0.555	0.818717	InactvsKO
COX10	326.003	0.041807	0.112641	0.371151	0.710525	0.893574	InactvsKO
GTF2IRD1	1050.19	-0.178882	0.0828341	-2.15952	0.0308099	0.226847	InactvsKO
PAF1	2352.36	0.00771423	0.0656124	0.117573	0.906406	0.966363	InactvsKO
VPS41	1205.55	0.0364627	0.0742381	0.491159	0.623314	0.854698	InactvsKO
ELAC2	2134.99	-0.104119	0.0700323	-1.48673	0.137086	0.449341	InactvsKO
ARSD	699.813	-0.0827856	0.0968573	-0.854717	0.392708	0.712614	InactvsKO
PNPLA4	144.787	0.0535203	0.152862	0.350122	0.726247	0.900609	InactvsKO
ADIPOR2	2425.59	0.0750126	0.0638326	1.17515	0.239937	0.573007	InactvsKO
MARK4	1368.22	0.00615509	0.0727977	0.0845507	0.932619	0.977147	InactvsKO
CCDC124	1089.01	0.289798	0.0949074	3.05348	0.00226206	0.0570328	InactvsKO
PAFAH1B1	3715.83	0.0361655	0.0518587	0.697386	0.485561	0.773894	InactvsKO
KIAA0100	6715.86	-0.162457	0.0615055	-2.64135	0.0082577	0.115149	InactvsKO
TRAPPC6A	139.737	0.0609209	0.156245	0.389906	0.696606	0.886562	InactvsKO
ST7L	309.141	0.0342039	0.102904	0.332385	0.739598	0.905731	InactvsKO
PAX6	288.447	-0.0710324	0.122736	-0.578739	0.562765	0.823556	InactvsKO
RPUSD1	695.72	-0.104674	0.155386	-0.673637	0.500542	0.782975	InactvsKO
RHBDF1	826.267	-0.356606	0.101054	-3.52885	0.000417367	0.0193953	InactvsKO
LUC7L	657.205	-0.043383	0.0968181	-0.448088	0.65409	0.866223	InactvsKO
TSR3	818.573	-0.0778827	0.151231	-0.51499	0.60656	0.845422	InactvsKO
PIGQ	1425.99	-0.36423	0.122881	-2.96407	0.00303595	0.0648216	InactvsKO
CRAMP1	1260.05	-0.172946	0.0963224	-1.79549	0.0725756	0.339201	InactvsKO
TEAD3	1412.11	-0.000633029	0.0890263	-0.00711058	0.994327	0.99761	InactvsKO
DNAJC11	1877.4	0.0657396	0.0690135	0.95256	0.340813	0.670239	InactvsKO
MYLIP	174.313	-0.159786	0.167461	-0.954168	0.339999	0.669155	InactvsKO
E2F2	255.916	-0.183315	0.165163	-1.1099	0.267041	0.601262	InactvsKO
PSMB1	1890	0.132271	0.0923862	1.43172	0.152223	0.469974	InactvsKO
JARID2	702.159	-0.0582957	0.0991203	-0.588131	0.556444	0.819725	InactvsKO
CDKL5	193.101	-0.111389	0.111404	-0.999867	0.317375	0.64776	InactvsKO
CDK11A	515.965	-0.106118	0.137155	-0.773713	0.4391	0.744773	InactvsKO
NADK	1808.22	-0.115607	0.082422	-1.40262	0.16073	0.481098	InactvsKO
CYTH3	2602.86	-0.00201365	0.0565469	-0.0356102	0.971593	0.990483	InactvsKO
SYPL1	1124.4	0.152402	0.111947	1.36137	0.173395	0.495907	InactvsKO
CYB561	210.163	-0.229299	0.12352	-1.85636	0.0634021	0.319332	InactvsKO
SPAG9	2892.94	0.0267941	0.0670001	0.399911	0.689222	0.88287	InactvsKO
CELSR3	471.858	-0.294883	0.115489	-2.55335	0.0106693	0.130342	InactvsKO
AASS	654.261	-0.0848155	0.11617	-0.730097	0.465331	0.761626	InactvsKO
SS18L2	162.461	0.110383	0.159642	0.691437	0.489291	0.776082	InactvsKO
MPND	164.951	0.147045	0.146388	1.00449	0.315144	0.646732	InactvsKO
CRY1	976.446	-0.0372324	0.0783898	-0.474964	0.634813	0.859268	InactvsKO
NFIX	6956.9	-0.0236602	0.062352	-0.379462	0.704345	0.889344	InactvsKO
ST3GAL1	172.105	0.103733	0.156017	0.664883	0.506125	0.786362	InactvsKO
IL32	1320.91	0.218033	0.110334	1.97612	0.0481417	0.283484	InactvsKO
PKD1	4399.73	-0.542628	0.131081	-4.13965	3.47829e-05	0.00368016	InactvsKO
MED24	1469.22	-0.232085	0.0754729	-3.07507	0.00210452	0.05481	InactvsKO
RHOBTB2	750.713	-0.185061	0.0798736	-2.31692	0.0205081	0.183251	InactvsKO
HEATR5B	710.356	-0.0391672	0.10039	-0.390148	0.696427	0.886562	InactvsKO
SEC62	2112.34	0.245447	0.125041	1.96293	0.0496538	0.286951	InactvsKO
RPS20	6902.69	0.224787	0.0678014	3.31537	0.000915222	0.0326933	InactvsKO
CSDE1	10707.4	0.175921	0.0747902	2.35219	0.0186631	0.174844	InactvsKO
UBE3C	2896.67	0.0389224	0.0571012	0.681639	0.495467	0.779512	InactvsKO
REV3L	1212.23	0.0635856	0.123208	0.516081	0.605798	0.845422	InactvsKO
FAM76A	343.719	-0.0479529	0.103288	-0.464262	0.64246	0.861712	InactvsKO
POMT2	472.837	-0.187209	0.0942195	-1.98694	0.0469287	0.280578	InactvsKO
VTA1	1252.99	0.216238	0.121619	1.778	0.0754046	0.344201	InactvsKO
BAZ1B	5762.37	-0.00283042	0.0598153	-0.0473194	0.962259	0.98724	InactvsKO
RANBP9	1498.45	0.0336908	0.0895145	0.376372	0.70664	0.890816	InactvsKO
SPRTN	407.337	-0.122504	0.0896792	-1.36603	0.17193	0.494267	InactvsKO
EEF1AKNMT	1153.02	-0.0392342	0.0903951	-0.43403	0.664266	0.871326	InactvsKO
DYRK4	146.892	0.296255	0.152668	1.94052	0.0523165	0.293073	InactvsKO
ZNF207	3081.95	-0.00997262	0.0790475	-0.12616	0.899605	0.965196	InactvsKO
UQCRC1	3786.72	-0.0122171	0.0914716	-0.133562	0.893749	0.962549	InactvsKO
STARD3NL	883.111	0.100747	0.0795597	1.26631	0.205403	0.536485	InactvsKO
CD9	1340.64	0.207188	0.0730041	2.83804	0.00453921	0.083137	InactvsKO
NCAPD2	5899.21	-0.169716	0.0651682	-2.60427	0.00920696	0.120283	InactvsKO
IFFO1	583.31	-0.169685	0.14431	-1.17584	0.23966	0.573007	InactvsKO
NISCH	2796.57	-0.411375	0.0992431	-4.14512	3.39631e-05	0.0036537	InactvsKO
FUZ	472.175	-0.0255156	0.119811	-0.212965	0.831354	0.937614	InactvsKO
IDS	2209.07	0.0288999	0.09431	0.306435	0.759273	0.913763	InactvsKO
ZNF200	213.028	-0.116143	0.124146	-0.935532	0.349514	0.675762	InactvsKO
LRRC23	131.865	-0.458114	0.193706	-2.36499	0.0180304	0.170792	InactvsKO
HFE	570.339	-0.0415055	0.0822075	-0.504888	0.613638	0.849177	InactvsKO
SCMH1	938.458	-0.103694	0.088771	-1.1681	0.242765	0.576506	InactvsKO
FYN	847.56	-0.00342796	0.081609	-0.0420046	0.966495	0.988222	InactvsKO
HIVEP2	883.912	-0.165646	0.084171	-1.96797	0.049072	0.286085	InactvsKO
ELOA	1569.41	0.0410513	0.0681282	0.60256	0.546802	0.814234	InactvsKO
LYPLA2	1156.61	-0.0843123	0.0959204	-0.878983	0.379411	0.701782	InactvsKO
CLCN6	781.179	-0.168242	0.0977996	-1.72028	0.0853821	0.363818	InactvsKO
MRC2	5633.86	-0.196228	0.0869691	-2.25629	0.0240523	0.199454	InactvsKO
TSPAN9	727.857	0.00635858	0.0872444	0.0728824	0.9419	0.980456	InactvsKO
BTBD7	1489.77	-0.0144686	0.0862208	-0.167809	0.866734	0.952057	InactvsKO
APBA3	239.754	-0.241188	0.144316	-1.67124	0.0946734	0.381786	InactvsKO
MKS1	260.342	-0.204451	0.120239	-1.70038	0.0890589	0.37026	InactvsKO
ABHD5	454.836	0.0115608	0.123919	0.0932932	0.925671	0.9743	InactvsKO
AKAP8L	1275.07	-0.050803	0.104028	-0.48836	0.625295	0.855656	InactvsKO
MBTD1	388.107	0.0651544	0.101941	0.639138	0.522733	0.798483	InactvsKO
UTP18	632.585	0.0199719	0.0837036	0.238603	0.811413	0.93307	InactvsKO
RNF216	2529.85	-0.136909	0.0479523	-2.8551	0.00430231	0.0805681	InactvsKO
TTC19	726.433	0.0711011	0.0653155	1.08858	0.27634	0.611948	InactvsKO
PTBP1	8343.67	-0.0068429	0.0481347	-0.142162	0.886952	0.959814	InactvsKO
DPF1	129.028	0.150201	0.156948	0.957009	0.338563	0.668216	InactvsKO
LARS2	1100.6	-0.154471	0.090284	-1.71095	0.0870906	0.366488	InactvsKO
PIK3C2A	3011.44	0.00525768	0.108016	0.048675	0.961178	0.986779	InactvsKO
PLAUR	501.775	0.110094	0.11099	0.991922	0.321236	0.651626	InactvsKO
ANLN	10272.3	0.0176234	0.0783046	0.225062	0.821931	0.935116	InactvsKO
WIZ	1462.21	-0.155318	0.07295	-2.1291	0.0332462	0.235598	InactvsKO
RABGAP1	1785.44	0.0713581	0.0850933	0.838587	0.401701	0.718298	InactvsKO
QPCTL	572.888	0.0246363	0.128583	0.191598	0.848057	0.943678	InactvsKO
PPP5C	1603.36	0.0269096	0.0649244	0.414476	0.678525	0.878266	InactvsKO
CEP68	550.227	-0.171389	0.0821891	-2.08531	0.0370415	0.247795	InactvsKO
MAP4K3	765.934	-0.00674626	0.0832226	-0.0810628	0.935392	0.978126	InactvsKO
TMEM159	163.713	-0.0057164	0.132408	-0.0431725	0.965564	0.987937	InactvsKO
BRCA1	1678.28	-0.0425926	0.0816966	-0.521351	0.602122	0.844496	InactvsKO
ERCC1	1611	-0.0313689	0.0884997	-0.354452	0.723	0.899386	InactvsKO
SEMA3B	2947.53	-0.187268	0.105487	-1.77526	0.0758543	0.34572	InactvsKO
MBTPS2	987.293	0.0922198	0.0669854	1.37672	0.1686	0.490152	InactvsKO
PRICKLE3	252.251	0.0245505	0.111148	0.220881	0.825185	0.935531	InactvsKO
EXTL3	1179.52	-0.100447	0.0733496	-1.36943	0.170866	0.493006	InactvsKO
ELOVL5	2961.75	0.260512	0.104819	2.48537	0.0129418	0.143461	InactvsKO
KDM5D	1886.81	-0.198116	0.0756206	-2.61987	0.0087962	0.119155	InactvsKO
CALCOCO1	2288.91	-0.150343	0.100769	-1.49197	0.135708	0.44753	InactvsKO
UBR7	1293.71	0.0699291	0.0567142	1.23301	0.217572	0.548794	InactvsKO
MAP4K5	1420.74	-0.0867154	0.102946	-0.842335	0.3996	0.716879	InactvsKO
EHD3	319.079	-0.0678249	0.126729	-0.535198	0.592513	0.839385	InactvsKO
PSMC4	1690.05	0.161107	0.0690343	2.33373	0.0196099	0.178303	InactvsKO
MAN2B2	1282.83	-0.183704	0.0683721	-2.68683	0.00721327	0.108612	InactvsKO
SLC7A14	201.312	0.0063429	0.141741	0.04475	0.964307	0.987793	InactvsKO
CLDN11	308.123	-0.175822	0.134021	-1.3119	0.189554	0.517867	InactvsKO
SLC25A39	1278	-0.117015	0.115608	-1.01217	0.311459	0.643279	InactvsKO
MVP	4992.9	-0.196539	0.073121	-2.68786	0.00719109	0.108612	InactvsKO
NUB1	1943.23	0.135517	0.0746825	1.81457	0.0695896	0.331579	InactvsKO
PGM3	1763.4	0.0127636	0.0980168	0.130219	0.896394	0.964258	InactvsKO
RWDD2A	205.575	0.0981658	0.119934	0.818495	0.413074	0.724826	InactvsKO
CLK1	398.911	0.0390661	0.133379	0.292896	0.769601	0.91739	InactvsKO
POLR3B	468.736	0.10336	0.0974883	1.06023	0.28904	0.622708	InactvsKO
ANGEL1	297.047	0.0176704	0.109231	0.16177	0.871487	0.954447	InactvsKO
RNF14	762.426	0.0343091	0.0686813	0.49954	0.617399	0.851113	InactvsKO
DNASE1L1	684.623	-0.0880859	0.071122	-1.23852	0.215524	0.546237	InactvsKO
DDX11	1855.27	-0.204922	0.101265	-2.02363	0.0430082	0.267672	InactvsKO
HEBP1	730.234	0.025436	0.080238	0.317007	0.751239	0.91245	InactvsKO
GPRC5A	6527.68	0.0459575	0.069867	0.657786	0.510676	0.789904	InactvsKO
MAMLD1	184.23	0.274302	0.121905	2.25012	0.0244412	0.201757	InactvsKO
TACC3	3964.54	-0.23318	0.0799602	-2.9162	0.00354328	0.0713921	InactvsKO
UFL1	831.332	0.100166	0.114329	0.87612	0.380965	0.703073	InactvsKO
POLA2	1244.29	-0.0322007	0.0937068	-0.343633	0.731123	0.9027	InactvsKO
ZC3H3	645.121	-0.0879903	0.0868251	-1.01342	0.310859	0.643101	InactvsKO
CAPN1	3658.34	-0.139638	0.0813382	-1.71676	0.0860233	0.365106	InactvsKO
MDH1	2510.71	0.0156329	0.0789692	0.197962	0.843074	0.941694	InactvsKO
SLC30A9	1322.31	0.162542	0.0998037	1.62862	0.103394	0.397266	InactvsKO
MTMR11	336.627	-0.296846	0.141146	-2.10312	0.0354556	0.243283	InactvsKO
COX15	1246.8	0.0277826	0.06086	0.4565	0.648031	0.864381	InactvsKO
CCDC88C	292.789	-0.031045	0.114144	-0.27198	0.785637	0.923392	InactvsKO
YAF2	320.856	-0.0572235	0.110153	-0.519491	0.603419	0.844506	InactvsKO
ZMYND11	830.244	0.104628	0.117114	0.893384	0.371651	0.695197	InactvsKO
BID	644.259	-0.0291616	0.078746	-0.370326	0.71114	0.893924	InactvsKO
MATR3	5617.41	0.0810338	0.08462	0.957619	0.338255	0.667719	InactvsKO
XYLT2	1360.91	-0.1306	0.089503	-1.45917	0.144519	0.460858	InactvsKO
RGPD5	930.528	-0.182591	0.124123	-1.47106	0.141276	0.455124	InactvsKO
NUDCD3	2122.53	-0.0984395	0.0700447	-1.40538	0.159908	0.480491	InactvsKO
GLT8D1	541.058	-0.07531	0.107497	-0.700578	0.483567	0.77221	InactvsKO
ATP2C1	4434.38	0.00492661	0.0683872	0.07204	0.94257	0.98081	InactvsKO
RALBP1	2428.4	-0.00680683	0.0689704	-0.098692	0.921383	0.972425	InactvsKO
RUFY3	392.385	-0.0747673	0.101202	-0.738796	0.460031	0.757661	InactvsKO
CNTN1	449.712	0.0360232	0.127612	0.282288	0.777723	0.920235	InactvsKO
WWTR1	2777.72	-0.0419748	0.0756463	-0.554883	0.578975	0.832829	InactvsKO
AGPS	2022.03	0.000554244	0.0839961	0.00659844	0.994735	0.99761	InactvsKO
STEEP1	475.397	-0.0324289	0.102134	-0.317513	0.750854	0.91245	InactvsKO
TTC27	766.595	0.0726385	0.0854724	0.849847	0.39541	0.714161	InactvsKO
PHLDB1	5759.07	-0.179577	0.0878833	-2.04335	0.0410175	0.261321	InactvsKO
CYP24A1	455.07	0.0966988	0.0894988	1.08045	0.279943	0.615235	InactvsKO
PRDM11	364.94	-0.121929	0.116175	-1.04953	0.293936	0.627481	InactvsKO
SNAI2	122.628	0.169672	0.165987	1.0222	0.306687	0.639325	InactvsKO
ZRANB1	1029.81	0.0381481	0.0772185	0.494028	0.621287	0.853404	InactvsKO
NCDN	1109.65	-0.174423	0.103651	-1.68279	0.092415	0.377237	InactvsKO
ADGRA2	35.4859	-0.380486	0.296491	-1.2833	0.199387	0.527987	InactvsKO
ZFP64	620.715	-0.0490894	0.0960312	-0.511182	0.609224	0.846839	InactvsKO
MNAT1	402.106	0.0597039	0.0891324	0.669834	0.502964	0.784594	InactvsKO
SAMD4A	2134.88	0.0160057	0.0730342	0.219154	0.82653	0.935851	InactvsKO
MRE11	1031.07	-0.0289194	0.106421	-0.271745	0.785818	0.923392	InactvsKO
SERPINB1	806.396	0.108832	0.0930626	1.16944	0.242225	0.575714	InactvsKO
SPAST	689.01	0.0543933	0.10116	0.537697	0.590786	0.838723	InactvsKO
NRXN3	1076.58	0.0931317	0.100966	0.922409	0.356315	0.682122	InactvsKO
OSBPL5	399.308	-0.160928	0.112045	-1.43628	0.150922	0.469273	InactvsKO
AQR	671.967	0.0334243	0.10939	0.305553	0.759945	0.913942	InactvsKO
CPS1	1078.59	-0.0250883	0.0736507	-0.340639	0.733375	0.903748	InactvsKO
FHL1	1741.73	-0.0100254	0.0784213	-0.12784	0.898276	0.965196	InactvsKO
RTF2	1561.09	0.143198	0.0575593	2.48783	0.0128524	0.142911	InactvsKO
SLC45A4	242.971	-0.101066	0.131507	-0.768518	0.44218	0.745883	InactvsKO
RNF10	3502.07	0.0109924	0.0496607	0.221351	0.824819	0.935531	InactvsKO
ZNF839	231.624	-0.23946	0.163941	-1.46064	0.144114	0.45969	InactvsKO
ZDHHC6	638.2	-0.00340304	0.103976	-0.0327291	0.973891	0.991546	InactvsKO
RNH1	5604.48	-0.180738	0.117601	-1.53687	0.124324	0.430273	InactvsKO
NDUFS1	3419.45	-0.00642282	0.0536774	-0.119656	0.904756	0.966226	InactvsKO
RB1CC1	1423.81	0.0509676	0.10864	0.46914	0.638969	0.859844	InactvsKO
ERP44	864.398	0.196463	0.10593	1.85465	0.0636468	0.320261	InactvsKO
ALAS1	1223.71	0.150481	0.0782542	1.92298	0.0544829	0.298458	InactvsKO
BIRC3	113.897	0.374562	0.179089	2.09148	0.0364847	0.246297	InactvsKO
AKAP11	1904.79	0.0356796	0.112193	0.31802	0.75047	0.91245	InactvsKO
GLRX2	432.388	0.15222	0.135818	1.12076	0.262389	0.597828	InactvsKO
SNAPC1	1130.78	0.0297603	0.0690304	0.431119	0.666382	0.871961	InactvsKO
DERA	1003.32	0.194378	0.0786414	2.4717	0.0134471	0.145663	InactvsKO
STRAP	3159.86	0.154633	0.0590166	2.62015	0.00878907	0.119155	InactvsKO
PLEKHO1	1095.4	-0.0702367	0.0874975	-0.802728	0.422132	0.732182	InactvsKO
GCLM	817.502	0.0809139	0.0934269	0.866067	0.386453	0.706878	InactvsKO
UBR2	1235.68	-0.0860634	0.0679072	-1.26737	0.205024	0.536083	InactvsKO
EHD2	7569.19	-0.098033	0.0851522	-1.15127	0.249622	0.583684	InactvsKO
DEPDC1	1789.19	0.0257396	0.120078	0.214357	0.830268	0.937614	InactvsKO
CCDC28A	184.985	0.315706	0.143665	2.19752	0.0279832	0.21449	InactvsKO
HSF2	367.602	0.0714447	0.158673	0.450265	0.65252	0.865595	InactvsKO
PHF20	1598.47	-0.0958934	0.0707967	-1.35449	0.17558	0.499372	InactvsKO
NR1H3	220.539	-0.293749	0.158424	-1.85419	0.0637119	0.320316	InactvsKO
TYMP	172.587	-0.420382	0.169985	-2.47305	0.0133966	0.145508	InactvsKO
NCAPH2	1607.13	-0.266053	0.114422	-2.32519	0.020062	0.181192	InactvsKO
TOMM34	1362.19	-0.0097025	0.0751283	-0.129146	0.897242	0.964784	InactvsKO
SEC63	2207.49	0.204169	0.104165	1.96006	0.0499886	0.287749	InactvsKO
KPNA6	5718.99	-0.0144883	0.0617216	-0.234736	0.814414	0.933663	InactvsKO
VIM	17845.6	-0.0573283	0.0859768	-0.666789	0.504907	0.785912	InactvsKO
RTEL1-TNFRSF6B	352.397	-0.721404	0.331255	-2.17779	0.0294214	0.221502	InactvsKO
FAS	174.256	-0.133573	0.212773	-0.627772	0.530153	0.802012	InactvsKO
RNASET2	164.382	-0.00496117	0.173882	-0.0285319	0.977238	0.992816	InactvsKO
CD44	4414.81	0.000760761	0.0718246	0.0105919	0.991549	0.996478	InactvsKO
AGPAT4	608.006	-0.355782	0.102448	-3.47281	0.000515036	0.0227839	InactvsKO
BTN3A1	1475.5	-0.0830365	0.0655383	-1.26699	0.205158	0.536172	InactvsKO
MIPEP	281.2	0.12888	0.116388	1.10733	0.268152	0.602215	InactvsKO
IFNGR1	406.173	0.108147	0.110269	0.980757	0.326712	0.657196	InactvsKO
B4GALT7	429.133	-0.212658	0.123265	-1.72521	0.0844903	0.362232	InactvsKO
VRK2	426.755	0.0403816	0.0966648	0.417749	0.676131	0.877388	InactvsKO
TNFRSF1B	147.689	-0.116185	0.158971	-0.730857	0.464866	0.761396	InactvsKO
VEZT	1361.55	0.102611	0.0923995	1.11051	0.266778	0.60124	InactvsKO
BRD9	387.758	-0.0887472	0.112094	-0.791724	0.428522	0.737007	InactvsKO
SNX1	1187.49	0.0245275	0.06174	0.397271	0.691167	0.884103	InactvsKO
TBPL1	228.207	0.170266	0.151827	1.12145	0.262098	0.597707	InactvsKO
ARNTL2	645.418	0.133949	0.0948987	1.41149	0.158099	0.47807	InactvsKO
BCLAF1	4804.29	0.0556951	0.0995031	0.559733	0.575662	0.830888	InactvsKO
SLC39A9	2143.88	0.0217333	0.0876456	0.247968	0.804159	0.929465	InactvsKO
TFB1M	250.432	0.0236725	0.137553	0.172097	0.863361	0.950877	InactvsKO
RABEP1	1990.81	-0.0221291	0.0699743	-0.316246	0.751816	0.91245	InactvsKO
HMGB3	802.091	0.277865	0.0930901	2.98491	0.00283664	0.0634231	InactvsKO
NUP160	1329.36	0.0161443	0.0802689	0.201127	0.840599	0.94088	InactvsKO
BAK1	814.14	0.0425104	0.0922036	0.461049	0.644763	0.863132	InactvsKO
IKZF2	579.856	0.162641	0.137556	1.18236	0.237062	0.570538	InactvsKO
GRN	6742.12	-0.190316	0.136762	-1.39158	0.164049	0.484662	InactvsKO
FAM13B	1464.2	-0.0797805	0.0981626	-0.812738	0.416368	0.727034	InactvsKO
ARHGAP31	999.893	-0.171527	0.0885007	-1.93814	0.0526065	0.293851	InactvsKO
CENPQ	357.381	0.222042	0.13401	1.65691	0.0975374	0.387989	InactvsKO
SARS1	4012.22	0.0758384	0.0718063	1.05615	0.290899	0.624484	InactvsKO
RANBP3	1907.29	-0.0291542	0.0766351	-0.380428	0.703627	0.889101	InactvsKO
ARID4A	651.6	0.140346	0.121933	1.15101	0.249728	0.583684	InactvsKO
EIPR1	467.622	0.0562797	0.0843041	0.66758	0.504402	0.785367	InactvsKO
PNPLA6	2712.11	-0.282762	0.119158	-2.37301	0.0176439	0.168886	InactvsKO
IFT88	192.102	-0.226022	0.120672	-1.87303	0.0610637	0.312613	InactvsKO
ALG1	657.843	-0.110128	0.106766	-1.03149	0.302311	0.634432	InactvsKO
ZCCHC8	829.236	0.00386577	0.0964453	0.0400825	0.968027	0.988464	InactvsKO
ABCF2	1165.45	-0.0227825	0.071671	-0.317876	0.750579	0.91245	InactvsKO
CHPF2	2202.31	-0.168731	0.093748	-1.79984	0.0718861	0.33716	InactvsKO
LRRC7	619.623	-0.0120329	0.10024	-0.120042	0.90445	0.966062	InactvsKO
FUT8	787.297	-0.0311257	0.0664029	-0.468741	0.639255	0.860033	InactvsKO
UBA6	2782.21	0.0274653	0.108255	0.253709	0.79972	0.929268	InactvsKO
GAB2	1263.32	-0.129779	0.0849164	-1.52831	0.126435	0.433588	InactvsKO
ATP6V0A1	475.935	0.101706	0.10722	0.948572	0.342838	0.671843	InactvsKO
PIAS1	1054.75	0.188385	0.104672	1.79976	0.071899	0.33716	InactvsKO
SLC4A7	1628.68	-0.00711901	0.116217	-0.0612564	0.951155	0.983353	InactvsKO
MAP2K3	688.007	0.0232688	0.0859229	0.27081	0.786537	0.923759	InactvsKO
TMSB10	25966.7	0.174337	0.0986195	1.76777	0.0770993	0.34753	InactvsKO
ASTE1	121.213	0.064656	0.159176	0.406192	0.684601	0.881273	InactvsKO
RNF19A	1448.13	-0.0336672	0.0841904	-0.399894	0.689235	0.88287	InactvsKO
PEX3	387.207	0.208513	0.10802	1.93031	0.0535685	0.296491	InactvsKO
GABARAPL2	673.292	0.202778	0.0915323	2.21537	0.0267345	0.210221	InactvsKO
SH3YL1	157.511	-0.189324	0.199853	-0.947318	0.343477	0.672316	InactvsKO
FAM136A	1087.03	0.130535	0.0660311	1.97687	0.0480558	0.283173	InactvsKO
VCL	8574.6	-0.0631598	0.05265	-1.19962	0.230289	0.56371	InactvsKO
DEPDC1B	460.545	0.163869	0.107954	1.51794	0.129029	0.438156	InactvsKO
NSMAF	1053.93	0.0240801	0.0908211	0.265138	0.790903	0.9249	InactvsKO
ADSS2	1313.01	0.131176	0.0882079	1.48713	0.136981	0.44915	InactvsKO
TIMP2	10126.2	-0.0306505	0.0491885	-0.623124	0.533203	0.80415	InactvsKO
RFC1	2964.52	0.0317917	0.0953884	0.333286	0.738918	0.905479	InactvsKO
TBC1D23	1008.52	0.114114	0.0849876	1.34271	0.179366	0.505345	InactvsKO
CUL3	1762.14	0.000567795	0.0663063	0.00856321	0.993168	0.997124	InactvsKO
ZZZ3	1399.92	-0.00899698	0.0990719	-0.0908126	0.927641	0.975039	InactvsKO
TUBG2	526.378	-0.0145511	0.0875618	-0.166181	0.868014	0.952757	InactvsKO
RPL26L1	424.618	0.274102	0.125364	2.18645	0.0287831	0.219344	InactvsKO
NSUN2	862.229	0.0900683	0.0786955	1.14452	0.252409	0.586021	InactvsKO
FBXO42	1109.43	0.0357638	0.068386	0.52297	0.600995	0.844067	InactvsKO
MFAP3	903.46	-0.00398267	0.0989855	-0.0402349	0.967906	0.988464	InactvsKO
MRI1	524.909	-0.115216	0.12451	-0.92536	0.354779	0.680732	InactvsKO
METTL1	205.783	0.0311478	0.144195	0.216013	0.828978	0.93698	InactvsKO
HOXC8	247.191	-0.0138779	0.119311	-0.116317	0.907401	0.966363	InactvsKO
AGA	456.655	-0.0557351	0.0936402	-0.595205	0.551706	0.816831	InactvsKO
PI4K2B	980.145	-0.00459221	0.0890294	-0.0515808	0.958863	0.98633	InactvsKO
BOD1L1	2749.07	-0.118198	0.104741	-1.12848	0.259117	0.592997	InactvsKO
MAT2B	1597.95	0.194272	0.11953	1.62529	0.1041	0.397683	InactvsKO
TLL1	157.763	0.0822062	0.158104	0.519951	0.603098	0.844506	InactvsKO
EDC4	1975.98	-0.190479	0.0795915	-2.39321	0.0167016	0.165031	InactvsKO
TRIO	3303.7	-0.247167	0.072072	-3.42945	0.000604812	0.0248959	InactvsKO
VCAN	10454.2	-0.195345	0.106442	-1.83523	0.0664714	0.326705	InactvsKO
CLEC16A	1354.64	-0.134795	0.0635862	-2.11987	0.0340169	0.238804	InactvsKO
MTREX	1541.63	0.147682	0.0739981	1.99575	0.0459609	0.277451	InactvsKO
ZFYVE16	2007.86	0.0743648	0.118983	0.625004	0.531969	0.803343	InactvsKO
RIPOR1	3031.59	-0.142879	0.0702581	-2.03364	0.0419883	0.264098	InactvsKO
RAI14	6579.16	0.0506261	0.0732932	0.690734	0.489733	0.776129	InactvsKO
PNKP	802.635	-0.357743	0.151326	-2.36406	0.0180759	0.171086	InactvsKO
PHLPP2	1493.39	-0.113204	0.0750164	-1.50905	0.131285	0.441354	InactvsKO
SPDL1	2294.22	-0.0248376	0.10588	-0.234583	0.814533	0.933663	InactvsKO
STAU2	1060.96	0.123721	0.101375	1.22043	0.222301	0.554232	InactvsKO
SLC66A1	403.908	-0.149548	0.130658	-1.14458	0.252385	0.586021	InactvsKO
CTNS	425.096	-0.046341	0.141092	-0.328445	0.742575	0.907167	InactvsKO
RTN4R	289.472	-0.101958	0.144081	-0.707646	0.479165	0.770352	InactvsKO
PHF23	1390.85	-0.0914025	0.0764536	-1.19553	0.23188	0.565736	InactvsKO
INPP4A	878.752	-0.214158	0.0678534	-3.15618	0.00159848	0.0466295	InactvsKO
RAB27B	229.982	0.109391	0.163349	0.669674	0.503066	0.784594	InactvsKO
PSMA4	2556.79	0.235007	0.0742978	3.16304	0.00156131	0.0460675	InactvsKO
LSG1	927.867	-0.121806	0.0751025	-1.62186	0.104833	0.39955	InactvsKO
PARP3	963.011	-0.0710526	0.080417	-0.883553	0.376938	0.700065	InactvsKO
TNC	7972.17	-0.20089	0.116519	-1.7241	0.0846902	0.362616	InactvsKO
THAP3	321.672	-0.0156115	0.121029	-0.12899	0.897366	0.964784	InactvsKO
TDP1	547.414	0.0597261	0.0782338	0.763431	0.445206	0.748007	InactvsKO
AIFM2	610.916	-0.0936525	0.101399	-0.923607	0.355691	0.681473	InactvsKO
MED17	720.031	-0.0625556	0.0867126	-0.721414	0.470655	0.764218	InactvsKO
RETSAT	1050.02	-0.0281491	0.065604	-0.429076	0.667868	0.872862	InactvsKO
CAPG	3128.49	-0.208247	0.0997109	-2.08851	0.0367521	0.247029	InactvsKO
AP2S1	2848.73	0.116617	0.112273	1.0387	0.298946	0.63148	InactvsKO
DCUN1D1	911.567	0.0650757	0.146317	0.44476	0.656494	0.866758	InactvsKO
JADE2	2042.39	-0.24987	0.0761278	-3.28224	0.00102984	0.0349675	InactvsKO
TRIT1	311.563	-0.198897	0.108111	-1.83976	0.065804	0.325283	InactvsKO
CUL7	1575.15	-0.279821	0.110685	-2.52808	0.0114689	0.134304	InactvsKO
CTNNA1	10814.9	-0.0585031	0.0467125	-1.25241	0.210421	0.54077	InactvsKO
PHKA2	327.046	-0.261185	0.102286	-2.55348	0.0106652	0.130342	InactvsKO
CNTLN	643.144	-0.0475407	0.142613	-0.333355	0.738866	0.905479	InactvsKO
EPHA3	11.6933	-0.550763	0.482897	-1.14054	0.254061	0.588118	InactvsKO
HSPA5	11110.2	0.0870285	0.0498117	1.74715	0.0806116	0.353867	InactvsKO
DSG2	3630.17	0.0394278	0.0796658	0.494915	0.62066	0.853305	InactvsKO
GEMIN8	117.783	0.047314	0.164251	0.288059	0.773301	0.918736	InactvsKO
OFD1	300.434	-0.0433929	0.157149	-0.276126	0.782451	0.922698	InactvsKO
WDR37	296.77	0.00952118	0.106814	0.0891378	0.928972	0.975171	InactvsKO
YTHDC2	1225.05	-0.108235	0.0984755	-1.09911	0.27172	0.606382	InactvsKO
CTPS2	430.73	-0.104529	0.081916	-1.27605	0.201936	0.531411	InactvsKO
ATP6V1H	1059.81	0.0507267	0.0728906	0.69593	0.486473	0.774391	InactvsKO
POLR2B	4857.45	0.0950173	0.0696176	1.36485	0.172302	0.494521	InactvsKO
FAM214A	189.636	0.0262115	0.131624	0.199139	0.842154	0.941186	InactvsKO
ARAP2	921.35	0.0408589	0.088573	0.461302	0.644582	0.863132	InactvsKO
TPR	4912.99	0.011879	0.0850888	0.139607	0.888971	0.960406	InactvsKO
KATNIP	557.184	-0.319287	0.102515	-3.11455	0.00184228	0.0509497	InactvsKO
DTNBP1	474.646	-0.0572283	0.0998331	-0.57324	0.566483	0.825482	InactvsKO
C12orf4	586.321	0.195331	0.139213	1.40311	0.160585	0.481024	InactvsKO
SCML1	411.898	-0.0296031	0.141467	-0.209258	0.834247	0.938607	InactvsKO
WWC3	1210.03	-0.138615	0.0601571	-2.30421	0.0212107	0.18577	InactvsKO
MAP4	14461.7	-0.081411	0.0596484	-1.36485	0.172301	0.494521	InactvsKO
GOPC	1266.42	0.0866905	0.0893809	0.9699	0.332097	0.661847	InactvsKO
USP28	809.509	-0.0582195	0.0896202	-0.649625	0.515935	0.793897	InactvsKO
HDAC9	277.21	-0.0288844	0.134729	-0.214389	0.830244	0.937614	InactvsKO
TSPAN17	1150.36	-0.00102652	0.088891	-0.0115481	0.990786	0.996224	InactvsKO
NOP16	367.119	0.0719351	0.130835	0.549817	0.582445	0.833963	InactvsKO
CC2D2A	542.191	0.0212055	0.101561	0.208797	0.834607	0.938607	InactvsKO
RRM2B	710.612	0.26759	0.119725	2.23504	0.0254146	0.205432	InactvsKO
ZNF800	518.978	-0.0115893	0.103385	-0.112099	0.910745	0.968319	InactvsKO
SNX29	726.89	-0.260083	0.0850508	-3.05797	0.00222842	0.0565455	InactvsKO
MRPS10	754.368	0.263098	0.0956366	2.75102	0.00594098	0.0980511	InactvsKO
RSF1	2001.27	0.0764645	0.102395	0.746759	0.455209	0.755258	InactvsKO
VPS13D	1646.24	-0.225042	0.11628	-1.93534	0.0529481	0.294709	InactvsKO
CELF2	118.377	0.179122	0.163827	1.09336	0.274235	0.609241	InactvsKO
FAM120A	4640.58	-0.0202514	0.0458875	-0.441327	0.658977	0.868387	InactvsKO
R3HDM1	872.315	0.154078	0.106211	1.45068	0.14687	0.464233	InactvsKO
COL9A2	126.901	-0.419456	0.197053	-2.12864	0.0332841	0.235598	InactvsKO
KITLG	399.846	0.12668	0.118749	1.06679	0.286065	0.620463	InactvsKO
ERCC8	248.386	-0.0928645	0.135664	-0.684518	0.493648	0.778614	InactvsKO
ADAMTS6	181.972	-0.0380552	0.140274	-0.271293	0.786166	0.923571	InactvsKO
H6PD	1827.7	-0.218583	0.0979003	-2.23271	0.0255682	0.206111	InactvsKO
VAMP3	1810.15	0.162756	0.0787928	2.06562	0.038864	0.253255	InactvsKO
PER3	962.198	-0.122462	0.0788877	-1.55236	0.120575	0.42461	InactvsKO
LTBP1	73.3806	0.0203541	0.233531	0.0871581	0.930546	0.976009	InactvsKO
RCN1	7673.76	-0.0545805	0.0654278	-0.834209	0.404163	0.719984	InactvsKO
RFC2	1024.63	0.105137	0.0698516	1.50515	0.132286	0.442823	InactvsKO
ARID1B	2679.66	-0.0520052	0.079485	-0.654277	0.512934	0.791441	InactvsKO
CLPTM1L	936.012	0.0276763	0.0933814	0.296379	0.766941	0.916512	InactvsKO
NEDD4L	2258.79	-0.0055973	0.066685	-0.0839365	0.933107	0.977226	InactvsKO
PPP1R3F	162.953	-0.384656	0.135983	-2.82872	0.00467349	0.0846802	InactvsKO
HEXB	1568.8	0.168918	0.0561352	3.00913	0.00261996	0.0600535	InactvsKO
PTCD2	323.28	0.11744	0.100693	1.16631	0.243488	0.576696	InactvsKO
JKAMP	630.498	0.178777	0.0946041	1.88974	0.0587934	0.306726	InactvsKO
DKK3	6625.62	-0.0657968	0.0716468	-0.91835	0.358435	0.684094	InactvsKO
ARHGEF5	853.419	-0.0583547	0.101131	-0.577021	0.563926	0.82429	InactvsKO
NFE2L3	605.718	0.0938615	0.100293	0.935876	0.349337	0.675639	InactvsKO
MCUR1	777.38	-0.0354097	0.0778621	-0.454775	0.649271	0.86516	InactvsKO
LIMA1	5947.77	0.0472456	0.0685294	0.68942	0.490559	0.776844	InactvsKO
LETMD1	392.697	-0.136833	0.101277	-1.35108	0.17667	0.500937	InactvsKO
SLC4A8	515.197	-0.20559	0.114687	-1.79261	0.0730347	0.340016	InactvsKO
MAPK9	784.556	0.0370822	0.0913071	0.406126	0.68465	0.881273	InactvsKO
BCAR1	3445.67	-0.224062	0.108283	-2.06924	0.0385239	0.252214	InactvsKO
FAM160A2	420.744	-0.255492	0.105423	-2.42349	0.0153721	0.15717	InactvsKO
HERPUD1	1303.53	0.110089	0.0628912	1.75046	0.0800382	0.352847	InactvsKO
HOMER3	1700.5	-0.148334	0.133316	-1.11265	0.26586	0.600771	InactvsKO
RAD51	278.662	0.154549	0.13664	1.13107	0.258026	0.591643	InactvsKO
POLQ	919.49	-0.0232387	0.10633	-0.218552	0.826999	0.93592	InactvsKO
PIK3CB	959.142	-0.0268822	0.0852689	-0.315263	0.752562	0.912689	InactvsKO
CYBA	3100.7	0.0388832	0.158723	0.244976	0.806475	0.930367	InactvsKO
THOC3	758.466	-0.00630347	0.109187	-0.0577308	0.953963	0.984624	InactvsKO
HEBP2	572.338	-0.0056557	0.103395	-0.0546997	0.956378	0.985604	InactvsKO
MPHOSPH9	1246.33	-0.0471331	0.0919775	-0.512442	0.608342	0.846308	InactvsKO
PLEKHA5	530.399	-0.0146951	0.0976217	-0.150531	0.880346	0.957871	InactvsKO
SIKE1	1201.72	0.152931	0.12426	1.23074	0.218422	0.549377	InactvsKO
RRP12	998.502	-0.195489	0.110249	-1.77316	0.0762029	0.346377	InactvsKO
FNIP2	496.547	-0.0938474	0.0830005	-1.13068	0.258188	0.591782	InactvsKO
MSMO1	3874.61	0.128337	0.0981943	1.30697	0.191225	0.518951	InactvsKO
TTC17	1472.12	0.0104831	0.0908078	0.115442	0.908094	0.966507	InactvsKO
FOXN3	2565.84	0.0713036	0.0813024	0.877017	0.380477	0.70283	InactvsKO
AKR7A2	914.76	-0.11315	0.140224	-0.806921	0.419712	0.729693	InactvsKO
MRTO4	934.212	0.0584952	0.0756501	0.773233	0.439385	0.744773	InactvsKO
USE1	240.884	-0.0221288	0.113019	-0.195796	0.84477	0.942433	InactvsKO
LAMA3	859.822	-0.333214	0.110049	-3.02786	0.00246291	0.058678	InactvsKO
AP5M1	699.881	0.0983573	0.109485	0.898359	0.368994	0.69246	InactvsKO
ANAPC4	383.25	-0.0540154	0.138363	-0.390388	0.69625	0.886496	InactvsKO
TRAPPC3	1069.11	0.163107	0.0724494	2.25132	0.024365	0.201373	InactvsKO
THRAP3	6011.37	0.0449117	0.0754715	0.595081	0.551789	0.816831	InactvsKO
PHPT1	1047.18	0.120056	0.0694765	1.72802	0.0839854	0.360851	InactvsKO
ARID4B	1342.07	0.0131042	0.083718	0.156528	0.875617	0.955895	InactvsKO
OPN3	377.422	0.0153184	0.100198	0.152882	0.878491	0.957299	InactvsKO
SDCCAG8	309.04	0.117413	0.127979	0.917447	0.358909	0.684103	InactvsKO
HHAT	263.86	0.222592	0.112094	1.98577	0.0470594	0.280754	InactvsKO
KIF1B	2746.73	-0.0770955	0.0734258	-1.04998	0.293728	0.627481	InactvsKO
FOXC1	448.572	0.128687	0.103764	1.2402	0.214902	0.545785	InactvsKO
TBC1D22A	694.156	-0.0423146	0.108064	-0.39157	0.695376	0.886234	InactvsKO
SYNE2	2225.51	-0.382678	0.151526	-2.5255	0.0115533	0.134672	InactvsKO
ATP9A	975.807	-0.0589535	0.0985429	-0.598252	0.549672	0.815936	InactvsKO
FAM168A	2480.48	-0.101158	0.055811	-1.81251	0.0699078	0.332427	InactvsKO
RELT	425.07	-0.0815335	0.111545	-0.730948	0.464811	0.761396	InactvsKO
GALC	307.18	0.18065	0.141419	1.27741	0.201459	0.530858	InactvsKO
NOP58	1347.14	0.204023	0.0739897	2.75745	0.00582533	0.0966809	InactvsKO
SZRD1	4762.3	0.108237	0.0674328	1.60511	0.108469	0.405556	InactvsKO
CUL1	1813.84	0.0933661	0.0750765	1.24361	0.213642	0.544326	InactvsKO
FAM114A2	410.112	0.112933	0.117715	0.959378	0.337368	0.667146	InactvsKO
CYFIP2	1294.38	0.0571477	0.0743403	0.76873	0.442053	0.745883	InactvsKO
TAB2	2457.01	0.0123725	0.123446	0.100226	0.920165	0.972145	InactvsKO
GINM1	1251.22	0.080265	0.0721786	1.11203	0.266124	0.600837	InactvsKO
EIF2AK2	7281.28	0.0651572	0.0855597	0.76154	0.446334	0.748716	InactvsKO
USP36	1071.75	-0.103969	0.070672	-1.47115	0.14125	0.455124	InactvsKO
KMT2C	2817.79	-0.141111	0.121685	-1.15964	0.246196	0.579907	InactvsKO
CCDC85A	317.38	-0.099306	0.143451	-0.692264	0.488772	0.776082	InactvsKO
PUM2	2738.96	0.0597307	0.0847584	0.704716	0.480987	0.770958	InactvsKO
MRPL43	774.701	0.00507615	0.100797	0.0503603	0.959835	0.986645	InactvsKO
HPF1	334.308	0.127432	0.125738	1.01347	0.310838	0.643101	InactvsKO
ZFR	1937.52	0.139134	0.0711088	1.95663	0.0503907	0.288051	InactvsKO
ZNF280C	331.079	0.0461147	0.155641	0.296289	0.76701	0.916512	InactvsKO
RC3H2	2921.6	0.0774537	0.0885705	0.874487	0.381853	0.703598	InactvsKO
TRAF3IP2	371.016	0.10253	0.105443	0.972375	0.330864	0.661171	InactvsKO
GYG2	279.069	0.120082	0.108688	1.10483	0.269235	0.603335	InactvsKO
DCBLD2	17353.4	0.00108862	0.0634893	0.0171466	0.98632	0.995204	InactvsKO
SOAT1	2225.01	0.0894564	0.0767336	1.16581	0.243693	0.576745	InactvsKO
PKP2	1303.61	0.0614684	0.0809176	0.759641	0.447469	0.749577	InactvsKO
GDI2	2624.47	0.16757	0.0800859	2.09238	0.0364049	0.246092	InactvsKO
ATG5	753.942	0.0169819	0.0978971	0.173467	0.862284	0.950427	InactvsKO
TMCC3	96.0151	-0.085263	0.175199	-0.486664	0.626496	0.85658	InactvsKO
PITHD1	990.964	0.0580446	0.078063	0.743561	0.457142	0.756553	InactvsKO
MTA3	817.66	0.0225809	0.0810991	0.278436	0.780678	0.922061	InactvsKO
USP13	1174.84	-0.000257579	0.0675797	-0.00381149	0.996959	0.998427	InactvsKO
ATP11B	1743.21	0.123748	0.102311	1.20953	0.226459	0.559538	InactvsKO
CDK14	629.869	0.106152	0.0936926	1.13298	0.257221	0.591643	InactvsKO
SEC61A1	8800	0.0643142	0.0477476	1.34696	0.177993	0.502913	InactvsKO
PPP1R12A	2502.98	0.134208	0.0914954	1.46682	0.142424	0.457379	InactvsKO
CAMK2B	267.665	-0.111315	0.132458	-0.840379	0.400696	0.71776	InactvsKO
CROCC	570.243	-0.361472	0.132325	-2.73169	0.00630095	0.101393	InactvsKO
POLR3E	729.651	-0.227483	0.0684164	-3.32498	0.000884265	0.0319827	InactvsKO
ATP2B4	3616.99	-0.14551	0.0555353	-2.62013	0.00878952	0.119155	InactvsKO
ZC3H11A	2877.28	-0.0129053	0.0796151	-0.162096	0.87123	0.954299	InactvsKO
RIOK2	553.491	0.142164	0.120306	1.18169	0.237327	0.570549	InactvsKO
YIPF1	197.048	-0.00957416	0.127023	-0.0753737	0.939917	0.979683	InactvsKO
NDC1	1733.28	0.0732671	0.0956477	0.76601	0.44367	0.746269	InactvsKO
FLYWCH1	1224.07	-0.248639	0.114912	-2.16373	0.0304851	0.225655	InactvsKO
UNKL	574.643	-0.253157	0.161629	-1.56629	0.117281	0.419016	InactvsKO
TBXAS1	224.793	-0.306006	0.150138	-2.03816	0.0415338	0.26307	InactvsKO
PARP12	1931.96	-0.070819	0.0950277	-0.745246	0.456123	0.755772	InactvsKO
ALDH18A1	3168.58	-0.0190854	0.0642552	-0.297025	0.766448	0.916297	InactvsKO
TARBP1	553.312	-0.218182	0.111413	-1.95832	0.0501921	0.287749	InactvsKO
GATB	450.222	-0.140936	0.107749	-1.308	0.190875	0.51842	InactvsKO
MXD1	429.485	0.0320331	0.0911854	0.351296	0.725366	0.900206	InactvsKO
CDK17	610.599	0.0862373	0.0984907	0.875589	0.381254	0.703143	InactvsKO
DNAJC25	152.032	0.0685638	0.159058	0.431062	0.666423	0.871961	InactvsKO
SLC2A3	412.196	0.1119	0.100974	1.1082	0.267775	0.601666	InactvsKO
CTDP1	900.072	-0.0544958	0.119668	-0.455391	0.648828	0.864847	InactvsKO
YBX3	2941.86	0.00642174	0.0639554	0.10041	0.920019	0.972145	InactvsKO
WNK1	5908.93	-0.0247352	0.0797047	-0.310336	0.756305	0.913394	InactvsKO
CCAR1	1549.95	0.0821787	0.107103	0.767284	0.442912	0.745973	InactvsKO
OGFR	1975.27	-0.155136	0.118478	-1.30941	0.190396	0.51842	InactvsKO
PIGV	211.33	-0.0976213	0.165329	-0.590466	0.554878	0.818717	InactvsKO
SNRNP40	1188.44	0.0933891	0.0879847	1.06142	0.288497	0.622459	InactvsKO
QSER1	1937.68	0.0852473	0.126172	0.675644	0.499267	0.781971	InactvsKO
MPC1	132.84	0.327726	0.154559	2.1204	0.0339726	0.238634	InactvsKO
ACAA1	1042.58	-0.168056	0.0875895	-1.91868	0.0550253	0.298968	InactvsKO
BCAT1	3712.36	0.179279	0.0989603	1.81162	0.0700446	0.332435	InactvsKO
HDAC7	2848.23	-0.212586	0.0938042	-2.26628	0.0234343	0.196469	InactvsKO
LZTS1	109.864	0.0170987	0.193589	0.0883245	0.929619	0.975297	InactvsKO
NCKAP1	4945.37	0.0378354	0.101982	0.371001	0.710637	0.893574	InactvsKO
MRPS35	820.966	0.0940007	0.0785507	1.19669	0.231428	0.565214	InactvsKO
SFSWAP	1165.27	-0.0650097	0.0891764	-0.729002	0.466001	0.762006	InactvsKO
TNK2	589.083	-0.167282	0.135923	-1.23071	0.21843	0.549377	InactvsKO
MON2	1554.24	-0.0654134	0.0782596	-0.835852	0.403238	0.71928	InactvsKO
GPBP1	1513.53	0.0597554	0.0986634	0.60565	0.544747	0.813257	InactvsKO
ZNF112	156.582	0.247277	0.169687	1.45725	0.145046	0.461177	InactvsKO
CS	4207.46	0.00786084	0.0453969	0.173158	0.862527	0.950427	InactvsKO
MRPS24	1556.13	0.037867	0.122467	0.309203	0.757167	0.913458	InactvsKO
ELMO2	777.391	-0.0351947	0.0783959	-0.448936	0.653478	0.866154	InactvsKO
WAPL	2006.15	0.056095	0.0797802	0.703119	0.481981	0.771112	InactvsKO
VMP1	4229.06	-0.320321	0.235148	-1.36221	0.173131	0.495467	InactvsKO
APPBP2	1685.5	0.130412	0.07795	1.67302	0.0943238	0.38109	InactvsKO
POLD1	2799.95	-0.122063	0.108887	-1.12101	0.262285	0.597707	InactvsKO
EIF4B	10275.3	0.00318942	0.0503164	0.0633872	0.949458	0.983173	InactvsKO
BICRA	683.165	-0.155605	0.104827	-1.4844	0.137704	0.450041	InactvsKO
SPHK2	713.957	-0.1519	0.115269	-1.31778	0.187576	0.516685	InactvsKO
RPL18	6992.26	0.179493	0.0638292	2.81208	0.00492215	0.0870827	InactvsKO
CA11	126.985	-0.207521	0.197608	-1.05017	0.293641	0.627481	InactvsKO
ISOC2	451.219	-0.137052	0.142171	-0.963994	0.335049	0.664907	InactvsKO
U2AF2	5299.35	0.0157226	0.057838	0.271839	0.785746	0.923392	InactvsKO
EPN1	3156.77	-0.206152	0.100813	-2.0449	0.0408651	0.261105	InactvsKO
MED29	1396.48	0.0174776	0.065772	0.26573	0.790447	0.9249	InactvsKO
AHRR	417.583	-0.303689	0.0877147	-3.46224	0.000535701	0.0234246	InactvsKO
ZNF275	569.188	-0.036155	0.0747425	-0.483727	0.62858	0.857192	InactvsKO
MTMR1	1016.15	0.0753317	0.0857991	0.878001	0.379943	0.702224	InactvsKO
GPC1	3369.81	-0.102487	0.113279	-0.904727	0.36561	0.690153	InactvsKO
ADCK1	105.92	0.0403558	0.159951	0.252301	0.800808	0.92927	InactvsKO
HAGH	919.998	0.0848612	0.100101	0.847754	0.396575	0.714904	InactvsKO
RNF4	1666.78	-0.193488	0.0710734	-2.72237	0.00648164	0.102966	InactvsKO
CASP8	1127.74	0.0468142	0.0730591	0.640772	0.521671	0.797446	InactvsKO
LIMCH1	2243.66	0.140134	0.0856371	1.63637	0.101763	0.394171	InactvsKO
INTS13	590.001	0.179128	0.126405	1.4171	0.156455	0.475374	InactvsKO
TM7SF3	1277.34	0.109804	0.0625787	1.75466	0.0793178	0.351987	InactvsKO
SPA17	135.12	0.0864683	0.171562	0.504005	0.614258	0.849234	InactvsKO
NGFR	1480.93	-0.559521	0.251157	-2.22778	0.0258954	0.207186	InactvsKO
CDON	117.465	-0.138856	0.166068	-0.83614	0.403076	0.71928	InactvsKO
TAF2	1254.35	0.083152	0.0916721	0.907059	0.364376	0.689089	InactvsKO
HIPK2	4164.67	-0.0764434	0.101792	-0.750976	0.452667	0.753385	InactvsKO
TNPO3	2192.54	0.00703823	0.0557365	0.126277	0.899513	0.965196	InactvsKO
BORCS8-MEF2B	105.899	-0.17357	0.201627	-0.860849	0.389321	0.708609	InactvsKO
RFXANK	651.2	-0.0543203	0.139759	-0.38867	0.69752	0.887059	InactvsKO
TMEM161A	398.158	-0.27206	0.15796	-1.72233	0.0850092	0.363278	InactvsKO
CTSA	2620.07	-0.0129827	0.0591289	-0.219566	0.826209	0.935851	InactvsKO
SUGP2	2585.7	-0.300124	0.100225	-2.9945	0.00274897	0.0618128	InactvsKO
SLC12A2	925.292	0.090397	0.068089	1.32763	0.1843	0.511256	InactvsKO
SNX24	344.407	0.15072	0.122307	1.23231	0.217835	0.548988	InactvsKO
CNN2	7837.13	0.019775	0.0612564	0.322823	0.746829	0.9105	InactvsKO
ABCA7	504.475	-0.424739	0.143006	-2.97008	0.00297724	0.0644978	InactvsKO
DDX20	512.446	-0.00736172	0.0988444	-0.0744778	0.94063	0.979959	InactvsKO
BTBD1	1816.82	0.133825	0.0745351	1.79547	0.0725791	0.339201	InactvsKO
FAR2	225.39	0.0489186	0.160958	0.303922	0.761187	0.913942	InactvsKO
SBNO2	3209.64	-0.221169	0.111458	-1.98433	0.0472188	0.280754	InactvsKO
PMS1	514.503	0.224299	0.137069	1.6364	0.101756	0.394171	InactvsKO
HMG20B	3358.7	-0.14729	0.0987659	-1.4913	0.135883	0.44753	InactvsKO
TAF11	514.756	-0.0525969	0.0906352	-0.580314	0.561703	0.82297	InactvsKO
ANKS1A	586.573	-0.17027	0.0943406	-1.80484	0.071099	0.334866	InactvsKO
AP3D1	5277.29	-0.164837	0.0654325	-2.51919	0.0117624	0.135724	InactvsKO
ZNF76	667.886	-0.138699	0.0886972	-1.56373	0.11788	0.419736	InactvsKO
SLC9A3R2	965.607	-0.102687	0.132073	-0.777502	0.436862	0.743049	InactvsKO
NTHL1	187.725	0.0119183	0.156141	0.0763303	0.939156	0.979617	InactvsKO
UHRF1BP1	1414.53	0.00671052	0.0885608	0.075773	0.9396	0.979619	InactvsKO
GNAI3	2202.3	0.201845	0.074326	2.71567	0.00661411	0.103811	InactvsKO
IPO5	6981.13	0.0268368	0.0636018	0.42195	0.673062	0.875497	InactvsKO
OAT	1518.38	0.103814	0.0734705	1.413	0.157656	0.47714	InactvsKO
WDR3	763.453	0.0162312	0.102809	0.157877	0.874554	0.955425	InactvsKO
PKN2	1882.59	0.0758004	0.0960773	0.788952	0.43014	0.738223	InactvsKO
WDR18	1080.68	0.063552	0.0953671	0.666393	0.50516	0.785996	InactvsKO
TRAM2	8425.22	-0.0405149	0.0595641	-0.680189	0.496385	0.780164	InactvsKO
NTN1	42.6174	-0.173397	0.249356	-0.695377	0.486819	0.774453	InactvsKO
MCM10	386.492	0.08298	0.110184	0.753107	0.451385	0.753282	InactvsKO
DGKA	1373.01	-0.0615514	0.0792747	-0.776433	0.437494	0.743589	InactvsKO
ERBB3	329.214	-0.183571	0.103977	-1.76549	0.0774806	0.347865	InactvsKO
ANKRD44	216.479	0.0982822	0.134998	0.728027	0.466597	0.762435	InactvsKO
KARS1	2494.29	0.0726172	0.0795568	0.912772	0.361363	0.686268	InactvsKO
ADAT1	1010.77	-0.0849862	0.0660694	-1.28632	0.198332	0.526251	InactvsKO
PDIA5	591.3	0.00285872	0.103481	0.0276254	0.977961	0.992826	InactvsKO
TBC1D22B	632.032	0.108808	0.0840557	1.29448	0.195501	0.522019	InactvsKO
NDUFB4	796.731	0.30876	0.0983105	3.14066	0.00168569	0.0480179	InactvsKO
SPEN	3102.86	-0.188018	0.0879752	-2.13717	0.0325842	0.233608	InactvsKO
MYLK	8807.5	-0.232847	0.0603228	-3.86001	0.000113384	0.00855795	InactvsKO
ZC3H15	991.536	0.192797	0.104237	1.8496	0.0643713	0.321857	InactvsKO
MAP2K4	638.641	0.0177016	0.118307	0.149624	0.881061	0.958031	InactvsKO
PACC1	249.8	0.00843238	0.132196	0.0637868	0.94914	0.983156	InactvsKO
SLK	2276.45	0.097312	0.0639452	1.5218	0.128058	0.43674	InactvsKO
CYB5R4	359.876	0.0634375	0.124381	0.510027	0.610033	0.847565	InactvsKO
SEC61A2	128.227	0.0781207	0.19949	0.391603	0.695351	0.886234	InactvsKO
ASB1	849.793	-0.122707	0.0901402	-1.36129	0.173421	0.495907	InactvsKO
FAM107B	361.43	0.0644771	0.119282	0.540543	0.588823	0.837942	InactvsKO
ME1	958.271	0.112795	0.099776	1.13048	0.258275	0.591782	InactvsKO
TBC1D1	1974.44	0.0383822	0.0546495	0.702333	0.482471	0.771251	InactvsKO
CDK13	1624.3	-0.104538	0.0713165	-1.46583	0.142695	0.45745	InactvsKO
MTHFD2	2516.42	0.169994	0.0776776	2.18846	0.0286364	0.218648	InactvsKO
SLC9A7	700.027	-0.00182878	0.0829083	-0.0220579	0.982402	0.994487	InactvsKO
FOXJ2	998.062	0.0147793	0.0718582	0.205673	0.837046	0.939833	InactvsKO
YBX1	15307.2	0.289704	0.0683242	4.24014	2.23379e-05	0.00315123	InactvsKO
PPP2R5A	570.815	0.0220694	0.0778218	0.283588	0.776726	0.920052	InactvsKO
ELAVL1	2518.32	0.0796061	0.0562441	1.41537	0.156961	0.476054	InactvsKO
DIP2B	1799.19	-0.177299	0.0975276	-1.81794	0.0690736	0.330224	InactvsKO
SMARCD1	1927.06	-0.0733209	0.0617843	-1.18672	0.235337	0.569363	InactvsKO
KDM4A	1776.73	-0.024975	0.0757826	-0.329562	0.741731	0.906603	InactvsKO
NFYC	958.671	0.0960443	0.0669141	1.43534	0.151191	0.469273	InactvsKO
SLC9A3	124.19	-0.257993	0.188808	-1.36642	0.171806	0.49415	InactvsKO
NGEF	63.6032	-0.413469	0.205616	-2.01088	0.0443382	0.273223	InactvsKO
ASPM	5638.58	0.00689207	0.109018	0.0632197	0.949592	0.983173	InactvsKO
ELOVL1	1558.69	-0.0499433	0.0786692	-0.634852	0.525525	0.799917	InactvsKO
POLR1H	208.323	0.00599106	0.138889	0.0431355	0.965594	0.987937	InactvsKO
ZBTB11	744.033	0.0887218	0.0913643	0.971077	0.33151	0.661514	InactvsKO
ATXN3	434.569	0.125427	0.104897	1.19571	0.231808	0.565677	InactvsKO
GOLGA5	1116.78	0.10152	0.0951059	1.06744	0.285771	0.620218	InactvsKO
LRRC40	496.825	0.0668753	0.127222	0.525659	0.599125	0.843252	InactvsKO
ISOC1	295.297	0.157711	0.122593	1.28646	0.198284	0.526251	InactvsKO
EML1	69.5295	-0.111691	0.20423	-0.546892	0.584453	0.835045	InactvsKO
TRMT11	255.514	-0.0159549	0.134607	-0.11853	0.905648	0.966363	InactvsKO
THUMPD1	833.711	0.0831807	0.0887352	0.937404	0.348551	0.675209	InactvsKO
MSANTD3	759.651	0.0792009	0.0837751	0.945399	0.344455	0.672849	InactvsKO
ATG2B	908.693	-0.00223258	0.0725737	-0.0307629	0.975459	0.992034	InactvsKO
ARFGEF1	1841.59	-0.0553451	0.0794723	-0.696408	0.486174	0.774276	InactvsKO
ZFAT	452.442	-0.0250152	0.0991922	-0.252189	0.800895	0.92927	InactvsKO
MTFR1	823.9	-0.00530555	0.0694036	-0.0764448	0.939065	0.979617	InactvsKO
STAG3	113.806	-0.653978	0.256578	-2.54885	0.0108079	0.130916	InactvsKO
FECH	859.009	0.010244	0.0688661	0.148752	0.881749	0.958116	InactvsKO
MYO9A	1262.54	-0.0762434	0.0906328	-0.841234	0.400217	0.717375	InactvsKO
DDX3Y	2092.73	-0.0139742	0.0874703	-0.15976	0.873071	0.954858	InactvsKO
PFKP	2731.08	-0.0462849	0.0630793	-0.733758	0.463096	0.760384	InactvsKO
IDI1	1277.68	0.227971	0.0903468	2.52329	0.0116264	0.135071	InactvsKO
SP100	3565.03	-0.0140113	0.0903124	-0.155143	0.876709	0.956198	InactvsKO
KLF6	2862.43	0.0848523	0.0857093	0.990001	0.322174	0.652831	InactvsKO
PLPP1	248.868	0.0124071	0.122789	0.101044	0.919515	0.972099	InactvsKO
NEO1	800.31	-0.0358457	0.0809004	-0.443084	0.657705	0.867327	InactvsKO
TRAM1	9484.44	0.130912	0.101159	1.29413	0.195622	0.522019	InactvsKO
PHKA1	213.796	0.0567639	0.137445	0.412994	0.679611	0.878424	InactvsKO
TNFRSF1A	3201.39	-0.104998	0.0853277	-1.23053	0.218499	0.549377	InactvsKO
CACNB1	309.481	-0.200022	0.143442	-1.39444	0.163184	0.483071	InactvsKO
EVI5	757.768	0.011299	0.114131	0.0990002	0.921138	0.972425	InactvsKO
STOML1	408.614	-0.109595	0.141314	-0.775542	0.438019	0.744269	InactvsKO
PKM	49044.5	-0.101386	0.081277	-1.24741	0.212246	0.542473	InactvsKO
DHX29	728.208	0.173242	0.10585	1.63668	0.101697	0.394171	InactvsKO
DNTTIP2	1123.94	0.171493	0.0903002	1.89915	0.0575449	0.304783	InactvsKO
METTL22	244.677	-0.132612	0.125103	-1.06002	0.289134	0.622708	InactvsKO
TP53BP1	1677.89	-0.156133	0.0700762	-2.22805	0.0258773	0.207186	InactvsKO
TRO	446.204	-0.315057	0.0920092	-3.42419	0.000616645	0.0250248	InactvsKO
RRP15	615.849	0.136361	0.101767	1.33993	0.180267	0.506112	InactvsKO
RHOA	12529.2	0.0979223	0.0655187	1.49457	0.135027	0.447231	InactvsKO
DHX8	2161.15	-0.0772392	0.0617017	-1.25182	0.210637	0.540895	InactvsKO
PRKCZ	248.73	-0.425634	0.151574	-2.80808	0.00498373	0.0874922	InactvsKO
ZFY	846.975	0.0505236	0.0915228	0.552033	0.580926	0.833605	InactvsKO
IARS2	2777.63	0.0323797	0.0599825	0.539819	0.589322	0.83805	InactvsKO
SYT1	284.999	0.0380253	0.11307	0.336299	0.736645	0.904712	InactvsKO
NAV3	1047.39	-0.106079	0.0952861	-1.11327	0.265593	0.600608	InactvsKO
IDH3G	807.307	0.0334488	0.0777261	0.430341	0.666947	0.872235	InactvsKO
ROGDI	397.209	0.0999966	0.136578	0.732159	0.464072	0.760958	InactvsKO
ROCK1	1944.74	0.0975703	0.0695586	1.40271	0.160705	0.481098	InactvsKO
CBFB	1434.78	0.227841	0.0893967	2.54865	0.010814	0.130916	InactvsKO
HYAL2	966.232	-0.0676515	0.117374	-0.576378	0.56436	0.824518	InactvsKO
HDAC4	475.752	-0.277396	0.0888653	-3.12153	0.00179912	0.0499287	InactvsKO
RASSF1	539.143	-0.0321578	0.0936448	-0.343402	0.731296	0.902716	InactvsKO
IFI35	2611.01	0.107647	0.119059	0.904153	0.365914	0.690286	InactvsKO
HEATR6	770.857	-0.119934	0.0794205	-1.51011	0.131015	0.440894	InactvsKO
COASY	1940.71	-0.134926	0.0850671	-1.58611	0.112715	0.411077	InactvsKO
PLEKHH3	666.999	-0.134109	0.15184	-0.883221	0.377117	0.700065	InactvsKO
MEF2A	1109.03	0.050979	0.0888312	0.573886	0.566045	0.825257	InactvsKO
OTUD5	1364.64	-0.0749018	0.084871	-0.882536	0.377487	0.700412	InactvsKO
TFE3	2765.21	-0.0713374	0.0618032	-1.15427	0.248391	0.582849	InactvsKO
TBC1D25	595.825	-0.0797447	0.107117	-0.744462	0.456597	0.756189	InactvsKO
ACSL4	3716.47	0.0904719	0.077541	1.16676	0.243307	0.576696	InactvsKO
INPP5A	520.881	0.0477734	0.0965439	0.494836	0.620716	0.853305	InactvsKO
GPKOW	621.288	-0.0918965	0.102686	-0.894927	0.370826	0.694437	InactvsKO
GRIPAP1	1174.43	-0.0552855	0.0921761	-0.599781	0.548652	0.815063	InactvsKO
FTSJ1	915.952	0.0251188	0.0899487	0.279256	0.780048	0.9215	InactvsKO
PRR11	2546.45	0.0315222	0.0560419	0.562475	0.573792	0.82973	InactvsKO
ATP11A	2814.51	-0.163252	0.0522295	-3.12567	0.00177402	0.0496978	InactvsKO
POLR1A	2586.24	-0.18275	0.0962871	-1.89797	0.0577	0.305069	InactvsKO
LAPTM4A	5335.94	0.252542	0.0680994	3.70843	0.000208545	0.0129932	InactvsKO
TTC7A	821.318	-0.200209	0.114809	-1.74385	0.0811861	0.355395	InactvsKO
IP6K2	1004.18	-0.0622916	0.0792701	-0.785815	0.431976	0.740048	InactvsKO
SRBD1	684.885	0.0390177	0.0994876	0.392186	0.694921	0.88621	InactvsKO
KIF2A	1865.96	0.0624448	0.092746	0.673288	0.500764	0.783166	InactvsKO
PSME4	2625.44	-0.04337	0.0856054	-0.506627	0.612417	0.848693	InactvsKO
IFT80	668.646	0.00715629	0.152393	0.0469594	0.962546	0.987258	InactvsKO
SIRT2	749.52	-0.0496695	0.0899046	-0.552469	0.580627	0.833605	InactvsKO
ERLEC1	1117.09	0.134853	0.0916887	1.47078	0.141352	0.455124	InactvsKO
PPP2R5B	523.448	-0.045003	0.0952323	-0.472561	0.636527	0.859685	InactvsKO
MAST4	457.184	-0.14283	0.107676	-1.32648	0.184681	0.511923	InactvsKO
NUP133	1334.78	-0.0709781	0.0659345	-1.07649	0.281707	0.617355	InactvsKO
NUCKS1	18655	0.136597	0.0868777	1.57229	0.115884	0.417393	InactvsKO
VPS35	2837.51	0.0797322	0.058488	1.36322	0.172812	0.495002	InactvsKO
DNAJA2	1588.14	0.13161	0.0839887	1.567	0.117114	0.419016	InactvsKO
BCL3	589.419	-0.290433	0.139573	-2.08086	0.0374465	0.248432	InactvsKO
KCNAB2	278.207	-0.14686	0.125456	-1.17061	0.241755	0.575275	InactvsKO
FUNDC1	271.492	0.399505	0.114149	3.49984	0.000465544	0.0211368	InactvsKO
TGFBR3	273.461	-0.199366	0.105576	-1.88837	0.0589766	0.307197	InactvsKO
ATP1B3	1523.2	0.136594	0.0797251	1.71332	0.0866544	0.365364	InactvsKO
NEDD4	1042.91	0.109918	0.110706	0.992886	0.320766	0.65129	InactvsKO
PIGB	83.7719	0.471544	0.219247	2.15074	0.0314967	0.229401	InactvsKO
MAPK6	842.435	0.0529547	0.109228	0.484809	0.627812	0.856797	InactvsKO
GNB5	276.988	0.145115	0.129602	1.1197	0.262841	0.598552	InactvsKO
RAB27A	266.272	0.108454	0.120469	0.900266	0.367979	0.691702	InactvsKO
HDHD5	410.481	-0.0845673	0.151945	-0.556565	0.577825	0.832085	InactvsKO
UFD1	1138.34	0.107272	0.069514	1.54316	0.122791	0.427586	InactvsKO
LRP6	1843.32	-0.0146863	0.0887141	-0.165546	0.868514	0.952812	InactvsKO
PHRF1	2274.23	-0.191857	0.0950564	-2.01835	0.0435548	0.270506	InactvsKO
ELP1	1431.79	-0.0236943	0.0715115	-0.331336	0.740391	0.906086	InactvsKO
NUCB2	2072.86	0.126077	0.0853361	1.47741	0.139565	0.453191	InactvsKO
PFN2	2870.38	0.221581	0.0731245	3.03019	0.00244398	0.0586259	InactvsKO
PTPN3	497.378	-0.160448	0.0831436	-1.92977	0.0536359	0.296725	InactvsKO
SLC44A1	1248.72	0.13071	0.0860994	1.51813	0.128982	0.438156	InactvsKO
TMEM260	289.575	0.0275313	0.113917	0.241678	0.80903	0.931772	InactvsKO
SMG6	1621.29	-0.216191	0.0836101	-2.58571	0.00971789	0.123191	InactvsKO
EXOC5	1939.07	0.0759186	0.100082	0.758561	0.448115	0.75013	InactvsKO
CLTCL1	511.359	-0.183966	0.0922664	-1.99385	0.0461679	0.278276	InactvsKO
FSTL3	2627.31	-0.0258406	0.121356	-0.212932	0.83138	0.937614	InactvsKO
DGCR2	2451.98	-0.0724373	0.0888497	-0.815279	0.414913	0.726	InactvsKO
RNF126	844.614	0.0154043	0.125301	0.122939	0.902155	0.965554	InactvsKO
MNT	910.091	-0.129926	0.103718	-1.25269	0.210319	0.540625	InactvsKO
ZXDC	520.081	-0.196118	0.106364	-1.84384	0.0652061	0.323438	InactvsKO
JMJD6	663.906	-0.0897063	0.100545	-0.8922	0.372286	0.695505	InactvsKO
POLB	151.511	0.0580028	0.152294	0.380862	0.703306	0.888905	InactvsKO
WIPI1	397.403	0.0854721	0.0900394	0.949274	0.342481	0.671513	InactvsKO
GBA2	966.81	-0.218653	0.092111	-2.3738	0.0176062	0.168874	InactvsKO
NDST1	9574.1	-0.1578	0.0712778	-2.21388	0.026837	0.210469	InactvsKO
ASNS	761.509	0.3792	0.148631	2.55128	0.0107327	0.130823	InactvsKO
AP3M2	331.844	0.0277385	0.0913794	0.303553	0.761468	0.913942	InactvsKO
PABPC1	18018.3	0.0620396	0.0450792	1.37624	0.168749	0.490152	InactvsKO
TESK2	102.315	-0.189899	0.166212	-1.14251	0.253242	0.587379	InactvsKO
CFAP20	682.214	0.214422	0.0720902	2.97436	0.002936	0.0641911	InactvsKO
CSNK2A2	2009.72	0.00982732	0.0802518	0.122456	0.902538	0.965779	InactvsKO
PTPN21	1114.42	0.0263123	0.0629934	0.417699	0.676167	0.877388	InactvsKO
EIF2B3	463.588	0.0867203	0.0941608	0.92098	0.357061	0.683162	InactvsKO
TCOF1	2861.15	-0.209188	0.0716338	-2.92024	0.00349766	0.0707164	InactvsKO
CDC42	4918.09	0.315909	0.117541	2.68764	0.00719591	0.108612	InactvsKO
OSBPL3	660.333	-0.0261087	0.0899995	-0.290098	0.771741	0.918094	InactvsKO
RAD18	1163.15	0.120129	0.101176	1.18733	0.235097	0.569363	InactvsKO
ATP2B1	1591.34	0.0467932	0.0721703	0.648372	0.516744	0.794079	InactvsKO
NCK2	493.125	-0.027089	0.0940443	-0.288045	0.773312	0.918736	InactvsKO
MAP4K4	5805.76	0.00100152	0.0796235	0.0125782	0.989964	0.996224	InactvsKO
RPL31	5020.52	0.345665	0.101986	3.38932	0.000700651	0.0274017	InactvsKO
WDR1	11134.6	-0.0163426	0.0670643	-0.243686	0.807474	0.93111	InactvsKO
SNX13	813.495	0.00558983	0.118617	0.047125	0.962414	0.98724	InactvsKO
ARHGAP10	704.05	0.106182	0.0827759	1.28276	0.199576	0.528369	InactvsKO
RPS6KA2	1825.02	-0.0343487	0.0662518	-0.518456	0.60414	0.844506	InactvsKO
ING3	297.956	0.0356613	0.139119	0.256336	0.797691	0.928277	InactvsKO
LMCD1	724.13	0.128723	0.0870412	1.47887	0.139174	0.452588	InactvsKO
BUD23	934.075	-0.0124292	0.0790645	-0.157203	0.875085	0.95565	InactvsKO
SEL1L	2072.96	0.0214484	0.0970906	0.220911	0.825162	0.935531	InactvsKO
TRIP13	399.17	0.0336192	0.0945947	0.355402	0.722288	0.899179	InactvsKO
ATP6AP1	1764.38	0.0209296	0.0660537	0.316857	0.751352	0.91245	InactvsKO
TCF3	2869.47	-0.128762	0.08174	-1.57527	0.115195	0.416178	InactvsKO
TRIB2	124.961	-0.288823	0.180948	-1.59617	0.110451	0.407865	InactvsKO
DAZAP1	3538.22	0.0778349	0.0747963	1.04062	0.29805	0.631294	InactvsKO
MBD3	3959.67	-0.191692	0.121021	-1.58396	0.113203	0.411995	InactvsKO
HLTF	1359.51	0.0404994	0.0945565	0.428308	0.668427	0.873076	InactvsKO
FAM50A	1270.09	0.117806	0.0947044	1.24393	0.213525	0.544145	InactvsKO
FAM3A	465.423	-0.0614082	0.12313	-0.498726	0.617973	0.851113	InactvsKO
CPSF1	2485.27	-0.220412	0.098707	-2.23299	0.0255495	0.2061	InactvsKO
CYBRD1	5121.68	0.0472232	0.0671644	0.7031	0.481994	0.771112	InactvsKO
PDCD2	769.39	0.046499	0.0798585	0.582267	0.560387	0.822018	InactvsKO
SLC6A15	92.9913	-0.0829434	0.192612	-0.430624	0.666742	0.872063	InactvsKO
RDH11	2256.78	0.17395	0.0672819	2.58539	0.00972681	0.123191	InactvsKO
PRKACA	3413.23	0.148978	0.0705074	2.11294	0.0346058	0.240604	InactvsKO
ADGRL1	410.612	-0.192178	0.112077	-1.71469	0.0864018	0.365364	InactvsKO
ACTN1	17183.4	-0.0274563	0.0680215	-0.403641	0.686477	0.881911	InactvsKO
ZFYVE26	2028.11	-0.255069	0.0825191	-3.09103	0.00199462	0.0534756	InactvsKO
RPS6KA6	78.6806	-0.0496406	0.221457	-0.224154	0.822637	0.935135	InactvsKO
EPN2	793.804	-0.0322506	0.0753802	-0.427838	0.668769	0.873076	InactvsKO
PTPN18	606.513	0.141481	0.0738448	1.91592	0.0553747	0.299494	InactvsKO
LIMS2	579.633	-0.0567863	0.105945	-0.535998	0.59196	0.839381	InactvsKO
SPEG	3876.64	-0.371437	0.129579	-2.8665	0.00415036	0.078738	InactvsKO
ALDH3A2	1258.54	-0.0703712	0.0675971	-1.04104	0.297858	0.631278	InactvsKO
TFRC	6026.58	0.0622707	0.0517464	1.20338	0.228828	0.561895	InactvsKO
SREBF1	2390.31	-0.31095	0.0940332	-3.30681	0.000943655	0.0331819	InactvsKO
AFF4	5162.49	-0.0236853	0.0997083	-0.237545	0.812234	0.933183	InactvsKO
UBE2D1	268.683	0.21003	0.174772	1.20174	0.229465	0.562595	InactvsKO
MPP5	2643.38	0.10071	0.087629	1.14928	0.25044	0.584528	InactvsKO
RHOBTB1	400.257	-0.035898	0.0859589	-0.417618	0.676226	0.877388	InactvsKO
SMC1A	5495.7	-0.0151847	0.0679976	-0.223312	0.823293	0.935297	InactvsKO
HSD17B10	1406.85	0.0464701	0.0949988	0.489165	0.624725	0.855486	InactvsKO
MARK2	1517.18	-0.00936724	0.0639802	-0.146408	0.883599	0.958608	InactvsKO
HMMR	1728.94	0.0249486	0.111067	0.224627	0.822269	0.935116	InactvsKO
CHFR	622.42	-0.103197	0.105729	-0.976054	0.329038	0.658854	InactvsKO
TRHDE	190.181	-0.151318	0.140362	-1.07806	0.281009	0.616612	InactvsKO
P4HA2	841.458	0.0557981	0.0810834	0.688157	0.491354	0.777438	InactvsKO
NFATC3	1281.61	-0.00458388	0.0759904	-0.0603218	0.951899	0.983539	InactvsKO
TRNT1	373.553	0.0600084	0.10651	0.563406	0.573159	0.82973	InactvsKO
ACADVL	7287.19	-0.185196	0.0905686	-2.04481	0.0408733	0.261105	InactvsKO
STK10	937.883	-0.100426	0.0767145	-1.30908	0.190506	0.51842	InactvsKO
FBXW11	1633.35	0.0562078	0.076774	0.732121	0.464095	0.760958	InactvsKO
ACAP1	95.6862	-0.411403	0.245747	-1.67409	0.0941124	0.380755	InactvsKO
CRMP1	244.469	-0.403608	0.18208	-2.21665	0.0266471	0.210193	InactvsKO
EVC	2242.56	-0.427958	0.0943541	-4.53566	5.74245e-06	0.00138874	InactvsKO
DERL2	804.747	0.102776	0.0862654	1.1914	0.233498	0.568046	InactvsKO
NDE1	1203.85	-0.156648	0.0601847	-2.60278	0.00924708	0.120283	InactvsKO
AP1M1	1597.88	-0.0931928	0.0647939	-1.4383	0.15035	0.468484	InactvsKO
PVR	2597.14	-0.0869928	0.0682284	-1.27502	0.202301	0.532134	InactvsKO
XRCC1	945.429	-0.0887075	0.0746613	-1.18813	0.234781	0.569048	InactvsKO
SCARB1	1266.31	-0.0711848	0.0654114	-1.08826	0.276479	0.612045	InactvsKO
MCM2	4683.04	-0.0552554	0.090037	-0.613697	0.539415	0.808913	InactvsKO
PANX2	167.493	0.172565	0.160813	1.07308	0.283236	0.618626	InactvsKO
SELENOO	394.054	-0.197132	0.152157	-1.29559	0.195118	0.522019	InactvsKO
ALPK1	583.511	-0.061032	0.0788086	-0.774433	0.438675	0.744714	InactvsKO
PDE8A	536.973	0.0645959	0.0772494	0.8362	0.403043	0.71928	InactvsKO
CLCN4	272.042	-0.000987545	0.109464	-0.00902167	0.992802	0.997098	InactvsKO
NLE1	354.433	-0.23409	0.120503	-1.94261	0.0520634	0.292394	InactvsKO
SDHA	1686.6	-0.060489	0.0875889	-0.690601	0.489816	0.776129	InactvsKO
SMARCE1	1970.19	0.0321661	0.0721256	0.445973	0.655617	0.866639	InactvsKO
GSDMB	93.7157	-0.425459	0.252046	-1.68802	0.0914078	0.375029	InactvsKO
KDM5A	2857.49	-0.0485267	0.0779998	-0.622138	0.533851	0.804545	InactvsKO
PPP2R3A	1356.34	0.0616009	0.090686	0.679276	0.496963	0.780518	InactvsKO
FERMT2	2779.84	0.0735486	0.0723	1.01727	0.309025	0.641234	InactvsKO
IGF2BP2	1905.47	-0.0447449	0.0708848	-0.631234	0.527888	0.801204	InactvsKO
MAP3K13	303.866	0.149294	0.122394	1.21978	0.222549	0.554477	InactvsKO
ST6GAL1	372.946	-0.0427617	0.0906484	-0.471731	0.637119	0.859685	InactvsKO
FRY	637.79	-0.021556	0.114797	-0.187775	0.851053	0.944628	InactvsKO
PICALM	2670.08	0.164667	0.118469	1.38996	0.164541	0.484691	InactvsKO
NSF	1712.03	0.0671702	0.0697086	0.963585	0.335254	0.664907	InactvsKO
GLI2	1219.52	-0.278865	0.0947445	-2.94334	0.00324692	0.068099	InactvsKO
CLASP1	2237.19	-0.130529	0.0682581	-1.91229	0.0558388	0.301316	InactvsKO
MRPS34	1177.32	0.0324202	0.127153	0.25497	0.798746	0.928923	InactvsKO
CLNS1A	981.881	0.15838	0.0812048	1.95038	0.0511309	0.2906	InactvsKO
TEAD2	1085.79	-0.00644203	0.0819245	-0.0786337	0.937324	0.979046	InactvsKO
EED	517.537	0.146709	0.0979497	1.4978	0.134184	0.446027	InactvsKO
TSG101	946.762	0.223964	0.0746203	3.00138	0.00268756	0.0607779	InactvsKO
NCBP3	1437.48	-0.0673088	0.0648176	-1.03843	0.299068	0.63148	InactvsKO
MGLL	2828.95	-0.0711143	0.0758737	-0.937272	0.348619	0.675209	InactvsKO
NTN4	670.972	0.179351	0.0913752	1.9628	0.0496697	0.286951	InactvsKO
BCS1L	315.531	-0.106243	0.127888	-0.830752	0.406114	0.721074	InactvsKO
NUAK1	1206.17	0.0324578	0.0759838	0.427167	0.669258	0.873329	InactvsKO
DPP8	1220.06	-0.016464	0.0784762	-0.209797	0.833826	0.938586	InactvsKO
SLC24A1	383.268	0.0291404	0.0987415	0.295118	0.767904	0.916646	InactvsKO
ZNF532	1705.15	-0.140616	0.0811974	-1.73178	0.0833136	0.359915	InactvsKO
LMAN1	2086.91	0.166034	0.100482	1.65238	0.0984568	0.389034	InactvsKO
HACD3	3143.33	0.0554844	0.0862588	0.643231	0.520074	0.796337	InactvsKO
ZZEF1	2218.46	-0.250972	0.0815904	-3.076	0.00209798	0.05481	InactvsKO
ENO1	39276.3	-0.0585166	0.0583764	-1.0024	0.31615	0.647204	InactvsKO
MYDGF	1812.02	0.0544062	0.114108	0.476794	0.633509	0.858521	InactvsKO
ANO8	498.264	-0.155883	0.135514	-1.15031	0.250018	0.584015	InactvsKO
TUBE1	195.257	0.171709	0.14274	1.20295	0.228996	0.562067	InactvsKO
ARHGEF10L	1148.63	-0.142319	0.0922648	-1.5425	0.122951	0.428018	InactvsKO
ACTR6	318.779	0.159172	0.149591	1.06405	0.287306	0.62166	InactvsKO
TIPIN	230.363	-0.0386727	0.1375	-0.281255	0.778514	0.920515	InactvsKO
SRI	1064.21	0.143758	0.0740872	1.94039	0.0523327	0.293073	InactvsKO
EIF4G3	3475.73	0.00800305	0.083131	0.0962703	0.923306	0.973587	InactvsKO
NUP37	510.55	0.165647	0.103584	1.59916	0.109784	0.407417	InactvsKO
SEMA3A	1188.53	0.0616274	0.107176	0.575012	0.565283	0.825138	InactvsKO
GTSE1	1932.57	-0.127843	0.0665389	-1.92132	0.0546915	0.298458	InactvsKO
SEMA3C	3905.31	0.0479825	0.0972879	0.493201	0.621871	0.853901	InactvsKO
TTC38	442.926	-0.0320431	0.0996878	-0.321434	0.747881	0.9113	InactvsKO
ACAT1	1418.63	0.221082	0.089702	2.46462	0.0137157	0.147353	InactvsKO
GRAMD4	647.305	-0.236302	0.0904887	-2.61139	0.0090174	0.119794	InactvsKO
CELSR1	1621.7	-0.338095	0.104433	-3.23742	0.00120616	0.0384219	InactvsKO
ZNF638	2391.55	-0.0357919	0.092041	-0.388869	0.697373	0.887059	InactvsKO
SLC25A40	388.637	0.175018	0.148039	1.18224	0.237111	0.570538	InactvsKO
TIMM21	342.18	0.228869	0.132752	1.72403	0.0847023	0.362616	InactvsKO
RASAL2	1522.13	-0.0218051	0.0723307	-0.301465	0.76306	0.914573	InactvsKO
VPS9D1	444.029	-0.244711	0.116306	-2.10403	0.035376	0.243283	InactvsKO
ZNF37A	2125.91	-0.00887828	0.119485	-0.0743043	0.940768	0.979967	InactvsKO
MARK3	1777.96	-0.000117335	0.0738995	-0.00158776	0.998733	0.999323	InactvsKO
SLC25A3	8970.1	0.0921876	0.0682543	1.35065	0.176808	0.500937	InactvsKO
FNDC3B	3507.5	0.0153509	0.0696522	0.220394	0.825564	0.935531	InactvsKO
FOSL2	7553.18	-0.0789689	0.0623384	-1.26678	0.205234	0.536172	InactvsKO
FRYL	2058.1	-0.028285	0.11332	-0.249602	0.802895	0.929438	InactvsKO
TMEM131	1316.08	0.0505991	0.102851	0.491966	0.622744	0.854605	InactvsKO
FSCN1	6782.06	0.0426539	0.102092	0.417799	0.676094	0.877388	InactvsKO
ACTB	123465	0.0821967	0.0820903	1.0013	0.316683	0.647478	InactvsKO
MOCOS	1080.09	0.0355771	0.0799014	0.445263	0.65613	0.866639	InactvsKO
PLD1	426.335	-0.0791243	0.0990975	-0.798449	0.42461	0.73433	InactvsKO
WDR62	1085.95	-0.296894	0.0966359	-3.07229	0.00212423	0.0550812	InactvsKO
DLG1	3217.59	0.0649637	0.0846952	0.767029	0.443064	0.745973	InactvsKO
RAB7A	4118.27	0.212393	0.0820701	2.58794	0.00965507	0.123024	InactvsKO
BCAP29	759.627	0.173354	0.133141	1.30203	0.192906	0.520595	InactvsKO
SEC31B	171.39	-0.396431	0.211782	-1.87188	0.0612233	0.312613	InactvsKO
SART3	2053.84	-0.00544568	0.0793695	-0.0686117	0.945299	0.981838	InactvsKO
PAX2	594.664	-0.0971828	0.0856056	-1.13524	0.256275	0.590599	InactvsKO
EXOSC7	636.674	0.212982	0.0936947	2.27315	0.0230172	0.195242	InactvsKO
KIFAP3	498.467	0.134467	0.0946539	1.42062	0.155429	0.474848	InactvsKO
MKRN2	1259.84	-0.0184345	0.0577757	-0.319071	0.749673	0.91245	InactvsKO
MCM6	2344.7	0.0503788	0.0744504	0.676676	0.498612	0.781919	InactvsKO
REXO2	1653.66	0.159907	0.0803687	1.98966	0.0466281	0.279697	InactvsKO
RBM7	878.085	0.148125	0.130043	1.13905	0.254682	0.588416	InactvsKO
RBMS2	3317.46	0.0218467	0.070867	0.308278	0.757871	0.913586	InactvsKO
BAZ2A	4595.3	-0.164901	0.0746222	-2.20982	0.0271179	0.211412	InactvsKO
PTPN23	2353.55	-0.172506	0.0660423	-2.61205	0.00900008	0.119698	InactvsKO
MLH1	1595.62	-0.0376065	0.0535788	-0.701891	0.482747	0.771588	InactvsKO
UNG	1412.79	0.270508	0.0651505	4.15204	3.29519e-05	0.00364934	InactvsKO
KLHL20	529.565	0.0374011	0.102386	0.365295	0.714891	0.895053	InactvsKO
SLC46A1	403.967	-0.00449759	0.102837	-0.0437351	0.965116	0.987793	InactvsKO
PLXNA2	199.77	-0.163376	0.118996	-1.37296	0.169765	0.491913	InactvsKO
SPAG5	2609.48	-0.174391	0.0576025	-3.02749	0.00246596	0.058678	InactvsKO
ANKRD13A	3040.7	-0.0400261	0.0465753	-0.859385	0.390128	0.709487	InactvsKO
TPD52	709.424	0.224523	0.10924	2.05532	0.0398479	0.256909	InactvsKO
ACACB	257.475	-0.438169	0.119622	-3.66294	0.000249339	0.0141372	InactvsKO
TRAF4	991.495	-0.169723	0.101374	-1.67423	0.0940853	0.380755	InactvsKO
PAG1	195.896	0.0431599	0.149747	0.288218	0.77318	0.918736	InactvsKO
GPATCH1	339.665	-0.0786707	0.104962	-0.749518	0.453545	0.754105	InactvsKO
NT5C2	1285.45	0.100375	0.10693	0.938699	0.347885	0.675155	InactvsKO
MCAM	7013.02	0.0139855	0.0801085	0.174582	0.861408	0.949831	InactvsKO
GPC4	338.795	0.2248	0.105391	2.133	0.0329247	0.234752	InactvsKO
MBNL3	145.759	0.19829	0.154151	1.28634	0.198325	0.526251	InactvsKO
XAB2	1167.41	-0.182581	0.0951927	-1.91802	0.0551089	0.299019	InactvsKO
ARHGEF1	2232.65	-0.240083	0.0965973	-2.4854	0.0129405	0.143461	InactvsKO
STXBP2	941.204	-0.0573922	0.0923527	-0.621446	0.534306	0.804761	InactvsKO
MAP2K7	1395.76	0.0599431	0.0771499	0.776969	0.437177	0.743371	InactvsKO
DGKD	1404.07	-0.345555	0.0816691	-4.23116	2.32494e-05	0.00323324	InactvsKO
CTTNBP2	116.929	-0.383149	0.171798	-2.23023	0.0257322	0.207011	InactvsKO
RARB	313.862	-0.0266207	0.126344	-0.210701	0.833121	0.938003	InactvsKO
TOP2B	3596.34	-0.0616269	0.0693051	-0.889212	0.373889	0.697045	InactvsKO
TM9SF3	4151.86	0.156327	0.100587	1.55414	0.120151	0.423794	InactvsKO
NFKB2	650.894	-0.0947854	0.102743	-0.922544	0.356245	0.682097	InactvsKO
UBE2T	691.636	0.187271	0.0798462	2.3454	0.0190067	0.17613	InactvsKO
PPP1R12B	326.057	-0.166011	0.111534	-1.48844	0.136635	0.448946	InactvsKO
DNAJC10	2595.35	0.0223348	0.0831695	0.268546	0.788279	0.924546	InactvsKO
GTF3C1	4816.4	-0.178161	0.0991026	-1.79775	0.0722172	0.33833	InactvsKO
IL4R	454.027	0.00693709	0.0990984	0.070002	0.944192	0.981413	InactvsKO
USP33	1474.61	-0.00136704	0.0993857	-0.0137549	0.989025	0.995949	InactvsKO
PAK3	152.379	0.0248206	0.13788	0.180016	0.85714	0.947442	InactvsKO
SNRPA	1338.37	0.152107	0.0820755	1.85326	0.0638458	0.320446	InactvsKO
EXOSC5	297.801	0.018526	0.137563	0.134673	0.89287	0.962127	InactvsKO
DYNC1I2	2731.18	0.0648888	0.075052	0.864585	0.387267	0.706887	InactvsKO
APBB1IP	8360.54	0.113148	0.0429551	2.63411	0.00843587	0.116645	InactvsKO
LRCH4	1042.65	-0.231941	0.110112	-2.10641	0.0351688	0.243281	InactvsKO
FAM76B	257.366	0.167629	0.139809	1.19898	0.230534	0.564026	InactvsKO
SIRT6	316.156	-0.119742	0.138433	-0.864982	0.387048	0.706878	InactvsKO
POLD3	954.245	0.0800131	0.0818071	0.97807	0.328039	0.658301	InactvsKO
CAPZB	4993.14	0.080104	0.0570721	1.40356	0.16045	0.480863	InactvsKO
GPR137B	118.106	0.37195	0.160186	2.32199	0.0202336	0.182012	InactvsKO
JADE1	3916.78	-0.0184578	0.0555735	-0.332134	0.739788	0.905816	InactvsKO
SLC25A43	329.58	-0.0619662	0.111985	-0.553343	0.580029	0.833198	InactvsKO
UBE2A	1837.92	0.0535158	0.074015	0.72304	0.469655	0.763881	InactvsKO
FGFR1	2055.52	-0.064681	0.0736702	-0.87798	0.379955	0.702224	InactvsKO
FBLN1	114.653	0.465974	0.172523	2.70093	0.0069145	0.106117	InactvsKO
MAP2	344.622	-0.00215267	0.126156	-0.0170636	0.986386	0.995204	InactvsKO
PIAS2	528.58	0.151342	0.116425	1.29991	0.193632	0.521006	InactvsKO
ARAF	1329.27	-0.083433	0.0803704	-1.03811	0.29922	0.63148	InactvsKO
MCCC1	877.685	0.0198306	0.0672116	0.295048	0.767957	0.916646	InactvsKO
ACER3	534.868	0.183238	0.110036	1.66526	0.0958609	0.384026	InactvsKO
UBE2K	1890.94	0.207091	0.113376	1.82658	0.0677624	0.32803	InactvsKO
PIK3C3	1238.41	-0.0162221	0.0905116	-0.179227	0.85776	0.947646	InactvsKO
N4BP2	466.875	-0.00203195	0.109525	-0.0185523	0.985198	0.994994	InactvsKO
TIGAR	549.471	0.130763	0.117964	1.1085	0.267645	0.601666	InactvsKO
TULP3	1182.13	-0.0727095	0.0738995	-0.983897	0.325166	0.655923	InactvsKO
SYNJ2	1386.04	-0.330652	0.0886348	-3.7305	0.000191102	0.0123747	InactvsKO
PPP2R5C	1744.91	0.101344	0.0643756	1.57426	0.115428	0.416638	InactvsKO
PMS2P1	273.257	-0.140735	0.140937	-0.998565	0.318005	0.648332	InactvsKO
GNB1	10527.7	0.0232301	0.0461288	0.503592	0.614548	0.849259	InactvsKO
HOXA9	908.956	-0.0874792	0.0975539	-0.896726	0.369865	0.69348	InactvsKO
EDN1	324.169	0.26707	0.175685	1.52016	0.12847	0.437179	InactvsKO
MLLT10	394.538	-0.0646387	0.115771	-0.558334	0.576616	0.83152	InactvsKO
ZCWPW1	102.422	0.26573	0.160582	1.6548	0.0979657	0.388755	InactvsKO
NRDC	3654.56	0.0520356	0.0652938	0.796946	0.425483	0.734874	InactvsKO
VDAC3	2088.3	0.0530016	0.056186	0.943325	0.345515	0.673351	InactvsKO
PCM1	3674.84	0.0536568	0.0863478	0.621403	0.534334	0.804761	InactvsKO
TNRC6C	297.854	-0.179374	0.122079	-1.46933	0.141743	0.455758	InactvsKO
CBFA2T2	763.956	-0.25409	0.0689683	-3.68415	0.000229467	0.013395	InactvsKO
ITCH	1979.03	0.116529	0.111048	1.04935	0.294017	0.62754	InactvsKO
TP53INP2	781.372	-0.00416781	0.0818237	-0.0509365	0.959376	0.98664	InactvsKO
SDF4	3919.73	-0.0371096	0.0924543	-0.401383	0.688138	0.882324	InactvsKO
TOLLIP	1229.22	-0.0977532	0.131716	-0.742153	0.457994	0.756596	InactvsKO
UBE2D4	457.646	0.149707	0.0882717	1.69598	0.0898895	0.371513	InactvsKO
RUNX1T1	58.4019	-0.0377172	0.258153	-0.146104	0.883839	0.958608	InactvsKO
THOC1	373.591	-0.0151449	0.0974805	-0.155363	0.876535	0.956198	InactvsKO
FKBP7	239.358	0.0543123	0.127246	0.426831	0.669503	0.873423	InactvsKO
OSBPL6	192.278	0.0721401	0.134908	0.534736	0.592832	0.839511	InactvsKO
SLC1A3	95.5322	0.042265	0.204954	0.206217	0.836621	0.939692	InactvsKO
XRCC5	7850.24	0.0910544	0.0543346	1.67581	0.0937759	0.380172	InactvsKO
LXN	335.016	-0.131797	0.121416	-1.0855	0.277699	0.613099	InactvsKO
MKNK1	554.856	-0.0463827	0.0929301	-0.499114	0.617699	0.851113	InactvsKO
TNS1	2786.24	-0.170163	0.078109	-2.17853	0.0293665	0.221444	InactvsKO
REXO1	1174.28	-0.0743974	0.0964857	-0.771071	0.440665	0.745361	InactvsKO
SAR1A	3760.33	0.122606	0.0709216	1.72876	0.0838529	0.360543	InactvsKO
CDC14A	79.1273	-0.00176075	0.189982	-0.00926794	0.992605	0.997098	InactvsKO
RAPGEF3	429.48	-0.410134	0.168719	-2.43087	0.0150626	0.155888	InactvsKO
SENP1	787.625	-0.0209009	0.093024	-0.224683	0.822226	0.935116	InactvsKO
CIC	4665.84	-0.291053	0.101488	-2.86785	0.00413265	0.078738	InactvsKO
LIPE	232.635	-0.0229472	0.157169	-0.146003	0.883919	0.958608	InactvsKO
FDFT1	5863.75	0.0485182	0.0519229	0.934427	0.350084	0.676421	InactvsKO
PAFAH1B3	621.245	-0.072123	0.137278	-0.525378	0.599321	0.843262	InactvsKO
OPHN1	790.24	-0.155363	0.0795963	-1.95188	0.0509521	0.290001	InactvsKO
KIF22	1895.69	-0.0724156	0.0725925	-0.997563	0.318491	0.648697	InactvsKO
CARMIL1	1201.02	-0.0148781	0.0674029	-0.220734	0.825299	0.935531	InactvsKO
PGM1	1963.4	0.0167745	0.0490449	0.342024	0.732333	0.903315	InactvsKO
DDX1	2638.46	0.0429541	0.0723512	0.593689	0.55272	0.817491	InactvsKO
DNM2	3858.48	-0.115944	0.055429	-2.09175	0.0364611	0.246297	InactvsKO
EPB41L2	5184.35	0.120293	0.102072	1.17851	0.238595	0.571528	InactvsKO
RIMS1	367.532	0.0923648	0.111477	0.828553	0.407358	0.721698	InactvsKO
MOXD1	2296.71	0.042845	0.0602042	0.711661	0.476675	0.768903	InactvsKO
STX7	1378.07	0.143341	0.102641	1.39653	0.162556	0.482335	InactvsKO
RABL2B	294.535	-0.0645091	0.110659	-0.582955	0.559923	0.821972	InactvsKO
KEAP1	1964.33	-0.0570394	0.0975663	-0.584622	0.558802	0.82136	InactvsKO
SLC35C2	815.42	-0.0984356	0.0673551	-1.46144	0.143894	0.459396	InactvsKO
CRYBG3	738.447	-0.0413207	0.0992047	-0.41652	0.67703	0.877758	InactvsKO
RFX3	183.733	-0.0166227	0.143156	-0.116116	0.907561	0.966363	InactvsKO
RIF1	3177.64	-0.0582454	0.103644	-0.561978	0.574131	0.829993	InactvsKO
RAB21	1560.99	0.115517	0.108893	1.06083	0.288766	0.622708	InactvsKO
SLC4A4	553.829	-0.205818	0.114648	-1.79522	0.0726184	0.339201	InactvsKO
SMARCA2	3004.68	0.0114214	0.0726953	0.157114	0.875155	0.95565	InactvsKO
SESN1	183.966	0.11985	0.141443	0.847336	0.396808	0.714904	InactvsKO
SRCAP	4601.16	-0.280491	0.0969525	-2.89308	0.00381488	0.0750952	InactvsKO
PUM3	885.606	0.115709	0.101114	1.14434	0.252482	0.586074	InactvsKO
CNOT4	588.705	0.189521	0.140573	1.3482	0.177593	0.502503	InactvsKO
PSEN1	1859.39	0.11187	0.0720406	1.55288	0.120452	0.424555	InactvsKO
CPOX	535.957	0.182738	0.0972849	1.87838	0.0603296	0.311234	InactvsKO
CLDND1	834.853	0.312238	0.102893	3.0346	0.00240858	0.0581725	InactvsKO
MOK	3414.64	-0.0658481	0.0882113	-0.746481	0.455377	0.75535	InactvsKO
HSP90AA1	20498.4	0.0688942	0.0785828	0.876708	0.380645	0.702955	InactvsKO
RBL1	1274.72	0.00415718	0.082335	0.050491	0.959731	0.98664	InactvsKO
DLGAP4	1797.22	0.00606592	0.0850355	0.071334	0.943132	0.98081	InactvsKO
CROCCP3	93.0122	-0.578051	0.239453	-2.41405	0.0157763	0.159241	InactvsKO
NDC80	1091.15	0.150468	0.097214	1.5478	0.121671	0.426191	InactvsKO
AP4E1	549.443	0.0412813	0.107769	0.383054	0.70168	0.888439	InactvsKO
RSBN1	499.908	-0.115477	0.0916703	-1.2597	0.207777	0.538447	InactvsKO
MAGI3	636.311	-0.166503	0.0919009	-1.81177	0.0700225	0.332435	InactvsKO
COL4A4	224.301	-0.173751	0.133345	-1.30302	0.192568	0.520549	InactvsKO
TCF7	206.798	-0.358369	0.139387	-2.57104	0.0101395	0.126133	InactvsKO
OSTM1	957.138	0.16969	0.0856041	1.98226	0.0474501	0.281256	InactvsKO
PCNP	1920.05	0.191633	0.0938776	2.0413	0.0412206	0.261782	InactvsKO
EXD2	746.739	-0.00728541	0.0829379	-0.0878418	0.930002	0.975613	InactvsKO
ARG2	105.354	0.345708	0.176602	1.95755	0.0502824	0.287756	InactvsKO
UBA5	656.917	0.103406	0.0733357	1.41003	0.15853	0.478984	InactvsKO
STK17B	1091.18	0.170052	0.099222	1.71385	0.0865559	0.365364	InactvsKO
CDC14B	797.807	-0.0496943	0.090203	-0.550916	0.581691	0.833963	InactvsKO
ZNF510	321.234	0.0719101	0.122378	0.587607	0.556796	0.819898	InactvsKO
JMJD4	426.57	-0.162998	0.132092	-1.23397	0.217213	0.548553	InactvsKO
DUSP12	243.36	0.0777327	0.123791	0.627934	0.530047	0.802012	InactvsKO
AACS	1337.61	-0.126881	0.0812828	-1.56099	0.118527	0.420813	InactvsKO
DELE1	888.387	-0.136572	0.0749761	-1.82154	0.0685255	0.328889	InactvsKO
CADPS2	315.06	-0.0668826	0.113234	-0.590656	0.554751	0.818717	InactvsKO
HSPB11	482.351	0.34131	0.0954192	3.57695	0.000347625	0.0177675	InactvsKO
PHLPP1	1135.8	-0.11248	0.0878989	-1.27965	0.200669	0.530089	InactvsKO
ATP8B1	2896.41	0.0690605	0.0690632	0.99996	0.31733	0.64776	InactvsKO
SMARCD3	293.588	0.0450552	0.109894	0.409988	0.681815	0.879817	InactvsKO
WDR70	618.629	0.0192606	0.0784599	0.245483	0.806082	0.930334	InactvsKO
MPP4	178.437	0.0162897	0.168711	0.0965541	0.92308	0.973587	InactvsKO
STRADB	592.7	-0.0613484	0.110581	-0.554781	0.579045	0.832829	InactvsKO
BZW1	4025.92	0.11639	0.100808	1.15457	0.248265	0.582849	InactvsKO
ME2	1759.32	0.0931408	0.071202	1.30812	0.190832	0.51842	InactvsKO
C5orf22	308.807	0.306453	0.150482	2.03647	0.0417032	0.26346	InactvsKO
CCNT2	641.909	0.0346876	0.129667	0.267512	0.789075	0.924718	InactvsKO
FAM135A	297.979	-0.0335254	0.150117	-0.223329	0.823279	0.935297	InactvsKO
COBLL1	423.073	0.00116303	0.142643	0.00815342	0.993495	0.997197	InactvsKO
DLG3	291.459	-0.0641167	0.126616	-0.506388	0.612584	0.848821	InactvsKO
SERTAD4	328.851	0.0527473	0.104345	0.505506	0.613203	0.849084	InactvsKO
TRAF5	433.184	-0.0437829	0.132825	-0.32963	0.74168	0.906603	InactvsKO
MRPL22	453.52	0.223346	0.105676	2.11349	0.0345585	0.240604	InactvsKO
GEMIN5	760.097	-0.0151643	0.0888225	-0.170726	0.864439	0.951289	InactvsKO
NFE2L1	6997.92	-0.0673984	0.0596588	-1.12973	0.25859	0.592362	InactvsKO
GSK3B	2223.58	0.102343	0.0734923	1.39256	0.163751	0.484322	InactvsKO
ITGB5	1748.25	-0.138741	0.092051	-1.50722	0.131755	0.441857	InactvsKO
ERC1	3116.2	-0.0791215	0.0827427	-0.956235	0.338954	0.668569	InactvsKO
XPO1	5490.22	0.131341	0.101235	1.29738	0.194501	0.521399	InactvsKO
RNF13	499.882	0.236081	0.14558	1.62166	0.104877	0.39955	InactvsKO
PALB2	673.723	0.0538875	0.0992021	0.54321	0.586985	0.836445	InactvsKO
DOP1A	470.167	-0.138768	0.129325	-1.07302	0.283263	0.618626	InactvsKO
LYRM2	858.56	-0.0347396	0.0906463	-0.383243	0.70154	0.888412	InactvsKO
BCKDHB	486.033	0.156554	0.0901597	1.73641	0.0824921	0.358596	InactvsKO
KAT6A	2219.7	-0.00151439	0.0819346	-0.0184829	0.985254	0.994994	InactvsKO
TUT7	787.975	0.0194076	0.109975	0.176473	0.859922	0.948974	InactvsKO
ULK2	646.589	-0.0513328	0.0750995	-0.68353	0.494272	0.778769	InactvsKO
TNPO1	4077.4	0.125698	0.106292	1.18257	0.23698	0.570538	InactvsKO
PLOD1	2733.51	-0.0248487	0.0955749	-0.259992	0.79487	0.9267	InactvsKO
ITGAE	201.734	0.216638	0.131371	1.64905	0.0991372	0.389902	InactvsKO
DIS3	1239.12	0.0401459	0.0810621	0.495249	0.620425	0.853305	InactvsKO
PIBF1	333.049	0.184223	0.154743	1.19051	0.233846	0.568558	InactvsKO
TDRD3	271.055	0.056712	0.149325	0.379789	0.704102	0.889225	InactvsKO
NUFIP1	303.238	0.0135396	0.101322	0.13363	0.893695	0.962549	InactvsKO
PDS5B	1657.8	0.0790615	0.112699	0.701531	0.482972	0.771827	InactvsKO
OXCT1	1481.43	0.353656	0.0841384	4.20326	2.631e-05	0.0033609	InactvsKO
RRAGB	114.345	0.222067	0.160553	1.38314	0.166622	0.487558	InactvsKO
CYLD	1446.3	-0.110513	0.0679964	-1.62528	0.104102	0.397683	InactvsKO
ZNF324	337.791	-0.307384	0.100792	-3.04967	0.00229089	0.0571517	InactvsKO
ZNF416	111.838	-0.0611617	0.179055	-0.34158	0.732667	0.903444	InactvsKO
ZNF586	181.959	-0.0992931	0.134514	-0.738161	0.460417	0.757899	InactvsKO
ZNF446	218.734	-0.349773	0.133554	-2.61896	0.00881984	0.119155	InactvsKO
ZNF264	616.359	-0.0464498	0.0752757	-0.617063	0.537193	0.806914	InactvsKO
RPS5	5979.82	0.149481	0.0777933	1.92152	0.0546661	0.298458	InactvsKO
FAT1	9590.3	-0.281925	0.108237	-2.6047	0.0091954	0.120283	InactvsKO
YTHDC1	1701	0.152161	0.0742653	2.04888	0.040474	0.259533	InactvsKO
CHMP2B	915.036	-0.00912249	0.106423	-0.0857194	0.931689	0.976605	InactvsKO
SMAP2	433.459	0.251351	0.0938379	2.67857	0.00739375	0.109716	InactvsKO
PPIE	633.811	0.00605197	0.0801919	0.0754686	0.939842	0.979683	InactvsKO
ZMPSTE24	1391.11	0.127857	0.0812785	1.57308	0.115701	0.417116	InactvsKO
STARD7	3716.05	0.0557012	0.0484889	1.14874	0.250662	0.584829	InactvsKO
NOA1	515.388	-0.0653129	0.121406	-0.537969	0.590599	0.838723	InactvsKO
REST	2329.99	0.0994077	0.111886	0.888477	0.374284	0.697369	InactvsKO
SSH1	2177.99	-0.100374	0.0628223	-1.59775	0.1101	0.40784	InactvsKO
GSTP1	6796.34	0.000379606	0.0994585	0.00381673	0.996955	0.998427	InactvsKO
APLP2	10046.8	0.0844242	0.0551035	1.5321	0.125497	0.432373	InactvsKO
FAM234B	224.026	0.165963	0.118578	1.3996	0.161632	0.481354	InactvsKO
WBP11	2036.93	0.117041	0.0843305	1.38789	0.165171	0.485601	InactvsKO
EIF3I	2889.51	0.0397691	0.0495488	0.802625	0.422191	0.732182	InactvsKO
COL16A1	42.169	-0.568455	0.300248	-1.89329	0.0583199	0.306213	InactvsKO
TXLNA	5135.99	-0.0302584	0.0634041	-0.477231	0.633198	0.858521	InactvsKO
NCOA1	919.541	0.013874	0.0889239	0.156021	0.876016	0.956002	InactvsKO
AGBL5	741.045	0.0129676	0.104316	0.124311	0.901069	0.96523	InactvsKO
KIF3C	1050.33	-0.07447	0.0615501	-1.20991	0.226313	0.559294	InactvsKO
RAB10	2828.48	0.00558286	0.0461606	0.120944	0.903735	0.965922	InactvsKO
HADHA	4013.55	0.0184541	0.0533699	0.345778	0.72951	0.902086	InactvsKO
MAPRE3	217.841	-0.0139833	0.118415	-0.118088	0.905998	0.966363	InactvsKO
CAD	4282.25	-0.303693	0.117471	-2.58526	0.00973054	0.123191	InactvsKO
CD59	4380.66	0.0568023	0.0631061	0.900107	0.368064	0.691702	InactvsKO
CD82	327.217	-0.105166	0.130117	-0.808241	0.418952	0.729334	InactvsKO
BCORL1	1046.7	-0.236836	0.09149	-2.58865	0.00963522	0.123024	InactvsKO
ATRX	2022.31	-0.0248981	0.130064	-0.19143	0.848189	0.943678	InactvsKO
AK6	251.446	0.319981	0.112288	2.84965	0.00437677	0.0809122	InactvsKO
MYNN	395.06	0.104214	0.142278	0.732469	0.463883	0.760958	InactvsKO
MECOM	571.762	-0.0598269	0.0902674	-0.662774	0.507475	0.787221	InactvsKO
SCAMP1	1009.25	0.139218	0.128181	1.08611	0.277432	0.612959	InactvsKO
PREP	982.839	0.110074	0.0755149	1.45765	0.144937	0.461177	InactvsKO
HACE1	482.454	0.113411	0.0861407	1.31658	0.18798	0.517266	InactvsKO
SEH1L	1330.64	0.0328263	0.0599747	0.547336	0.584148	0.835045	InactvsKO
WDR47	596.288	0.00551498	0.0871301	0.0632959	0.949531	0.983173	InactvsKO
WDFY1	2503.23	0.0501091	0.0886524	0.56523	0.571917	0.82922	InactvsKO
SLC25A24	1609.79	-0.0584205	0.0675063	-0.865408	0.386815	0.706878	InactvsKO
MAP3K4	624.669	0.143812	0.076837	1.87165	0.0612552	0.312613	InactvsKO
ABCB1	103.043	0.315099	0.216334	1.45654	0.145244	0.461679	InactvsKO
ZNF213	551.146	-0.113802	0.101841	-1.11744	0.263806	0.599399	InactvsKO
AKR1B1	5887.9	-0.0919999	0.0853136	-1.07837	0.280867	0.616462	InactvsKO
CPNE3	1805.07	0.133056	0.0917868	1.44962	0.147165	0.464546	InactvsKO
RRN3	765.876	0.0951224	0.103488	0.919168	0.358008	0.684006	InactvsKO
CTTN	7736.87	-0.0667786	0.0652766	-1.02301	0.306303	0.638908	InactvsKO
MTIF2	638.947	0.030721	0.0859362	0.357486	0.720728	0.898257	InactvsKO
DDHD2	978.914	0.215444	0.0859736	2.50594	0.0122127	0.138489	InactvsKO
EPS15	1613.05	0.0291551	0.0773961	0.3767	0.706397	0.890709	InactvsKO
ORC1	491.209	0.0450292	0.0917807	0.490618	0.623697	0.854698	InactvsKO
MGST2	261.978	0.333813	0.107409	3.10786	0.00188448	0.0515728	InactvsKO
CHERP	1871.32	0.0364313	0.0695341	0.523934	0.600325	0.844066	InactvsKO
ATG16L1	750.579	-0.154991	0.0780703	-1.98528	0.0471133	0.280754	InactvsKO
USP40	1721.3	-0.0759572	0.0522774	-1.45296	0.146234	0.463381	InactvsKO
POMGNT1	1579.45	-0.0969927	0.0730195	-1.32831	0.184075	0.511256	InactvsKO
RAD54L	637.709	-0.149199	0.0799206	-1.86683	0.0619247	0.314669	InactvsKO
MAST2	2258.36	-0.227987	0.0779282	-2.9256	0.0034379	0.0703612	InactvsKO
DNAJA1	4827.06	0.266639	0.0671038	3.97354	7.08134e-05	0.00609764	InactvsKO
B4GALT1	2235.93	0.0224793	0.0525326	0.42791	0.668716	0.873076	InactvsKO
CHMP5	1925.54	0.0847679	0.0638522	1.32756	0.184323	0.511256	InactvsKO
NFX1	1310.13	0.0257334	0.0785492	0.327609	0.743207	0.90746	InactvsKO
DIMT1	564.171	0.257654	0.0976821	2.63768	0.00834751	0.115829	InactvsKO
IPO11	779.624	0.118159	0.144787	0.81609	0.414448	0.725759	InactvsKO
EIF2AK1	3288.92	0.0920546	0.0645066	1.42706	0.153563	0.471993	InactvsKO
EPDR1	619.455	0.147746	0.0810877	1.82205	0.0684475	0.328823	InactvsKO
SEPHS1	876.113	0.0254342	0.0770466	0.330114	0.741314	0.906466	InactvsKO
MRPL28	1590.71	0.0669953	0.0925219	0.724102	0.469003	0.763881	InactvsKO
ITPKC	405.084	-0.207397	0.1322	-1.56881	0.116691	0.418717	InactvsKO
RBM22	839.442	0.0299354	0.112677	0.265675	0.79049	0.9249	InactvsKO
TMED2	3943.87	0.180515	0.0978513	1.84478	0.065069	0.322972	InactvsKO
ERO1B	198.42	0.213874	0.169339	1.26299	0.206591	0.537422	InactvsKO
ZFAND6	1009.71	0.271929	0.114467	2.37562	0.0175196	0.168874	InactvsKO
TXLNG	463.931	0.175959	0.105152	1.67338	0.0942534	0.381065	InactvsKO
HUWE1	10748.9	-0.329383	0.128159	-2.57011	0.0101666	0.126283	InactvsKO
ZW10	645.308	0.0152762	0.0735899	0.207586	0.835552	0.939135	InactvsKO
ALG9	473.057	-0.0306004	0.116768	-0.262061	0.793274	0.926289	InactvsKO
NOX4	27.479	-0.214102	0.312686	-0.684719	0.493521	0.778518	InactvsKO
ACOX3	495.663	-0.0454549	0.120682	-0.376651	0.706433	0.890709	InactvsKO
MTMR2	1507.38	0.159646	0.0916159	1.74256	0.0814102	0.355737	InactvsKO
PPP1R15A	3456.48	0.167087	0.0711184	2.34942	0.0188027	0.175433	InactvsKO
TRIP6	3362.65	-0.002526	0.104411	-0.0241928	0.980699	0.993797	InactvsKO
FTL	21477.6	0.103779	0.0897311	1.15655	0.247455	0.581814	InactvsKO
SRRT	3265.14	-0.0364263	0.0745186	-0.488821	0.624968	0.855577	InactvsKO
BAX	1316.58	0.197544	0.0985997	2.00349	0.0451243	0.275312	InactvsKO
NLK	302.703	0.102776	0.136195	0.754623	0.450475	0.752592	InactvsKO
PIGS	1848.37	0.0579514	0.0725451	0.798833	0.424387	0.73433	InactvsKO
ADAMTS2	339.177	-0.26077	0.146481	-1.78023	0.0750378	0.343487	InactvsKO
ATXN7L3	1796.54	-0.0565782	0.0712708	-0.793848	0.427284	0.736164	InactvsKO
PGS1	575.106	-0.315647	0.100309	-3.14673	0.00165105	0.0473728	InactvsKO
PSMC5	2441.07	0.131201	0.0493613	2.65798	0.00786116	0.113052	InactvsKO
UIMC1	621.882	-0.120466	0.0776862	-1.55067	0.120981	0.425056	InactvsKO
MMP2	1773.85	-0.175872	0.0659857	-2.6653	0.00769202	0.111978	InactvsKO
LPCAT2	99.864	-0.0468853	0.187872	-0.24956	0.802927	0.929438	InactvsKO
OGFOD1	1050.55	0.110861	0.0727505	1.52386	0.127544	0.436129	InactvsKO
SH3BP2	2479.74	-0.412433	0.0804374	-5.12738	2.93801e-07	0.000212901	InactvsKO
NOP14	1544.44	-0.023392	0.0750307	-0.311766	0.755219	0.913105	InactvsKO
ADD1	6097.73	-0.157403	0.0590217	-2.66687	0.0076561	0.11173	InactvsKO
L2HGDH	308.391	0.0863894	0.107362	0.804657	0.421018	0.731212	InactvsKO
TXNDC16	126.597	0.285064	0.175346	1.62572	0.104008	0.397683	InactvsKO
RTRAF	1021.64	0.191551	0.133042	1.43978	0.14993	0.467669	InactvsKO
NID2	125.982	-0.136713	0.202099	-0.676464	0.498746	0.781919	InactvsKO
GMCL1	582.541	0.0523555	0.112263	0.466364	0.640955	0.860659	InactvsKO
SF3B2	5759.99	-0.00790627	0.0625291	-0.126441	0.899383	0.965196	InactvsKO
KLHL42	941.312	-0.0426339	0.0719347	-0.592674	0.553399	0.81783	InactvsKO
GNAS	12870.9	0.0164909	0.0548606	0.300597	0.763722	0.914972	InactvsKO
DNM1L	1673.26	0.112351	0.0958389	1.17229	0.241079	0.574229	InactvsKO
ERGIC2	957.976	0.110284	0.13712	0.804284	0.421233	0.731371	InactvsKO
AURKA	1807.72	0.0145321	0.0573094	0.253573	0.799825	0.929268	InactvsKO
PIR	222.421	-0.0560775	0.123549	-0.453888	0.64991	0.865508	InactvsKO
AAMDC	253.368	0.241717	0.132628	1.82252	0.0683759	0.328823	InactvsKO
RFX2	274.224	-0.249634	0.127063	-1.96466	0.049454	0.286848	InactvsKO
METTL2A	487.756	0.0103691	0.103713	0.0999793	0.920361	0.972145	InactvsKO
ALG6	158.813	0.113831	0.182109	0.625069	0.531926	0.803343	InactvsKO
CNOT3	1640.41	-0.0502611	0.055326	-0.908452	0.363639	0.688602	InactvsKO
PTPN4	395.155	-0.0213595	0.101082	-0.211308	0.832647	0.937719	InactvsKO
DDX18	1957.39	0.147911	0.0863745	1.71244	0.0868161	0.36585	InactvsKO
KHSRP	9629.7	0.0442934	0.0620305	0.714059	0.475191	0.768215	InactvsKO
GNA11	4261.82	-0.0618435	0.0847958	-0.729323	0.465804	0.762006	InactvsKO
ASAP3	635.417	-0.307007	0.0834502	-3.67893	0.000234213	0.013605	InactvsKO
EDEM2	660.237	-0.0271941	0.0891759	-0.304949	0.760405	0.913942	InactvsKO
DNMT3B	486.899	-0.0676211	0.0948301	-0.713076	0.475799	0.768383	InactvsKO
TPX2	5520.79	-0.0184329	0.0382521	-0.48188	0.629891	0.858152	InactvsKO
PDRG1	391.773	0.0204922	0.124753	0.164262	0.869525	0.953356	InactvsKO
EPB41L1	783.318	-0.0645864	0.0758926	-0.851024	0.394756	0.713926	InactvsKO
DOCK9	1054.96	-0.0882675	0.0746422	-1.18254	0.236991	0.570538	InactvsKO
ANKRD10	419.563	-0.185842	0.118099	-1.57361	0.115577	0.416793	InactvsKO
TGDS	107.974	0.271397	0.183325	1.48042	0.138762	0.452044	InactvsKO
C3orf18	159.231	0.00253576	0.169816	0.0149325	0.988086	0.995817	InactvsKO
COQ9	700.281	0.0689127	0.0862271	0.7992	0.424175	0.73422	InactvsKO
ARHGAP28	123.883	0.148733	0.176174	0.844242	0.398534	0.716168	InactvsKO
CRLS1	698.835	0.149196	0.0836259	1.78409	0.074409	0.342355	InactvsKO
PPP1R13B	491.163	-0.168169	0.0851982	-1.97386	0.0483981	0.284198	InactvsKO
ATRN	1833.51	-0.0768617	0.0796418	-0.965092	0.334499	0.664511	InactvsKO
SMOX	117.402	-0.226234	0.195067	-1.15977	0.246141	0.579907	InactvsKO
FKBP1A	3279.69	0.179037	0.0596429	3.00181	0.00268377	0.0607779	InactvsKO
NSFL1C	1667.28	0.10454	0.0612046	1.70804	0.0876287	0.367836	InactvsKO
SLC4A11	426.99	-0.282193	0.132731	-2.12606	0.0334982	0.236423	InactvsKO
C20orf194	594.816	-0.224368	0.0813193	-2.7591	0.00579611	0.0964661	InactvsKO
ZNF343	282.455	-0.117022	0.108172	-1.08182	0.279333	0.614802	InactvsKO
MAVS	4211.04	-0.200194	0.0698742	-2.86506	0.00416933	0.078738	InactvsKO
LZTS3	1266.89	-0.147962	0.107514	-1.37621	0.168756	0.490152	InactvsKO
XRN2	2487.14	0.0756197	0.0756477	0.99963	0.31749	0.647882	InactvsKO
KIZ	220.037	-0.00570709	0.135865	-0.0420055	0.966494	0.988222	InactvsKO
DYNLL1	2684.35	0.252668	0.0746053	3.38674	0.000707295	0.0274802	InactvsKO
SNX5	1470.02	0.0639438	0.0681576	0.938175	0.348154	0.675209	InactvsKO
RPL6	9069.7	0.234019	0.0472149	4.95647	7.17851e-07	0.000327174	InactvsKO
MAPKAPK5	743.377	-0.0521153	0.0693726	-0.751237	0.45251	0.753282	InactvsKO
ESF1	452.269	0.124687	0.113896	1.09474	0.27363	0.608465	InactvsKO
RBBP9	745.782	0.112136	0.0746732	1.50168	0.133179	0.444131	InactvsKO
ANAPC5	2203.85	-0.0136137	0.0488722	-0.278556	0.780585	0.922043	InactvsKO
SLC23A2	980.099	-0.100283	0.0675054	-1.48556	0.137396	0.449638	InactvsKO
SLC8B1	351.122	-0.0641552	0.121979	-0.525953	0.598921	0.8432	InactvsKO
TMEM230	891.168	0.273209	0.0935588	2.92018	0.00349829	0.0707164	InactvsKO
KDM2B	1295.83	-0.152558	0.0775625	-1.96691	0.0491936	0.286085	InactvsKO
TASP1	97.4625	-0.215665	0.208176	-1.03597	0.300214	0.633014	InactvsKO
OAS1	3351.58	0.0409878	0.0900324	0.455256	0.648925	0.864847	InactvsKO
GCN1	5635.75	-0.352552	0.114645	-3.07517	0.00210381	0.05481	InactvsKO
RPLP0	15840.8	-0.0382756	0.0778826	-0.491453	0.623106	0.854698	InactvsKO
PXN	4075.14	-0.168308	0.0683151	-2.4637	0.0137512	0.147601	InactvsKO
KIF16B	476.484	-0.084014	0.0810658	-1.03637	0.300031	0.632965	InactvsKO
TRMT6	473.719	0.085026	0.085268	0.997163	0.318685	0.64887	InactvsKO
PEBP1	3501.73	0.106516	0.0626375	1.70051	0.0890352	0.37026	InactvsKO
BRAP	623.202	0.0652055	0.0882183	0.739138	0.459823	0.75761	InactvsKO
ERP29	2564.77	0.152101	0.0670359	2.26895	0.0232711	0.196272	InactvsKO
FUS	8124.06	0.109051	0.0740248	1.47316	0.140708	0.454931	InactvsKO
IGBP1	552.672	-0.0981219	0.103181	-0.950969	0.34162	0.671009	InactvsKO
FXYD5	1171.49	0.0320248	0.0950216	0.337027	0.736097	0.904662	InactvsKO
ZNF302	297.788	0.021166	0.110855	0.190934	0.848577	0.943837	InactvsKO
GRAMD1A	1001.3	-0.17859	0.116193	-1.53701	0.12429	0.430273	InactvsKO
CDIP1	861.33	-0.0928165	0.0990094	-0.937452	0.348526	0.675209	InactvsKO
GANAB	12063.2	-0.0797552	0.0695856	-1.14615	0.251735	0.58529	InactvsKO
GMIP	468.175	-0.0710482	0.101927	-0.697053	0.48577	0.773988	InactvsKO
RBM41	305.832	0.0513332	0.121708	0.421774	0.67319	0.875515	InactvsKO
BIRC5	2327.2	-0.0350304	0.0728733	-0.480703	0.630728	0.858521	InactvsKO
MLF2	4228.95	-0.00763583	0.0715575	-0.106709	0.91502	0.970029	InactvsKO
DDX24	5201.58	-0.0294107	0.0506174	-0.581039	0.561214	0.822661	InactvsKO
ZBTB25	298.303	-0.107361	0.0967235	-1.10998	0.267007	0.601262	InactvsKO
NECAP1	639.603	0.0148708	0.0865419	0.171834	0.863568	0.950928	InactvsKO
DHX32	595.982	0.048805	0.0935165	0.521886	0.60175	0.844221	InactvsKO
RCOR1	1663.87	-0.0353647	0.0880149	-0.401803	0.687829	0.882324	InactvsKO
GPATCH2L	1483.43	-0.030611	0.093554	-0.327201	0.743516	0.907567	InactvsKO
LTBP4	6160.21	-0.247946	0.136991	-1.80994	0.0703053	0.332848	InactvsKO
BLVRB	846.448	0.114708	0.118216	0.970328	0.331883	0.661621	InactvsKO
SLC9A1	1466.97	-0.124783	0.0637954	-1.95599	0.0504667	0.288207	InactvsKO
SPTLC1	1217.98	0.127837	0.0750893	1.70246	0.0886689	0.370104	InactvsKO
PAPOLA	4081.21	0.0771679	0.107382	0.718629	0.472369	0.766162	InactvsKO
CCNK	1383.32	0.237367	0.107374	2.21066	0.0270593	0.211373	InactvsKO
PCBP4	1119.41	-0.031393	0.119561	-0.262569	0.792883	0.926046	InactvsKO
YPEL3	411.548	0.0744143	0.124705	0.596721	0.550694	0.816269	InactvsKO
MRPS33	412.235	0.259073	0.110001	2.35519	0.018513	0.173973	InactvsKO
NDUFB2	839.58	0.0563386	0.129264	0.435843	0.662951	0.871037	InactvsKO
NUDC	2452.95	0.200778	0.0677193	2.96486	0.00302822	0.0648049	InactvsKO
MAEA	2222.88	-0.112474	0.0911384	-1.2341	0.217167	0.548553	InactvsKO
ICAM1	281.19	-0.0706885	0.147206	-0.480203	0.631083	0.858521	InactvsKO
STRN4	2652.3	-0.132401	0.0772227	-1.71453	0.0864314	0.365364	InactvsKO
IRAK3	148.433	-0.0867905	0.15534	-0.558715	0.576356	0.831384	InactvsKO
MUL1	1031.82	-0.109418	0.0982293	-1.1139	0.265321	0.600386	InactvsKO
TFAP4	327.076	0.0168444	0.109887	0.153288	0.878171	0.957278	InactvsKO
PDCD7	685.358	0.110391	0.0928701	1.18866	0.234573	0.569048	InactvsKO
SPG21	1165.51	0.125082	0.0602376	2.07647	0.0378502	0.249533	InactvsKO
DNAJB11	1353.06	0.283205	0.0676164	4.1884	2.80925e-05	0.0033609	InactvsKO
P3H2	2680.36	-0.0293331	0.0666762	-0.439934	0.659985	0.868975	InactvsKO
FLT3LG	206.859	0.0619423	0.126475	0.48976	0.624304	0.855063	InactvsKO
RAB11FIP3	1491.69	-0.166202	0.0960935	-1.72958	0.0837045	0.360156	InactvsKO
GNPTG	1071.4	-0.0995731	0.127422	-0.781446	0.43454	0.741819	InactvsKO
ZNF268	540.493	-0.0186936	0.0856717	-0.218201	0.827273	0.93592	InactvsKO
GOLGA3	5364.8	-0.283908	0.0678176	-4.18635	2.83472e-05	0.0033609	InactvsKO
PABPC4	2999.06	-0.0230037	0.0636373	-0.361482	0.717739	0.89708	InactvsKO
MCOLN1	523.12	0.0283808	0.0852437	0.332938	0.739181	0.905479	InactvsKO
USP48	1579.44	0.0615287	0.096174	0.639765	0.522326	0.798298	InactvsKO
EFNB1	355.386	-0.0117339	0.136289	-0.0860963	0.93139	0.976464	InactvsKO
PDPR	1423.37	-0.175513	0.0912935	-1.92251	0.054541	0.298458	InactvsKO
AARS1	6860.34	-0.0647433	0.0659599	-0.981556	0.326319	0.65685	InactvsKO
GLG1	5610.56	-0.029303	0.0587197	-0.499031	0.617757	0.851113	InactvsKO
KIF4A	1633.17	-0.0340286	0.0616076	-0.552344	0.580713	0.833605	InactvsKO
TNRC6A	2096.42	-0.0559772	0.108718	-0.514883	0.606635	0.845422	InactvsKO
PLEKHG2	1259.36	-0.264799	0.0892425	-2.96719	0.00300538	0.0647522	InactvsKO
NAT14	880.524	-0.128839	0.108107	-1.19177	0.23335	0.567895	InactvsKO
PITPNM2	348.024	-0.302029	0.138936	-2.17387	0.0297151	0.222711	InactvsKO
EXOC1	784.254	-0.0426738	0.0898434	-0.474979	0.634802	0.859268	InactvsKO
RBM27	1187.61	0.195457	0.150663	1.29731	0.194524	0.521399	InactvsKO
OSBPL8	2187.06	0.0163145	0.0861985	0.189267	0.849884	0.944272	InactvsKO
DTX2	934.941	-0.0163372	0.0782442	-0.208797	0.834607	0.938607	InactvsKO
PUS7	562.809	0.135505	0.0913211	1.48383	0.137855	0.450145	InactvsKO
NRCAM	138.225	-0.0608144	0.173938	-0.349632	0.726615	0.900735	InactvsKO
LAMB1	6901.46	-0.111013	0.0645778	-1.71907	0.0856025	0.364493	InactvsKO
DLD	1489.31	0.272311	0.100521	2.70899	0.00674884	0.104603	InactvsKO
WDR7	743.963	0.074669	0.0898592	0.830956	0.405999	0.720988	InactvsKO
TXNL1	1066.63	0.290446	0.0783851	3.70536	0.000211087	0.0129932	InactvsKO
ABCC6	145.927	-0.217933	0.179773	-1.21227	0.225409	0.558326	InactvsKO
CMTM6	1956.58	0.0844677	0.0749081	1.12762	0.259481	0.593715	InactvsKO
ITGA6	624.499	-0.0986179	0.0912091	-1.08123	0.279596	0.615152	InactvsKO
MAP3K20	4496.14	0.135974	0.106933	1.27158	0.203524	0.534027	InactvsKO
FH	1782.65	0.0826927	0.0891001	0.928088	0.353362	0.679079	InactvsKO
SEL1L3	983.376	0.161906	0.0941886	1.71896	0.0856215	0.364493	InactvsKO
CDV3	5178.9	0.192798	0.0568785	3.38965	0.000699829	0.0274017	InactvsKO
ALKBH5	3167.58	0.113742	0.0798611	1.42425	0.154373	0.473107	InactvsKO
NLRP1	328.034	-0.35829	0.104318	-3.43459	0.000593448	0.024675	InactvsKO
PITPNM3	425.464	-0.219287	0.101382	-2.16299	0.0305421	0.225655	InactvsKO
SPAG7	905.338	0.120867	0.0701409	1.7232	0.084853	0.362999	InactvsKO
ORC6	606.707	0.0304708	0.0764634	0.398502	0.69026	0.883325	InactvsKO
ZFHX4	4053.45	-0.207071	0.109583	-1.88962	0.0588086	0.306726	InactvsKO
ZC3HC1	631.946	0.043997	0.0853509	0.515484	0.606215	0.845422	InactvsKO
TMEM101	461.22	0.101926	0.124228	0.820475	0.411945	0.72445	InactvsKO
CD200	133.884	0.275629	0.183175	1.50473	0.132393	0.442986	InactvsKO
CCDC80	13378.1	0.0399552	0.0545484	0.732473	0.46388	0.760958	InactvsKO
PSME1	4432.56	0.14412	0.0757741	1.90198	0.0571742	0.304368	InactvsKO
PPP2R3C	398.59	0.017413	0.0979553	0.177765	0.858907	0.948347	InactvsKO
HAUS4	788.298	0.0566181	0.0849483	0.6665	0.505092	0.785996	InactvsKO
OSGEP	432.209	-0.0969527	0.0925003	-1.04813	0.294577	0.628317	InactvsKO
RNF31	1222.91	-0.110584	0.121315	-0.911548	0.362006	0.686958	InactvsKO
SCFD1	1064.26	0.19648	0.110341	1.78066	0.0749686	0.343487	InactvsKO
G2E3	941.482	0.00198136	0.0910774	0.0217546	0.982644	0.994619	InactvsKO
HECTD1	5051.85	-0.157886	0.0833407	-1.89447	0.0581627	0.305916	InactvsKO
HNRNPC	9751.01	0.185924	0.0478499	3.88558	0.000102087	0.00792606	InactvsKO
SUPT16H	5494.77	0.137386	0.0509694	2.69545	0.00702931	0.107066	InactvsKO
TOX4	1735.83	-0.0162777	0.0675206	-0.241078	0.809495	0.93208	InactvsKO
GEMIN2	218.767	0.0771356	0.141206	0.546265	0.584884	0.835045	InactvsKO
TINF2	819.586	0.0199508	0.0905611	0.220302	0.825636	0.935531	InactvsKO
TRPM7	879.537	0.0692165	0.102753	0.673622	0.500552	0.782975	InactvsKO
TYRO3	240.568	-0.261153	0.152693	-1.71032	0.0872066	0.36677	InactvsKO
WDR76	497.676	0.107889	0.115709	0.932421	0.351119	0.677432	InactvsKO
SNAP23	647.501	0.1319	0.129215	1.02078	0.307359	0.639994	InactvsKO
PHGDH	3869.37	0.0453999	0.106699	0.425495	0.670476	0.873657	InactvsKO
EZR	14013.8	0.0935294	0.0522495	1.79005	0.0734454	0.340223	InactvsKO
MYL6	20639.8	0.0931083	0.0795589	1.17031	0.241878	0.575437	InactvsKO
AGO1	2313.59	-0.039647	0.0685849	-0.578073	0.563215	0.823556	InactvsKO
CLSPN	2062.57	0.106322	0.103739	1.0249	0.305411	0.637931	InactvsKO
RFFL	969.656	-0.105844	0.073853	-1.43318	0.151808	0.469692	InactvsKO
MFSD11	444.326	-0.157449	0.101409	-1.55262	0.120514	0.42461	InactvsKO
DPYSL2	4931.73	-0.107854	0.0488617	-2.20734	0.0272905	0.2122	InactvsKO
TGFB2	2025.88	0.302614	0.0933459	3.24186	0.00118753	0.0383023	InactvsKO
GPATCH2	587.105	-0.101566	0.0919963	-1.10403	0.269582	0.603988	InactvsKO
NUP50	1958.36	0.0300477	0.0602093	0.499055	0.617741	0.851113	InactvsKO
CDC45	644.067	0.044426	0.0900473	0.493363	0.621756	0.853843	InactvsKO
COMT	2742.9	0.00764536	0.113512	0.0673531	0.946301	0.982239	InactvsKO
ECHDC1	796.698	0.158929	0.137223	1.15818	0.24679	0.580942	InactvsKO
LRRFIP2	1214.63	0.0643321	0.065017	0.989466	0.322435	0.65325	InactvsKO
SEC22C	1147.8	-0.0312508	0.0605817	-0.515846	0.605962	0.845422	InactvsKO
HDAC6	1474.12	-0.288783	0.0816854	-3.5353	0.000407307	0.0192294	InactvsKO
CDC6	2056.76	0.110488	0.0710951	1.55408	0.120164	0.423794	InactvsKO
UPRT	134.549	0.197396	0.157279	1.25507	0.209452	0.539981	InactvsKO
CDC23	971.991	0.00119053	0.0711235	0.016739	0.986645	0.995211	InactvsKO
AAAS	899.389	-0.149349	0.100128	-1.49159	0.135807	0.44753	InactvsKO
CBX5	12784.7	0.0606618	0.0861988	0.703743	0.481593	0.771095	InactvsKO
SUCO	1317.23	0.0245436	0.111297	0.220522	0.825464	0.935531	InactvsKO
MSH2	2036.25	0.118656	0.0677232	1.75207	0.0797619	0.352547	InactvsKO
MAP3K1	1271.8	0.06831	0.0742325	0.920216	0.35746	0.68343	InactvsKO
DHPS	1045.81	-0.0731119	0.0936828	-0.78042	0.435144	0.741829	InactvsKO
HOOK2	345.198	-0.104798	0.147516	-0.71042	0.477444	0.769035	InactvsKO
ARCN1	4952.04	0.123555	0.0853224	1.44809	0.147591	0.465107	InactvsKO
TMEM38B	297.207	0.234673	0.100441	2.33643	0.0194691	0.177605	InactvsKO
PSMD5	1260.57	0.0634891	0.0704726	0.900904	0.367639	0.691293	InactvsKO
NUP188	3994.41	-0.0777893	0.0580759	-1.33944	0.180427	0.506133	InactvsKO
CRAT	1240.12	-0.146725	0.0920279	-1.59435	0.110858	0.40864	InactvsKO
NANS	1316.22	0.0280402	0.072984	0.384196	0.700833	0.888212	InactvsKO
TBC1D2	3436.22	-0.240905	0.0904424	-2.66363	0.00773029	0.111985	InactvsKO
WHRN	100.872	-0.291855	0.201562	-1.44797	0.147625	0.465107	InactvsKO
CWF19L1	651.711	0.139689	0.0795068	1.75694	0.0789273	0.351348	InactvsKO
SEMA4G	109.519	-0.24542	0.204186	-1.20194	0.229386	0.562595	InactvsKO
BTAF1	1337.28	-0.0867763	0.100965	-0.859471	0.390081	0.709487	InactvsKO
IKZF5	266.945	0.0835648	0.174454	0.479008	0.631933	0.858521	InactvsKO
TLL2	90.0264	-0.271901	0.17323	-1.56959	0.11651	0.418396	InactvsKO
BAMBI	1163.96	0.110434	0.103539	1.06659	0.286158	0.620488	InactvsKO
IL11	147.227	-0.125846	0.178124	-0.70651	0.479871	0.770566	InactvsKO
WAC	11953.6	0.148799	0.0847355	1.75604	0.0790815	0.35177	InactvsKO
CREM	704.601	0.15097	0.0908634	1.66151	0.0966112	0.385859	InactvsKO
NUBP2	902.924	-0.0407808	0.129868	-0.314018	0.753507	0.912805	InactvsKO
HIVEP1	616.813	-0.216493	0.114412	-1.89222	0.0584615	0.306464	InactvsKO
FKBP5	1806.83	0.190629	0.0883635	2.15732	0.0309806	0.227601	InactvsKO
SRPK1	1775.29	0.153402	0.0875209	1.75274	0.0796463	0.352299	InactvsKO
BRPF3	2003.02	-0.120789	0.0614627	-1.96525	0.0493858	0.286592	InactvsKO
MRPS18A	537.768	-0.00782556	0.0857601	-0.0912495	0.927294	0.975017	InactvsKO
TMEM14A	461.192	0.149208	0.0852843	1.74954	0.0801981	0.353289	InactvsKO
EFHC1	373.119	-0.307304	0.142935	-2.14996	0.0315584	0.229709	InactvsKO
HSP90AB1	15910.7	0.126482	0.0582801	2.17025	0.0299878	0.223404	InactvsKO
CDC5L	2055.21	0.0919019	0.0995952	0.922754	0.356135	0.681998	InactvsKO
ITPR3	2370.79	-0.346179	0.0638115	-5.42502	5.79477e-08	7.62977e-05	InactvsKO
ZNF184	251.903	-0.084456	0.125813	-0.671284	0.50204	0.784231	InactvsKO
DSP	1142.21	-0.0864771	0.113618	-0.761121	0.446585	0.748716	InactvsKO
SIRT1	659.861	0.0910089	0.0997538	0.912335	0.361592	0.686476	InactvsKO
HNRNPH3	2919.33	0.291032	0.0991673	2.93476	0.00333805	0.0690329	InactvsKO
IFT74	274.915	0.232543	0.181861	1.27869	0.201006	0.530731	InactvsKO
JAK2	286.931	0.00767581	0.109618	0.070023	0.944175	0.981413	InactvsKO
ABL1	4903.83	-0.181518	0.0666106	-2.72506	0.00642895	0.102767	InactvsKO
ACOT7	948.573	0.00269141	0.107268	0.0250905	0.979983	0.993797	InactvsKO
SH3GLB1	2316.08	0.0957655	0.0778115	1.23074	0.218421	0.549377	InactvsKO
CDC7	716.761	0.0927233	0.0897512	1.03312	0.30155	0.634142	InactvsKO
SYDE2	299.589	0.181906	0.114695	1.586	0.112739	0.411077	InactvsKO
SCD	20863.3	0.0424054	0.0713963	0.593944	0.55255	0.817442	InactvsKO
TMED1	809.461	-0.176687	0.122517	-1.44215	0.149261	0.466687	InactvsKO
ABLIM1	447.336	-0.0020797	0.106285	-0.0195673	0.984389	0.994832	InactvsKO
ERMP1	397.252	-0.200519	0.111236	-1.80265	0.0714437	0.335955	InactvsKO
RAB18	7478.21	0.120499	0.0858304	1.40392	0.160343	0.480665	InactvsKO
NRP1	23981.5	-0.0685233	0.0666826	-1.0276	0.304136	0.635965	InactvsKO
TSPAN15	69.9954	-0.106448	0.221794	-0.479943	0.631268	0.858521	InactvsKO
MACROH2A2	165.856	-0.139462	0.15469	-0.901557	0.367292	0.691203	InactvsKO
WASHC2A	1403.42	0.0208674	0.0685419	0.304447	0.760787	0.913942	InactvsKO
MAST3	322.913	-0.18099	0.127974	-1.41427	0.157281	0.476549	InactvsKO
MZF1	392.395	-0.416355	0.149866	-2.77818	0.00546639	0.0928033	InactvsKO
OCEL1	199.128	0.00900479	0.145448	0.0619106	0.950634	0.983353	InactvsKO
MYO9B	4444.92	-0.297338	0.0748846	-3.97061	7.16893e-05	0.00609764	InactvsKO
KCNK6	288.966	-0.184901	0.136516	-1.35442	0.175602	0.499372	InactvsKO
PSMD8	2750.35	0.126338	0.0741162	1.7046	0.0882696	0.369088	InactvsKO
FBXL19	1749.75	-0.0735321	0.106145	-0.692748	0.488467	0.775917	InactvsKO
STX1B	237.647	-0.583394	0.190231	-3.06676	0.0021639	0.0557708	InactvsKO
HSD3B7	600.189	-0.252111	0.130481	-1.93217	0.0533387	0.29591	InactvsKO
SETD1A	1945.16	-0.190375	0.0822252	-2.31529	0.0205972	0.183251	InactvsKO
BCL7C	870.371	0.119211	0.0907976	1.31293	0.189205	0.517867	InactvsKO
CIRBP	3191.16	0.0908516	0.0818937	1.10938	0.267265	0.601505	InactvsKO
ATP5F1D	1078.22	0.0312924	0.168219	0.186022	0.852428	0.945192	InactvsKO
CBARP	119.097	-0.127001	0.201398	-0.630594	0.528306	0.801448	InactvsKO
PRKY	176.372	-0.412581	0.159407	-2.58822	0.00964733	0.123024	InactvsKO
HNRNPM	6273.2	0.00928364	0.0939976	0.0987647	0.921325	0.972425	InactvsKO
MARCHF2	143.42	0.227341	0.191339	1.18816	0.234771	0.569048	InactvsKO
NDUFB7	1050.25	0.119333	0.13987	0.853168	0.393566	0.713128	InactvsKO
TECR	2839.96	0.18701	0.0614246	3.04455	0.00233029	0.0576261	InactvsKO
TIMM13	1091.84	0.0339935	0.142537	0.23849	0.811501	0.933077	InactvsKO
CDC34	965.773	-0.0651305	0.104436	-0.623643	0.532862	0.80377	InactvsKO
MTAP	1082.61	0.0986158	0.0837696	1.17723	0.239105	0.57252	InactvsKO
CEP170B	2401.08	-0.306059	0.115708	-2.64511	0.00816639	0.114874	InactvsKO
POLR2E	3262.73	-0.0385758	0.0794117	-0.48577	0.62713	0.856604	InactvsKO
POLRMT	763.438	-0.136531	0.14343	-0.951901	0.341147	0.670636	InactvsKO
HCN2	76.0846	-0.0504335	0.203293	-0.248082	0.804071	0.929465	InactvsKO
RASSF7	742.806	-0.195976	0.112648	-1.73972	0.0819084	0.356844	InactvsKO
GADD45B	1962.96	0.136931	0.0933372	1.46706	0.14236	0.457379	InactvsKO
PALM	1171.26	-0.225503	0.0908097	-2.48324	0.0130192	0.143631	InactvsKO
MKNK2	2069.32	-0.0502317	0.0774297	-0.648739	0.516507	0.794016	InactvsKO
ARVCF	703.976	-0.344485	0.131727	-2.61514	0.008919	0.119155	InactvsKO
TRMT2A	859.624	-0.188732	0.13204	-1.42935	0.152904	0.470994	InactvsKO
RANBP1	2189.74	0.240503	0.0852955	2.81964	0.0048077	0.0859294	InactvsKO
ZDHHC8	1640.68	-0.137604	0.104356	-1.3186	0.187304	0.516176	InactvsKO
KLHL22	546.449	-0.0955866	0.0948245	-1.00804	0.313437	0.645806	InactvsKO
MED15	3014.11	-0.104101	0.0661424	-1.5739	0.115511	0.416683	InactvsKO
SNAP29	851.423	0.00124836	0.077446	0.0161191	0.987139	0.995404	InactvsKO
CRKL	3330.74	-0.0423301	0.0491664	-0.860956	0.389262	0.708609	InactvsKO
LZTR1	1035.77	-0.213738	0.083104	-2.57194	0.0101131	0.126133	InactvsKO
MMP11	142.8	-0.423111	0.171474	-2.4675	0.0136061	0.146771	InactvsKO
SMARCB1	2211.4	-0.0247427	0.0642309	-0.385215	0.700078	0.888174	InactvsKO
P2RX6	98.8397	-0.485675	0.206894	-2.34745	0.0189022	0.17568	InactvsKO
BCL2L13	2801.33	0.00408326	0.0703287	0.0580596	0.953701	0.984525	InactvsKO
DDT	566.952	0.244283	0.119663	2.04141	0.0412096	0.261782	InactvsKO
CABIN1	1219.78	-0.283911	0.0817343	-3.47358	0.000513561	0.0227839	InactvsKO
TBC1D10A	531.597	-0.0332272	0.141035	-0.235596	0.813746	0.933533	InactvsKO
SF3A1	3043.13	-0.0311579	0.0628392	-0.495835	0.620011	0.853168	InactvsKO
RNF215	361.978	-0.228406	0.1399	-1.63264	0.102544	0.39607	InactvsKO
SEC14L2	263.061	-0.0846198	0.101836	-0.830946	0.406004	0.720988	InactvsKO
SPECC1L	3186.57	-0.00604482	0.0635665	-0.0950944	0.92424	0.973698	InactvsKO
PPIL2	1478.16	-0.135663	0.0588128	-2.30669	0.0210721	0.184966	InactvsKO
SNRPD3	1286	0.169446	0.0794934	2.13158	0.0330416	0.235087	InactvsKO
PES1	1892.98	-0.0507965	0.109867	-0.462344	0.643834	0.862571	InactvsKO
MAPK1	2935.06	0.0458126	0.0908793	0.504104	0.614188	0.849234	InactvsKO
PPM1F	2008.96	-0.126506	0.101062	-1.25177	0.210652	0.540895	InactvsKO
SLC35E4	168.673	-0.0248069	0.146756	-0.169035	0.865769	0.951615	InactvsKO
TOP3B	556.479	-0.161457	0.102545	-1.5745	0.115371	0.416559	InactvsKO
ESS2	489.129	-0.245912	0.122896	-2.00097	0.0453952	0.275749	InactvsKO
CRYBB2P1	260.971	-0.000351614	0.123699	-0.0028425	0.997732	0.998828	InactvsKO
CARD10	2804.66	-0.229091	0.109439	-2.09331	0.0363213	0.245723	InactvsKO
SLC25A1	4123.06	-0.00829616	0.0998917	-0.0830515	0.933811	0.977618	InactvsKO
GGA1	982.96	-0.256941	0.0874625	-2.93773	0.00330622	0.0687345	InactvsKO
HIRA	1374.79	-0.0998601	0.0761302	-1.3117	0.189621	0.517867	InactvsKO
SH3BP1	474.699	0.132483	0.121853	1.08723	0.276933	0.612364	InactvsKO
LGALS1	15688.9	0.0790527	0.0900836	0.877549	0.380189	0.702516	InactvsKO
HPS4	917.215	-0.0856447	0.0733627	-1.16742	0.243043	0.576543	InactvsKO
PIK3IP1	160.526	-0.10591	0.154294	-0.686417	0.49245	0.778082	InactvsKO
SRRD	370.574	-0.0101036	0.0999736	-0.101063	0.919501	0.972099	InactvsKO
PATZ1	1154.22	-0.107839	0.0835108	-1.29131	0.196594	0.523669	InactvsKO
TRIOBP	4409.54	-0.238607	0.0954311	-2.5003	0.0124087	0.140295	InactvsKO
TFIP11	1015.51	-0.0509433	0.0913807	-0.557484	0.577197	0.831787	InactvsKO
GCAT	293.726	0.0999441	0.144582	0.691263	0.4894	0.776082	InactvsKO
ANKRD54	499.618	-0.0927639	0.123822	-0.74917	0.453754	0.754348	InactvsKO
EIF3L	3191	0.127418	0.0888045	1.43482	0.151339	0.469273	InactvsKO
SNU13	1825.65	0.251745	0.0651884	3.8618	0.000112555	0.00854985	InactvsKO
MICALL1	2873.97	-0.143251	0.0842734	-1.69983	0.0891624	0.370315	InactvsKO
POLR2F	919.53	0.39099	0.128872	3.03394	0.00241383	0.0581725	InactvsKO
CCDC134	798.165	-0.0620363	0.0901568	-0.688094	0.491394	0.777438	InactvsKO
DEPDC5	397.881	-0.0617242	0.0906084	-0.68122	0.495732	0.779731	InactvsKO
PICK1	622.6	-0.0515343	0.114042	-0.451888	0.65135	0.865595	InactvsKO
TTC28	1896.38	-0.160808	0.0877353	-1.83288	0.0668207	0.3272	InactvsKO
CENPM	498.645	0.0190128	0.136301	0.139491	0.889062	0.960406	InactvsKO
KDELR3	863.573	0.147732	0.0783789	1.88485	0.0594504	0.308986	InactvsKO
DDX17	12382.2	-0.122255	0.0867912	-1.40861	0.158952	0.47952	InactvsKO
TCF20	2248.57	-0.0455204	0.0784997	-0.57988	0.561996	0.823093	InactvsKO
HSCB	152.23	0.0628936	0.134334	0.468188	0.63965	0.860073	InactvsKO
CBY1	339.277	0.0451423	0.0983381	0.459052	0.646197	0.863296	InactvsKO
TOMM22	1479.36	0.168462	0.0590838	2.85124	0.00435486	0.0807254	InactvsKO
XBP1	2238.69	0.0326335	0.0812301	0.401742	0.687874	0.882324	InactvsKO
RTCB	1811.7	-0.0342283	0.0671394	-0.509809	0.610185	0.847678	InactvsKO
JOSD1	2226.52	0.0372325	0.0618635	0.601849	0.547274	0.814234	InactvsKO
FBXO7	1673.68	-0.0359724	0.060815	-0.591505	0.554182	0.818427	InactvsKO
GTPBP1	2121.15	-0.169867	0.0543944	-3.12288	0.00179091	0.0498175	InactvsKO
POLDIP3	2633.95	-0.0687653	0.063159	-1.08876	0.276258	0.611948	InactvsKO
RAB36	142.419	-0.0168401	0.146841	-0.114682	0.908697	0.966786	InactvsKO
PPP6R2	1724.23	-0.209068	0.0942005	-2.2194	0.0264597	0.209171	InactvsKO
SBF1	4842.45	-0.234238	0.11149	-2.10097	0.0356437	0.243611	InactvsKO
SUN2	4431.71	-0.20825	0.0900412	-2.31283	0.0207319	0.183561	InactvsKO
CYB5R3	5308.25	-0.016485	0.0725997	-0.227067	0.820371	0.934756	InactvsKO
DNAL4	178.107	-0.183404	0.178383	-1.02815	0.303879	0.635652	InactvsKO
LMF2	2567.38	-0.163468	0.121514	-1.34526	0.178542	0.504102	InactvsKO
RHBDD3	373.218	-0.286544	0.142177	-2.0154	0.0438623	0.271278	InactvsKO
PACSIN2	2369.49	-0.0737287	0.0590479	-1.24863	0.211802	0.54185	InactvsKO
TTLL1	144.194	0.142452	0.152008	0.937135	0.348689	0.675209	InactvsKO
AP1B1	3543.45	-0.0950831	0.0836339	-1.1369	0.255582	0.589689	InactvsKO
HMGXB4	1241.07	-0.0267972	0.0748885	-0.357827	0.720472	0.898257	InactvsKO
TOM1	979.558	-0.265119	0.100488	-2.63831	0.00833211	0.115751	InactvsKO
CHKB	520.299	-0.266571	0.156459	-1.70377	0.0884239	0.369551	InactvsKO
HMOX1	343.882	-0.161692	0.153629	-1.05248	0.292579	0.626669	InactvsKO
MCAT	313.712	0.0172518	0.139062	0.124058	0.901269	0.96523	InactvsKO
THOC5	1434.82	-0.097272	0.068641	-1.41711	0.15645	0.475374	InactvsKO
MCM5	3586.06	-0.0100217	0.0494015	-0.202861	0.839244	0.94016	InactvsKO
ARSA	717.948	-0.234482	0.116956	-2.00488	0.0449756	0.275117	InactvsKO
TSPO	2209.04	-0.0330995	0.117461	-0.281791	0.778104	0.920235	InactvsKO
TTLL12	1265.86	-0.0495337	0.103618	-0.478043	0.63262	0.858521	InactvsKO
CBX7	330.324	-0.11783	0.123032	-0.957725	0.338202	0.667719	InactvsKO
PDGFB	214.401	0.0047755	0.156909	0.0304349	0.97572	0.992215	InactvsKO
RPL3	15632.1	0.00235598	0.0660368	0.0356768	0.97154	0.990483	InactvsKO
ZMAT5	229.939	0.17899	0.152	1.17757	0.238968	0.572307	InactvsKO
RBFOX2	4476.95	0.0757434	0.0727245	1.04151	0.297639	0.631278	InactvsKO
SYNGR1	275.454	-0.101104	0.120398	-0.839743	0.401052	0.717896	InactvsKO
TAB1	836.576	-0.132147	0.0973128	-1.35796	0.174477	0.497246	InactvsKO
ASCC2	1190.88	0.011784	0.0711926	0.165523	0.868533	0.952812	InactvsKO
MTMR3	1904.19	-0.0545151	0.0642161	-0.848931	0.39592	0.714428	InactvsKO
MIEF1	1143.85	-0.062152	0.0628609	-0.988722	0.322799	0.653358	InactvsKO
APOL1	3981.32	-0.0129278	0.0755263	-0.17117	0.86409	0.951182	InactvsKO
PNPLA3	235.278	-0.183998	0.117701	-1.56326	0.117992	0.420008	InactvsKO
MYH9	67365.4	-0.181071	0.0885934	-2.04385	0.0409687	0.261321	InactvsKO
SAMM50	915.578	0.0496602	0.0741646	0.669594	0.503117	0.784594	InactvsKO
TXN2	1075.63	-0.0995087	0.0895777	-1.11086	0.266627	0.601013	InactvsKO
FOXRED2	1641.68	-0.101465	0.0661868	-1.533	0.125275	0.432298	InactvsKO
EIF3D	2488.47	0.0410696	0.0598935	0.68571	0.492896	0.778082	InactvsKO
TNRC6B	3147.8	-0.0826662	0.111373	-0.742246	0.457938	0.756596	InactvsKO
SGSM3	1689.15	-0.222872	0.103729	-2.1486	0.0316664	0.230072	InactvsKO
IFT27	292.758	-0.246246	0.152855	-1.61098	0.107184	0.40223	InactvsKO
KIAA0930	1545.68	-0.1012	0.0942742	-1.07346	0.283064	0.618626	InactvsKO
SLC25A17	502.858	0.0877741	0.0988148	0.888269	0.374396	0.697468	InactvsKO
FAM118A	359.171	-0.028531	0.124037	-0.23002	0.818076	0.934433	InactvsKO
KCTD17	519.113	0.0290969	0.112889	0.257747	0.796602	0.927676	InactvsKO
ST13	4867.05	0.0973356	0.0516028	1.88625	0.0592618	0.308141	InactvsKO
RBX1	1166.54	0.228802	0.108829	2.1024	0.035518	0.243429	InactvsKO
EP300	3188.88	-0.202952	0.0945093	-2.14743	0.0317592	0.230307	InactvsKO
L3MBTL2	1117.67	-0.135779	0.0791593	-1.71526	0.086298	0.365364	InactvsKO
RANGAP1	6575.28	-0.205107	0.102935	-1.99259	0.0463067	0.278545	InactvsKO
ZC3H7B	6944.17	-0.18507	0.0580537	-3.18792	0.00143303	0.0435419	InactvsKO
PHF5A	446.022	0.342794	0.0904961	3.78794	0.000151902	0.0104653	InactvsKO
ACO2	2142.52	-0.123713	0.0799604	-1.54718	0.12182	0.426257	InactvsKO
POLR3H	1683.41	-0.13211	0.0843329	-1.56652	0.117226	0.419016	InactvsKO
TRMU	811.176	-0.191407	0.130949	-1.46169	0.143826	0.459389	InactvsKO
PMM1	635.806	-0.0888421	0.136424	-0.65122	0.514905	0.793345	InactvsKO
DESI1	1214.58	0.0292191	0.0668248	0.43725	0.66193	0.870477	InactvsKO
CERK	676.236	0.0154265	0.0760453	0.20286	0.839245	0.94016	InactvsKO
BRD1	1218.71	-0.208313	0.0980624	-2.12429	0.0336461	0.236663	InactvsKO
ZBED4	809.755	-0.0710937	0.0804175	-0.884057	0.376665	0.699935	InactvsKO
HDAC10	554.524	-0.227808	0.17022	-1.33831	0.180794	0.506564	InactvsKO
ABHD4	1971.47	0.0155147	0.0666471	0.232789	0.815926	0.93381	InactvsKO
KHNYN	1752.54	-0.183082	0.0836971	-2.18743	0.0287109	0.219075	InactvsKO
FKBP3	1369.28	0.119078	0.072308	1.64681	0.0995963	0.390541	InactvsKO
SDR39U1	436.406	-0.223901	0.122751	-1.82402	0.0681486	0.328425	InactvsKO
RBM23	1801.29	-0.0331992	0.0745114	-0.445559	0.655916	0.866639	InactvsKO
PRMT5	1814.39	-0.00835115	0.0649712	-0.128536	0.897725	0.964964	InactvsKO
COCH	176.709	-0.0793501	0.165731	-0.47879	0.632088	0.858521	InactvsKO
AP4S1	168.491	-0.128038	0.169563	-0.75511	0.450183	0.752316	InactvsKO
POLE2	151.256	0.114644	0.157874	0.726176	0.467731	0.763237	InactvsKO
VCPKMT	79.6192	-0.232101	0.20876	-1.1118	0.266223	0.600837	InactvsKO
SOS2	915.899	-0.0318801	0.107238	-0.297285	0.766249	0.916251	InactvsKO
CDKL1	184.118	-0.183813	0.126416	-1.45404	0.145936	0.463011	InactvsKO
NIN	2877.69	-0.122213	0.0650266	-1.87943	0.0601854	0.311032	InactvsKO
PYGL	2276.43	-0.0668838	0.0628665	-1.0639	0.287374	0.62166	InactvsKO
PSMC6	986.894	0.0637777	0.0831213	0.767285	0.442912	0.745973	InactvsKO
GNPNAT1	1015.17	0.111282	0.0852484	1.30539	0.19176	0.519922	InactvsKO
DDHD1	418.59	-0.0157384	0.093892	-0.167623	0.86688	0.95213	InactvsKO
CDKN3	664.766	0.192093	0.10959	1.75283	0.0796307	0.352299	InactvsKO
CNIH1	1182.21	0.245801	0.154419	1.59177	0.111435	0.40931	InactvsKO
CGRRF1	105.826	0.131554	0.201036	0.654379	0.512868	0.791441	InactvsKO
ATP6V1D	998.071	0.192594	0.0884209	2.17815	0.0293951	0.221444	InactvsKO
PLEK2	112.464	0.215561	0.187984	1.1467	0.251505	0.585259	InactvsKO
PIGH	132.983	0.187945	0.173865	1.08099	0.279704	0.615161	InactvsKO
PSMA3	1456.68	0.221569	0.0624146	3.54996	0.000385295	0.0187833	InactvsKO
VTI1B	1123.71	0.123317	0.0761243	1.61994	0.105245	0.399776	InactvsKO
TIMM9	222.899	0.0409694	0.17486	0.234298	0.814754	0.933682	InactvsKO
GSTZ1	492.692	-0.0538476	0.0952521	-0.565317	0.571858	0.82922	InactvsKO
KIAA0586	977.25	0.0570487	0.118998	0.479407	0.631649	0.858521	InactvsKO
TMED8	1155.71	0.0248573	0.0771344	0.322259	0.747257	0.91076	InactvsKO
AHSA1	1460.12	0.124205	0.0705992	1.75929	0.0785278	0.350803	InactvsKO
DAAM1	346.339	0.0898335	0.133547	0.672673	0.501155	0.783419	InactvsKO
SPTLC2	3747.19	0.0418879	0.0670671	0.624567	0.532255	0.803431	InactvsKO
RIN3	1093.33	-0.0549841	0.078106	-0.703968	0.481453	0.771095	InactvsKO
LGMN	2074.99	-0.0226115	0.0986757	-0.22915	0.818753	0.934433	InactvsKO
ALKBH1	201.9	-0.0277523	0.127312	-0.217986	0.82744	0.93592	InactvsKO
SNW1	1421.16	0.135763	0.0717903	1.89111	0.0586094	0.306523	InactvsKO
ITPK1	1437.26	-0.103606	0.0880519	-1.17664	0.239338	0.572797	InactvsKO
DHRS7	529.115	0.164504	0.109677	1.4999	0.133641	0.4451	InactvsKO
PPM1A	1233.55	0.108058	0.064624	1.6721	0.094505	0.381302	InactvsKO
SIX4	233.856	-0.1033	0.137723	-0.750059	0.453219	0.753847	InactvsKO
GALNT16	50.0733	0.133059	0.242084	0.549641	0.582565	0.833963	InactvsKO
CEP128	311.745	-0.0207789	0.137656	-0.150948	0.880016	0.957871	InactvsKO
ERH	1960.95	0.519108	0.100699	5.15503	2.53591e-07	0.000200337	InactvsKO
HIF1A	6417.81	0.031202	0.0868716	0.359174	0.719465	0.897626	InactvsKO
SUSD6	846.562	-0.0332384	0.0684594	-0.485521	0.627307	0.856604	InactvsKO
SRSF5	3574.5	0.165351	0.0631236	2.61948	0.00880639	0.119155	InactvsKO
EIF5	3189.66	-0.075911	0.0715182	-1.06142	0.288498	0.622459	InactvsKO
DICER1	1252.08	-0.0189007	0.104857	-0.180252	0.856954	0.947375	InactvsKO
ZFYVE21	755.558	0.0289235	0.127768	0.226376	0.820909	0.934914	InactvsKO
MTHFD1	5429.93	0.0407451	0.055139	0.738952	0.459936	0.75761	InactvsKO
ZC3H14	1947.87	0.0284778	0.0937004	0.303924	0.761186	0.913942	InactvsKO
TELO2	1440.11	-0.255834	0.144751	-1.7674	0.0771605	0.34753	InactvsKO
PCNX1	2187.12	-0.0902861	0.0891485	-1.01276	0.311174	0.643279	InactvsKO
GSKIP	316.454	-0.0078509	0.119477	-0.0657108	0.947608	0.982452	InactvsKO
VRK1	611.736	0.101075	0.111048	0.91019	0.362722	0.687832	InactvsKO
PSMC1	2170.69	0.0988818	0.0706137	1.40032	0.161417	0.481354	InactvsKO
PAPLN	592.65	-0.273861	0.111535	-2.45538	0.0140736	0.149706	InactvsKO
RPS6KA5	388.304	-0.140822	0.103136	-1.36539	0.172129	0.494521	InactvsKO
PPP4R3A	1658.11	0.0465072	0.0610319	0.762015	0.446051	0.748684	InactvsKO
C14orf93	170.134	-0.129791	0.134877	-0.962289	0.335905	0.665742	InactvsKO
PSMB5	2194.03	0.0247375	0.0992657	0.249205	0.803202	0.929438	InactvsKO
YY1	2558.9	-0.0668941	0.0623555	-1.07279	0.283367	0.618626	InactvsKO
ACIN1	5329.52	-0.0289425	0.0840651	-0.344287	0.730631	0.902562	InactvsKO
CCNB1IP1	372.261	0.0786798	0.116006	0.67824	0.49762	0.781446	InactvsKO
TRIP11	2363.59	0.115923	0.101155	1.14599	0.251798	0.58529	InactvsKO
APEX1	2910.41	0.0990673	0.054277	1.82522	0.0679682	0.328425	InactvsKO
PABPN1	3998.71	0.138306	0.0614696	2.25	0.0244492	0.201757	InactvsKO
ARHGAP5	2191.88	0.0770879	0.122264	0.630505	0.528364	0.801448	InactvsKO
CINP	538.457	0.035547	0.10018	0.354831	0.722716	0.899316	InactvsKO
SRP54	1588.55	0.209965	0.104538	2.0085	0.04459	0.27385	InactvsKO
CHD8	3763.67	-0.0990884	0.0817021	-1.2128	0.225206	0.558256	InactvsKO
PCK2	1382.78	-0.0549078	0.128847	-0.426149	0.669999	0.873657	InactvsKO
PRORP	690.137	-0.115896	0.0967566	-1.1978	0.230993	0.564683	InactvsKO
DCAF11	1176.56	-0.0407439	0.0595729	-0.683934	0.494017	0.778678	InactvsKO
PSMA6	2073.38	0.213057	0.0555715	3.83392	0.000126118	0.00908924	InactvsKO
NFKBIA	755.027	0.0941857	0.0936753	1.00545	0.314681	0.646492	InactvsKO
EMC9	401.001	-0.00303928	0.153167	-0.0198429	0.984169	0.994832	InactvsKO
PSME2	2846.91	0.252114	0.0631407	3.99288	6.52745e-05	0.0059046	InactvsKO
BRMS1L	261.679	0.220112	0.143464	1.53427	0.124964	0.431726	InactvsKO
REC8	1537.79	-0.128539	0.116669	-1.10174	0.270577	0.604989	InactvsKO
TM9SF1	1494.18	-0.0926753	0.0892408	-1.03849	0.299044	0.63148	InactvsKO
SEC23A	3845.91	0.109053	0.0877728	1.24245	0.214072	0.544835	InactvsKO
GMPR2	1124.5	-0.0519154	0.0857464	-0.605453	0.544878	0.813257	InactvsKO
PNN	2764.65	0.0622026	0.102689	0.60574	0.544688	0.813257	InactvsKO
RABGGTA	400.153	0.0262824	0.116303	0.225982	0.821215	0.934993	InactvsKO
NFATC4	1420.7	-0.206918	0.141967	-1.4575	0.144977	0.461177	InactvsKO
PLTP	456.635	-0.0110185	0.103176	-0.106793	0.914953	0.970029	InactvsKO
PCIF1	850.203	-0.0707742	0.0913949	-0.774378	0.438707	0.744714	InactvsKO
GSS	2018.76	0.0841325	0.0643818	1.30677	0.191289	0.518951	InactvsKO
TRPC4AP	3054.89	-0.0837076	0.0522098	-1.60329	0.10887	0.406205	InactvsKO
PYGB	5168.15	-0.137217	0.0847118	-1.61981	0.105272	0.399776	InactvsKO
ABHD12	1646.46	0.0321511	0.0769249	0.417954	0.675981	0.877388	InactvsKO
PROCR	651.715	0.0932063	0.0938368	0.99328	0.320573	0.651259	InactvsKO
GINS1	1200.7	-0.0244311	0.0826774	-0.295499	0.767613	0.916587	InactvsKO
NINL	642.327	-0.271357	0.107027	-2.53541	0.0112315	0.133227	InactvsKO
CD40	133.551	0.245739	0.161889	1.51794	0.129029	0.438156	InactvsKO
UQCC1	1019.01	0.0298357	0.0809255	0.368681	0.712365	0.894172	InactvsKO
ZMYND8	1798.04	-0.144382	0.0667357	-2.16349	0.0305032	0.225655	InactvsKO
IFT52	441.348	0.0154028	0.0848662	0.181495	0.855979	0.94718	InactvsKO
MYBL2	2705.35	-0.00741958	0.0855418	-0.0867363	0.930881	0.976017	InactvsKO
NDRG3	779.342	0.0765572	0.0808363	0.947064	0.343606	0.672347	InactvsKO
RAB5IF	1035.2	0.140079	0.0753412	1.85927	0.0629895	0.318305	InactvsKO
PABPC1L	288.767	-0.443421	0.220737	-2.00882	0.0445565	0.27385	InactvsKO
STK4	2265	-0.023831	0.0694016	-0.343378	0.731314	0.902716	InactvsKO
SALL4	51.2514	0.236215	0.238989	0.988392	0.322961	0.653358	InactvsKO
ADNP	2648.89	-0.0529722	0.0668698	-0.792169	0.428262	0.736882	InactvsKO
PFDN4	310.163	0.139186	0.160611	0.866602	0.38616	0.706878	InactvsKO
CSTF1	843.264	0.0278959	0.0732779	0.380686	0.703436	0.888954	InactvsKO
RAE1	573.332	-0.0273374	0.0830186	-0.329293	0.741934	0.906664	InactvsKO
TPD52L2	2249.91	-0.0279574	0.0736153	-0.379777	0.704111	0.889225	InactvsKO
DNAJC5	3159.92	-0.141885	0.0933418	-1.52005	0.128497	0.437179	InactvsKO
NELFCD	1506.04	0.059349	0.0707574	0.838768	0.4016	0.718298	InactvsKO
CTSZ	4245.08	0.0561436	0.0618192	0.90819	0.363778	0.688621	InactvsKO
PRPF6	2178.44	-0.152241	0.0972046	-1.56619	0.117303	0.419016	InactvsKO
PRELID3B	1264.98	0.152637	0.120016	1.2718	0.203443	0.534027	InactvsKO
MTG2	651.211	0.0228177	0.100118	0.227908	0.819718	0.934544	InactvsKO
PSMA7	3313.81	0.0399304	0.0759775	0.525556	0.599197	0.843252	InactvsKO
MRGBP	626.606	-0.0426607	0.094252	-0.452624	0.65082	0.865595	InactvsKO
TCFL5	233.119	0.161553	0.138537	1.16614	0.243559	0.576696	InactvsKO
DIDO1	2789.1	-0.255434	0.09626	-2.65359	0.00796415	0.113684	InactvsKO
GID8	1114.65	0.0562928	0.0648224	0.868416	0.385167	0.706318	InactvsKO
SLC17A9	259.509	-0.380627	0.128386	-2.96471	0.0030297	0.0648049	InactvsKO
ARFGAP1	2038.33	-0.286574	0.112033	-2.55793	0.0105296	0.129168	InactvsKO
EEF1A2	1567.07	0.124792	0.0857906	1.45462	0.145776	0.462749	InactvsKO
GMEB2	676.267	-0.227873	0.100584	-2.26549	0.0234826	0.196469	InactvsKO
C20orf27	574.37	-0.0965488	0.146498	-0.659046	0.509866	0.789752	InactvsKO
CDC25B	3791.94	-0.114737	0.0985417	-1.16435	0.24428	0.577784	InactvsKO
RNF24	490.79	-0.128684	0.0873162	-1.47377	0.140543	0.454879	InactvsKO
ARFRP1	724.987	-0.262457	0.115049	-2.28126	0.022533	0.19321	InactvsKO
NDUFAF5	155.141	0.123	0.139413	0.882269	0.377632	0.700412	InactvsKO
TRIB3	457.104	-0.0616764	0.121253	-0.508659	0.610991	0.848458	InactvsKO
RASSF2	108.84	0.304262	0.173731	1.75134	0.079888	0.35277	InactvsKO
CSNK2A1	2986.98	0.07998	0.0657873	1.21574	0.224085	0.556858	InactvsKO
CDS2	1558.39	-0.0366363	0.0655645	-0.558782	0.576311	0.831384	InactvsKO
HM13	3297.46	0.0879536	0.0498126	1.76569	0.077448	0.347865	InactvsKO
SNPH	586.226	-0.254783	0.108461	-2.34907	0.0188205	0.175433	InactvsKO
SEC23B	1846.84	0.0466917	0.0588205	0.7938	0.427312	0.736164	InactvsKO
FERMT1	174.485	0.160188	0.134917	1.18731	0.235105	0.569363	InactvsKO
PLCB4	2116.25	-0.0136337	0.099662	-0.136799	0.891189	0.961364	InactvsKO
MYL9	9754.45	0.0684779	0.0983641	0.696168	0.486324	0.774276	InactvsKO
TM9SF4	1939.52	-0.0262903	0.0659234	-0.398801	0.69004	0.883244	InactvsKO
CRNKL1	759.489	-0.0170633	0.0734262	-0.232387	0.816237	0.93381	InactvsKO
POFUT1	1760.35	0.0337471	0.0669687	0.503923	0.614315	0.849234	InactvsKO
SAMHD1	6734.75	0.0378143	0.0668537	0.565628	0.571647	0.829031	InactvsKO
KIF3B	1322.28	-0.0229232	0.071141	-0.322222	0.747284	0.91076	InactvsKO
NOP56	2016.97	-0.0181527	0.074913	-0.242317	0.808535	0.931474	InactvsKO
MANBAL	856.511	0.173843	0.0790267	2.1998	0.0278209	0.214159	InactvsKO
IDH3B	1457.33	0.0625556	0.0807297	0.774877	0.438413	0.744714	InactvsKO
MAPRE1	4106.31	0.133417	0.0549834	2.4265	0.0152454	0.156784	InactvsKO
JAG1	596.956	0.00906988	0.0830133	0.109258	0.912998	0.968914	InactvsKO
CDK5RAP1	503.287	-0.182838	0.0939567	-1.94599	0.0516563	0.291869	InactvsKO
SNTA1	476.087	-0.0347159	0.142393	-0.243803	0.807383	0.93111	InactvsKO
TTI1	803.846	-0.0314886	0.0746053	-0.42207	0.672974	0.875483	InactvsKO
E2F1	1049.4	-0.0624349	0.120045	-0.520097	0.602996	0.844506	InactvsKO
RPRD1B	571.336	-0.0460764	0.10281	-0.44817	0.65403	0.866223	InactvsKO
PXMP4	408.554	0.0320147	0.106643	0.300204	0.764021	0.914972	InactvsKO
CHMP4B	1742.35	0.082418	0.0667911	1.23397	0.217215	0.548553	InactvsKO
CST3	2295.33	0.102718	0.125097	0.821105	0.411586	0.72445	InactvsKO
ACTR5	144.259	0.0452672	0.148422	0.30499	0.760373	0.913942	InactvsKO
AHCY	2880.86	0.0192165	0.065076	0.295293	0.76777	0.916646	InactvsKO
FAM83D	1431.42	-0.159751	0.0688314	-2.3209	0.0202922	0.182168	InactvsKO
DHX35	310.145	-0.103054	0.126834	-0.812505	0.416502	0.727099	InactvsKO
DNTTIP1	575.907	0.0947739	0.10885	0.870683	0.383927	0.705792	InactvsKO
PIGU	371.228	0.0568461	0.0941667	0.603675	0.54606	0.814234	InactvsKO
ACOT8	306.834	-0.27726	0.12284	-2.25708	0.0240032	0.199326	InactvsKO
APMAP	2102.97	0.124046	0.072217	1.71768	0.0858548	0.364988	InactvsKO
ZNF516	863.35	-0.177317	0.101977	-1.73879	0.0820718	0.357293	InactvsKO
ADNP2	1179.98	-0.0668359	0.0657071	-1.01718	0.309069	0.641234	InactvsKO
RBFA	558.945	0.0439504	0.115404	0.380839	0.703323	0.888905	InactvsKO
USP14	2263.24	0.101819	0.0761347	1.33735	0.181108	0.506759	InactvsKO
VAPA	2234.64	0.1194	0.0647158	1.84499	0.065039	0.322972	InactvsKO
METTL4	321.585	0.01461	0.145625	0.100326	0.920085	0.972145	InactvsKO
LPIN2	1589.55	-0.0773025	0.0585017	-1.32137	0.186378	0.514881	InactvsKO
SMCHD1	2331.43	0.0765652	0.0939321	0.815112	0.415008	0.726	InactvsKO
MYL12A	6796.98	0.317291	0.0887984	3.57315	0.000352706	0.0177971	InactvsKO
CEP76	308.849	-0.0963274	0.0940018	-1.02474	0.305486	0.637931	InactvsKO
CEP192	1960.38	-0.0854567	0.0628854	-1.35893	0.174169	0.497087	InactvsKO
RNMT	1068.04	0.036089	0.0732399	0.492751	0.622189	0.854128	InactvsKO
SMAD7	948.44	0.00563092	0.0947254	0.0594446	0.952598	0.983986	InactvsKO
LAMA1	2177.55	-0.234589	0.0971623	-2.4144	0.0157612	0.159241	InactvsKO
ANKRD12	954.139	0.0609567	0.129551	0.470523	0.637981	0.859685	InactvsKO
POLI	277.842	-0.0932018	0.12829	-0.726493	0.467537	0.763237	InactvsKO
MIB1	2429.49	-1.73138e-05	0.0614721	-0.000281654	0.999775	0.999853	InactvsKO
RBBP8	1171.53	0.111779	0.0693285	1.61231	0.106894	0.40213	InactvsKO
RIOK3	1151.85	0.0435789	0.079671	0.546986	0.584389	0.835045	InactvsKO
CSTF2	597.896	-0.0725589	0.0851585	-0.852046	0.394189	0.713695	InactvsKO
MXRA5	295.07	-0.489604	0.153728	-3.18487	0.00144818	0.0438899	InactvsKO
PSMD10	1000.8	0.208777	0.0875068	2.38584	0.01704	0.166762	InactvsKO
ATG4A	157.488	0.262753	0.142672	1.84166	0.0655249	0.324611	InactvsKO
STS	565.688	-0.00187568	0.0839751	-0.0223361	0.98218	0.994347	InactvsKO
TBL1X	1500.52	-0.0626707	0.0669096	-0.936648	0.34894	0.675422	InactvsKO
PGRMC1	2362.5	0.221926	0.0859663	2.58155	0.00983581	0.124126	InactvsKO
POLA1	1027.28	-0.0114169	0.0788076	-0.144871	0.884813	0.958763	InactvsKO
MID1	2672.84	0.00472044	0.068219	0.0691954	0.944834	0.981614	InactvsKO
NKAP	288.971	0.115208	0.146003	0.789081	0.430064	0.738223	InactvsKO
NXT2	178.214	0.199698	0.150405	1.32773	0.184266	0.511256	InactvsKO
ALG13	410.764	-0.108088	0.125636	-0.860325	0.38961	0.708871	InactvsKO
PRPS2	968.205	0.115203	0.0934788	1.2324	0.2178	0.548988	InactvsKO
MOSPD1	357.605	0.13044	0.132479	0.984605	0.324818	0.655388	InactvsKO
AMMECR1	850.379	-0.00366673	0.0930765	-0.0393948	0.968576	0.988731	InactvsKO
CHRDL1	2728.06	0.025258	0.071507	0.353224	0.72392	0.899846	InactvsKO
WDR13	1050.83	-0.110401	0.104962	-1.05182	0.292882	0.62681	InactvsKO
SUV39H1	598.016	-0.0830006	0.123894	-0.669932	0.502901	0.784594	InactvsKO
SRPX	140.345	-0.176383	0.192328	-0.917093	0.359094	0.684244	InactvsKO
XIAP	1292.04	-0.00531836	0.0714664	-0.0744176	0.940678	0.979959	InactvsKO
STAG2	2683.01	0.00221053	0.0928042	0.0238193	0.980997	0.993797	InactvsKO
ATP11C	813.629	0.0346165	0.10006	0.345956	0.729376	0.902086	InactvsKO
ABCD1	549.954	-0.201846	0.0857292	-2.35446	0.0185496	0.174178	InactvsKO
CCDC22	375.481	-0.0813709	0.12244	-0.664577	0.506321	0.78646	InactvsKO
PLP2	2187.72	0.0867853	0.0702038	1.23619	0.216388	0.54732	InactvsKO
PLS3	6416.54	0.0407564	0.0741273	0.549817	0.582445	0.833963	InactvsKO
NAA10	980.954	0.0545084	0.10621	0.513214	0.607802	0.846053	InactvsKO
ELF4	1789.87	-0.08549	0.0607998	-1.40609	0.159698	0.480319	InactvsKO
SMARCA1	2721.12	0.0319908	0.069648	0.45932	0.646004	0.863296	InactvsKO
RBBP7	2878.38	0.102792	0.078161	1.31513	0.188466	0.517453	InactvsKO
KCND1	568.2	-0.170642	0.0774222	-2.20404	0.0275215	0.213157	InactvsKO
SLC25A14	118.03	-0.00790525	0.161978	-0.0488045	0.961075	0.986779	InactvsKO
FMR1	1437.95	0.0993367	0.101236	0.981238	0.326476	0.657005	InactvsKO
PIM2	345.564	-0.0422466	0.087292	-0.483969	0.628408	0.857117	InactvsKO
SCML2	269.821	0.0420038	0.144624	0.290434	0.771484	0.917994	InactvsKO
SLC35A2	868.324	0.111029	0.0818496	1.3565	0.174939	0.498205	InactvsKO
PQBP1	1012.13	-0.0165279	0.0962899	-0.171647	0.863715	0.950928	InactvsKO
PCSK1N	187.135	-0.0862431	0.220658	-0.390845	0.695912	0.886496	InactvsKO
EMD	812.52	0.153975	0.0879223	1.75126	0.0799016	0.35277	InactvsKO
TAZ	350.361	-0.203784	0.114129	-1.78556	0.0741706	0.342178	InactvsKO
PGK1	4917.58	0.0875987	0.0627176	1.39672	0.162499	0.482335	InactvsKO
MAGT1	2167.46	0.0899312	0.063897	1.40744	0.159296	0.479833	InactvsKO
SMS	3322.57	0.145182	0.0556545	2.60863	0.00909062	0.119954	InactvsKO
UBL4A	613.075	-0.107386	0.0930523	-1.15404	0.248485	0.582849	InactvsKO
CD99L2	1563.87	0.0731138	0.0810603	0.901969	0.367073	0.691036	InactvsKO
EEA1	1845.09	0.0474218	0.128618	0.368703	0.712349	0.894172	InactvsKO
RP2	627.864	0.137592	0.0909158	1.5134	0.130179	0.43957	InactvsKO
JADE3	331.601	-0.00709585	0.105445	-0.0672941	0.946348	0.982239	InactvsKO
CDK16	3026.87	-0.0635282	0.0540191	-1.17603	0.239582	0.573007	InactvsKO
USP11	2685.52	-0.0701916	0.053507	-1.31182	0.189581	0.517867	InactvsKO
HTATSF1	984.421	0.0995426	0.0825615	1.20568	0.227942	0.561108	InactvsKO
TIMP1	1812.39	0.15948	0.0682429	2.33695	0.0194417	0.177605	InactvsKO
KLHL4	308.094	-0.0436504	0.114204	-0.382213	0.702303	0.888552	InactvsKO
FGD1	932.517	-0.137997	0.0935008	-1.47589	0.139974	0.453914	InactvsKO
PIN4	163.686	0.345678	0.141615	2.44097	0.0146479	0.153136	InactvsKO
PORCN	174.85	0.0316847	0.154885	0.204569	0.837909	0.939923	InactvsKO
MAGED2	3826.15	-0.0696866	0.0796058	-0.875396	0.381359	0.703143	InactvsKO
RBM3	4359.93	0.201805	0.0697874	2.89171	0.00383147	0.0751031	InactvsKO
SRPX2	219.266	0.0167402	0.111909	0.149588	0.88109	0.958031	InactvsKO
SYTL4	314.729	-0.00692707	0.096363	-0.0718852	0.942693	0.98081	InactvsKO
CENPI	930.444	-0.0170861	0.0805294	-0.212172	0.831973	0.937614	InactvsKO
PBDC1	370.272	0.146208	0.107282	1.36284	0.172934	0.495112	InactvsKO
GLA	605.07	0.0585697	0.0937389	0.624817	0.532091	0.803365	InactvsKO
ARMCX3	1321.2	0.0666376	0.0814441	0.8182	0.413243	0.724827	InactvsKO
BEX4	708.535	0.362971	0.114239	3.17729	0.00148657	0.0447103	InactvsKO
NALCN	210.617	-0.00369054	0.122254	-0.0301875	0.975918	0.992246	InactvsKO
NDFIP2	1352.09	0.108817	0.0859545	1.26599	0.205518	0.536494	InactvsKO
FNDC3A	2427.81	0.0208397	0.0887801	0.234733	0.814416	0.933663	InactvsKO
CDADC1	111.322	0.291286	0.163141	1.78549	0.074182	0.342178	InactvsKO
CAB39L	133.593	0.16135	0.1452	1.11123	0.26647	0.601011	InactvsKO
KLF5	1008.83	0.123054	0.0648732	1.89683	0.0578498	0.305544	InactvsKO
STK24	2162.95	0.0522228	0.0668081	0.781684	0.4344	0.741819	InactvsKO
DNAJC3	1940.34	0.078603	0.101858	0.771691	0.440298	0.745267	InactvsKO
UGGT2	647.146	0.0649718	0.0931398	0.697573	0.485444	0.773812	InactvsKO
ARHGEF7	1670.99	0.0133989	0.0581316	0.230493	0.817709	0.934412	InactvsKO
PARP4	4028.05	0.0277826	0.0703102	0.395143	0.692737	0.884937	InactvsKO
SUPT20H	1397.6	0.00435944	0.0987993	0.0441242	0.964805	0.987793	InactvsKO
MRPS31	225.672	0.0375126	0.146286	0.256433	0.797616	0.928277	InactvsKO
SLC25A15	247.302	0.141094	0.113634	1.24166	0.214364	0.545344	InactvsKO
KPNA3	1663.87	0.0708598	0.102424	0.691832	0.489043	0.776082	InactvsKO
VWA8	387.532	-0.0849355	0.11137	-0.762643	0.445676	0.748316	InactvsKO
DGKH	850.139	-0.176992	0.120345	-1.47071	0.141369	0.455124	InactvsKO
KATNAL1	1357.24	0.020142	0.0858253	0.234686	0.814453	0.933663	InactvsKO
INTS6	1077.92	0.00111017	0.0840796	0.0132038	0.989465	0.996154	InactvsKO
MEDAG	63.0297	-0.259916	0.206731	-1.25727	0.208657	0.539399	InactvsKO
TSC22D1	1855.9	0.135414	0.0661493	2.04709	0.0406491	0.260374	InactvsKO
CLN5	401.21	-0.0358467	0.117938	-0.303945	0.76117	0.913942	InactvsKO
MSLN	4778.98	-0.189304	0.106456	-1.77824	0.0753644	0.34415	InactvsKO
MGRN1	2220.18	-0.173152	0.0924547	-1.87283	0.0610916	0.312613	InactvsKO
ZNF629	1723.01	-0.172323	0.0647179	-2.66269	0.00775197	0.112124	InactvsKO
TRADD	400.677	-0.197405	0.154566	-1.27715	0.201549	0.530858	InactvsKO
HSF4	214.892	-0.413744	0.242593	-1.70551	0.0880999	0.368841	InactvsKO
MAPK3	1213.24	0.0221943	0.0873141	0.254189	0.79935	0.92902	InactvsKO
PHKB	1496.87	0.0724521	0.0661224	1.09573	0.273198	0.608077	InactvsKO
LYRM1	204.782	0.243769	0.124821	1.95295	0.050826	0.289614	InactvsKO
NUTF2	2204.79	0.264656	0.0666734	3.96945	7.20396e-05	0.00609764	InactvsKO
NUP93	1845.08	0.0747039	0.0683532	1.09291	0.274433	0.609451	InactvsKO
CENPT	1113.69	-0.201604	0.13792	-1.46174	0.143811	0.459389	InactvsKO
NFAT5	2363.56	-0.076141	0.106732	-0.713385	0.475607	0.768383	InactvsKO
LONP2	1866.09	-0.0569895	0.0548516	-1.03898	0.298816	0.63148	InactvsKO
N4BP1	1461.8	-0.121584	0.0641964	-1.89394	0.0582336	0.306017	InactvsKO
ARL2BP	1274.37	0.215621	0.0739507	2.91573	0.00354852	0.0713921	InactvsKO
PLLP	87.8103	-0.409478	0.228925	-1.7887	0.0736633	0.340981	InactvsKO
DHODH	180.077	-0.209954	0.146795	-1.43025	0.152646	0.470762	InactvsKO
CTCF	1792.38	-0.0119898	0.0735165	-0.16309	0.870448	0.953926	InactvsKO
ACD	433.571	-0.0187716	0.104077	-0.180362	0.856868	0.947375	InactvsKO
POLR2C	1156.01	0.144442	0.0629002	2.29637	0.0216548	0.187855	InactvsKO
ZNF821	167.828	-0.103565	0.162963	-0.635511	0.525095	0.799776	InactvsKO
MMP15	271.725	0.0356873	0.161119	0.221496	0.824706	0.935531	InactvsKO
USB1	1738.85	0.0106464	0.074011	0.143848	0.88562	0.959024	InactvsKO
CYB5B	3026.23	0.151205	0.0589783	2.56375	0.0103549	0.127819	InactvsKO
CCDC113	111.429	-0.186371	0.193966	-0.96084	0.336633	0.666293	InactvsKO
NME3	454.703	-0.162391	0.147779	-1.09888	0.271821	0.606382	InactvsKO
NDRG4	173.107	-0.248652	0.151492	-1.64136	0.100723	0.393626	InactvsKO
PSMD7	1477.74	0.181543	0.0729168	2.48972	0.0127842	0.142381	InactvsKO
SETD6	239.46	-0.186404	0.166763	-1.11778	0.26366	0.599399	InactvsKO
SLC38A7	649.546	-0.184363	0.0942738	-1.95561	0.0505113	0.288323	InactvsKO
VAC14	1265.09	-0.156542	0.0799258	-1.95859	0.0501614	0.287749	InactvsKO
HAS3	454.448	-0.262158	0.0996858	-2.62984	0.00854243	0.117212	InactvsKO
TANGO6	788.672	-0.0294547	0.0798222	-0.369003	0.712125	0.894172	InactvsKO
COG4	1691.05	-0.128605	0.0768919	-1.67254	0.0944186	0.381154	InactvsKO
SLC7A6OS	441.321	-0.139749	0.0852317	-1.63963	0.101082	0.393629	InactvsKO
SLC7A6	989.052	0.00962408	0.083152	0.115741	0.907858	0.966474	InactvsKO
PLA2G15	572.155	-0.175154	0.0854871	-2.04889	0.0404724	0.259533	InactvsKO
WDR59	760.695	-0.139564	0.0900044	-1.55064	0.120989	0.425056	InactvsKO
MON1B	1527.36	-0.0902623	0.0833698	-1.08267	0.278954	0.614424	InactvsKO
CMC2	484.139	0.0547254	0.0906208	0.603895	0.545913	0.814232	InactvsKO
AXIN1	953.755	-0.0856168	0.118932	-0.719882	0.471598	0.765329	InactvsKO
HCFC1R1	986.467	-0.00295583	0.121794	-0.0242691	0.980638	0.993797	InactvsKO
NPRL3	944.042	-0.0865143	0.075802	-1.14132	0.253737	0.587756	InactvsKO
MLYCD	326.975	-0.311994	0.133257	-2.34129	0.019217	0.176525	InactvsKO
MPG	844.505	-0.0155652	0.151806	-0.102533	0.918333	0.971977	InactvsKO
HSDL1	801.425	0.00498991	0.0678328	0.0735619	0.941359	0.980188	InactvsKO
TAF1C	1127.97	-0.331843	0.15572	-2.13102	0.0330871	0.235202	InactvsKO
NAGPA	257.558	-0.245393	0.1308	-1.87609	0.0606432	0.311632	InactvsKO
COTL1	5511.57	0.184374	0.0787655	2.3408	0.0192427	0.176525	InactvsKO
USP10	2512.85	0.0311233	0.0507388	0.613402	0.53961	0.809006	InactvsKO
CRISPLD2	1835	-0.163679	0.0594766	-2.75198	0.00592356	0.0978998	InactvsKO
TSC2	2196.07	-0.337371	0.0879702	-3.83506	0.000125533	0.00908924	InactvsKO
ZNF500	319.65	-0.208276	0.13103	-1.58953	0.11194	0.410305	InactvsKO
NME4	2090.7	0.00565658	0.0992001	0.057022	0.954528	0.984908	InactvsKO
ABCC1	4463.27	-0.24044	0.0737321	-3.26099	0.00111025	0.0366853	InactvsKO
NOMO3	1647.91	-0.184907	0.106046	-1.74366	0.0812187	0.355407	InactvsKO
LMF1	166.256	-0.160147	0.167652	-0.955235	0.339459	0.668759	InactvsKO
CIAO3	585.281	-0.302331	0.133965	-2.25679	0.0240211	0.199335	InactvsKO
MTHFSD	285.157	-0.0769612	0.109547	-0.702539	0.482343	0.77115	InactvsKO
CLCN7	2618.62	-0.231866	0.0962299	-2.4095	0.0159746	0.160151	InactvsKO
HAGHL	184.105	-0.27127	0.214022	-1.26749	0.20498	0.536083	InactvsKO
ANTKMT	430.43	-0.310628	0.1942	-1.59952	0.109705	0.407397	InactvsKO
SLC7A5	7468.53	0.0511197	0.0848294	0.602618	0.546763	0.814234	InactvsKO
METRN	241.453	-0.262518	0.186369	-1.40859	0.158956	0.47952	InactvsKO
FBXO31	859.123	-0.169457	0.0933735	-1.81483	0.0695495	0.331521	InactvsKO
STUB1	1735.55	-0.0475185	0.118933	-0.39954	0.689495	0.883013	InactvsKO
NUBP1	461.731	0.0370013	0.101457	0.3647	0.715336	0.895225	InactvsKO
UBE2I	2544.43	0.141249	0.0537468	2.62804	0.00858794	0.117514	InactvsKO
EEF2K	1255.82	-0.0914551	0.0651398	-1.40398	0.160324	0.480665	InactvsKO
CAPN15	1812.59	-0.327059	0.12186	-2.68389	0.00727715	0.109019	InactvsKO
PIEZO1	7513.15	-0.214554	0.0965776	-2.22157	0.0263124	0.208843	InactvsKO
GSPT1	3320.5	0.0284475	0.0588834	0.483117	0.629013	0.857256	InactvsKO
ZNF174	196.284	-0.0333984	0.143814	-0.232233	0.816357	0.93381	InactvsKO
CLUAP1	399.916	0.0207246	0.10352	0.200198	0.841326	0.940904	InactvsKO
UBFD1	2148.18	-0.0117476	0.0555682	-0.211409	0.832568	0.937719	InactvsKO
EARS2	576.866	-0.0392506	0.102217	-0.383992	0.700984	0.888212	InactvsKO
ELOB	1873.99	-0.0850025	0.140148	-0.606521	0.544169	0.812755	InactvsKO
[truncated: 9,852 more rows]
