# Supplementary material for: ADAMTS12 promotes fibrosis by restructuring extracellular matrix to enable activation of injury-responsive fibroblasts
Source: J Clin Invest. 2024 Sep 17;134(18):e170246. doi: 10.1172/JCI170246 (PMC11405035; doi:10.1172/JCI170246)
Supplement: Supplemental table 14 [file jci-134-170246-s073.xls]

## Sheet: Tabelle1
Abbreviation	Name
mt.	mitochondrial
synth. c. elect. trans.	synthesis coupled electron transport
ext. encap. struc. organization	external encapsulating structure organization
anat. struct. form. inv. in morph.	anatomical structure formation involved in morphogenesis
cell. macromol. biosynth proc.	cellular macromolecule biosynthetic process
proc.	process
organo. comp. biosynth. proc.	organonitrogen compound biosynthetic process
