# Supplementary material for: ADAMTS12 promotes fibrosis by restructuring extracellular matrix to enable activation of injury-responsive fibroblasts
Source: J Clin Invest. 2024 Sep 17;134(18):e170246. doi: 10.1172/JCI170246 (PMC11405035; doi:10.1172/JCI170246)
Supplement: Supplemental table 15 [file jci-134-170246-s074.xls]

## Sheet: Supp. table 15 - DEP mass spect
Student's T-test Significant NT_ADAMTS12ko	Student's T-test q-value NT_ADAMTS12ko	Student's T-test Difference NT_ADAMTS12ko	PG.ProteinGroups	PG.Genes	PG.UniProtIds
+	0	3.76001	A0A087WWR8	SULF1	A0A087WWR8
+	0.0224737	-1.72264	A0A087WXC2	LTBP4	A0A087WXC2
+	0.00729412	2.48977	A0A087WYV5;O94813;O94813-2;O94813-3;X6R3P0	SLIT2	A0A087WYV5;O94813;O94813-2;O94813-3;X6R3P0
+	0.015873	-2.26877	A0A0A0MQW6;Q9H324	ADAMTS10	A0A0A0MQW6;Q9H324
+	0.0177163	1.85558	A0A669KA35;B1AMG5;Q92824;Q92824-2	PCSK5	A0A669KA35;B1AMG5;Q92824;Q92824-2
+	0.047087	-0.607235	A0A7I2V2Z6;A0A7I2V3W3;A0A7I2V4B3;A0A7I2V5N8;A0A7I2YQ97;A0AVL1;F8WC54;Q13443;Q13443-2	ADAM9	A0A7I2V2Z6;A0A7I2V3W3;A0A7I2V4B3;A0A7I2V5N8;A0A7I2YQ97;A0AVL1;F8WC54;Q13443;Q13443-2
+	0.0146667	1.92476	A0A7P0T844;A0A7P0T8H4;A0A7P0T8U1;A0A7P0T904;A0A7P0TAQ0;P25774;P25774-2;U3KPS4;U3KQE7	CTSS	A0A7P0T844;A0A7P0T8H4;A0A7P0T8U1;A0A7P0T904;A0A7P0TAQ0;P25774;P25774-2;U3KPS4;U3KQE7
+	0.00795918	-1.37215	A8K0G1;B8A595;P56706	WNT7B	A8K0G1;B8A595;P56706
+	0.0487459	-1.04805	C9J4I9	PXDN	C9J4I9
+	0.0436488	1.20596	C9JC84;C9JEU5;P02679;P02679-2	FGG	C9JC84;C9JEU5;P02679;P02679-2
+	0.0077619	-1.37765	D3YTG3;H7C556;Q7Z7G0	ABI3BP	D3YTG3;H7C556;Q7Z7G0
+	0.013494	-1.08743	D6RA82;P12429	ANXA3	D6RA82;P12429
+	0.0413454	0.810211	D6RH31;Q6UXI9;Q6UXI9-3;Q6UXI9-4;Q6UXI9-5;Q6UXI9-6	NPNT	D6RH31;Q6UXI9;Q6UXI9-3;Q6UXI9-4;Q6UXI9-5;Q6UXI9-6
+	0.00413333	2.21135	E5RK99;Q96CG8;Q96CG8-3	CTHRC1	E5RK99;Q96CG8;Q96CG8-3
+	0.0200364	-0.804771	E7ESK6;E9PBI9;P34741	SDC2	E7ESK6;E9PBI9;P34741
+	0.0341744	-0.737865	E7ET40	PLAU	E7ET40
+	0.0141023	-1.3135	E9PLM6;E9PPJ5;P21741	MDK	E9PLM6;E9PPJ5;P21741
+	0.0219145	-1.60567	H0YBU5	MATN2	H0YBU5
+	0	-1.90503	H3BTH8;Q96S86	HAPLN3	H3BTH8;Q96S86
+	0.00740909	-1.18015	H3BUV8;Q08397	LOXL1	H3BUV8;Q08397
+	0.00568421	-1.72295	J3QSU6	TNC	J3QSU6
+	0.0422887	0.642943	K7EQL5;Q8IXL6;Q96MK3	FAM20A;FAM20C;FAM20A	K7EQL5;Q8IXL6;Q96MK3
+	0.00635294	-1.42345	O00214;O00214-2	LGALS8	O00214;O00214-2
+	0.00549153	-1.63557	O00339	MATN2	O00339
+	0.0404788	-0.501025	O00468-6	AGRN	O00468-6
+	0.00462857	1.6278	O14625	CXCL11	O14625
+	0.006	-0.995123	O14672	ADAM10	O14672
+	0.0133803	-1.19548	O15041;O15041-2	SEMA3E	O15041;O15041-2
+	0.0229081	-0.893156	O75095	MEGF6	O75095
+	0.0294311	-1.14119	O75095-2	MEGF6	O75095-2
+	0.0147636	1.37256	O75462	CRLF1	O75462
+	0.0147931	-1.49835	O75487;O75487-2	GPC4	O75487;O75487-2
+	0.0221671	1.00457	O95025	SEMA3D	O95025
+	0.0322611	1.79875	O95450	ADAMTS2	O95450
+	0.014129	-1.75978	O95633;O95633-2	FSTL3	O95633;O95633-2
+	0.0222521	-0.847186	P01127;P01127-2	PDGFB	P01127;P01127-2
+	0.0272963	-0.819827	P02452	COL1A1	P02452
+	0.0279542	0.557888	P04083	ANXA1	P04083
+	0.0199626	-0.982756	P05121	SERPINE1	P05121
+	0.0493134	-1.49873	P06702	S100A9	P06702
+	0.00724444	1.4719	P07093	SERPINE2	P07093
+	0.0143607	1.77207	P07093-2;P07093-3	SERPINE2	P07093-2;P07093-3
+	0.0045	-2.14723	P08476	INHBA	P08476
+	0	4.55928	P08493;P08493-2	MGP	P08493;P08493-2
+	0.015748	-1.15149	P12034	FGF5	P12034
+	0.0497312	-0.601264	P13497	BMP1	P13497
+	0.0342996	3.76867	P13501	CCL5	P13501
+	0.0220401	-0.755407	P13611	VCAN	P13611
+	0.0202822	-0.862499	P17931	LGALS3	P17931
+	0.0246034	-2.64791	P18827	SDC1	P18827
+	0.022533	1.31256	P20774	OGN	P20774
+	0.0331083	-0.517007	P20908;P20908-2	COL5A1	P20908;P20908-2
+	0.0142054	2.21636	P21810	BGN	P21810
+	0.0135758	-1.39117	P24593	IGFBP5	P24593
+	0.0048	-1.56668	P24821	TNC	P24821
+	0.0222186	-0.579843	P35052	GPC1	P35052
+	0.0277007	-0.775611	P35556	FBN2	P35556
+	0.0340247	-0.579846	P39060;P39060-1;P39060-2	COL18A1	P39060;P39060-1;P39060-2
+	0.0186928	-0.920744	P41221;P41221-2	WNT5A	P41221;P41221-2
+	0.00437838	-1.30276	P41273	TNFSF9	P41273
+	0.0132727	4.24726	P43026	GDF5	P43026
+	0.00611321	4.73834	P58397;P58397-3	ADAMTS12	P58397;P58397-3
+	0.004	-2.22291	P61812;P61812-2	TGFB2	P61812;P61812-2
+	0.0222099	-0.53784	P78536	ADAM17	P78536
+	0.0141509	-0.79595	P98160	HSPG2	P98160
+	0.00654545	-1.41157	Q02388;Q02388-2	COL7A1	Q02388;Q02388-2
+	0.0180972	-0.948938	Q13214;Q13214-2	SEMA3B	Q13214;Q13214-2
+	0	-2.73379	Q14393;Q14393-1;Q14393-3	GAS6	Q14393;Q14393-1;Q14393-3
+	0.022153	0.903085	Q14563	SEMA3A	Q14563
+	0.0143	2.42789	Q15063-3	POSTN	Q15063-3
+	0.0153871	-2.31211	Q15389;Q15389-2	ANGPT1	Q15389;Q15389-2
+	0.0139646	-1.01985	Q15582	TGFBI	Q15582
+	0	3.11711	Q4ZHG4	FNDC1	Q4ZHG4
+	0.0141346	-1.14892	Q6KF10	GDF6	Q6KF10
+	0.0232794	0.628346	Q8IUX7	AEBP1	Q8IUX7
+	0	4.3514	Q8IWU6	SULF1	Q8IWU6
+	0.0138387	-1.19853	Q8N2S1	LTBP4	Q8N2S1
+	0.0368429	-0.78932	Q8TAT2	FGFBP3	Q8TAT2
+	0.0146512	-0.974906	Q92626	PXDN	Q92626
+	0.0343136	-0.642843	Q92743	HTRA1	Q92743
+	0.012466	1.00912	Q96QV1	HHIP	Q96QV1
+	0	-4.25674	Q96RW7;Q96RW7-2	HMCN1	Q96RW7;Q96RW7-2
+	0.0155755	-1.03692	Q99584	S100A13	Q99584
+	0.044246	0.608587	Q99988	GDF15	Q99988
+	0.0116768	-1.48782	Q9H0B8	CRISPLD2	Q9H0B8
+	0.0054	1.32844	Q9HB63;Q9HB63-2;Q9HB63-3	NTN4	Q9HB63;Q9HB63-2;Q9HB63-3
+	0.015037	-1.22419	Q9NRA1;Q9NRA1-4	PDGFC	Q9NRA1;Q9NRA1-4
+	0.0372144	0.935957	Q9UBD9;Q9UBD9-2	CLCF1	Q9UBD9;Q9UBD9-2
+	0.0140656	-1.29038	Q9UNA0	ADAMTS5	Q9UNA0
