# Supplementary material for: ADAMTS12 promotes fibrosis by restructuring extracellular matrix to enable activation of injury-responsive fibroblasts
Source: J Clin Invest. 2024 Sep 17;134(18):e170246. doi: 10.1172/JCI170246 (PMC11405035; doi:10.1172/JCI170246)
Supplement: Supplemental table 16 [file jci-134-170246-s075.xls]

## Sheet: Primers
Mouse
Gene	Sequence
Gapdh	Fw 5’-AAGTGGTGATGGGCTTCCC-3’
	Rv 5’-GGCAAATTCAACGGCACAGT-3’
Adamts12	Fw 5’-GTGTGGAACAGGTATCCG-3’
	Rv 5’-CAGAGCTCGACTGTTGGG-3’
Col1a1	Fw 5‘-TGACTGGAAGAGCGGAGAGT-3‘
	Rv 5‘-GTTCGGGCTGATGTA-3‘
Fn1	Fw 5‘-ATCTGGACCCCTCCT-3‘
	Rv 5’-GCCCAGTGATTTCAG-3‘
Tnfa	Fw 5‘-CCTGCTGCACTTGGAGTGA-3‘
	Rv 5’-CTCAGCTTGAGGGTTTGCTAC-3‘
Tgfb	Fw 5’-CTGATACGCCTGAGTGGCTG-3’
	Fw 5’CCCTGTATTCCGTCTCCTTGG-3’
Human
Gene	Sequence
GAPDH	Fw 5’-GAAGGTGAAGGTCGGAGTCA-3’
	Rv 5’-TGGACTCCACGACGTACTCA-3’
ADAMTS12	Fw 5’-GTGTGGAACAGGTATCCG-3’
	Rv 5’-CAGAGCTCGACTGTTGGG-3’
COL1A1	Fw 5’-CCCAGCCACAAAGAGTCTACA-3’
	Rv 5’-ATTGGTGGGATGTCTTCGTCT-3’
Cas9	Fw 5’-CATCGAGCAGATCAGCGAGT-3’
	Rv 5’-CGATCCGTGTCTCGTACAGG-3’
HMCN1	Fw 5’-CGTTGTGGAAGTGGCTTTCG-3’
	Rv 5’-ATACACTTGAAGCTGCCGGG-3’
ATF3	Fw 5’-CACAGCTCTCTTCTCTCGCC-3’
	Rv 5’-GGATGGCAAACCTCAGCTCT-3’
FOS	Fw 5’-GGGGCAAGGTGGAACAGTTA-3’
	Rv 5’-TCCTTCAGCAGGTTGGCAAT-3’
DHRS7	Fw 5’-GGCGACCTGACGCTACTATG-3’
	Rv 5’-TGACCAGAATGTCGATTCTACCA-3’
Bacterial
Gene	Sequence
Cas9	Fw 5’-CATCGAGCAGATCAGCGAGT-3’
	Rv 5’-CGATCCGTGTCTCGTACAGG-3’

## Sheet: Antibodies
Primary Antibodies	Species	Company	Product No	Dilution
ACTA2/aSma	Mouse mAb	R&D Systems	MAB1420	1:2000
beta Tubulin	Mouse mAb	Sigma-Aldrich	T8328	1:1000
COMP	Rabbit	Proteintech	28369-1-AP	1:800
CTGF	Rabbit	Novus Biologicals	NBP2-16025	1:1000
GAPDH	Mouse mAbl	Novus Biologicals	NB300	1:1000
HMCN1	Rabbit IgG	Sigma	HPA051677	1:2000
Stat1	Rabbit	Cell Signaling	9172	1:1000
Stat2	Rabbit mAb	Cell Signaling	72604	1:1000
Stat3	Rabbit mAB	Cell Signaling	4904	1:1000
