# Supplementary material for: ADAMTS12 promotes fibrosis by restructuring extracellular matrix to enable activation of injury-responsive fibroblasts
Source: J Clin Invest. 2024 Sep 17;134(18):e170246. doi: 10.1172/JCI170246 (PMC11405035; doi:10.1172/JCI170246)
Supplement: Supplemental table 2 [file jci-134-170246-s076.xls]

## Sheet: Sheet1
Abbreviation	Name
ATL	thin ascending limb of loop of Henle
CNT	connecting tubule
CTAL	thick ascending limb of loop of Henle in cortex
DCT	distal convoluted tubule
DTL	descending limb of loop of Henle
EC	endothelial cells
Fib	fibroblasts
ICA	type A intercalated cells of collecting duct
ICB	type B intercalated cells of collecting duct
MD	macula densa
Mø	macrophages
MTAL	thick ascending limb of loop of Henle in medulla
NewPT	new proximal tubule
PC1	principle cells of collecting duct in cortex
PC2	principle cells of collecting duct in medulla
PEC	parietal epithelial cells
Per	pericytes
Pod	podocytes
PTS1	S1 segment of proximal tubule
PTS2	S2 segment of proximal tubule
PTS3	S3 segment of proximal tubule
Uro	urothelium
