# Supplementary material for: ADAMTS12 promotes fibrosis by restructuring extracellular matrix to enable activation of injury-responsive fibroblasts
Source: J Clin Invest. 2024 Sep 17;134(18):e170246. doi: 10.1172/JCI170246 (PMC11405035; doi:10.1172/JCI170246)
Supplement: Supplemental table 3 [file jci-134-170246-s077.xls]

## Sheet: Tabelle1
Abbreviation	Name
PT	Proximal tubule
Injured PT	Injured proximal tubule
Venular Endo	Venular endothelium
VSMC	Vascular smooth muscle cells
Glom Cap	Glomerular Capillaries
IC	Intercalated cells
PC	Principal cells
TAL	Thick ascending loop of Henle
