# Supplementary material for: ADAMTS12 promotes fibrosis by restructuring extracellular matrix to enable activation of injury-responsive fibroblasts
Source: J Clin Invest. 2024 Sep 17;134(18):e170246. doi: 10.1172/JCI170246 (PMC11405035; doi:10.1172/JCI170246)
Supplement: Supplemental table 4 [file jci-134-170246-s078.xls]

## Sheet: Sheet1
abr	name
MyoF	Myofibroblast
Fib	Fibroblast
VSMC	Vascular Smooth Muscle Cells
Peri	Pericytes
Mesangial	Mesangial Cells
Mono	Monocytes
Dendritic	Dendritic Cells
Inj Mono	Injured Monocytes
PT	Proximal Tubule
IC	Intercalated Cells
CDPC	Collecting Duct Principal Cells
IPT	Injured Proximal Tubule Cells
TAL	Thick Ascending Limb
Ven Endo	Venular Endothelial Cells
Art	Arterioles
VR	Vasa Recta
Glom Cap	Glomerular Capillaries
