# Supplementary material for: ADAMTS12 promotes fibrosis by restructuring extracellular matrix to enable activation of injury-responsive fibroblasts
Source: J Clin Invest. 2024 Sep 17;134(18):e170246. doi: 10.1172/JCI170246 (PMC11405035; doi:10.1172/JCI170246)
Supplement: Supplemental table 5 [file jci-134-170246-s079.xls]

## Sheet: Sheet1
Abbreviation	Cell type
aFIB	Adaptive Fibroblast
aPT	Adaptive Proximal Tubule Epithelial Cell
aTAL1	Adaptive Thick Ascending Limb Cell Cluster 1
aTAL2	Adaptive Thick Ascending Limb Cell Cluster 2
ATL/TAL	Ascending Loop of Henle/ Thick Ascending Limp
B	B Cell
C-TAL	Cortical Thick Ascending Limb Cell
cDC	Classical Dendritic Cell
CNT	Connecting Tubule Cell
CNT-IC-A	Connecting Tubule Intercalated Cell Type A
CNT-PC	Connecting Tubule Principal Cell
cycEC	Cycling Endothelial Cell
cycEPI	Cycling Epithelial Cell
cycMNP	Cycling Mononuclear Phagocyte
cycT	Cycling T Cell
dC-TAL	Degenerative Cortical Thick Ascending Limb Cell
dCNT	Degenerative Connecting Tubule Cell
dCNT-PC	Degenerative Connecting Tubule Principal Cell
DCT	Distal Convoluted Tubule
DCT1	Distal Convoluted Tubule Cell Type 1
dDCT	Degenerative Distal Convoluted Tubule Cell
dEC-PTC	Degenerative Peritubular Capillary Endothelial Cell
dIC-A	Degenerative Intercalated Cell Type A
dPC	Degenerative Principal Cell
dPT	Degenerative Proximal Tubule Epithelial Cell
dPT/DTL	Degenerative Proximal Tubule Epithelial Cell / Descending Thin Limb Cell
DTL	Descending Thin Limb
DTL1	Descending Thin Limb Cell Type 1
dVSMC	Degenerative Vascular Smooth Muscle Cell
EC	Endothelial cell
EC-AEA	Afferent / Efferent Arteriole Endothelial Cell
EC-GC	Glomerular Capillary Endothelial Cell
EC-LYM	Lymphatic Endothelial Cell
EC-PTC	Peritubular Capillary Endothelial Cell
FIB	Fibroblast
IC	Intercalated cell
IC-A	Intercalated Cell Type A
IC-B	Intercalated Cell Type B
Immune	Immune cells
M-TAL	Medullary Thick Ascending Limb Cell
MAC-M2	M2-Macrophage
MAST	Mast Cell
MC	Mesangial Cell
MDC	Monocyte-derived Cell
MON	Monocyte
MyoF	Myofibroblast
ncMON	Non-classical Monocyte
NK1	Natural Killer Cell Type 1
NK2	Natural Killer Cell Type 2
NKT	Natural Killer T Cell
PC	Principal cell
pDC	Plasmacytoid Dendritic Cell
PEC	Parietal Epithelial Cell
PL	Plasma Cell
POD	Podocyte
PT	Proximal Tubule
PT-S1/S2	Proximal Tubule Epithelial Cell Segment 1 / Segment 2
PT-S3	Proximal Tubule Epithelial Cell Segment 3
REN	Renin-positive Juxtaglomerular Granular Cell
T	T Cell
T-CYT	Cytotoxic T Cell
T-REG	Regulatory T Cell
TAL	Thick Ascending Limp
tPC-IC	Principal-Intercalated Cell
VSMC/P	Vascular Smooth Muscle Cell / Pericyte
