# Supplementary material for: ADAMTS12 promotes fibrosis by restructuring extracellular matrix to enable activation of injury-responsive fibroblasts
Source: J Clin Invest. 2024 Sep 17;134(18):e170246. doi: 10.1172/JCI170246 (PMC11405035; doi:10.1172/JCI170246)
Supplement: Supplemental table 6 [file jci-134-170246-s080.xls]

## Sheet: Sheet1
tf	gene	correlation	t_stat	p_value	fdr
HNF1B	ESRRG	0.953789	31.4234	5.6352e-53	6.24725e-51
HNF1A	ESRRG	0.947487	29.3302	2.5439e-50	1.73178e-48
GRHL2	ESRRG	0.949051	29.8141	6.00576e-51	4.57879e-49
GRHL1	ESRRG	0.924563	24.0209	7.45719e-43	1.52455e-41
ESRRA	ESRRG	0.914921	22.4393	2.13658e-40	3.11677e-39
ESRRB	ESRRG	0.90041	20.4891	3.35615e-37	3.27368e-36
POU6F1	ESRRG	0.926287	24.3347	2.50453e-43	5.4817e-42
POU3F4	ESRRG	0.954622	31.7317	2.35634e-53	2.83532e-51
BARX2	ESRRG	0.95091	30.4186	1.01564e-51	8.87123e-50
HOXB3	ESRRG	0.930339	25.1156	1.73115e-44	4.53715e-43
POU3F3	ESRRG	0.94116	27.5684	5.75188e-48	2.57813e-46
HOXB4	ESRRG	0.928158	24.6873	7.44001e-44	1.76337e-42
POU5F1B	ESRRG	0.954516	31.6917	2.63725e-53	3.13174e-51
POU5F1	ESRRG	0.933293	25.7274	2.22672e-45	6.63077e-44
POU6F2	ESRRG	0.905278	21.0955	3.24777e-38	3.57908e-37
ZNF135	ESRRG	0.928104	24.6771	7.70439e-44	1.82331e-42
TBX20	ESRRG	0.90784	21.4329	9.02373e-39	1.06732e-37
LHX6	ESRRG	0.896562	20.0387	1.95574e-36	1.74613e-35
TFCP2	ESRRG	0.908066	21.4633	8.04644e-39	9.58161e-38
MITF	ESRRG	0.904532	20.9998	4.68231e-38	5.06793e-37
PAX3	ESRRG	0.929229	24.8953	3.65673e-44	9.11397e-43
MEF2C	ESRRG	0.902267	20.7153	1.39725e-37	1.42701e-36
UNCX	ESRRG	0.867308	17.2487	1.88194e-31	9.72883e-31
FOXP3	ESRRG	0.87526	17.915	1.11194e-32	6.51449e-32
HESX1	ESRRG	0.938036	26.7967	6.73016e-47	2.53092e-45
EMX2	ESRRG	0.888368	19.1544	6.68895e-35	4.99765e-34
MEOX1	ESRRG	0.904763	21.0293	4.18187e-38	4.55054e-37
ELF5	ESRRG	0.940453	27.3884	1.0159e-47	4.38385e-46
FOXP1	ESRRG	0.866513	17.1851	2.47231e-31	1.26218e-30
NR6A1	ESRRG	0.871107	17.5599	4.98658e-32	2.73214e-31
ZNF460	ESRRG	0.923087	23.7606	1.85811e-42	3.58139e-41
TFAP2A	ESRRG	0.90535	21.1048	3.13483e-38	3.46108e-37
NR1H4	ESRRG	0.879962	18.3377	1.90269e-33	1.21142e-32
ISX	ESRRG	0.874444	17.8439	1.49935e-32	8.65839e-32
ZNF140	ESRRG	0.865184	17.0801	3.8846e-31	1.94418e-30
FOXC1	ESRRG	0.914899	22.4361	2.16201e-40	3.15042e-39
SREBF1	ESRRG	0.851107	16.0488	3.53682e-29	1.46262e-28
PPARG	ESRRG	0.875522	17.9379	1.00977e-32	5.94279e-32
RAX2	ESRRG	0.870289	17.4918	6.6615e-32	3.60551e-31
GBX1	ESRRG	0.905237	21.0903	3.313e-38	3.64732e-37
FOXP2	ESRRG	0.885815	18.8974	1.90092e-34	1.35216e-33
KLF6	ESRRG	0.936567	26.4533	2.04645e-46	7.17758e-45
SP2	ESRRG	0.917476	22.8325	5.10477e-41	8.09924e-40
NFATC2	ESRRG	0.85242	16.1392	2.36913e-29	9.95921e-29
NR4A1	ESRRG	0.909373	21.6411	4.11993e-39	5.09791e-38
TFAP2B	ESRRG	0.89475	19.8348	4.37814e-36	3.75048e-35
KLF11	ESRRG	0.946697	29.0937	5.18745e-50	3.33197e-48
HOXD3	ESRRG	0.816576	14.0041	4.01693e-25	1.15953e-24
GATA1	ESRRG	0.873454	17.7586	2.14921e-32	1.22118e-31
CDX2	ESRRG	0.81893	14.1263	2.26625e-25	6.67744e-25
EMX1	ESRRG	0.702235	9.76447	3.92796e-16	6.29926e-16
BSX	ESRRG	0.846622	15.7482	1.35144e-28	5.29555e-28
HOXB5	ESRRG	0.759006	11.5404	5.73158e-20	1.13775e-19
NR1I2	ESRRG	0.819052	14.1327	2.19989e-25	6.48869e-25
ELF3	ESRRG	0.87593	17.9739	8.68295e-33	5.14647e-32
ZNF274	ESRRG	0.684694	9.29999	4.00275e-15	6.11456e-15
NR3C2	ESRRG	0.800803	13.2362	1.52049e-23	3.87105e-23
HSF4	ESRRG	0.778239	12.2684	1.61886e-21	3.55689e-21
ZNF143	ESRRG	0.76211	11.6527	3.29755e-20	6.64715e-20
HES2	ESRRG	0.83817	15.2133	1.50961e-27	5.38049e-27
DBP	ESRRG	0.639107	8.2261	8.33424e-13	1.1523e-12
TP63	ESRRG	0.64543	8.3651	4.19353e-13	5.86675e-13
NFYC	ESRRG	0.927376	24.5384	1.24024e-43	2.84379e-42
HOXB7	ESRRG	0.889481	19.269	4.20895e-35	3.21954e-34
MLXIPL	ESRRG	0.917841	22.89	4.1459e-41	6.66123e-40
SP4	ESRRG	0.900497	20.4996	3.22191e-37	3.15243e-36
KLF5	ESRRG	0.941521	27.6612	4.29447e-48	1.97586e-46
RORC	ESRRG	0.868539	17.3481	1.22945e-31	6.47854e-31
ZNF684	ESRRG	0.845943	15.7038	1.64899e-28	6.41473e-28
RELB	ESRRG	0.804526	13.41	6.6444e-24	1.73853e-23
LHX1	ESRRG	0.865541	17.1082	3.44189e-31	1.73122e-30
ZNF528	ESRRG	0.897659	20.1646	1.19174e-36	1.09092e-35
HNF4G	ESRRG	0.896431	20.0238	2.07384e-36	1.84585e-35
HNF4A	ESRRG	0.88655	18.9706	1.41075e-34	1.018e-33
ZNF382	ESRRG	0.808883	13.6189	2.46534e-24	6.67151e-24
HLF	ESRRG	0.872728	17.6965	2.79389e-32	1.56938e-31
HOXB8	ESRRG	0.899064	20.3288	6.26741e-37	5.92674e-36
MZF1	ESRRG	0.81144	13.7446	1.36116e-24	3.76184e-24
GATA3	ESRRG	0.496628	5.66425	1.47892e-07	1.71113e-07
HOXD8	ESRRG	0.919405	23.141	1.67978e-41	2.85173e-40
HOXB6	ESRRG	0.952048	30.8052	3.3082e-52	3.1797e-50
KLF15	ESRRG	0.917087	22.7714	6.36827e-41	9.98463e-40
THRB	ESRRG	0.898524	20.2653	8.03128e-37	7.50879e-36
EBF3	ESRRG	0.843598	15.5523	3.25725e-28	1.23304e-27
JUN	ESRRG	0.660889	8.71767	7.29627e-14	1.05403e-13
ARNT2	ESRRG	0.933546	25.7816	1.85977e-45	5.59186e-44
HOXB9	ESRRG	0.573678	6.93353	4.40681e-10	5.51683e-10
SPI1	ESRRG	0.882373	18.5634	7.47864e-34	4.97511e-33
EHF	ESRRG	0.901255	20.5913	2.25733e-37	2.24714e-36
NRF1	ESRRG	0.528395	6.16119	1.60164e-08	1.90681e-08
NFKB1	ESRRG	0.898621	20.2767	7.6817e-37	7.19494e-36
GLIS3	ESRRG	0.843544	15.5488	3.30872e-28	1.25171e-27
TWIST1	ESRRG	-0.464972	-5.19921	1.09479e-06	1.2371e-06
JUNB	ESRRG	-0.884006	-18.7202	3.92511e-34	2.69675e-33
BACH1	ESRRG	-0.828087	-14.623	2.25512e-26	7.24129e-26
HNF1B	PKHD1	0.947952	29.472	1.6633e-50	1.16836e-48
HNF1A	PKHD1	0.940846	27.488	7.41255e-48	3.26516e-46
GRHL2	PKHD1	0.943934	28.3051	5.77233e-49	3.0753e-47
GRHL1	PKHD1	0.916976	22.7541	6.78186e-41	1.05938e-39
ESRRA	PKHD1	0.900699	20.5238	2.93232e-37	2.88243e-36
ESRRB	PKHD1	0.887996	19.1165	7.79933e-35	5.7823e-34
POU6F1	PKHD1	0.913123	22.1726	5.69694e-40	7.86538e-39
POU3F4	PKHD1	0.946183	28.9424	8.20241e-50	5.0748e-48
BARX2	PKHD1	0.942351	27.8783	2.17435e-48	1.05616e-46
HOXB3	PKHD1	0.921915	23.5588	3.78893e-42	7.01146e-41
POU3F3	PKHD1	0.933239	25.7159	2.31298e-45	6.86745e-44
HOXB4	PKHD1	0.918175	22.943	3.42362e-41	5.5774e-40
POU5F1B	PKHD1	0.949359	29.9122	4.49245e-51	3.50727e-49
POU5F1	PKHD1	0.92869	24.7901	5.23361e-44	1.27326e-42
POU6F2	PKHD1	0.884606	18.7785	3.09053e-34	2.14753e-33
ZNF135	PKHD1	0.922656	23.6858	2.41871e-42	4.59281e-41
TBX20	PKHD1	0.896216	19.9993	2.28413e-36	2.02245e-35
LHX6	PKHD1	0.883647	18.6854	4.52707e-34	3.08838e-33
TFCP2	PKHD1	0.901722	20.6483	1.80988e-37	1.82216e-36
MITF	PKHD1	0.899591	20.3912	4.91291e-37	4.70657e-36
PAX3	PKHD1	0.918414	22.9812	2.98345e-41	4.90061e-40
MEF2C	PKHD1	0.891129	19.4418	2.10015e-35	1.66199e-34
UNCX	PKHD1	0.847363	15.797	1.08617e-28	4.29341e-28
FOXP3	PKHD1	0.860243	16.7018	2.00136e-30	9.33841e-30
HESX1	PKHD1	0.92872	24.7959	5.13114e-44	1.24989e-42
EMX2	PKHD1	0.873442	17.7575	2.15883e-32	1.22642e-31
MEOX1	PKHD1	0.896489	20.0304	2.02041e-36	1.8007e-35
ELF5	PKHD1	0.931126	25.2748	1.01159e-44	2.73172e-43
FOXP1	PKHD1	0.854892	16.3125	1.10204e-29	4.78503e-29
NR6A1	PKHD1	0.860126	16.693	2.07884e-30	9.68462e-30
ZNF460	PKHD1	0.915338	22.5024	1.69619e-40	2.50941e-39
TFAP2A	PKHD1	0.897663	20.1651	1.18979e-36	1.0893e-35
NR1H4	PKHD1	0.860716	16.7372	1.71508e-30	8.05553e-30
ISX	PKHD1	0.854209	16.2642	1.36327e-29	5.86559e-29
ZNF140	PKHD1	0.853919	16.2438	1.49207e-29	6.39449e-29
FOXC1	PKHD1	0.911518	21.9412	1.34304e-39	1.76536e-38
SREBF1	PKHD1	0.83025	14.7456	1.28171e-26	4.20295e-26
PPARG	PKHD1	0.857078	16.4691	5.53525e-30	2.47321e-29
RAX2	PKHD1	0.852305	16.1313	2.45371e-29	1.02987e-28
GBX1	PKHD1	0.894054	19.7578	5.94357e-36	5.01597e-35
FOXP2	PKHD1	0.878092	18.1668	3.87383e-33	2.38477e-32
KLF6	PKHD1	0.932553	25.5706	3.75291e-45	1.07989e-43
SP2	PKHD1	0.905136	21.0772	3.48312e-38	3.82614e-37
NFATC2	PKHD1	0.84181	15.4388	5.43317e-28	2.01562e-27
NR4A1	PKHD1	0.89669	20.0533	1.84639e-36	1.65332e-35
TFAP2B	PKHD1	0.897125	20.1031	1.51801e-36	1.37251e-35
KLF11	PKHD1	0.935641	26.2424	4.07276e-46	1.35857e-44
HOXD3	PKHD1	0.802855	13.3314	9.65557e-24	2.49583e-23
GATA1	PKHD1	0.864411	17.0196	5.04151e-31	2.49562e-30
CDX2	PKHD1	0.802275	13.3044	1.09849e-23	2.82752e-23
EMX1	PKHD1	0.686061	9.33504	3.35981e-15	5.15019e-15
BSX	PKHD1	0.833893	14.957	4.85858e-27	1.65298e-26
HOXB5	PKHD1	0.740436	10.9056	1.32577e-18	2.42513e-18
NR1I2	PKHD1	0.817865	14.0707	2.93938e-25	8.57948e-25
ELF3	PKHD1	0.881568	18.4873	1.02377e-33	6.71092e-33
ZNF274	PKHD1	0.672692	9.00001	1.78877e-14	2.65451e-14
NR3C2	PKHD1	0.783139	12.4672	6.16097e-22	1.39417e-21
HSF4	PKHD1	0.759294	11.5507	5.44682e-20	1.08269e-19
ZNF143	PKHD1	0.743696	11.0127	7.78862e-19	1.44359e-18
HES2	PKHD1	0.842537	15.4847	4.4163e-28	1.65154e-27
DBP	PKHD1	0.631188	8.05597	1.9269e-12	2.62616e-12
TP63	PKHD1	0.638506	8.21302	8.88962e-13	1.22772e-12
NFYC	PKHD1	0.913189	22.1824	5.49579e-40	7.60257e-39
HOXB7	PKHD1	0.882813	18.6054	6.29136e-34	4.22025e-33
MLXIPL	PKHD1	0.914836	22.4265	2.239e-40	3.25513e-39
SP4	PKHD1	0.885459	18.8622	2.1947e-34	1.55005e-33
KLF5	PKHD1	0.933507	25.7733	1.91188e-45	5.74177e-44
RORC	PKHD1	0.85328	16.199	1.81823e-29	7.723e-29
ZNF684	PKHD1	0.825079	14.4559	4.88405e-26	1.52293e-25
RELB	PKHD1	0.816537	14.0021	4.05447e-25	1.17e-24
LHX1	PKHD1	0.877226	18.0889	5.36251e-33	3.25041e-32
ZNF528	PKHD1	0.891548	19.4863	1.75653e-35	1.40263e-34
HNF4G	PKHD1	0.894598	19.818	4.68127e-36	3.99638e-35
HNF4A	PKHD1	0.88273	18.5975	6.50036e-34	4.35251e-33
ZNF382	PKHD1	0.804384	13.4033	6.8598e-24	1.79304e-23
HLF	PKHD1	0.868335	17.3316	1.31971e-31	6.9314e-31
HOXB8	PKHD1	0.891274	19.4572	1.97432e-35	1.56658e-34
MZF1	PKHD1	0.80987	13.6672	1.96241e-24	5.35278e-24
GATA3	PKHD1	0.487866	5.53274	2.62654e-07	3.01781e-07
HOXD8	PKHD1	0.90895	21.5831	5.12283e-39	6.26129e-38
HOXB6	PKHD1	0.94129	27.6015	5.18114e-48	2.34009e-46
KLF15	PKHD1	0.902686	20.7672	1.14364e-37	1.1794e-36
THRB	PKHD1	0.884922	18.8094	2.72369e-34	1.9041e-33
EBF3	PKHD1	0.837706	15.185	1.71644e-27	6.08398e-27
JUN	PKHD1	0.644116	8.33598	4.84322e-13	6.75826e-13
ARNT2	PKHD1	0.947655	29.3812	2.18277e-50	1.50604e-48
HOXB9	PKHD1	0.594127	7.312	7.21822e-11	9.28524e-11
SPI1	PKHD1	0.868243	17.3241	1.36246e-31	7.14721e-31
EHF	PKHD1	0.900348	20.4816	3.45554e-37	3.36713e-36
NRF1	PKHD1	0.506308	5.81223	7.69336e-08	8.97551e-08
NFKB1	PKHD1	0.899003	20.3216	6.44589e-37	6.08802e-36
GLIS3	PKHD1	0.855209	16.3349	9.98149e-30	4.35168e-29
TWIST1	PKHD1	-0.485009	-5.49033	3.15679e-07	3.61897e-07
JUNB	PKHD1	-0.872243	-17.6554	3.32493e-32	1.85348e-31
BACH1	PKHD1	-0.816119	-13.9806	4.48394e-25	1.2895e-24
HNF1B	ERBB4	0.960005	33.9433	5.51504e-56	1.14663e-53
HNF1A	ERBB4	0.95668	32.5292	2.54946e-54	3.73366e-52
GRHL2	ERBB4	0.969223	38.9739	1.82903e-61	1.27805e-58
GRHL1	ERBB4	0.958681	33.3602	2.63563e-55	4.7616e-53
ESRRA	ERBB4	0.929178	24.8853	3.78304e-44	9.3974e-43
ESRRB	ERBB4	0.926929	24.4542	1.65721e-43	3.72718e-42
POU6F1	ERBB4	0.953654	31.3741	6.48201e-53	7.09302e-51
POU3F4	ERBB4	0.952267	30.8812	2.65718e-52	2.59828e-50
BARX2	ERBB4	0.961638	34.7027	7.43787e-57	1.8442e-54
HOXB3	ERBB4	0.947369	29.2946	2.83087e-50	1.90768e-48
POU3F3	ERBB4	0.950607	30.3177	1.36354e-51	1.16178e-49
HOXB4	ERBB4	0.930687	25.1856	1.36648e-44	3.62825e-43
POU5F1B	ERBB4	0.954441	31.6638	2.85341e-53	3.36167e-51
POU5F1	ERBB4	0.937934	26.7726	7.2734e-47	2.71828e-45
POU6F2	ERBB4	0.923038	23.752	1.91514e-42	3.68402e-41
ZNF135	ERBB4	0.93204	25.4632	5.37399e-45	1.51104e-43
TBX20	ERBB4	0.914336	22.3517	2.94685e-40	4.22155e-39
LHX6	ERBB4	0.932405	25.5395	4.16415e-45	1.19013e-43
TFCP2	ERBB4	0.952481	30.9559	2.14346e-52	2.14135e-50
MITF	ERBB4	0.918941	23.0659	2.19934e-41	3.67378e-40
PAX3	ERBB4	0.929637	24.9757	2.78173e-44	7.05516e-43
MEF2C	ERBB4	0.924314	23.9766	8.70874e-43	1.76323e-41
UNCX	ERBB4	0.907843	21.4332	9.01172e-39	1.066e-37
FOXP3	ERBB4	0.886475	18.9631	1.45458e-34	1.04798e-33
HESX1	ERBB4	0.940969	27.5194	6.7135e-48	2.97394e-46
EMX2	ERBB4	0.915708	22.5587	1.38099e-40	2.06965e-39
MEOX1	ERBB4	0.91223	22.0431	9.19983e-40	1.2352e-38
ELF5	ERBB4	0.933837	25.8445	1.50975e-45	4.59666e-44
FOXP1	ERBB4	0.879399	18.2858	2.35956e-33	1.48648e-32
NR6A1	ERBB4	0.902295	20.7188	1.37844e-37	1.40871e-36
ZNF460	ERBB4	0.91094	21.8594	1.82099e-39	2.35601e-38
TFAP2A	ERBB4	0.922894	23.7271	2.09098e-42	4.00397e-41
NR1H4	ERBB4	0.888073	19.1243	7.55556e-35	5.61125e-34
ISX	ERBB4	0.885592	18.8753	2.0805e-34	1.47309e-33
ZNF140	ERBB4	0.900687	20.5225	2.94766e-37	2.89684e-36
FOXC1	ERBB4	0.920399	23.3043	9.36577e-42	1.64312e-40
SREBF1	ERBB4	0.839382	15.2876	1.07721e-27	3.88957e-27
PPARG	ERBB4	0.884769	18.7944	2.89583e-34	2.01848e-33
RAX2	ERBB4	0.886321	18.9477	1.54837e-34	1.11237e-33
GBX1	ERBB4	0.915579	22.5389	1.48424e-40	2.21523e-39
FOXP2	ERBB4	0.898859	20.3047	6.88651e-37	6.4827e-36
KLF6	ERBB4	0.933581	25.7892	1.81324e-45	5.46623e-44
SP2	ERBB4	0.922893	23.7269	2.09254e-42	4.00643e-41
NFATC2	ERBB4	0.893567	19.7043	7.35295e-36	6.13915e-35
NR4A1	ERBB4	0.925438	24.1789	4.30078e-43	9.09077e-42
TFAP2B	ERBB4	0.89882	20.3	7.01301e-37	6.59542e-36
KLF11	ERBB4	0.945118	28.6359	2.08743e-49	1.19873e-47
HOXD3	ERBB4	0.835206	15.0347	3.40605e-27	1.17545e-26
GATA1	ERBB4	0.904337	20.9748	5.15141e-38	5.54937e-37
CDX2	ERBB4	0.840187	15.3374	8.59685e-28	3.13263e-27
EMX1	ERBB4	0.726361	10.4619	1.20624e-17	2.09206e-17
BSX	ERBB4	0.831864	14.8385	8.3631e-27	2.78752e-26
HOXB5	ERBB4	0.768227	11.8796	1.08189e-20	2.24941e-20
NR1I2	ERBB4	0.84225	15.4666	4.79352e-28	1.78742e-27
ELF3	ERBB4	0.842758	15.4988	4.14576e-28	1.55402e-27
ZNF274	ERBB4	0.711817	10.0327	1.02778e-16	1.69752e-16
NR3C2	ERBB4	0.778826	12.2919	1.44377e-21	3.18388e-21
HSF4	ERBB4	0.82492	14.4472	5.08532e-26	1.58302e-25
ZNF143	ERBB4	0.787338	12.6423	2.63865e-22	6.12698e-22
HES2	ERBB4	0.859461	16.6436	2.57898e-30	1.19094e-29
DBP	ERBB4	0.661648	8.73546	6.67848e-14	9.66214e-14
TP63	ERBB4	0.706865	9.89274	2.06868e-16	3.36458e-16
NFYC	ERBB4	0.957212	32.7446	1.40938e-54	2.17848e-52
HOXB7	ERBB4	0.926181	24.3152	2.67966e-43	5.83832e-42
MLXIPL	ERBB4	0.932268	25.5108	4.58367e-45	1.30152e-43
SP4	ERBB4	0.911546	21.9453	1.32276e-39	1.74024e-38
KLF5	ERBB4	0.941876	27.7534	3.21432e-48	1.51264e-46
RORC	ERBB4	0.840427	15.3523	8.03508e-28	2.93611e-27
ZNF684	ERBB4	0.842466	15.4803	4.50662e-28	1.68443e-27
RELB	ERBB4	0.838412	15.2281	1.41146e-27	5.0447e-27
LHX1	ERBB4	0.881253	18.4577	1.15698e-33	7.542e-33
ZNF528	ERBB4	0.865106	17.0739	3.98879e-31	1.99467e-30
HNF4G	ERBB4	0.874905	17.884	1.2667e-32	7.3731e-32
HNF4A	ERBB4	0.860599	16.7284	1.78192e-30	8.35617e-30
ZNF382	ERBB4	0.831225	14.8015	9.90861e-27	3.2802e-26
HLF	ERBB4	0.873871	17.7944	1.84736e-32	1.05687e-31
HOXB8	ERBB4	0.896303	20.0092	2.19682e-36	1.94942e-35
MZF1	ERBB4	0.770518	11.9666	7.06562e-21	1.48751e-20
GATA3	ERBB4	0.515522	5.95583	4.05192e-08	4.76554e-08
HOXD8	ERBB4	0.919833	23.2109	1.30777e-41	2.25213e-40
HOXB6	ERBB4	0.961158	34.4747	1.35201e-56	3.18123e-54
KLF15	ERBB4	0.882164	18.5436	8.11602e-34	5.37768e-33
THRB	ERBB4	0.866571	17.1897	2.42353e-31	1.23847e-30
EBF3	ERBB4	0.838184	15.2142	1.5036e-27	5.36011e-27
JUN	ERBB4	0.694253	9.54906	1.15303e-15	1.8066e-15
ARNT2	ERBB4	0.945182	28.6542	1.97373e-49	1.13781e-47
HOXB9	ERBB4	0.603181	7.4864	3.10924e-11	4.04936e-11
SPI1	ERBB4	0.865762	17.1256	3.19278e-31	1.61126e-30
EHF	ERBB4	0.880536	18.3908	1.52652e-33	9.82321e-33
NRF1	ERBB4	0.475844	5.35584	5.63027e-07	6.41075e-07
NFKB1	ERBB4	0.870943	17.5461	5.28596e-32	2.88844e-31
GLIS3	ERBB4	0.798054	13.1107	2.77059e-23	6.91679e-23
TWIST1	ERBB4	-0.503085	-5.76264	9.58518e-08	1.11515e-07
JUNB	ERBB4	-0.909756	-21.6941	3.37853e-39	4.22378e-38
BACH1	ERBB4	-0.85885	-16.5985	3.14087e-30	1.43712e-29
HNF1B	SLC12A1	0.973212	41.9051	2.23388e-64	3.49767e-61
HNF1A	SLC12A1	0.96829	38.3689	7.71972e-61	4.67329e-58
GRHL2	SLC12A1	0.973625	42.2449	1.05474e-64	1.81996e-61
GRHL1	SLC12A1	0.95142	30.59	6.1687e-52	5.61223e-50
ESRRA	SLC12A1	0.946065	28.9081	9.10243e-50	5.57016e-48
ESRRB	SLC12A1	0.935831	26.2854	3.53864e-46	1.19343e-44
POU6F1	SLC12A1	0.946532	29.0451	6.00936e-50	3.81928e-48
POU3F4	SLC12A1	0.960796	34.3053	2.1121e-56	4.7452e-54
BARX2	SLC12A1	0.972045	40.9836	1.75735e-63	2.19583e-60
HOXB3	SLC12A1	0.960513	34.1747	2.98337e-56	6.50673e-54
POU3F3	SLC12A1	0.955464	32.0514	9.60836e-54	1.25692e-51
HOXB4	SLC12A1	0.951287	30.545	7.02973e-52	6.32301e-50
POU5F1B	SLC12A1	0.965937	36.9518	2.43624e-59	1.03365e-56
POU5F1	SLC12A1	0.954132	31.5493	3.94312e-53	4.52771e-51
POU6F2	SLC12A1	0.926649	24.4018	1.98579e-43	4.41179e-42
ZNF135	SLC12A1	0.943509	28.1889	8.27004e-49	4.2968e-47
TBX20	SLC12A1	0.929558	24.96	2.9338e-44	7.4171e-43
LHX6	SLC12A1	0.921408	23.4729	5.13923e-42	9.32917e-41
TFCP2	SLC12A1	0.934168	25.9162	1.19099e-45	3.68183e-44
MITF	SLC12A1	0.92953	24.9544	2.99025e-44	7.54853e-43
PAX3	SLC12A1	0.931089	25.2673	1.03758e-44	2.79772e-43
MEF2C	SLC12A1	0.935189	26.1412	5.67603e-46	1.84936e-44
UNCX	SLC12A1	0.906813	21.2961	1.51424e-38	1.73827e-37
FOXP3	SLC12A1	0.900951	20.5544	2.60445e-37	2.57552e-36
HESX1	SLC12A1	0.954184	31.5685	3.73473e-53	4.31185e-51
EMX2	SLC12A1	0.920039	23.2447	1.15853e-41	2.00752e-40
MEOX1	SLC12A1	0.943214	28.1087	1.06046e-48	5.422e-47
ELF5	SLC12A1	0.946601	29.0653	5.6523e-50	3.61135e-48
FOXP1	SLC12A1	0.898442	20.2557	8.33899e-37	7.78328e-36
NR6A1	SLC12A1	0.90492	21.0494	3.87261e-38	4.23254e-37
ZNF460	SLC12A1	0.935207	26.1453	5.59946e-46	1.82535e-44
TFAP2A	SLC12A1	0.911505	21.9395	1.35175e-39	1.77663e-38
NR1H4	SLC12A1	0.893681	19.7169	6.99569e-36	5.85745e-35
ISX	SLC12A1	0.910317	21.772	2.52339e-39	3.20525e-38
ZNF140	SLC12A1	0.911402	21.9247	1.42786e-39	1.87133e-38
FOXC1	SLC12A1	0.934804	26.0558	7.51616e-46	2.39718e-44
SREBF1	SLC12A1	0.867598	17.272	1.70306e-31	8.84828e-31
PPARG	SLC12A1	0.898757	20.2926	7.21832e-37	6.7787e-36
RAX2	SLC12A1	0.909936	21.7189	3.07821e-39	3.8672e-38
GBX1	SLC12A1	0.933998	25.8794	1.3452e-45	4.12089e-44
FOXP2	SLC12A1	0.920155	23.2638	1.08205e-41	1.88309e-40
KLF6	SLC12A1	0.96249	35.118	2.5264e-57	6.90539e-55
SP2	SLC12A1	0.943444	28.1712	8.73703e-49	4.51814e-47
NFATC2	SLC12A1	0.897084	20.0984	1.54607e-36	1.39693e-35
NR4A1	SLC12A1	0.922007	23.5745	3.58447e-42	6.65837e-41
TFAP2B	SLC12A1	0.90192	20.6726	1.64787e-37	1.66832e-36
KLF11	SLC12A1	0.966407	37.2229	1.24769e-59	5.70227e-57
HOXD3	SLC12A1	0.842403	15.4763	4.58783e-28	1.71365e-27
GATA1	SLC12A1	0.893418	19.688	7.84652e-36	6.52569e-35
CDX2	SLC12A1	0.862217	16.8507	1.0475e-30	5.0236e-30
EMX1	SLC12A1	0.73858	10.8454	1.78825e-18	3.24651e-18
BSX	SLC12A1	0.88435	18.7535	3.42397e-34	2.36768e-33
HOXB5	SLC12A1	0.791626	12.8259	1.08793e-22	2.59803e-22
NR1I2	SLC12A1	0.845839	15.697	1.69992e-28	6.60565e-28
ELF3	SLC12A1	0.849708	15.9538	5.39708e-29	2.19267e-28
ZNF274	SLC12A1	0.740567	10.9099	1.29797e-18	2.37529e-18
NR3C2	SLC12A1	0.818596	14.1088	2.45935e-25	7.22593e-25
HSF4	SLC12A1	0.80027	13.2117	1.70933e-23	4.3352e-23
ZNF143	SLC12A1	0.804067	13.3883	7.36617e-24	1.92065e-23
HES2	SLC12A1	0.853256	16.1974	1.83164e-29	7.77851e-29
DBP	SLC12A1	0.696125	9.59895	8.98524e-16	1.41524e-15
TP63	SLC12A1	0.70276	9.7789	3.65457e-16	5.8698e-16
NFYC	SLC12A1	0.946671	29.086	5.30919e-50	3.40414e-48
HOXB7	SLC12A1	0.926473	24.3692	2.22319e-43	4.90829e-42
MLXIPL	SLC12A1	0.943508	28.1885	8.27882e-49	4.30048e-47
SP4	SLC12A1	0.923405	23.816	1.52898e-42	2.98558e-41
KLF5	SLC12A1	0.954421	31.6562	2.91482e-53	3.42606e-51
RORC	SLC12A1	0.868474	17.3428	1.2576e-31	6.61916e-31
ZNF684	SLC12A1	0.831472	14.8158	9.28192e-27	3.08098e-26
RELB	SLC12A1	0.848502	15.8728	7.74435e-29	3.10172e-28
LHX1	SLC12A1	0.902482	20.7419	1.26109e-37	1.29426e-36
ZNF528	SLC12A1	0.883987	18.7183	3.95575e-34	2.71689e-33
HNF4G	SLC12A1	0.908128	21.4716	7.79791e-39	9.30576e-38
HNF4A	SLC12A1	0.893964	19.7479	6.18359e-36	5.20878e-35
ZNF382	SLC12A1	0.813283	13.8366	8.82178e-25	2.47533e-24
HLF	SLC12A1	0.880606	18.3973	1.4857e-33	9.57294e-33
HOXB8	SLC12A1	0.908571	21.5316	6.21976e-39	7.51867e-38
MZF1	SLC12A1	0.832901	14.8988	6.34171e-27	2.13526e-26
GATA3	SLC12A1	0.526948	6.13782	1.78122e-08	2.11766e-08
HOXD8	SLC12A1	0.938234	26.8439	5.78042e-47	2.19854e-45
HOXB6	SLC12A1	0.963779	35.7737	4.6939e-58	1.5071e-55
KLF15	SLC12A1	0.923833	23.8912	1.17427e-42	2.33154e-41
THRB	SLC12A1	0.89692	20.0796	1.66462e-36	1.49855e-35
EBF3	SLC12A1	0.870351	17.4969	6.51733e-32	3.5308e-31
JUN	SLC12A1	0.632812	8.09051	1.62574e-12	2.22199e-12
ARNT2	SLC12A1	0.932194	25.4952	4.82827e-45	1.36562e-43
HOXB9	SLC12A1	0.555457	6.61268	1.9959e-09	2.44472e-09
SPI1	SLC12A1	0.880402	18.3784	1.60711e-33	1.03164e-32
EHF	SLC12A1	0.88333	18.6549	5.13135e-34	3.48022e-33
NRF1	SLC12A1	0.546337	6.45736	4.1107e-09	4.98413e-09
NFKB1	SLC12A1	0.885994	18.9151	1.76832e-34	1.26195e-33
GLIS3	SLC12A1	0.830687	14.7706	1.14221e-26	3.76224e-26
TWIST1	SLC12A1	-0.501963	-5.74545	1.03419e-07	1.20198e-07
JUNB	SLC12A1	-0.91951	-23.1582	1.57938e-41	2.69082e-40
BACH1	SLC12A1	-0.85319	-16.1928	1.86912e-29	7.92958e-29
HNF1B	EGF	0.97541	43.8124	3.54642e-66	9.2737e-63
HNF1A	EGF	0.975437	43.8371	3.36473e-66	8.98383e-63
GRHL2	EGF	0.9788	47.3083	2.68238e-69	1.61997e-65
GRHL1	EGF	0.973636	42.2542	1.03351e-64	1.79555e-61
ESRRA	EGF	0.964492	36.1512	1.80263e-58	6.41285e-56
ESRRB	EGF	0.958425	33.2506	3.54514e-55	6.24029e-53
POU6F1	EGF	0.961038	34.4182	1.56867e-56	3.63704e-54
POU3F4	EGF	0.970354	39.7457	2.9978e-62	2.67743e-59
BARX2	EGF	0.983657	54.0823	8.74074e-75	2.77136e-70
HOXB3	EGF	0.968453	38.4726	6.02295e-61	3.73526e-58
POU3F3	EGF	0.968369	38.4185	6.85418e-61	4.19943e-58
HOXB4	EGF	0.947211	29.2469	3.26791e-50	2.17846e-48
POU5F1B	EGF	0.969047	38.8576	2.40865e-61	1.66333e-58
POU5F1	EGF	0.954893	31.8335	1.76922e-53	2.17635e-51
POU6F2	EGF	0.948187	29.5444	1.33981e-50	9.59467e-49
ZNF135	EGF	0.967342	37.7798	3.1974e-60	1.66877e-57
TBX20	EGF	0.919867	23.2165	1.28162e-41	2.20935e-40
LHX6	EGF	0.923797	23.8849	1.20035e-42	2.37922e-41
TFCP2	EGF	0.959229	33.5981	1.3883e-55	2.64967e-53
MITF	EGF	0.922925	23.7324	2.05245e-42	3.93592e-41
PAX3	EGF	0.920222	23.275	1.03988e-41	1.81369e-40
MEF2C	EGF	0.958226	33.1661	4.45857e-55	7.65167e-53
UNCX	EGF	0.939922	27.2555	1.5491e-47	6.46797e-46
FOXP3	EGF	0.920082	23.2518	1.12968e-41	1.96022e-40
HESX1	EGF	0.94519	28.6563	1.96106e-49	1.13089e-47
EMX2	EGF	0.940438	27.3846	1.02816e-47	4.43373e-46
MEOX1	EGF	0.935096	26.1205	6.07512e-46	1.96776e-44
ELF5	EGF	0.943622	28.2195	7.52117e-49	3.93918e-47
FOXP1	EGF	0.921538	23.4948	4.75404e-42	8.6709e-41
NR6A1	EGF	0.922848	23.7191	2.15085e-42	4.11187e-41
ZNF460	EGF	0.945724	28.8092	1.22986e-49	7.35914e-48
TFAP2A	EGF	0.936459	26.4284	2.21893e-46	7.73414e-45
NR1H4	EGF	0.92429	23.9724	8.83756e-43	1.78788e-41
ISX	EGF	0.927681	24.5963	1.01649e-43	2.36089e-42
ZNF140	EGF	0.928608	24.7741	5.52813e-44	1.33773e-42
FOXC1	EGF	0.955107	31.9147	1.40882e-53	1.77256e-51
SREBF1	EGF	0.910294	21.7688	2.55439e-39	3.2422e-38
PPARG	EGF	0.93805	26.8002	6.65549e-47	2.50544e-45
RAX2	EGF	0.924606	24.0287	7.25691e-43	1.48624e-41
GBX1	EGF	0.923097	23.7623	1.84675e-42	3.56164e-41
FOXP2	EGF	0.925962	24.2747	3.08353e-43	6.66272e-42
KLF6	EGF	0.942156	27.8269	2.5536e-48	1.22327e-46
SP2	EGF	0.95457	31.7118	2.49177e-53	2.97569e-51
NFATC2	EGF	0.915297	22.4961	1.73559e-40	2.56455e-39
NR4A1	EGF	0.931513	25.3541	7.74839e-45	2.12764e-43
TFAP2B	EGF	0.9335	25.7718	1.92122e-45	5.76706e-44
KLF11	EGF	0.955732	32.1551	7.19427e-54	9.64497e-52
HOXD3	EGF	0.878614	18.2141	3.18076e-33	1.97532e-32
GATA1	EGF	0.909861	21.7086	3.19955e-39	4.0119e-38
CDX2	EGF	0.904321	20.9728	5.19133e-38	5.59095e-37
EMX1	EGF	0.778774	12.2898	1.45852e-21	3.21542e-21
BSX	EGF	0.860429	16.7157	1.88383e-30	8.81545e-30
HOXB5	EGF	0.82554	14.4813	4.34271e-26	1.36028e-25
NR1I2	EGF	0.856652	16.4383	6.33707e-30	2.81629e-29
ELF3	EGF	0.824103	14.4026	6.25623e-26	1.9322e-25
ZNF274	EGF	0.782085	12.4239	7.60042e-22	1.70904e-21
NR3C2	EGF	0.844023	15.5795	2.88186e-28	1.09636e-27
HSF4	EGF	0.855918	16.3855	7.98942e-30	3.51466e-29
ZNF143	EGF	0.84167	15.43	5.65364e-28	2.09426e-27
HES2	EGF	0.824211	14.4085	6.08717e-26	1.88239e-25
DBP	EGF	0.721697	10.3212	2.43346e-17	4.15101e-17
TP63	EGF	0.720817	10.295	2.77333e-17	4.71725e-17
NFYC	EGF	0.975205	43.6237	5.30377e-66	1.31892e-62
HOXB7	EGF	0.934043	25.8891	1.30267e-45	3.99834e-44
MLXIPL	EGF	0.929621	24.9725	2.81168e-44	7.12327e-43
SP4	EGF	0.955455	32.0481	9.69871e-54	1.26743e-51
KLF5	EGF	0.971199	40.3511	7.41457e-63	7.73953e-60
RORC	EGF	0.867874	17.2943	1.54798e-31	8.07929e-31
ZNF684	EGF	0.830458	14.7575	1.21347e-26	3.98758e-26
RELB	EGF	0.851049	16.0449	3.59889e-29	1.48701e-28
LHX1	EGF	0.872463	17.6741	3.07245e-32	1.71912e-31
ZNF528	EGF	0.860102	16.6912	2.09547e-30	9.75904e-30
HNF4G	EGF	0.916639	22.7018	8.19891e-41	1.265e-39
HNF4A	EGF	0.903365	20.8521	8.25051e-38	8.66957e-37
ZNF382	EGF	0.851326	16.0639	3.30873e-29	1.37219e-28
HLF	EGF	0.878411	18.1957	3.43365e-33	2.1255e-32
HOXB8	EGF	0.927251	24.5148	1.3449e-43	3.0683e-42
MZF1	EGF	0.785746	12.5754	3.6474e-22	8.38847e-22
GATA3	EGF	0.53555	6.27786	9.40041e-09	1.1272e-08
HOXD8	EGF	0.933377	25.7453	2.09775e-45	6.27025e-44
HOXB6	EGF	0.955936	32.2347	5.76397e-54	7.87732e-52
KLF15	EGF	0.919369	23.1351	1.71537e-41	2.90863e-40
THRB	EGF	0.88923	19.2431	4.67342e-35	3.55649e-34
EBF3	EGF	0.846291	15.7265	1.48947e-28	5.81665e-28
JUN	EGF	0.671612	8.97367	2.0398e-14	3.0188e-14
ARNT2	EGF	0.893021	19.6448	9.32227e-36	7.68499e-35
HOXB9	EGF	0.450375	4.99361	2.5808e-06	2.88935e-06
SPI1	EGF	0.903474	20.8657	7.82978e-38	8.24966e-37
EHF	EGF	0.854107	16.257	1.40756e-29	6.04908e-29
NRF1	EGF	0.58118	7.06999	2.30256e-10	2.91079e-10
NFKB1	EGF	0.87865	18.2174	3.13667e-33	1.94918e-32
GLIS3	EGF	0.809048	13.627	2.3732e-24	6.4308e-24
TWIST1	EGF	-0.545081	-6.43622	4.53323e-09	5.48872e-09
JUNB	EGF	-0.93929	-27.0995	2.54753e-47	1.02585e-45
BACH1	EGF	-0.884452	-18.7634	3.2874e-34	2.27765e-33
HNF1B	PPARGC1A	0.961255	34.5205	1.19886e-56	2.8607e-54
HNF1A	PPARGC1A	0.955486	32.0597	9.38729e-54	1.23054e-51
GRHL2	PPARGC1A	0.96578	36.8622	3.0421e-59	1.26704e-56
GRHL1	PPARGC1A	0.943909	28.2983	5.89513e-49	3.13809e-47
ESRRA	PPARGC1A	0.937826	26.7469	7.90318e-47	2.93634e-45
ESRRB	PPARGC1A	0.929923	25.0324	2.2944e-44	5.88685e-43
POU6F1	PPARGC1A	0.936846	26.5176	1.66038e-46	5.89771e-45
POU3F4	PPARGC1A	0.964926	36.3868	9.96307e-59	3.76062e-56
BARX2	PPARGC1A	0.962004	34.8796	4.68878e-57	1.20375e-54
HOXB3	PPARGC1A	0.946674	29.0868	5.29702e-50	3.39719e-48
POU3F3	PPARGC1A	0.95684	32.5937	2.13398e-54	3.18965e-52
HOXB4	PPARGC1A	0.936095	26.3452	2.91053e-46	9.94687e-45
POU5F1B	PPARGC1A	0.966136	37.0661	1.83652e-59	8.0316e-57
POU5F1	PPARGC1A	0.951787	30.7154	4.28874e-52	4.03545e-50
POU6F2	PPARGC1A	0.919414	23.1425	1.67069e-41	2.83762e-40
ZNF135	PPARGC1A	0.934913	26.0799	6.94303e-46	2.22839e-44
TBX20	PPARGC1A	0.914874	22.4323	2.19211e-40	3.1908e-39
LHX6	PPARGC1A	0.920292	23.2864	9.9811e-42	1.74492e-40
TFCP2	PPARGC1A	0.931766	25.4063	6.50432e-45	1.80822e-43
MITF	PPARGC1A	0.908982	21.5876	5.03842e-39	6.16466e-38
PAX3	PPARGC1A	0.934616	26.0143	8.61438e-46	2.72143e-44
MEF2C	PPARGC1A	0.916449	22.6723	9.12841e-41	1.39964e-39
UNCX	PPARGC1A	0.89478	19.8381	4.32233e-36	3.70567e-35
FOXP3	PPARGC1A	0.874851	17.8793	1.29189e-32	7.5125e-32
HESX1	PPARGC1A	0.946423	29.0129	6.62479e-50	4.18005e-48
EMX2	PPARGC1A	0.915512	22.5287	1.54077e-40	2.29474e-39
MEOX1	PPARGC1A	0.924041	23.9281	1.03185e-42	2.06753e-41
ELF5	PPARGC1A	0.950216	30.1891	1.98719e-51	1.64507e-49
FOXP1	PPARGC1A	0.864879	17.0562	4.30649e-31	2.14635e-30
NR6A1	PPARGC1A	0.903473	20.8655	7.83409e-38	8.25386e-37
ZNF460	PPARGC1A	0.920801	23.3711	7.38043e-42	1.31243e-40
TFAP2A	PPARGC1A	0.926468	24.3683	2.22959e-43	4.9207e-42
NR1H4	PPARGC1A	0.903697	20.8938	7.02903e-38	7.45241e-37
ISX	PPARGC1A	0.89906	20.3283	6.2796e-37	5.9376e-36
ZNF140	PPARGC1A	0.890848	19.4121	2.3657e-35	1.8614e-34
FOXC1	PPARGC1A	0.926431	24.3614	2.28357e-43	5.03308e-42
SREBF1	PPARGC1A	0.850652	16.0178	4.06034e-29	1.66849e-28
PPARG	PPARGC1A	0.88889	19.208	5.38539e-35	4.06948e-34
RAX2	PPARGC1A	0.895568	19.9262	3.04923e-36	2.65895e-35
GBX1	PPARGC1A	0.925049	24.1084	5.49651e-43	1.14531e-41
FOXP2	PPARGC1A	0.888831	19.2018	5.52067e-35	4.16452e-34
KLF6	PPARGC1A	0.947442	29.3167	2.64916e-50	1.79396e-48
SP2	PPARGC1A	0.922268	23.6191	3.06149e-42	5.73183e-41
NFATC2	PPARGC1A	0.894188	19.7726	5.60483e-36	4.74299e-35
NR4A1	PPARGC1A	0.937631	26.7008	9.17159e-47	3.37156e-45
TFAP2B	PPARGC1A	0.894533	19.8107	4.81878e-36	4.10672e-35
KLF11	PPARGC1A	0.959024	33.5087	1.76568e-55	3.30527e-53
HOXD3	PPARGC1A	0.839166	15.2743	1.14434e-27	4.12175e-27
GATA1	PPARGC1A	0.908824	21.5659	5.46501e-39	6.65675e-38
CDX2	PPARGC1A	0.847055	15.7768	1.18938e-28	4.68471e-28
EMX1	PPARGC1A	0.742254	10.9651	9.86368e-19	1.81745e-18
BSX	PPARGC1A	0.871706	17.6101	4.02913e-32	2.22792e-31
HOXB5	PPARGC1A	0.788402	12.6874	2.12177e-22	4.96084e-22
NR1I2	PPARGC1A	0.841083	15.3933	6.67563e-28	2.45776e-27
ELF3	PPARGC1A	0.850786	16.0269	3.89886e-29	1.60535e-28
ZNF274	PPARGC1A	0.72338	10.3716	1.89225e-17	3.24753e-17
NR3C2	PPARGC1A	0.789126	12.7183	1.82813e-22	4.29368e-22
HSF4	PPARGC1A	0.79442	12.9482	6.03959e-23	1.46935e-22
ZNF143	PPARGC1A	0.79008	12.7591	1.50103e-22	3.54833e-22
HES2	PPARGC1A	0.848603	15.8795	7.5154e-29	3.01398e-28
DBP	PPARGC1A	0.654277	8.56459	1.56069e-13	2.22314e-13
TP63	PPARGC1A	0.677764	9.12512	9.58363e-15	1.43983e-14
NFYC	PPARGC1A	0.941444	27.6413	4.57231e-48	2.09042e-46
HOXB7	PPARGC1A	0.908843	21.5686	5.4111e-39	6.5952e-38
MLXIPL	PPARGC1A	0.933764	25.8286	1.59129e-45	4.83333e-44
SP4	PPARGC1A	0.916633	22.7008	8.22928e-41	1.26953e-39
KLF5	PPARGC1A	0.944525	28.4689	3.4843e-49	1.92758e-47
RORC	PPARGC1A	0.857662	16.5115	4.59619e-30	2.06996e-29
ZNF684	PPARGC1A	0.837827	15.1924	1.65997e-27	5.89255e-27
RELB	PPARGC1A	0.835098	15.0282	3.50717e-27	1.20895e-26
LHX1	PPARGC1A	0.883047	18.6277	5.73903e-34	3.86888e-33
ZNF528	PPARGC1A	0.884065	18.7259	3.83465e-34	2.63744e-33
HNF4G	PPARGC1A	0.883834	18.7035	4.20279e-34	2.87791e-33
HNF4A	PPARGC1A	0.872685	17.6929	2.83744e-32	1.59268e-31
ZNF382	PPARGC1A	0.817432	14.0483	3.26498e-25	9.49053e-25
HLF	PPARGC1A	0.85761	16.5077	4.673e-30	2.1034e-29
HOXB8	PPARGC1A	0.899529	20.3838	5.05645e-37	4.83659e-36
MZF1	PPARGC1A	0.793937	12.9269	6.69141e-23	1.62281e-22
GATA3	PPARGC1A	0.491522	5.58735	2.0708e-07	2.38623e-07
HOXD8	PPARGC1A	0.932124	25.4807	5.06888e-45	1.42858e-43
HOXB6	PPARGC1A	0.961942	34.8494	5.07268e-57	1.29706e-54
KLF15	PPARGC1A	0.913602	22.243	4.39486e-40	6.14936e-39
THRB	PPARGC1A	0.900938	20.5528	2.62062e-37	2.5907e-36
EBF3	PPARGC1A	0.829513	14.7036	1.55517e-26	5.06106e-26
JUN	PPARGC1A	0.647457	8.41029	3.35325e-13	4.70917e-13
ARNT2	PPARGC1A	0.93709	26.5742	1.38158e-46	4.95738e-45
HOXB9	PPARGC1A	0.601671	7.45701	3.58465e-11	4.65883e-11
SPI1	PPARGC1A	0.878974	18.247	2.7738e-33	1.73409e-32
EHF	PPARGC1A	0.900176	20.461	3.74317e-37	3.63316e-36
NRF1	PPARGC1A	0.531624	6.21362	1.26121e-08	1.50642e-08
NFKB1	PPARGC1A	0.885115	18.8284	2.52019e-34	1.76832e-33
GLIS3	PPARGC1A	0.831416	14.8125	9.42114e-27	3.12564e-26
TWIST1	PPARGC1A	-0.484394	-5.48124	3.28335e-07	3.76229e-07
JUNB	PPARGC1A	-0.91264	-22.1024	7.38515e-40	1.00361e-38
BACH1	PPARGC1A	-0.855796	-16.3768	8.30133e-30	3.64694e-29
HNF1B	LINC01320	0.944217	28.3832	4.53641e-49	2.46394e-47
HNF1A	LINC01320	0.936914	26.5333	1.57748e-46	5.6119e-45
GRHL2	LINC01320	0.937902	26.7649	7.45691e-47	2.78236e-45
GRHL1	LINC01320	0.907981	21.4519	8.3998e-39	9.98177e-38
ESRRA	LINC01320	0.900543	20.5051	3.15331e-37	3.08949e-36
ESRRB	LINC01320	0.88837	19.1546	6.6835e-35	4.99388e-34
POU6F1	LINC01320	0.906848	21.3006	1.4884e-38	1.71062e-37
POU3F4	LINC01320	0.950512	30.2864	1.49426e-51	1.26509e-49
BARX2	LINC01320	0.937539	26.6793	9.83134e-47	3.59689e-45
HOXB3	LINC01320	0.91951	23.1581	1.57949e-41	2.69084e-40
POU3F3	LINC01320	0.93292	25.6479	2.90001e-45	8.47939e-44
HOXB4	LINC01320	0.918455	22.9878	2.91302e-41	4.79082e-40
POU5F1B	LINC01320	0.950688	30.3446	1.26039e-51	1.08189e-49
POU5F1	LINC01320	0.934844	26.0648	7.29688e-46	2.33336e-44
POU6F2	LINC01320	0.885055	18.8224	2.58229e-34	1.81009e-33
ZNF135	LINC01320	0.916878	22.7389	7.16747e-41	1.11522e-39
TBX20	LINC01320	0.903653	20.8882	7.18129e-38	7.60525e-37
LHX6	LINC01320	0.888525	19.1704	6.26889e-35	4.69902e-34
TFCP2	LINC01320	0.892791	19.6199	1.02957e-35	8.43975e-35
MITF	LINC01320	0.89315	19.6588	8.81487e-36	7.28921e-35
PAX3	LINC01320	0.925812	24.2473	3.39081e-43	7.27893e-42
MEF2C	LINC01320	0.874926	17.8858	1.25708e-32	7.32081e-32
UNCX	LINC01320	0.840653	15.3664	7.53806e-28	2.76189e-27
FOXP3	LINC01320	0.845318	15.6631	1.9794e-28	7.64508e-28
HESX1	LINC01320	0.937249	26.6112	1.22544e-46	4.43161e-45
EMX2	LINC01320	0.875749	17.9579	9.28505e-33	5.48693e-32
MEOX1	LINC01320	0.893548	19.7023	7.4145e-36	6.18729e-35
ELF5	LINC01320	0.941256	27.5929	5.32361e-48	2.39931e-46
FOXP1	LINC01320	0.833563	14.9375	5.31059e-27	1.80108e-26
NR6A1	LINC01320	0.868345	17.3324	1.31517e-31	6.9091e-31
ZNF460	LINC01320	0.909231	21.6216	4.43351e-39	5.46247e-38
TFAP2A	LINC01320	0.901846	20.6635	1.70673e-37	1.72489e-36
NR1H4	LINC01320	0.872246	17.6556	3.32212e-32	1.85195e-31
ISX	LINC01320	0.86128	16.7796	1.42594e-30	6.74656e-30
ZNF140	LINC01320	0.843324	15.5348	3.52403e-28	1.32951e-27
FOXC1	LINC01320	0.898935	20.3136	6.65024e-37	6.27286e-36
SREBF1	LINC01320	0.829778	14.7186	1.45079e-26	4.73539e-26
PPARG	LINC01320	0.858256	16.5548	3.80155e-30	1.72579e-29
RAX2	LINC01320	0.856412	16.421	6.8366e-30	3.02736e-29
GBX1	LINC01320	0.903618	20.8838	7.30222e-38	7.72623e-37
FOXP2	LINC01320	0.865445	17.1006	3.55656e-31	1.78631e-30
KLF6	LINC01320	0.933584	25.7898	1.81008e-45	5.45735e-44
SP2	LINC01320	0.901333	20.6007	2.17618e-37	2.16934e-36
NFATC2	LINC01320	0.848867	15.8972	6.94588e-29	2.79406e-28
NR4A1	LINC01320	0.910693	21.8247	2.07301e-39	2.66148e-38
TFAP2B	LINC01320	0.877451	18.1091	4.92819e-33	2.99833e-32
KLF11	LINC01320	0.945444	28.7288	1.57159e-49	9.21058e-48
HOXD3	LINC01320	0.812725	13.8086	1.00659e-24	2.81149e-24
GATA1	LINC01320	0.865574	17.1107	3.40421e-31	1.71291e-30
CDX2	LINC01320	0.791308	12.8121	1.16271e-22	2.7709e-22
EMX1	LINC01320	0.706494	9.88237	2.17873e-16	3.53987e-16
BSX	LINC01320	0.848585	15.8783	7.55563e-29	3.02935e-28
HOXB5	LINC01320	0.755076	11.4009	1.14031e-19	2.22257e-19
NR1I2	LINC01320	0.824906	14.4465	5.10395e-26	1.58858e-25
ELF3	LINC01320	0.891346	19.4649	1.91448e-35	1.52109e-34
ZNF274	LINC01320	0.649851	8.46404	2.56951e-13	3.62617e-13
NR3C2	LINC01320	0.778003	12.259	1.69489e-21	3.71926e-21
HSF4	LINC01320	0.746923	11.1205	4.56384e-19	8.57519e-19
ZNF143	LINC01320	0.756461	11.4498	8.96145e-20	1.75789e-19
HES2	LINC01320	0.852813	16.1665	2.09951e-29	8.86638e-29
DBP	LINC01320	0.617611	7.77388	7.67956e-12	1.02269e-11
TP63	LINC01320	0.610196	7.62465	1.58939e-11	2.09183e-11
NFYC	LINC01320	0.904157	20.9519	5.6231e-38	6.03162e-37
HOXB7	LINC01320	0.871996	17.6345	3.63221e-32	2.01758e-31
MLXIPL	LINC01320	0.907451	21.3807	1.09902e-38	1.28464e-37
SP4	LINC01320	0.883703	18.6908	4.42848e-34	3.02413e-33
KLF5	LINC01320	0.933198	25.7072	2.3808e-45	7.04326e-44
RORC	LINC01320	0.854501	16.2848	1.24514e-29	5.37875e-29
ZNF684	LINC01320	0.853381	16.2061	1.76201e-29	7.49523e-29
RELB	LINC01320	0.795467	12.9947	4.83246e-23	1.18437e-22
LHX1	LINC01320	0.870364	17.498	6.48754e-32	3.51504e-31
ZNF528	LINC01320	0.899705	20.4047	4.65997e-37	4.47491e-36
HNF4G	LINC01320	0.882335	18.5599	7.58865e-34	5.04405e-33
HNF4A	LINC01320	0.874449	17.8444	1.49661e-32	8.64311e-32
ZNF382	LINC01320	0.804417	13.4048	6.80927e-24	1.7802e-23
HLF	LINC01320	0.853448	16.2108	1.72603e-29	7.34923e-29
HOXB8	LINC01320	0.875541	17.9396	1.00262e-32	5.90264e-32
MZF1	LINC01320	0.814122	13.8789	7.23004e-25	2.04271e-24
GATA3	LINC01320	0.47625	5.36175	5.48972e-07	6.25274e-07
HOXD8	LINC01320	0.909122	21.6067	4.68895e-39	5.75734e-38
HOXB6	LINC01320	0.942207	27.8403	2.44831e-48	1.17706e-46
KLF15	LINC01320	0.909776	21.6967	3.34491e-39	4.18443e-38
THRB	LINC01320	0.875085	17.8997	1.18575e-32	6.9253e-32
EBF3	LINC01320	0.832443	14.872	7.16899e-27	2.40169e-26
JUN	LINC01320	0.628698	8.00334	2.49572e-12	3.38668e-12
ARNT2	LINC01320	0.939011	27.0314	3.16686e-47	1.25492e-45
HOXB9	LINC01320	0.614845	7.71783	1.00956e-11	1.33846e-11
SPI1	LINC01320	0.871236	17.5706	4.76359e-32	2.61454e-31
EHF	LINC01320	0.92458	24.0241	7.37444e-43	1.50861e-41
NRF1	LINC01320	0.511928	5.89949	5.21517e-08	6.11404e-08
NFKB1	LINC01320	0.874018	17.8071	1.75133e-32	1.00433e-31
GLIS3	LINC01320	0.851222	16.0567	3.41521e-29	1.41427e-28
TWIST1	LINC01320	-0.434196	-4.77157	6.38189e-06	7.07738e-06
JUNB	LINC01320	-0.864957	-17.0623	4.19432e-31	2.09287e-30
BACH1	LINC01320	-0.805035	-13.4341	5.92519e-24	1.55602e-23
HNF1B	KCNIP4	0.953506	31.3208	7.54492e-53	8.17501e-51
HNF1A	KCNIP4	0.947819	29.4313	1.87895e-50	1.30969e-48
GRHL2	KCNIP4	0.957968	33.0574	5.99259e-55	1.00133e-52
GRHL1	KCNIP4	0.93152	25.3557	7.70799e-45	2.11801e-43
ESRRA	KCNIP4	0.921006	23.4053	6.53322e-42	1.17014e-40
ESRRB	KCNIP4	0.918007	22.9163	3.77047e-41	6.10208e-40
POU6F1	KCNIP4	0.925633	24.2144	3.80091e-43	8.09829e-42
POU3F4	KCNIP4	0.959577	33.7519	9.19294e-56	1.82029e-53
BARX2	KCNIP4	0.953307	31.2491	9.25654e-53	9.85694e-51
HOXB3	KCNIP4	0.934053	25.8913	1.29309e-45	3.97271e-44
POU3F3	KCNIP4	0.940324	27.3561	1.12533e-47	4.81837e-46
HOXB4	KCNIP4	0.923167	23.7746	1.76901e-42	3.42135e-41
POU5F1B	KCNIP4	0.958514	33.2888	3.1969e-55	5.69048e-53
POU5F1	KCNIP4	0.939586	27.1723	2.01952e-47	8.26745e-46
POU6F2	KCNIP4	0.916518	22.683	8.77999e-41	1.34972e-39
ZNF135	KCNIP4	0.923844	23.8931	1.1663e-42	2.3168e-41
TBX20	KCNIP4	0.897726	20.1724	1.15601e-36	1.06059e-35
LHX6	KCNIP4	0.898376	20.2479	8.59735e-37	8.01263e-36
TFCP2	KCNIP4	0.912278	22.0501	8.96538e-40	1.20557e-38
MITF	KCNIP4	0.895656	19.9361	2.93189e-36	2.56175e-35
PAX3	KCNIP4	0.91715	22.7814	6.14328e-41	9.65574e-40
MEF2C	KCNIP4	0.906565	21.2633	1.7147e-38	1.95511e-37
UNCX	KCNIP4	0.87898	18.2475	2.76784e-33	1.73075e-32
FOXP3	KCNIP4	0.88416	18.735	3.69319e-34	2.54463e-33
HESX1	KCNIP4	0.953324	31.2552	9.09619e-53	9.70655e-51
EMX2	KCNIP4	0.89468	19.827	4.51647e-36	3.86297e-35
MEOX1	KCNIP4	0.913532	22.2327	4.56456e-40	6.37696e-39
ELF5	KCNIP4	0.941663	27.698	3.82508e-48	1.77601e-46
FOXP1	KCNIP4	0.880394	18.3776	1.61209e-33	1.03471e-32
NR6A1	KCNIP4	0.87532	17.9202	1.08764e-32	6.37782e-32
ZNF460	KCNIP4	0.913492	22.2267	4.6665e-40	6.51257e-39
TFAP2A	KCNIP4	0.915615	22.5444	1.45458e-40	2.17352e-39
NR1H4	KCNIP4	0.892213	19.5575	1.32105e-35	1.07032e-34
ISX	KCNIP4	0.888883	19.2072	5.40154e-35	4.08047e-34
ZNF140	KCNIP4	0.875428	17.9297	1.04505e-32	6.13885e-32
FOXC1	KCNIP4	0.915176	22.4779	1.85531e-40	2.72859e-39
SREBF1	KCNIP4	0.847208	15.7868	1.13701e-28	4.48659e-28
PPARG	KCNIP4	0.883436	18.6651	4.92119e-34	3.34394e-33
RAX2	KCNIP4	0.889002	19.2195	5.14051e-35	3.89302e-34
GBX1	KCNIP4	0.921411	23.4734	5.12869e-42	9.31271e-41
FOXP2	KCNIP4	0.903132	20.8229	9.23043e-38	9.63775e-37
KLF6	KCNIP4	0.93925	27.0896	2.62908e-47	1.05701e-45
SP2	KCNIP4	0.909867	21.7093	3.19078e-39	4.00109e-38
NFATC2	KCNIP4	0.870226	17.4866	6.81016e-32	3.68181e-31
NR4A1	KCNIP4	0.919588	23.1709	1.50882e-41	2.57796e-40
TFAP2B	KCNIP4	0.896389	20.019	2.11364e-36	1.87936e-35
KLF11	KCNIP4	0.951817	30.7257	4.16252e-52	3.93084e-50
HOXD3	KCNIP4	0.81081	13.7135	1.577e-24	4.33621e-24
GATA1	KCNIP4	0.896104	19.9867	2.40137e-36	2.12078e-35
CDX2	KCNIP4	0.836822	15.1315	2.18991e-27	7.68785e-27
EMX1	KCNIP4	0.705659	9.85907	2.44782e-16	3.96588e-16
BSX	KCNIP4	0.872696	17.6938	2.8257e-32	1.58616e-31
HOXB5	KCNIP4	0.755534	11.417	1.05314e-19	2.05697e-19
NR1I2	KCNIP4	0.825671	14.4885	4.19992e-26	1.31705e-25
ELF3	KCNIP4	0.874847	17.8789	1.29396e-32	7.52404e-32
ZNF274	KCNIP4	0.698234	9.65563	6.76803e-16	1.07281e-15
NR3C2	KCNIP4	0.770692	11.9733	6.8387e-21	1.44129e-20
HSF4	KCNIP4	0.76509	11.7623	1.92404e-20	3.93657e-20
ZNF143	KCNIP4	0.771195	11.9926	6.22276e-21	1.31505e-20
HES2	KCNIP4	0.827718	14.6023	2.48123e-26	7.9415e-26
DBP	KCNIP4	0.626187	7.95069	3.2317e-12	4.36632e-12
TP63	KCNIP4	0.671328	8.96676	2.11127e-14	3.12246e-14
NFYC	KCNIP4	0.931196	25.2892	9.63841e-45	2.60999e-43
HOXB7	KCNIP4	0.892541	19.5929	1.14697e-35	9.35313e-35
MLXIPL	KCNIP4	0.917273	22.8007	5.72817e-41	9.0307e-40
SP4	KCNIP4	0.905237	21.0903	3.31322e-38	3.6474e-37
KLF5	KCNIP4	0.940128	27.307	1.31535e-47	5.55602e-46
RORC	KCNIP4	0.858415	16.5665	3.61226e-30	1.64338e-29
ZNF684	KCNIP4	0.85325	16.197	1.83475e-29	7.7912e-29
RELB	KCNIP4	0.817279	14.0404	3.38827e-25	9.83549e-25
LHX1	KCNIP4	0.873015	17.721	2.51935e-32	1.42184e-31
ZNF528	KCNIP4	0.88045	18.3828	1.57777e-33	1.01386e-32
HNF4G	KCNIP4	0.878316	18.1871	3.55981e-33	2.2e-32
HNF4A	KCNIP4	0.867532	17.2667	1.74222e-31	9.04173e-31
ZNF382	KCNIP4	0.793286	12.8983	7.67698e-23	1.8542e-22
HLF	KCNIP4	0.851842	16.0993	2.82687e-29	1.18036e-28
HOXB8	KCNIP4	0.88708	19.0238	1.13631e-34	8.28426e-34
MZF1	KCNIP4	0.803687	13.3704	8.01947e-24	2.08533e-23
GATA3	KCNIP4	0.517091	5.98055	3.62608e-08	4.27094e-08
HOXD8	KCNIP4	0.917975	22.9113	3.83957e-41	6.20243e-40
HOXB6	KCNIP4	0.956228	32.3495	4.19109e-54	5.89284e-52
KLF15	KCNIP4	0.907937	21.4459	8.5921e-39	1.01964e-37
THRB	KCNIP4	0.886319	18.9475	1.54961e-34	1.1132e-33
EBF3	KCNIP4	0.825948	14.5038	3.91305e-26	1.23021e-25
JUN	KCNIP4	0.647147	8.40336	3.47024e-13	4.86996e-13
ARNT2	KCNIP4	0.930163	25.0803	1.95079e-44	5.06675e-43
HOXB9	KCNIP4	0.583014	7.10377	1.95969e-10	2.48316e-10
SPI1	KCNIP4	0.895294	19.8955	3.44354e-36	2.98474e-35
EHF	KCNIP4	0.903847	20.9127	6.53712e-38	6.95791e-37
NRF1	KCNIP4	0.541045	6.36874	6.19077e-09	7.46534e-09
NFKB1	KCNIP4	0.871912	17.6274	3.7438e-32	2.07707e-31
GLIS3	KCNIP4	0.836912	15.1369	2.13642e-27	7.50807e-27
TWIST1	KCNIP4	-0.472921	-5.31342	6.7478e-07	7.66654e-07
JUNB	KCNIP4	-0.888664	-19.1848	5.91555e-35	4.44652e-34
BACH1	KCNIP4	-0.837243	-15.157	1.95026e-27	6.87874e-27
HNF1B	PTGER3	0.953978	31.4925	4.63254e-53	5.23638e-51
HNF1A	PTGER3	0.950696	30.3474	1.25042e-51	1.07515e-49
GRHL2	PTGER3	0.967882	38.112	1.43135e-60	8.15869e-58
GRHL1	PTGER3	0.947319	29.2794	2.96368e-50	1.98977e-48
ESRRA	PTGER3	0.935391	26.1863	4.89416e-46	1.61137e-44
ESRRB	PTGER3	0.934783	26.0511	7.63253e-46	2.43123e-44
POU6F1	PTGER3	0.928249	24.7048	7.00515e-44	1.66716e-42
POU3F4	PTGER3	0.970821	40.077	1.39267e-62	1.35345e-59
BARX2	PTGER3	0.959058	33.5236	1.69653e-55	3.18053e-53
HOXB3	PTGER3	0.946763	29.1132	4.89131e-50	3.16016e-48
POU3F3	PTGER3	0.954244	31.5906	3.50922e-53	4.06229e-51
HOXB4	PTGER3	0.927802	24.6192	9.39509e-44	2.19213e-42
POU5F1B	PTGER3	0.966826	37.4693	6.81562e-60	3.294e-57
POU5F1	PTGER3	0.944129	28.3589	4.89014e-49	2.64136e-47
POU6F2	PTGER3	0.93585	26.2896	3.49008e-46	1.17877e-44
ZNF135	PTGER3	0.934603	26.0114	8.69755e-46	2.74565e-44
TBX20	PTGER3	0.890211	19.3451	3.09705e-35	2.40463e-34
LHX6	PTGER3	0.903241	20.8364	8.76228e-38	9.17478e-37
TFCP2	PTGER3	0.921495	23.4876	4.87772e-42	8.88051e-41
MITF	PTGER3	0.883449	18.6663	4.89667e-34	3.3279e-33
PAX3	PTGER3	0.919837	23.2115	1.30468e-41	2.24697e-40
MEF2C	PTGER3	0.916947	22.7496	6.8941e-41	1.07625e-39
UNCX	PTGER3	0.908126	21.4713	7.80479e-39	9.31199e-38
FOXP3	PTGER3	0.894653	19.824	4.57062e-36	3.90692e-35
HESX1	PTGER3	0.960146	34.0072	4.65228e-56	9.82557e-54
EMX2	PTGER3	0.915889	22.5862	1.24897e-40	1.88225e-39
MEOX1	PTGER3	0.931903	25.4347	5.9124e-45	1.65327e-43
ELF5	PTGER3	0.943006	28.0527	1.26233e-48	6.38594e-47
FOXP1	PTGER3	0.887974	19.1142	7.87311e-35	5.8336e-34
NR6A1	PTGER3	0.901528	20.6245	1.98467e-37	1.98757e-36
ZNF460	PTGER3	0.925248	24.1444	4.84877e-43	1.01736e-41
TFAP2A	PTGER3	0.938409	26.8858	5.05187e-47	1.94152e-45
NR1H4	PTGER3	0.924415	23.9945	8.17812e-43	1.66256e-41
ISX	PTGER3	0.928967	24.8439	4.35561e-44	1.07158e-42
ZNF140	PTGER3	0.905445	21.1172	2.98996e-38	3.30964e-37
FOXC1	PTGER3	0.923087	23.7606	1.85827e-42	3.58142e-41
SREBF1	PTGER3	0.85573	16.3721	8.47593e-30	3.71971e-29
PPARG	PTGER3	0.907024	21.3239	1.36259e-38	1.57343e-37
RAX2	PTGER3	0.927239	24.5124	1.35619e-43	3.091e-42
GBX1	PTGER3	0.925884	24.2605	3.23903e-43	6.972e-42
FOXP2	PTGER3	0.91887	23.0544	2.2923e-41	3.819e-40
KLF6	PTGER3	0.943895	28.2944	5.96745e-49	3.17459e-47
SP2	PTGER3	0.9119	21.9958	1.09654e-39	1.45683e-38
NFATC2	PTGER3	0.89673	20.0578	1.81379e-36	1.62551e-35
NR4A1	PTGER3	0.915316	22.499	1.7176e-40	2.53961e-39
TFAP2B	PTGER3	0.861819	16.8204	1.19467e-30	5.69656e-30
KLF11	PTGER3	0.962798	35.2719	1.6976e-57	4.83815e-55
HOXD3	PTGER3	0.812806	13.8127	9.87601e-25	2.76033e-24
GATA1	PTGER3	0.887523	19.0684	9.47967e-35	6.97184e-34
CDX2	PTGER3	0.880576	18.3945	1.50322e-33	9.67964e-33
EMX1	PTGER3	0.717254	10.1899	4.6865e-17	7.87505e-17
BSX	PTGER3	0.889071	19.2266	4.99423e-35	3.78812e-34
HOXB5	PTGER3	0.771027	11.9861	6.42287e-21	1.35594e-20
NR1I2	PTGER3	0.845015	15.6434	2.16199e-28	8.32015e-28
ELF3	PTGER3	0.856247	16.4091	7.20243e-30	3.18291e-29
ZNF274	PTGER3	0.745029	11.0571	6.2518e-19	1.16502e-18
NR3C2	PTGER3	0.752572	11.3135	1.75595e-19	3.38393e-19
HSF4	PTGER3	0.765284	11.7695	1.85731e-20	3.80346e-20
ZNF143	PTGER3	0.800494	13.222	1.62744e-23	4.13428e-23
HES2	PTGER3	0.819236	14.1423	2.10279e-25	6.21279e-25
DBP	PTGER3	0.585943	7.15805	1.51163e-10	1.92301e-10
TP63	PTGER3	0.694998	9.56888	1.04427e-15	1.63953e-15
NFYC	PTGER3	0.942412	27.8944	2.06753e-48	1.00716e-46
HOXB7	PTGER3	0.90808	21.4651	7.99023e-39	9.51826e-38
MLXIPL	PTGER3	0.918526	22.9991	2.79658e-41	4.60947e-40
SP4	PTGER3	0.924546	24.018	7.53527e-43	1.54002e-41
KLF5	PTGER3	0.943721	28.2465	6.91813e-49	3.64517e-47
RORC	PTGER3	0.864937	17.0607	4.22239e-31	2.10609e-30
ZNF684	PTGER3	0.86795	17.3004	1.50823e-31	7.87911e-31
RELB	PTGER3	0.809505	13.6493	2.13527e-24	5.80747e-24
LHX1	PTGER3	0.840904	15.382	7.02397e-28	2.58061e-27
ZNF528	PTGER3	0.877928	18.152	4.12036e-33	2.52987e-32
HNF4G	PTGER3	0.850773	16.0261	3.91316e-29	1.61108e-28
HNF4A	PTGER3	0.838121	15.2103	1.53035e-27	5.45201e-27
ZNF382	PTGER3	0.794442	12.9492	6.0112e-23	1.46262e-22
HLF	PTGER3	0.814624	13.9043	6.41556e-25	1.82054e-24
HOXB8	PTGER3	0.894427	19.7989	5.04872e-36	4.29403e-35
MZF1	PTGER3	0.795965	13.0168	4.34523e-23	1.06867e-22
GATA3	PTGER3	0.545875	6.44958	4.2615e-09	5.1642e-09
HOXD8	PTGER3	0.934831	26.0617	7.3702e-46	2.35477e-44
HOXB6	PTGER3	0.974035	42.5904	4.94529e-65	9.50282e-62
KLF15	PTGER3	0.909426	21.6484	4.00878e-39	4.9674e-38
THRB	PTGER3	0.870035	17.4707	7.28608e-32	3.92823e-31
EBF3	PTGER3	0.831882	14.8395	8.32372e-27	2.7749e-26
JUN	PTGER3	0.642997	8.31127	5.47255e-13	7.6202e-13
ARNT2	PTGER3	0.895121	19.8762	3.71703e-36	3.20951e-35
HOXB9	PTGER3	0.543376	6.40764	5.17366e-09	6.25294e-09
SPI1	PTGER3	0.900563	20.5075	3.1238e-37	3.06199e-36
EHF	PTGER3	0.897563	20.1536	1.24465e-36	1.13669e-35
NRF1	PTGER3	0.586406	7.16666	1.45056e-10	1.8463e-10
NFKB1	PTGER3	0.86777	17.2858	1.60491e-31	8.36095e-31
GLIS3	PTGER3	0.792402	12.8597	9.24679e-23	2.21983e-22
TWIST1	PTGER3	-0.496185	-5.65755	1.52304e-07	1.76147e-07
JUNB	PTGER3	-0.904717	-21.0233	4.27848e-38	4.65081e-37
BACH1	PTGER3	-0.846089	-15.7133	1.57997e-28	6.15729e-28
HNF1B	LINC01762	0.961337	34.5592	1.08293e-56	2.59872e-54
HNF1A	LINC01762	0.962719	35.2321	1.88112e-57	5.27817e-55
GRHL2	LINC01762	0.98108	50.1658	1.07269e-71	1.36043e-67
GRHL1	LINC01762	0.972599	41.4138	6.67375e-64	9.10106e-61
ESRRA	LINC01762	0.952388	30.9234	2.35291e-52	2.32405e-50
ESRRB	LINC01762	0.964989	36.4212	9.1393e-59	3.47033e-56
POU6F1	LINC01762	0.949421	29.9319	4.23782e-51	3.31971e-49
POU3F4	LINC01762	0.95449	31.6823	2.70833e-53	3.20901e-51
BARX2	LINC01762	0.970922	40.1496	1.17811e-62	1.16995e-59
HOXB3	LINC01762	0.964663	36.2435	1.42847e-58	5.22092e-56
POU3F3	LINC01762	0.966471	37.2606	1.13733e-59	5.26431e-57
HOXB4	LINC01762	0.932686	25.5986	3.41813e-45	9.89622e-44
POU5F1B	LINC01762	0.955081	31.9047	1.4489e-53	1.81668e-51
POU5F1	LINC01762	0.953668	31.3795	6.38324e-53	6.99701e-51
POU6F2	LINC01762	0.932692	25.5997	3.40526e-45	9.86068e-44
ZNF135	LINC01762	0.947276	29.2667	3.07913e-50	2.06401e-48
TBX20	LINC01762	0.901886	20.6683	1.67508e-37	1.69412e-36
LHX6	LINC01762	0.925388	24.1697	4.43935e-43	9.36028e-42
TFCP2	LINC01762	0.958426	33.2512	3.53948e-55	6.23464e-53
MITF	LINC01762	0.900851	20.5422	2.73006e-37	2.69395e-36
PAX3	LINC01762	0.899516	20.3823	5.08659e-37	4.86359e-36
MEF2C	LINC01762	0.94289	28.0217	1.39017e-48	6.98114e-47
UNCX	LINC01762	0.95369	31.3873	6.2433e-53	6.86955e-51
FOXP3	LINC01762	0.880505	18.3879	1.5447e-33	9.93565e-33
HESX1	LINC01762	0.942472	27.9103	1.96757e-48	9.62908e-47
EMX2	LINC01762	0.935437	26.1966	4.73237e-46	1.56196e-44
MEOX1	LINC01762	0.939233	27.0854	2.66445e-47	1.07004e-45
ELF5	LINC01762	0.929966	25.0409	2.22934e-44	5.73442e-43
FOXP1	LINC01762	0.890257	19.35	3.03755e-35	2.3611e-34
NR6A1	LINC01762	0.937684	26.7134	8.80532e-47	3.24538e-45
ZNF460	LINC01762	0.912824	22.1291	6.69248e-40	9.15663e-39
TFAP2A	LINC01762	0.926192	24.3171	2.66206e-43	5.80195e-42
NR1H4	LINC01762	0.918822	23.0466	2.35741e-41	3.92129e-40
ISX	LINC01762	0.93659	26.4585	2.01201e-46	7.06262e-45
ZNF140	LINC01762	0.941497	27.655	4.37854e-48	2.0106e-46
FOXC1	LINC01762	0.933111	25.6886	2.53326e-45	7.46904e-44
SREBF1	LINC01762	0.879658	18.3096	2.13755e-33	1.35368e-32
PPARG	LINC01762	0.921874	23.5518	3.88449e-42	7.17521e-41
RAX2	LINC01762	0.93957	27.1683	2.04524e-47	8.36735e-46
GBX1	LINC01762	0.927352	24.5338	1.25991e-43	2.88583e-42
FOXP2	LINC01762	0.929181	24.8859	3.77556e-44	9.38064e-43
KLF6	LINC01762	0.932167	25.4896	4.91946e-45	1.39002e-43
SP2	LINC01762	0.934374	25.9612	1.02643e-45	3.20357e-44
NFATC2	LINC01762	0.939215	27.0811	2.70153e-47	1.08322e-45
NR4A1	LINC01762	0.932985	25.6619	2.76838e-45	8.11698e-44
TFAP2B	LINC01762	0.895599	19.9298	3.00664e-36	2.62389e-35
KLF11	LINC01762	0.948561	29.6603	9.4841e-51	6.97692e-49
HOXD3	LINC01762	0.858967	16.6071	3.02525e-30	1.38665e-29
GATA1	LINC01762	0.902941	20.799	1.01201e-37	1.05057e-36
CDX2	LINC01762	0.911623	21.9562	1.27018e-39	1.67488e-38
EMX1	LINC01762	0.75866	11.528	6.09186e-20	1.20742e-19
BSX	LINC01762	0.875463	17.9327	1.03195e-32	6.06714e-32
HOXB5	LINC01762	0.786792	12.6193	2.94941e-22	6.8277e-22
NR1I2	LINC01762	0.827263	14.5768	2.79108e-26	8.88935e-26
ELF3	LINC01762	0.789062	12.7155	1.85252e-22	4.34952e-22
ZNF274	LINC01762	0.791418	12.8169	1.13632e-22	2.71015e-22
NR3C2	LINC01762	0.801325	13.2603	1.35536e-23	3.4635e-23
HSF4	LINC01762	0.82138	14.2558	1.23815e-25	3.7291e-25
ZNF143	LINC01762	0.830694	14.771	1.1403e-26	3.75609e-26
HES2	LINC01762	0.82354	14.372	7.21093e-26	2.21537e-25
DBP	LINC01762	0.715988	10.153	5.6361e-17	9.42987e-17
TP63	LINC01762	0.734284	10.708	3.54077e-18	6.32075e-18
NFYC	LINC01762	0.966221	37.1149	1.62816e-59	7.19483e-57
HOXB7	LINC01762	0.942897	28.0234	1.38262e-48	6.95148e-47
MLXIPL	LINC01762	0.913771	22.2678	4.01083e-40	5.64722e-39
SP4	LINC01762	0.959208	33.5889	1.42321e-55	2.7041e-53
KLF5	LINC01762	0.947995	29.4852	1.59864e-50	1.12731e-48
RORC	LINC01762	0.80943	13.6456	2.17288e-24	5.90653e-24
ZNF684	LINC01762	0.800029	13.2007	1.80195e-23	4.56224e-23
RELB	LINC01762	0.843294	15.5329	3.55517e-28	1.34064e-27
LHX1	LINC01762	0.889526	19.2737	4.12965e-35	3.1606e-34
ZNF528	LINC01762	0.815295	13.9385	5.46513e-25	1.56037e-24
HNF4G	LINC01762	0.879314	18.278	2.43778e-33	1.53317e-32
HNF4A	LINC01762	0.864743	17.0455	4.50859e-31	2.24271e-30
ZNF382	LINC01762	0.808903	13.6199	2.4539e-24	6.64133e-24
HLF	LINC01762	0.854092	16.256	1.41386e-29	6.07518e-29
HOXB8	LINC01762	0.908455	21.5158	6.59929e-39	7.95244e-38
MZF1	LINC01762	0.772616	12.0473	4.76114e-21	1.01403e-20
GATA3	LINC01762	0.548356	6.49146	3.50958e-09	4.26495e-09
HOXD8	LINC01762	0.932559	25.5717	3.7394e-45	1.07637e-43
HOXB6	LINC01762	0.95298	31.132	1.29344e-52	1.34846e-50
KLF15	LINC01762	0.883852	18.7052	4.17368e-34	2.8593e-33
THRB	LINC01762	0.844649	15.6198	2.40389e-28	9.21234e-28
EBF3	LINC01762	0.817219	14.0373	3.4383e-25	9.97614e-25
JUN	LINC01762	0.60557	7.53317	2.47858e-11	3.23979e-11
ARNT2	LINC01762	0.881037	18.4375	1.25792e-33	8.17087e-33
HOXB9	LINC01762	0.496998	5.66986	1.44291e-07	1.67e-07
SPI1	LINC01762	0.890939	19.4217	2.27644e-35	1.7944e-34
EHF	LINC01762	0.844905	15.6363	2.23214e-28	8.57996e-28
NRF1	LINC01762	0.582298	7.09057	2.08718e-10	2.6424e-10
NFKB1	LINC01762	0.843994	15.5777	2.90555e-28	1.105e-27
GLIS3	LINC01762	0.777249	12.229	1.96184e-21	4.28662e-21
TWIST1	LINC01762	-0.580186	-7.05177	2.51163e-10	3.17046e-10
JUNB	LINC01762	-0.924478	-24.0058	7.86343e-43	1.60296e-41
BACH1	LINC01762	-0.868744	-17.3648	1.14487e-31	6.05345e-31
HNF1B	CYFIP2	0.978647	47.1327	3.8041e-69	2.24398e-65
HNF1A	CYFIP2	0.974559	43.0443	1.84366e-65	3.83315e-62
GRHL2	CYFIP2	0.977263	45.6275	7.98009e-68	3.11408e-64
GRHL1	CYFIP2	0.960849	34.3302	1.97818e-56	4.47205e-54
ESRRA	CYFIP2	0.950344	30.2309	1.75827e-51	1.46996e-49
ESRRB	CYFIP2	0.939902	27.2505	1.5739e-47	6.56395e-46
POU6F1	CYFIP2	0.951338	30.5624	6.68199e-52	6.04022e-50
POU3F4	CYFIP2	0.969019	38.8391	2.51664e-61	1.72061e-58
BARX2	CYFIP2	0.976835	45.1894	1.96882e-67	7.03366e-64
HOXB3	CYFIP2	0.964945	36.397	9.71208e-59	3.67682e-56
POU3F3	CYFIP2	0.973814	42.4032	7.44994e-65	1.38947e-61
HOXB4	CYFIP2	0.954626	31.733	2.34772e-53	2.82764e-51
POU5F1B	CYFIP2	0.970265	39.6832	3.46699e-62	3.022e-59
POU5F1	CYFIP2	0.957255	32.7624	1.34212e-54	2.08851e-52
POU6F2	CYFIP2	0.925802	24.2453	3.41377e-43	7.32513e-42
ZNF135	CYFIP2	0.959507	33.7209	9.98863e-56	1.96557e-53
TBX20	CYFIP2	0.930886	25.226	1.19263e-44	3.19103e-43
LHX6	CYFIP2	0.915467	22.522	1.57914e-40	2.34788e-39
TFCP2	CYFIP2	0.947668	29.3853	2.15635e-50	1.48954e-48
MITF	CYFIP2	0.923252	23.7893	1.67985e-42	3.25859e-41
PAX3	CYFIP2	0.934785	26.0515	7.622e-46	2.42849e-44
MEF2C	CYFIP2	0.943388	28.156	9.1568e-49	4.72043e-47
UNCX	CYFIP2	0.926908	24.4502	1.68022e-43	3.77425e-42
FOXP3	CYFIP2	0.891224	19.4519	2.01695e-35	1.59889e-34
HESX1	CYFIP2	0.942608	27.9465	1.75735e-48	8.68233e-47
EMX2	CYFIP2	0.920746	23.3618	7.62743e-42	1.35388e-40
MEOX1	CYFIP2	0.935712	26.2585	3.86333e-46	1.29245e-44
ELF5	CYFIP2	0.947825	29.4331	1.86844e-50	1.3038e-48
FOXP1	CYFIP2	0.893254	19.6701	8.42603e-36	6.98201e-35
NR6A1	CYFIP2	0.92133	23.4597	5.38591e-42	9.75463e-41
ZNF460	CYFIP2	0.947324	29.281	2.94963e-50	1.98087e-48
TFAP2A	CYFIP2	0.926576	24.3884	2.08009e-43	4.61e-42
NR1H4	CYFIP2	0.907675	21.4107	9.81074e-39	1.15497e-37
ISX	CYFIP2	0.91887	23.0543	2.29274e-41	3.81948e-40
ZNF140	CYFIP2	0.918759	23.0365	2.44446e-41	4.05809e-40
FOXC1	CYFIP2	0.941463	27.6462	4.50163e-48	2.06183e-46
SREBF1	CYFIP2	0.886374	18.953	1.51568e-34	1.09012e-33
PPARG	CYFIP2	0.908783	21.5604	5.57922e-39	6.7877e-38
RAX2	CYFIP2	0.917162	22.7832	6.10204e-41	9.59329e-40
GBX1	CYFIP2	0.922102	23.5907	3.38494e-42	6.30759e-41
FOXP2	CYFIP2	0.919867	23.2166	1.28134e-41	2.20901e-40
KLF6	CYFIP2	0.95935	33.6515	1.20302e-55	2.32937e-53
SP2	CYFIP2	0.962263	35.0062	3.37446e-57	8.90667e-55
NFATC2	CYFIP2	0.90653	21.2587	1.74529e-38	1.98811e-37
NR4A1	CYFIP2	0.929427	24.9341	3.20354e-44	8.04294e-43
TFAP2B	CYFIP2	0.89608	19.9839	2.42727e-36	2.1423e-35
KLF11	CYFIP2	0.966636	37.3574	8.96656e-60	4.23532e-57
HOXD3	CYFIP2	0.862568	16.8774	9.32762e-31	4.49647e-30
GATA1	CYFIP2	0.88141	18.4725	1.08852e-33	7.11625e-33
CDX2	CYFIP2	0.882064	18.5341	8.43941e-34	5.58102e-33
EMX1	CYFIP2	0.746531	11.1073	4.87279e-19	9.14067e-19
BSX	CYFIP2	0.883116	18.6344	5.58311e-34	3.76868e-33
HOXB5	CYFIP2	0.802217	13.3017	1.11262e-23	2.86249e-23
NR1I2	CYFIP2	0.840291	15.3439	8.34725e-28	3.04519e-27
ELF3	CYFIP2	0.844487	15.6093	2.51999e-28	9.63864e-28
ZNF274	CYFIP2	0.741928	10.9544	1.0403e-18	1.91413e-18
NR3C2	CYFIP2	0.837072	15.1466	2.04465e-27	7.19864e-27
HSF4	CYFIP2	0.832922	14.9	6.30623e-27	2.12373e-26
ZNF143	CYFIP2	0.817398	14.0465	3.29232e-25	9.5667e-25
HES2	CYFIP2	0.845558	15.6787	1.84575e-28	7.149e-28
DBP	CYFIP2	0.714326	10.1048	7.16924e-17	1.19333e-16
TP63	CYFIP2	0.707591	9.91307	1.86875e-16	3.04624e-16
NFYC	CYFIP2	0.959176	33.5749	1.47757e-55	2.8011e-53
HOXB7	CYFIP2	0.937351	26.635	1.13442e-46	4.12186e-45
MLXIPL	CYFIP2	0.933098	25.6859	2.55552e-45	7.53204e-44
SP4	CYFIP2	0.944746	28.5308	2.88152e-49	1.61739e-47
KLF5	CYFIP2	0.963847	35.8094	4.28649e-58	1.39215e-55
RORC	CYFIP2	0.857346	16.4885	5.08442e-30	2.28005e-29
ZNF684	CYFIP2	0.81805	14.0804	2.80966e-25	8.21608e-25
RELB	CYFIP2	0.849863	15.9642	5.15171e-29	2.09725e-28
LHX1	CYFIP2	0.894189	19.7727	5.60374e-36	4.74223e-35
ZNF528	CYFIP2	0.869189	17.4012	9.8009e-32	5.21753e-31
HNF4G	CYFIP2	0.914426	22.3651	2.80475e-40	4.02778e-39
HNF4A	CYFIP2	0.905656	21.1445	2.69422e-38	3.00009e-37
ZNF382	CYFIP2	0.824207	14.4082	6.09421e-26	1.8845e-25
HLF	CYFIP2	0.899206	20.3456	5.86965e-37	5.57075e-36
HOXB8	CYFIP2	0.937437	26.6552	1.06267e-46	3.87167e-45
MZF1	CYFIP2	0.836246	15.0968	2.56454e-27	8.94607e-27
GATA3	CYFIP2	0.52109	6.04395	2.72504e-08	3.22188e-08
HOXD8	CYFIP2	0.955374	32.0169	1.05829e-53	1.37307e-51
HOXB6	CYFIP2	0.966671	37.3777	8.52992e-60	4.04414e-57
KLF15	CYFIP2	0.922165	23.6014	3.25841e-42	6.07896e-41
THRB	CYFIP2	0.896511	20.0329	2.00079e-36	1.78402e-35
EBF3	CYFIP2	0.872337	17.6633	3.21524e-32	1.79525e-31
JUN	CYFIP2	0.646841	8.39653	3.58962e-13	5.03452e-13
ARNT2	CYFIP2	0.917751	22.8758	4.36431e-41	6.99221e-40
HOXB9	CYFIP2	0.51863	6.00489	3.24995e-08	3.8336e-08
SPI1	CYFIP2	0.893432	19.6895	7.80014e-36	6.48989e-35
EHF	CYFIP2	0.885051	18.8221	2.58603e-34	1.81266e-33
NRF1	CYFIP2	0.564724	6.77404	9.36431e-10	1.15971e-09
NFKB1	CYFIP2	0.905592	21.1362	2.78077e-38	3.09171e-37
GLIS3	CYFIP2	0.837164	15.1522	1.99323e-27	7.02491e-27
TWIST1	CYFIP2	-0.559016	-6.67422	1.4966e-09	1.84105e-09
JUNB	CYFIP2	-0.924986	-24.097	5.71819e-43	1.18751e-41
BACH1	CYFIP2	-0.856726	-16.4436	6.18957e-30	2.7533e-29
HNF1B	LINC02532	0.937057	26.5664	1.41679e-46	5.07369e-45
HNF1A	LINC02532	0.929768	25.0016	2.54714e-44	6.49917e-43
GRHL2	LINC02532	0.934646	26.021	8.42659e-46	2.66709e-44
GRHL1	LINC02532	0.902956	20.8008	1.00477e-37	1.0434e-36
ESRRA	LINC02532	0.889372	19.2577	4.4056e-35	3.36266e-34
ESRRB	LINC02532	0.885033	18.8203	2.6052e-34	1.82554e-33
POU6F1	LINC02532	0.902705	20.7696	1.13338e-37	1.16953e-36
POU3F4	LINC02532	0.943389	28.1561	9.15364e-49	4.72011e-47
BARX2	LINC02532	0.929961	25.04	2.23646e-44	5.74925e-43
HOXB3	LINC02532	0.912267	22.0485	9.01902e-40	1.2124e-38
POU3F3	LINC02532	0.932288	25.5149	4.51989e-45	1.28485e-43
HOXB4	LINC02532	0.911727	21.9711	1.20204e-39	1.58957e-38
POU5F1B	LINC02532	0.943875	28.2888	6.07097e-49	3.22425e-47
POU5F1	LINC02532	0.932292	25.5158	4.50778e-45	1.28192e-43
POU6F2	LINC02532	0.875648	17.949	9.6363e-33	5.68337e-32
ZNF135	LINC02532	0.908765	21.5579	5.63308e-39	6.84765e-38
TBX20	LINC02532	0.89551	19.9197	3.12865e-36	2.72503e-35
LHX6	LINC02532	0.882161	18.5433	8.12527e-34	5.38352e-33
TFCP2	LINC02532	0.891243	19.454	2.00007e-35	1.58606e-34
MITF	LINC02532	0.879299	18.2766	2.452e-33	1.54165e-32
PAX3	LINC02532	0.921502	23.4887	4.8584e-42	8.84979e-41
MEF2C	LINC02532	0.866736	17.2029	2.29032e-31	1.17364e-30
UNCX	LINC02532	0.83887	15.2561	1.24283e-27	4.46294e-27
FOXP3	LINC02532	0.830086	14.7362	1.33802e-26	4.37984e-26
HESX1	LINC02532	0.931218	25.2936	9.4962e-45	2.57369e-43
EMX2	LINC02532	0.863168	16.9234	7.64293e-31	3.7172e-30
MEOX1	LINC02532	0.887975	19.1143	7.868e-35	5.83032e-34
ELF5	LINC02532	0.932614	25.5833	3.59781e-45	1.03856e-43
FOXP1	LINC02532	0.820495	14.2087	1.54215e-25	4.60652e-25
NR6A1	LINC02532	0.866294	17.1677	2.6639e-31	1.35574e-30
ZNF460	LINC02532	0.900578	20.5093	3.1025e-37	3.04253e-36
TFAP2A	LINC02532	0.899418	20.3706	5.32361e-37	5.07988e-36
NR1H4	LINC02532	0.866393	17.1756	2.57521e-31	1.31257e-30
ISX	LINC02532	0.852461	16.1421	2.33942e-29	9.83874e-29
ZNF140	LINC02532	0.838533	15.2355	1.36477e-27	4.88354e-27
FOXC1	LINC02532	0.88416	18.7351	3.69301e-34	2.54459e-33
SREBF1	LINC02532	0.826978	14.561	3.00319e-26	9.53844e-26
PPARG	LINC02532	0.84205	15.454	5.07392e-28	1.88737e-27
RAX2	LINC02532	0.850185	15.9861	4.67486e-29	1.91057e-28
GBX1	LINC02532	0.888897	19.2086	5.37084e-35	4.05897e-34
FOXP2	LINC02532	0.863469	16.9466	6.91272e-31	3.37721e-30
KLF6	LINC02532	0.923027	23.7501	1.92815e-42	3.70709e-41
SP2	LINC02532	0.888186	19.1358	7.21324e-35	5.36787e-34
NFATC2	LINC02532	0.844563	15.6143	2.46493e-28	9.435e-28
NR4A1	LINC02532	0.904636	21.013	4.45023e-38	4.82744e-37
TFAP2B	LINC02532	0.862962	16.9076	8.184e-31	3.96833e-30
KLF11	LINC02532	0.937797	26.74	8.08025e-47	2.99774e-45
HOXD3	LINC02532	0.791814	12.8341	1.04591e-22	2.50081e-22
GATA1	LINC02532	0.849889	15.966	5.11081e-29	2.08156e-28
CDX2	LINC02532	0.797319	13.0775	3.24812e-23	8.06466e-23
EMX1	LINC02532	0.672696	9.00011	1.78786e-14	2.65321e-14
BSX	LINC02532	0.838112	15.2097	1.53408e-27	5.46456e-27
HOXB5	LINC02532	0.722912	10.3576	2.02946e-17	3.47684e-17
NR1I2	LINC02532	0.798386	13.1258	2.57833e-23	6.45092e-23
ELF3	LINC02532	0.886356	18.9512	1.52678e-34	1.09776e-33
ZNF274	LINC02532	0.646374	8.38611	3.77949e-13	5.29642e-13
NR3C2	LINC02532	0.768279	11.8816	1.07162e-20	2.22863e-20
HSF4	LINC02532	0.724815	10.4149	1.52453e-17	2.63006e-17
ZNF143	LINC02532	0.738653	10.8477	1.76735e-18	3.2094e-18
HES2	LINC02532	0.837478	15.1712	1.82817e-27	6.46383e-27
DBP	LINC02532	0.613368	7.6881	1.16702e-11	1.54345e-11
TP63	LINC02532	0.617661	7.7749	7.64124e-12	1.01767e-11
NFYC	LINC02532	0.900296	20.4753	3.54007e-37	3.44619e-36
HOXB7	LINC02532	0.862178	16.8477	1.06113e-30	5.08639e-30
MLXIPL	LINC02532	0.894572	19.8151	4.73545e-36	4.03992e-35
SP4	LINC02532	0.880594	18.3962	1.49236e-33	9.6144e-33
KLF5	LINC02532	0.917492	22.835	5.05829e-41	8.03252e-40
RORC	LINC02532	0.82939	14.6966	1.60602e-26	5.2201e-26
ZNF684	LINC02532	0.84487	15.6341	2.25495e-28	8.66485e-28
RELB	LINC02532	0.779954	12.3373	1.15766e-21	2.5698e-21
LHX1	LINC02532	0.860687	16.735	1.73174e-30	8.13074e-30
ZNF528	LINC02532	0.884604	18.7783	3.09297e-34	2.14917e-33
HNF4G	LINC02532	0.865247	17.085	3.80266e-31	1.90497e-30
HNF4A	LINC02532	0.855902	16.3844	8.0286e-30	3.53085e-29
ZNF382	LINC02532	0.786649	12.6132	3.03655e-22	7.02347e-22
HLF	LINC02532	0.845514	15.6758	1.86931e-28	7.23605e-28
HOXB8	LINC02532	0.880365	18.3749	1.63001e-33	1.04571e-32
MZF1	LINC02532	0.815905	13.9696	4.72081e-25	1.35493e-24
GATA3	LINC02532	0.47607	5.35913	5.55162e-07	6.32228e-07
HOXD8	LINC02532	0.912006	22.011	1.03631e-39	1.38072e-38
HOXB6	LINC02532	0.939796	27.2243	1.71068e-47	7.0878e-46
KLF15	LINC02532	0.895097	19.8735	3.75625e-36	3.24194e-35
THRB	LINC02532	0.865393	17.0965	3.6197e-31	1.81715e-30
EBF3	LINC02532	0.811286	13.737	1.41122e-24	3.89613e-24
JUN	LINC02532	0.624001	7.90518	4.03966e-12	5.43843e-12
ARNT2	LINC02532	0.928083	24.673	7.81167e-44	1.8468e-42
HOXB9	LINC02532	0.632098	8.07529	1.75214e-12	2.39174e-12
SPI1	LINC02532	0.863999	16.9876	5.78944e-31	2.84851e-30
EHF	LINC02532	0.928164	24.6885	7.40861e-44	1.75658e-42
NRF1	LINC02532	0.50916	5.85639	6.32116e-08	7.39245e-08
NFKB1	LINC02532	0.869292	17.4096	9.4544e-32	5.04122e-31
GLIS3	LINC02532	0.840126	15.3336	8.7444e-28	3.18401e-27
TWIST1	LINC02532	-0.444456	-4.91168	3.6137e-06	4.03134e-06
JUNB	LINC02532	-0.851132	-16.0506	3.51011e-29	1.4521e-28
BACH1	LINC02532	-0.790846	-12.7921	1.28015e-22	3.04235e-22
HNF1B	OSBPL3	0.960947	34.3759	1.75342e-56	4.00681e-54
HNF1A	OSBPL3	0.958004	33.0725	5.75055e-55	9.67259e-53
GRHL2	OSBPL3	0.962428	35.0875	2.73394e-57	7.40881e-55
GRHL1	OSBPL3	0.947465	29.3236	2.59539e-50	1.76352e-48
ESRRA	OSBPL3	0.937319	26.6276	1.16226e-46	4.21997e-45
ESRRB	OSBPL3	0.933148	25.6966	2.46675e-45	7.27971e-44
POU6F1	OSBPL3	0.948097	29.5166	1.45566e-50	1.03629e-48
POU3F4	OSBPL3	0.966003	36.9895	2.21908e-59	9.5245e-57
BARX2	OSBPL3	0.966526	37.2924	1.05179e-59	4.89517e-57
HOXB3	OSBPL3	0.943482	28.1814	8.46304e-49	4.38808e-47
POU3F3	OSBPL3	0.95581	32.1855	6.61002e-54	8.91944e-52
HOXB4	OSBPL3	0.92744	24.5505	1.1898e-43	2.7376e-42
POU5F1B	OSBPL3	0.960025	33.9526	5.37997e-56	1.12315e-53
POU5F1	OSBPL3	0.941359	27.6194	4.89779e-48	2.2228e-46
POU6F2	OSBPL3	0.937088	26.5736	1.38426e-46	4.96489e-45
ZNF135	OSBPL3	0.940171	27.3176	1.27179e-47	5.38546e-46
TBX20	OSBPL3	0.906411	21.2431	1.85179e-38	2.10253e-37
LHX6	OSBPL3	0.90842	21.5111	6.71841e-39	8.08831e-38
TFCP2	OSBPL3	0.935479	26.2061	4.58717e-46	1.51858e-44
MITF	OSBPL3	0.900916	20.5501	2.6479e-37	2.61603e-36
PAX3	OSBPL3	0.918566	23.0056	2.73252e-41	4.50975e-40
MEF2C	OSBPL3	0.93285	25.6332	3.04584e-45	8.87306e-44
UNCX	OSBPL3	0.911417	21.927	1.41616e-39	1.85695e-38
FOXP3	OSBPL3	0.902711	20.7704	1.1299e-37	1.16613e-36
HESX1	OSBPL3	0.943993	28.3214	5.48858e-49	2.93708e-47
EMX2	OSBPL3	0.914402	22.3616	2.84124e-40	4.07648e-39
MEOX1	OSBPL3	0.907536	21.3922	1.05248e-38	1.23359e-37
ELF5	OSBPL3	0.942286	27.8612	2.29365e-48	1.109e-46
FOXP1	OSBPL3	0.900911	20.5496	2.65344e-37	2.6213e-36
NR6A1	OSBPL3	0.890831	19.4103	2.38285e-35	1.87437e-34
ZNF460	OSBPL3	0.925451	24.1812	4.26562e-43	9.02343e-42
TFAP2A	OSBPL3	0.929006	24.8517	4.24206e-44	1.04496e-42
NR1H4	OSBPL3	0.917443	22.8272	5.2028e-41	8.24549e-40
ISX	OSBPL3	0.902257	20.7141	1.40351e-37	1.43317e-36
ZNF140	OSBPL3	0.888876	19.2065	5.41696e-35	4.09115e-34
FOXC1	OSBPL3	0.928024	24.6617	8.12202e-44	1.91571e-42
SREBF1	OSBPL3	0.890582	19.3841	2.64785e-35	2.07356e-34
PPARG	OSBPL3	0.913818	22.2748	3.90961e-40	5.51358e-39
RAX2	OSBPL3	0.898025	20.2071	1.00904e-36	9.32465e-36
GBX1	OSBPL3	0.91483	22.4256	2.2466e-40	3.266e-39
FOXP2	OSBPL3	0.907984	21.4523	8.38694e-39	9.96743e-38
KLF6	OSBPL3	0.925885	24.2607	3.23697e-43	6.96816e-42
SP2	OSBPL3	0.934855	26.067	7.24303e-46	2.31881e-44
NFATC2	OSBPL3	0.884592	18.7771	3.10833e-34	2.15937e-33
NR4A1	OSBPL3	0.934412	25.9695	9.98619e-46	3.12407e-44
TFAP2B	OSBPL3	0.918922	23.0628	2.22393e-41	3.71143e-40
KLF11	OSBPL3	0.949393	29.923	4.35099e-51	3.40416e-49
HOXD3	OSBPL3	0.847314	15.7938	1.102e-28	4.35372e-28
GATA1	OSBPL3	0.903183	20.8292	9.00922e-38	9.4202e-37
CDX2	OSBPL3	0.871072	17.5569	5.04919e-32	2.76495e-31
EMX1	OSBPL3	0.743275	10.9988	8.3456e-19	1.54427e-18
BSX	OSBPL3	0.855852	16.3808	8.15628e-30	3.58483e-29
HOXB5	OSBPL3	0.792092	12.8461	9.86903e-23	2.36379e-22
NR1I2	OSBPL3	0.82296	14.3406	8.34357e-26	2.54889e-25
ELF3	OSBPL3	0.845927	15.7027	1.6571e-28	6.44489e-28
ZNF274	OSBPL3	0.721686	10.3209	2.43726e-17	4.15736e-17
NR3C2	OSBPL3	0.822056	14.292	1.04627e-25	3.17031e-25
HSF4	OSBPL3	0.82694	14.5589	3.03285e-26	9.62854e-26
ZNF143	OSBPL3	0.798593	13.1351	2.4653e-23	6.17647e-23
HES2	OSBPL3	0.80848	13.5994	2.70479e-24	7.29652e-24
DBP	OSBPL3	0.685044	9.30897	3.82725e-15	5.8514e-15
TP63	OSBPL3	0.694555	9.55708	1.10767e-15	1.73703e-15
NFYC	OSBPL3	0.964069	35.926	3.18718e-58	1.06653e-55
HOXB7	OSBPL3	0.90479	21.0327	4.12749e-38	4.49542e-37
MLXIPL	OSBPL3	0.908235	21.4861	7.3814e-39	8.83573e-38
SP4	OSBPL3	0.935394	26.187	4.8834e-46	1.60804e-44
KLF5	OSBPL3	0.956448	32.4367	3.29201e-54	4.72028e-52
RORC	OSBPL3	0.857085	16.4696	5.52302e-30	2.46796e-29
ZNF684	OSBPL3	0.85562	16.3642	8.77409e-30	3.84491e-29
RELB	OSBPL3	0.81507	13.927	5.76708e-25	1.64316e-24
LHX1	OSBPL3	0.851112	16.0492	3.53134e-29	1.46045e-28
ZNF528	OSBPL3	0.862716	16.8888	8.87898e-31	4.29023e-30
HNF4G	OSBPL3	0.895524	19.9213	3.10932e-36	2.70884e-35
HNF4A	OSBPL3	0.887218	19.0376	1.07397e-34	7.85099e-34
ZNF382	OSBPL3	0.818838	14.1215	2.31812e-25	6.82465e-25
HLF	OSBPL3	0.876728	18.0445	6.45809e-33	3.88266e-32
HOXB8	OSBPL3	0.913687	22.2554	4.19838e-40	5.89525e-39
MZF1	OSBPL3	0.785095	12.5482	4.16021e-22	9.52854e-22
GATA3	OSBPL3	0.528293	6.15953	1.61377e-08	1.92106e-08
HOXD8	OSBPL3	0.925988	24.2795	3.0328e-43	6.56037e-42
HOXB6	OSBPL3	0.951595	30.6495	5.18957e-52	4.81469e-50
KLF15	OSBPL3	0.91066	21.82	2.10983e-39	2.70624e-38
THRB	OSBPL3	0.90056	20.5071	3.1295e-37	3.06734e-36
EBF3	OSBPL3	0.825456	14.4767	4.437e-26	1.38849e-25
JUN	OSBPL3	0.680141	9.1846	7.12204e-15	1.07624e-14
ARNT2	OSBPL3	0.897528	20.1496	1.26449e-36	1.15386e-35
HOXB9	OSBPL3	0.4952	5.64266	1.62585e-07	1.87888e-07
SPI1	OSBPL3	0.908202	21.4816	7.50868e-39	8.98089e-38
EHF	OSBPL3	0.882831	18.6071	6.24742e-34	4.19199e-33
NRF1	OSBPL3	0.566684	6.80865	7.95504e-10	9.87697e-10
NFKB1	OSBPL3	0.871058	17.5557	5.07485e-32	2.77799e-31
GLIS3	OSBPL3	0.823565	14.3733	7.16628e-26	2.20202e-25
TWIST1	OSBPL3	-0.496509	-5.66246	1.4906e-07	1.7245e-07
JUNB	OSBPL3	-0.910714	-21.8275	2.05111e-39	2.63545e-38
BACH1	OSBPL3	-0.864895	-17.0574	4.28321e-31	2.13525e-30
HNF1B	UMOD	0.948292	29.5768	1.21618e-50	8.78116e-49
HNF1A	UMOD	0.945719	28.8078	1.23519e-49	7.38579e-48
GRHL2	UMOD	0.966703	37.3968	8.14029e-60	3.87389e-57
GRHL1	UMOD	0.950878	30.4079	1.04768e-51	9.13524e-50
ESRRA	UMOD	0.939601	27.176	1.99557e-47	8.1773e-46
ESRRB	UMOD	0.93936	27.1166	2.41157e-47	9.75721e-46
POU6F1	UMOD	0.926552	24.3838	2.1135e-43	4.67943e-42
POU3F4	UMOD	0.952179	30.8504	2.90357e-52	2.81749e-50
BARX2	UMOD	0.959468	33.7034	1.04663e-55	2.04687e-53
HOXB3	UMOD	0.94916	29.8487	5.42055e-51	4.16265e-49
POU3F3	UMOD	0.939401	27.1268	2.3349e-47	9.47443e-46
HOXB4	UMOD	0.922558	23.669	2.5667e-42	4.85636e-41
POU5F1B	UMOD	0.952124	30.8313	3.06824e-52	2.9648e-50
POU5F1	UMOD	0.937884	26.7607	7.5582e-47	2.81725e-45
POU6F2	UMOD	0.92535	24.163	4.54451e-43	9.57008e-42
ZNF135	UMOD	0.929062	24.8624	4.08932e-44	1.01018e-42
TBX20	UMOD	0.898526	20.2655	8.02487e-37	7.50307e-36
LHX6	UMOD	0.913066	22.1643	5.87472e-40	8.09365e-39
TFCP2	UMOD	0.938337	26.8685	5.34069e-47	2.04355e-45
MITF	UMOD	0.900686	20.5223	2.94927e-37	2.89831e-36
PAX3	UMOD	0.904913	21.0486	3.88533e-38	4.24552e-37
MEF2C	UMOD	0.918954	23.068	2.183e-41	3.64817e-40
UNCX	UMOD	0.908565	21.5308	6.23734e-39	7.53884e-38
FOXP3	UMOD	0.900151	20.458	3.78748e-37	3.67406e-36
HESX1	UMOD	0.942364	27.8816	2.15151e-48	1.04628e-46
EMX2	UMOD	0.925378	24.1679	4.46731e-43	9.41689e-42
MEOX1	UMOD	0.942652	27.9581	1.69458e-48	8.39839e-47
ELF5	UMOD	0.933506	25.7731	1.91296e-45	5.7443e-44
FOXP1	UMOD	0.899642	20.3972	4.79871e-37	4.60186e-36
NR6A1	UMOD	0.906608	21.269	1.6783e-38	1.91645e-37
ZNF460	UMOD	0.905413	21.113	3.03824e-38	3.36014e-37
TFAP2A	UMOD	0.910398	21.7833	2.41956e-39	3.08016e-38
NR1H4	UMOD	0.899948	20.4337	4.16289e-37	4.02208e-36
ISX	UMOD	0.922345	23.6322	2.92212e-42	5.48628e-41
ZNF140	UMOD	0.906824	21.2975	1.50614e-38	1.72975e-37
FOXC1	UMOD	0.927438	24.5501	1.19137e-43	2.74046e-42
SREBF1	UMOD	0.850592	16.0137	4.13409e-29	1.69777e-28
PPARG	UMOD	0.894675	19.8265	4.5262e-36	3.8709e-35
RAX2	UMOD	0.924795	24.0625	6.44886e-43	1.32934e-41
GBX1	UMOD	0.921804	23.54	4.05026e-42	7.45752e-41
FOXP2	UMOD	0.915293	22.4955	1.73919e-40	2.56898e-39
KLF6	UMOD	0.941117	27.5573	5.95551e-48	2.66047e-46
SP2	UMOD	0.920551	23.3294	8.56337e-42	1.50924e-40
NFATC2	UMOD	0.913331	22.2031	5.09187e-40	7.07003e-39
NR4A1	UMOD	0.914225	22.3352	3.13002e-40	4.46781e-39
TFAP2B	UMOD	0.884662	18.784	3.02203e-34	2.10223e-33
KLF11	UMOD	0.954912	31.8406	1.73427e-53	2.14375e-51
HOXD3	UMOD	0.824312	14.414	5.9334e-26	1.83638e-25
GATA1	UMOD	0.907202	21.3477	1.24543e-38	1.44579e-37
CDX2	UMOD	0.883318	18.6537	5.15677e-34	3.49653e-33
EMX1	UMOD	0.747498	11.1399	4.14582e-19	7.81026e-19
BSX	UMOD	0.880791	18.4145	1.38348e-33	8.94519e-33
HOXB5	UMOD	0.801336	13.2608	1.352e-23	3.45523e-23
NR1I2	UMOD	0.847613	15.8136	1.00853e-28	3.99857e-28
ELF3	UMOD	0.842121	15.4585	4.9724e-28	1.85132e-27
ZNF274	UMOD	0.73504	10.732	3.14277e-18	5.62737e-18
NR3C2	UMOD	0.770674	11.9726	6.86146e-21	1.44587e-20
HSF4	UMOD	0.783521	12.4829	5.70789e-22	1.29493e-21
ZNF143	UMOD	0.831258	14.8034	9.82201e-27	3.25238e-26
HES2	UMOD	0.834343	14.9835	4.30367e-27	1.47062e-26
DBP	UMOD	0.632874	8.09182	1.6153e-12	2.20789e-12
TP63	UMOD	0.710894	10.0064	1.17214e-16	1.93045e-16
NFYC	UMOD	0.939962	27.2655	1.50088e-47	6.27696e-46
HOXB7	UMOD	0.909925	21.7174	3.09578e-39	3.88784e-38
MLXIPL	UMOD	0.943932	28.3046	5.78132e-49	3.07815e-47
SP4	UMOD	0.912082	22.0219	9.95174e-40	1.32968e-38
KLF5	UMOD	0.940185	27.3212	1.25727e-47	5.33199e-46
RORC	UMOD	0.863195	16.9255	7.57409e-31	3.68506e-30
ZNF684	UMOD	0.836796	15.1299	2.20581e-27	7.74175e-27
RELB	UMOD	0.834952	15.0195	3.6496e-27	1.25566e-26
LHX1	UMOD	0.858662	16.5846	3.33683e-30	1.5234e-29
ZNF528	UMOD	0.851593	16.0822	3.04995e-29	1.26892e-28
HNF4G	UMOD	0.870516	17.5106	6.14847e-32	3.3381e-31
HNF4A	UMOD	0.855809	16.3777	8.26801e-30	3.6328e-29
ZNF382	UMOD	0.822304	14.3053	9.83411e-26	2.9859e-25
HLF	UMOD	0.821086	14.2401	1.33205e-25	4.00093e-25
HOXB8	UMOD	0.893711	19.7201	6.90705e-36	5.78763e-35
MZF1	UMOD	0.776395	12.1951	2.31407e-21	5.03021e-21
GATA3	UMOD	0.56494	6.77786	9.19749e-10	1.13936e-09
HOXD8	UMOD	0.918905	23.06	2.2466e-41	3.74753e-40
HOXB6	UMOD	0.96006	33.9684	5.15892e-56	1.08325e-53
KLF15	UMOD	0.908483	21.5197	6.50498e-39	7.84476e-38
THRB	UMOD	0.897609	20.1589	1.21915e-36	1.11453e-35
EBF3	UMOD	0.828144	14.6262	2.22203e-26	7.1383e-26
JUN	UMOD	0.657089	8.62927	1.13206e-13	1.6218e-13
ARNT2	UMOD	0.906961	21.3156	1.40629e-38	1.62176e-37
HOXB9	UMOD	0.515193	5.95066	4.14712e-08	4.87608e-08
SPI1	UMOD	0.88582	18.8979	1.89746e-34	1.34978e-33
EHF	UMOD	0.879279	18.2748	2.46993e-33	1.55243e-32
NRF1	UMOD	0.547409	6.47545	3.78017e-09	4.58887e-09
NFKB1	UMOD	0.86061	16.7292	1.7757e-30	8.32869e-30
GLIS3	UMOD	0.809628	13.6553	2.0753e-24	5.64952e-24
TWIST1	UMOD	-0.515939	-5.96239	3.93431e-08	4.62927e-08
JUNB	UMOD	-0.948357	-29.5969	1.14531e-50	8.30326e-49
BACH1	UMOD	-0.900771	-20.5326	2.83411e-37	2.79206e-36
HNF1B	COBLL1	0.955878	32.2118	6.14426e-54	8.34311e-52
HNF1A	COBLL1	0.94961	29.9925	3.54358e-51	2.81236e-49
GRHL2	COBLL1	0.950665	30.3369	1.28911e-51	1.10318e-49
GRHL1	COBLL1	0.924112	23.9407	9.87449e-43	1.98169e-41
ESRRA	COBLL1	0.914699	22.4059	2.41459e-40	3.49638e-39
ESRRB	COBLL1	0.902455	20.7385	1.27745e-37	1.31025e-36
POU6F1	COBLL1	0.921385	23.4689	5.21172e-42	9.45197e-41
POU3F4	COBLL1	0.954241	31.5896	3.51833e-53	4.06943e-51
BARX2	COBLL1	0.950222	30.1909	1.97699e-51	1.63716e-49
HOXB3	COBLL1	0.930244	25.0964	1.84717e-44	4.81636e-43
POU3F3	COBLL1	0.944433	28.4433	3.76978e-49	2.0724e-47
HOXB4	COBLL1	0.924715	24.0483	6.77871e-43	1.3936e-41
POU5F1B	COBLL1	0.954229	31.585	3.5648e-53	4.11754e-51
POU5F1	COBLL1	0.937962	26.7792	7.12158e-47	2.66429e-45
POU6F2	COBLL1	0.895491	19.9175	3.15532e-36	2.7475e-35
ZNF135	COBLL1	0.928722	24.7963	5.12366e-44	1.24831e-42
TBX20	COBLL1	0.90913	21.6079	4.66859e-39	5.73346e-38
LHX6	COBLL1	0.893732	19.7224	6.84377e-36	5.7365e-35
TFCP2	COBLL1	0.909539	21.6641	3.78061e-39	4.69684e-38
MITF	COBLL1	0.901931	20.6739	1.63921e-37	1.66009e-36
PAX3	COBLL1	0.928989	24.8482	4.29222e-44	1.0568e-42
MEF2C	COBLL1	0.895981	19.9728	2.53654e-36	2.23308e-35
UNCX	COBLL1	0.869742	17.4466	8.07586e-32	4.33533e-31
FOXP3	COBLL1	0.86306	16.9152	7.92023e-31	3.8452e-30
HESX1	COBLL1	0.932867	25.6368	3.0099e-45	8.77845e-44
EMX2	COBLL1	0.890266	19.3508	3.02672e-35	2.35319e-34
MEOX1	COBLL1	0.907132	21.3383	1.29023e-38	1.49458e-37
ELF5	COBLL1	0.942409	27.8936	2.07232e-48	1.0093e-46
FOXP1	COBLL1	0.857467	16.4973	4.89115e-30	2.19695e-29
NR6A1	COBLL1	0.873797	17.788	1.89785e-32	1.08423e-31
ZNF460	COBLL1	0.918775	23.039	2.42246e-41	4.02447e-40
TFAP2A	COBLL1	0.911534	21.9435	1.33181e-39	1.75141e-38
NR1H4	COBLL1	0.882771	18.6014	6.39578e-34	4.28667e-33
ISX	COBLL1	0.873054	17.7243	2.48426e-32	1.40307e-31
ZNF140	COBLL1	0.859804	16.669	2.30823e-30	1.07023e-29
FOXC1	COBLL1	0.915977	22.5997	1.18892e-40	1.79699e-39
SREBF1	COBLL1	0.851394	16.0685	3.24099e-29	1.34535e-28
PPARG	COBLL1	0.863771	16.9699	6.24923e-31	3.06487e-30
RAX2	COBLL1	0.869983	17.4665	7.41895e-32	3.99579e-31
GBX1	COBLL1	0.899437	20.3729	5.27554e-37	5.03685e-36
FOXP2	COBLL1	0.88133	18.465	1.12275e-33	7.32928e-33
KLF6	COBLL1	0.933206	25.7089	2.36766e-45	7.01013e-44
SP2	COBLL1	0.920084	23.2522	1.12782e-41	1.95738e-40
NFATC2	COBLL1	0.86302	16.912	8.02806e-31	3.89577e-30
NR4A1	COBLL1	0.914486	22.3742	2.71311e-40	3.90412e-39
TFAP2B	COBLL1	0.891131	19.4421	2.09783e-35	1.66026e-34
KLF11	COBLL1	0.943805	28.2696	6.44255e-49	3.40874e-47
HOXD3	COBLL1	0.83839	15.2267	1.4201e-27	5.07452e-27
GATA1	COBLL1	0.87486	17.8801	1.28758e-32	7.48864e-32
CDX2	COBLL1	0.820727	14.2211	1.45594e-25	4.35823e-25
EMX1	COBLL1	0.719446	10.2544	3.3973e-17	5.75177e-17
BSX	COBLL1	0.852067	16.1148	2.63932e-29	1.10498e-28
HOXB5	COBLL1	0.772952	12.0603	4.46772e-21	9.53053e-21
NR1I2	COBLL1	0.814723	13.9093	6.26659e-25	1.77998e-24
ELF3	COBLL1	0.888038	19.1207	7.66704e-35	5.68955e-34
ZNF274	COBLL1	0.676973	9.10545	1.0572e-14	1.58532e-14
NR3C2	COBLL1	0.796047	13.0205	4.26887e-23	1.05061e-22
HSF4	COBLL1	0.785319	12.5575	3.97637e-22	9.12015e-22
ZNF143	COBLL1	0.75932	11.5517	5.42107e-20	1.07771e-19
HES2	COBLL1	0.851106	16.0488	3.53797e-29	1.46305e-28
DBP	COBLL1	0.655584	8.59458	1.34485e-13	1.92085e-13
TP63	COBLL1	0.650542	8.47964	2.37837e-13	3.36108e-13
NFYC	COBLL1	0.926092	24.2988	2.83654e-43	6.15855e-42
HOXB7	COBLL1	0.89215	19.5507	1.35744e-35	1.0985e-34
MLXIPL	COBLL1	0.916234	22.6391	1.02991e-40	1.5686e-39
SP4	COBLL1	0.897632	20.1615	1.20667e-36	1.10367e-35
KLF5	COBLL1	0.944551	28.4762	3.4075e-49	1.88838e-47
RORC	COBLL1	0.857727	16.5162	4.50242e-30	2.02932e-29
ZNF684	COBLL1	0.824587	14.429	5.53468e-26	1.71723e-25
RELB	COBLL1	0.826848	14.5537	3.10606e-26	9.85087e-26
LHX1	COBLL1	0.880819	18.4172	1.36846e-33	8.85419e-33
ZNF528	COBLL1	0.884554	18.7734	3.15538e-34	2.19079e-33
HNF4G	COBLL1	0.895438	19.9116	3.23052e-36	2.80989e-35
HNF4A	COBLL1	0.886169	18.9326	1.64688e-34	1.18023e-33
ZNF382	COBLL1	0.811241	13.7347	1.42627e-24	3.93595e-24
HLF	COBLL1	0.876878	18.0579	6.10592e-33	3.68088e-32
HOXB8	COBLL1	0.906353	21.2354	1.9064e-38	2.16174e-37
MZF1	COBLL1	0.814078	13.8767	7.30673e-25	2.06366e-24
GATA3	COBLL1	0.477884	5.38557	4.95715e-07	5.65291e-07
HOXD8	COBLL1	0.927602	24.5811	1.07073e-43	2.47892e-42
HOXB6	COBLL1	0.949214	29.866	5.14983e-51	3.97763e-49
KLF15	COBLL1	0.90705	21.3274	1.34463e-38	1.55425e-37
THRB	COBLL1	0.890104	19.3339	3.24011e-35	2.50894e-34
EBF3	COBLL1	0.836736	15.1263	2.24209e-27	7.86309e-27
JUN	COBLL1	0.652802	8.53091	1.84454e-13	2.61971e-13
ARNT2	COBLL1	0.939898	27.2495	1.57925e-47	6.58411e-46
HOXB9	COBLL1	0.580932	7.06545	2.35298e-10	2.97349e-10
SPI1	COBLL1	0.886072	18.9229	1.71293e-34	1.22459e-33
EHF	COBLL1	0.918539	23.0012	2.77646e-41	4.5787e-40
NRF1	COBLL1	0.509655	5.86407	6.1085e-08	7.14677e-08
NFKB1	COBLL1	0.895923	19.9663	2.60259e-36	2.28781e-35
GLIS3	COBLL1	0.870367	17.4982	6.4808e-32	3.51153e-31
TWIST1	COBLL1	-0.493081	-5.61074	1.86966e-07	2.15699e-07
JUNB	COBLL1	-0.886869	-19.0025	1.23896e-34	8.99411e-34
BACH1	COBLL1	-0.831524	-14.8188	9.15348e-27	3.04037e-26
HNF1B	CACNA2D3	0.9715	40.573	4.46461e-63	4.92369e-60
HNF1A	CACNA2D3	0.967756	38.034	1.72769e-60	9.58925e-58
GRHL2	CACNA2D3	0.974242	42.7685	3.35457e-65	6.54528e-62
GRHL1	CACNA2D3	0.957466	32.849	1.0584e-54	1.67999e-52
ESRRA	CACNA2D3	0.933469	25.7651	1.96423e-45	5.88851e-44
ESRRB	CACNA2D3	0.930253	25.0984	1.8351e-44	4.78832e-43
POU6F1	CACNA2D3	0.948716	29.7088	8.20826e-51	6.11102e-49
POU3F4	CACNA2D3	0.963316	35.5345	8.64601e-58	2.62642e-55
BARX2	CACNA2D3	0.967997	38.184	1.20349e-60	6.89084e-58
HOXB3	CACNA2D3	0.951333	30.5607	6.71582e-52	6.06864e-50
POU3F3	CACNA2D3	0.968732	38.6518	3.92729e-61	2.52192e-58
HOXB4	CACNA2D3	0.950953	30.4327	9.74775e-52	8.53769e-50
POU5F1B	CACNA2D3	0.969119	38.905	2.15294e-61	1.49615e-58
POU5F1	CACNA2D3	0.957362	32.8063	1.18994e-54	1.86659e-52
POU6F2	CACNA2D3	0.908969	21.5858	5.07228e-39	6.20339e-38
ZNF135	CACNA2D3	0.948905	29.768	6.88638e-51	5.19706e-49
TBX20	CACNA2D3	0.911115	21.8841	1.66121e-39	2.15986e-38
LHX6	CACNA2D3	0.916674	22.7071	8.04235e-41	1.24205e-39
TFCP2	CACNA2D3	0.95103	30.4586	9.03776e-52	7.94603e-50
MITF	CACNA2D3	0.908774	21.5591	5.60668e-39	6.81752e-38
PAX3	CACNA2D3	0.938167	26.828	6.08449e-47	2.3052e-45
MEF2C	CACNA2D3	0.932457	25.5504	4.01536e-45	1.15019e-43
UNCX	CACNA2D3	0.904902	21.0471	3.9067e-38	4.26649e-37
FOXP3	CACNA2D3	0.864775	17.0481	4.45985e-31	2.21982e-30
HESX1	CACNA2D3	0.940554	27.4141	9.36574e-48	4.06019e-46
EMX2	CACNA2D3	0.900274	20.4727	3.57638e-37	3.47846e-36
MEOX1	CACNA2D3	0.918934	23.0648	2.20839e-41	3.68841e-40
ELF5	CACNA2D3	0.935822	26.2834	3.56174e-46	1.20026e-44
FOXP1	CACNA2D3	0.865929	17.1388	3.01724e-31	1.52665e-30
NR6A1	CACNA2D3	0.919855	23.2146	1.29041e-41	2.22344e-40
ZNF460	CACNA2D3	0.936429	26.4216	2.26853e-46	7.88346e-45
TFAP2A	CACNA2D3	0.929591	24.9666	2.86918e-44	7.26316e-43
NR1H4	CACNA2D3	0.893514	19.6985	7.52544e-36	6.27429e-35
ISX	CACNA2D3	0.889155	19.2353	4.82248e-35	3.66355e-34
ZNF140	CACNA2D3	0.908003	21.4548	8.30668e-39	9.87667e-38
FOXC1	CACNA2D3	0.935913	26.3038	3.33164e-46	1.12796e-44
SREBF1	CACNA2D3	0.84937	15.9309	5.97519e-29	2.41882e-28
PPARG	CACNA2D3	0.884231	18.742	3.58897e-34	2.47652e-33
RAX2	CACNA2D3	0.890247	19.3489	3.05066e-35	2.37064e-34
GBX1	CACNA2D3	0.905309	21.0996	3.19759e-38	3.52623e-37
FOXP2	CACNA2D3	0.906946	21.3136	1.41679e-38	1.63335e-37
KLF6	CACNA2D3	0.957192	32.7366	1.44044e-54	2.22108e-52
SP2	CACNA2D3	0.922675	23.6891	2.3903e-42	4.54225e-41
NFATC2	CACNA2D3	0.887278	19.0437	1.04808e-34	7.67272e-34
NR4A1	CACNA2D3	0.925412	24.1741	4.37187e-43	9.22796e-42
TFAP2B	CACNA2D3	0.903661	20.8892	7.15291e-38	7.57646e-37
KLF11	CACNA2D3	0.956881	32.6101	2.03994e-54	3.06258e-52
HOXD3	CACNA2D3	0.82934	14.6938	1.62704e-26	5.28632e-26
GATA1	CACNA2D3	0.885566	18.8728	2.10219e-34	1.48736e-33
CDX2	CACNA2D3	0.862828	16.8973	8.5564e-31	4.14051e-30
EMX1	CACNA2D3	0.702578	9.77389	3.74716e-16	6.01504e-16
BSX	CACNA2D3	0.854949	16.3165	1.08257e-29	4.70338e-29
HOXB5	CACNA2D3	0.74881	11.1844	3.32664e-19	6.30117e-19
NR1I2	CACNA2D3	0.828942	14.6712	1.80548e-26	5.84303e-26
ELF3	CACNA2D3	0.838485	15.2325	1.38318e-27	4.94717e-27
ZNF274	CACNA2D3	0.743208	10.9966	8.43897e-19	1.5611e-18
NR3C2	CACNA2D3	0.803056	13.3409	9.23245e-24	2.39016e-23
HSF4	CACNA2D3	0.80317	13.3462	9.00221e-24	2.33249e-23
ZNF143	CACNA2D3	0.779257	12.3092	1.32708e-21	2.93398e-21
HES2	CACNA2D3	0.847321	15.7943	1.09953e-28	4.34452e-28
DBP	CACNA2D3	0.687009	9.35945	2.97408e-15	4.5694e-15
TP63	CACNA2D3	0.72168	10.3207	2.43961e-17	4.16129e-17
NFYC	CACNA2D3	0.946621	29.0711	5.55468e-50	3.55614e-48
HOXB7	CACNA2D3	0.923903	23.9036	1.12418e-42	2.2398e-41
MLXIPL	CACNA2D3	0.9174	22.8205	5.33154e-41	8.43898e-40
SP4	CACNA2D3	0.925606	24.2095	3.86658e-43	8.22784e-42
KLF5	CACNA2D3	0.941129	27.5604	5.89914e-48	2.63715e-46
RORC	CACNA2D3	0.827637	14.5977	2.53399e-26	8.1034e-26
ZNF684	CACNA2D3	0.813491	13.8471	8.39912e-25	2.36104e-24
RELB	CACNA2D3	0.853418	16.2087	1.74227e-29	7.41551e-29
LHX1	CACNA2D3	0.896372	20.0171	2.12998e-36	1.89283e-35
ZNF528	CACNA2D3	0.872378	17.6669	3.16754e-32	1.76994e-31
HNF4G	CACNA2D3	0.897841	20.1857	1.09712e-36	1.00952e-35
HNF4A	CACNA2D3	0.884735	18.7911	2.93551e-34	2.0448e-33
ZNF382	CACNA2D3	0.821412	14.2575	1.22841e-25	3.70112e-25
HLF	CACNA2D3	0.879601	18.3043	2.18495e-33	1.38239e-32
HOXB8	CACNA2D3	0.911646	21.9596	1.25444e-39	1.65482e-38
MZF1	CACNA2D3	0.805111	13.4376	5.82507e-24	1.53064e-23
GATA3	CACNA2D3	0.476572	5.36643	5.38091e-07	6.13002e-07
HOXD8	CACNA2D3	0.938832	26.9878	3.64205e-47	1.4307e-45
HOXB6	CACNA2D3	0.963394	35.5743	7.80828e-58	2.39778e-55
KLF15	CACNA2D3	0.892315	19.5685	1.2644e-35	1.02648e-34
THRB	CACNA2D3	0.863449	16.945	6.95965e-31	3.39909e-30
EBF3	CACNA2D3	0.847661	15.8168	9.94512e-29	3.94529e-28
JUN	CACNA2D3	0.649043	8.44585	2.81177e-13	3.96146e-13
ARNT2	CACNA2D3	0.936316	26.3956	2.46909e-46	8.52783e-45
HOXB9	CACNA2D3	0.598097	7.38792	5.00586e-11	6.47356e-11
SPI1	CACNA2D3	0.867082	17.2306	2.03364e-31	1.04756e-30
EHF	CACNA2D3	0.878171	18.1739	3.75999e-33	2.31761e-32
NRF1	CACNA2D3	0.528242	6.15872	1.61978e-08	1.92814e-08
NFKB1	CACNA2D3	0.901244	20.5899	2.26892e-37	2.25806e-36
GLIS3	CACNA2D3	0.821714	14.2736	1.13948e-25	3.44251e-25
TWIST1	CACNA2D3	-0.557561	-6.64901	1.68416e-09	2.06833e-09
JUNB	CACNA2D3	-0.899165	-20.3407	5.98266e-37	5.67087e-36
BACH1	CACNA2D3	-0.827926	-14.614	2.35106e-26	7.53877e-26
HNF1B	WDR72	0.953754	31.4107	5.84177e-53	6.45367e-51
HNF1A	WDR72	0.948771	29.726	7.79931e-51	5.82708e-49
GRHL2	WDR72	0.949143	29.8433	5.50791e-51	4.22718e-49
GRHL1	WDR72	0.929266	24.9024	3.56872e-44	8.91125e-43
ESRRA	WDR72	0.910523	21.8008	2.26609e-39	2.89627e-38
ESRRB	WDR72	0.903398	20.8562	8.12173e-38	8.54201e-37
POU6F1	WDR72	0.925417	24.1751	4.35798e-43	9.20228e-42
POU3F4	WDR72	0.965732	36.835	3.25475e-59	1.34621e-56
BARX2	WDR72	0.953826	31.4371	5.41978e-53	6.02158e-51
HOXB3	WDR72	0.926341	24.3446	2.42003e-43	5.31143e-42
POU3F3	WDR72	0.939461	27.1415	2.22743e-47	9.0572e-46
HOXB4	WDR72	0.921711	23.5241	4.28537e-42	7.867e-41
POU5F1B	WDR72	0.962743	35.2444	1.82253e-57	5.14221e-55
POU5F1	WDR72	0.937198	26.5994	1.27315e-46	4.59365e-45
POU6F2	WDR72	0.917671	22.8632	4.56783e-41	7.29616e-40
ZNF135	WDR72	0.934133	25.9087	1.22062e-45	3.7661e-44
TBX20	WDR72	0.887164	19.0321	1.09829e-34	8.0188e-34
LHX6	WDR72	0.884057	18.7251	3.84655e-34	2.64526e-33
TFCP2	WDR72	0.911401	21.9246	1.42851e-39	1.87208e-38
MITF	WDR72	0.891379	19.4684	1.88748e-35	1.50114e-34
PAX3	WDR72	0.919778	23.2019	1.35013e-41	2.32177e-40
MEF2C	WDR72	0.910162	21.7504	2.73656e-39	3.4613e-38
UNCX	WDR72	0.864972	17.0635	4.17308e-31	2.08252e-30
FOXP3	WDR72	0.897822	20.1835	1.10681e-36	1.01796e-35
HESX1	WDR72	0.945712	28.8058	1.24277e-49	7.42937e-48
EMX2	WDR72	0.885146	18.8314	2.4889e-34	1.74752e-33
MEOX1	WDR72	0.897467	20.1425	1.3e-36	1.18439e-35
ELF5	WDR72	0.939751	27.213	1.77348e-47	7.32166e-46
FOXP1	WDR72	0.891948	19.5291	1.48023e-35	1.19296e-34
NR6A1	WDR72	0.861981	16.8327	1.13245e-30	5.41189e-30
ZNF460	WDR72	0.932152	25.4864	4.97228e-45	1.40385e-43
TFAP2A	WDR72	0.923379	23.8114	1.5539e-42	3.02925e-41
NR1H4	WDR72	0.899321	20.3592	5.56632e-37	5.3019e-36
ISX	WDR72	0.873268	17.7426	2.2989e-32	1.30238e-31
ZNF140	WDR72	0.861696	16.8111	1.24387e-30	5.91902e-30
FOXC1	WDR72	0.917832	22.8887	4.16623e-41	6.69092e-40
SREBF1	WDR72	0.856942	16.4592	5.7796e-30	2.57735e-29
PPARG	WDR72	0.886424	18.958	1.48495e-34	1.06911e-33
RAX2	WDR72	0.87023	17.4869	6.80115e-32	3.6771e-31
GBX1	WDR72	0.894961	19.8582	3.99019e-36	3.43473e-35
FOXP2	WDR72	0.900137	20.4563	3.81163e-37	3.69651e-36
KLF6	WDR72	0.935385	26.1849	4.91659e-46	1.61813e-44
SP2	WDR72	0.906453	21.2486	1.81318e-38	2.06101e-37
NFATC2	WDR72	0.844113	15.5853	2.80787e-28	1.06933e-27
NR4A1	WDR72	0.899004	20.3216	6.44416e-37	6.08662e-36
TFAP2B	WDR72	0.907143	21.3398	1.28296e-38	1.48669e-37
KLF11	WDR72	0.944362	28.4235	4.00704e-49	2.1938e-47
HOXD3	WDR72	0.80245	13.3125	1.05665e-23	2.72354e-23
GATA1	WDR72	0.880693	18.4054	1.43665e-33	9.27289e-33
CDX2	WDR72	0.845604	15.6817	1.82103e-28	7.05811e-28
EMX1	WDR72	0.692374	9.49935	1.47819e-15	2.30391e-15
BSX	WDR72	0.840314	15.3453	8.29374e-28	3.02674e-27
HOXB5	WDR72	0.753231	11.3364	1.56821e-19	3.03154e-19
NR1I2	WDR72	0.836892	15.1357	2.14852e-27	7.54881e-27
ELF3	WDR72	0.896372	20.0171	2.12929e-36	1.89228e-35
ZNF274	WDR72	0.701615	9.74748	4.27597e-16	6.84462e-16
NR3C2	WDR72	0.77685	12.2131	2.11953e-21	4.61987e-21
HSF4	WDR72	0.767983	11.8704	1.13178e-20	2.35025e-20
ZNF143	WDR72	0.772924	12.0592	4.492e-21	9.58111e-21
HES2	WDR72	0.813056	13.8252	9.3085e-25	2.60676e-24
DBP	WDR72	0.614687	7.71466	1.02533e-11	1.35899e-11
TP63	WDR72	0.677448	9.11726	9.9672e-15	1.49625e-14
NFYC	WDR72	0.930895	25.2279	1.18489e-44	3.17133e-43
HOXB7	WDR72	0.878699	18.2218	3.0798e-33	1.9159e-32
MLXIPL	WDR72	0.904101	20.9449	5.7778e-38	6.18893e-37
SP4	WDR72	0.89597	19.9715	2.54895e-36	2.24314e-35
KLF5	WDR72	0.945381	28.7109	1.65987e-49	9.68991e-48
RORC	WDR72	0.868875	17.3755	1.09369e-31	5.79492e-31
ZNF684	WDR72	0.872136	17.6463	3.45505e-32	1.9231e-31
RELB	WDR72	0.811164	13.7309	1.45211e-24	4.00464e-24
LHX1	WDR72	0.838371	15.2255	1.42783e-27	5.10061e-27
ZNF528	WDR72	0.895764	19.9482	2.79475e-36	2.4463e-35
HNF4G	WDR72	0.880241	18.3635	1.70954e-33	1.09448e-32
HNF4A	WDR72	0.869224	17.4041	9.68134e-32	5.15681e-31
ZNF382	WDR72	0.818267	14.0917	2.66499e-25	7.80779e-25
HLF	WDR72	0.844413	15.6046	2.57421e-28	9.83756e-28
HOXB8	WDR72	0.892667	19.6064	1.08665e-35	8.88208e-35
MZF1	WDR72	0.798569	13.134	2.47817e-23	6.2076e-23
GATA3	WDR72	0.496744	5.666	1.46757e-07	1.69818e-07
HOXD8	WDR72	0.913724	22.261	4.11339e-40	5.782e-39
HOXB6	WDR72	0.955616	32.1102	8.15378e-54	1.07944e-51
KLF15	WDR72	0.906205	21.2161	2.05172e-38	2.31895e-37
THRB	WDR72	0.871086	17.5581	5.0247e-32	2.75196e-31
EBF3	WDR72	0.833771	14.9497	5.02195e-27	1.70652e-26
JUN	WDR72	0.67936	9.165	7.85386e-15	1.18444e-14
ARNT2	WDR72	0.914753	22.4141	2.34377e-40	3.39946e-39
HOXB9	WDR72	0.547831	6.48257	3.65732e-09	4.44163e-09
SPI1	WDR72	0.898917	20.3114	6.7072e-37	6.32399e-36
EHF	WDR72	0.903913	20.9211	6.32987e-38	6.74667e-37
NRF1	WDR72	0.559773	6.68737	1.40711e-09	1.73239e-09
NFKB1	WDR72	0.885075	18.8244	2.56151e-34	1.79607e-33
GLIS3	WDR72	0.835224	15.0357	3.38924e-27	1.1699e-26
TWIST1	WDR72	-0.470718	-5.2816	7.72568e-07	8.76324e-07
JUNB	WDR72	-0.875545	-17.94	1.00107e-32	5.89459e-32
BACH1	WDR72	-0.815252	-13.9363	5.52157e-25	1.57588e-24
HNF1B	BICDL1	0.969359	39.0644	1.47722e-61	1.04664e-58
HNF1A	BICDL1	0.963058	35.4028	1.21227e-57	3.59219e-55
GRHL2	BICDL1	0.965744	36.8418	3.20028e-59	1.32769e-56
GRHL1	BICDL1	0.945993	28.8873	9.6969e-50	5.90828e-48
ESRRA	BICDL1	0.932133	25.4825	5.03804e-45	1.42115e-43
ESRRB	BICDL1	0.925464	24.1837	4.22956e-43	8.95067e-42
POU6F1	BICDL1	0.949599	29.989	3.58055e-51	2.83992e-49
POU3F4	BICDL1	0.957996	33.0694	5.79961e-55	9.74864e-53
BARX2	BICDL1	0.960893	34.3505	1.87472e-56	4.25714e-54
HOXB3	BICDL1	0.945906	28.862	1.04737e-49	6.34048e-48
POU3F3	BICDL1	0.961103	34.4486	1.44799e-56	3.38197e-54
HOXB4	BICDL1	0.947238	29.2552	3.18781e-50	2.13179e-48
POU5F1B	BICDL1	0.962341	35.0447	3.05399e-57	8.16629e-55
POU5F1	BICDL1	0.948791	29.7321	7.65952e-51	5.72939e-49
POU6F2	BICDL1	0.912797	22.1252	6.78764e-40	9.27832e-39
ZNF135	BICDL1	0.943651	28.2275	7.33826e-49	3.85213e-47
TBX20	BICDL1	0.934784	26.0514	7.62497e-46	2.42913e-44
LHX6	BICDL1	0.917353	22.8131	5.47571e-41	8.65583e-40
TFCP2	BICDL1	0.936526	26.4437	2.11142e-46	7.383e-45
MITF	BICDL1	0.920927	23.392	6.84984e-42	1.22391e-40
PAX3	BICDL1	0.94397	28.315	5.59858e-49	2.99153e-47
MEF2C	BICDL1	0.924501	24.01	7.74848e-43	1.58118e-41
UNCX	BICDL1	0.902578	20.7539	1.20404e-37	1.23861e-36
FOXP3	BICDL1	0.871374	17.5822	4.53554e-32	2.4951e-31
HESX1	BICDL1	0.940994	27.5257	6.58075e-48	2.91973e-46
EMX2	BICDL1	0.892397	19.5773	1.22034e-35	9.91935e-35
MEOX1	BICDL1	0.908763	21.5578	5.63609e-39	6.85065e-38
ELF5	BICDL1	0.943091	28.0755	1.17565e-48	5.97243e-47
FOXP1	BICDL1	0.871958	17.6313	3.68284e-32	2.04481e-31
NR6A1	BICDL1	0.902718	20.7711	1.12647e-37	1.16282e-36
ZNF460	BICDL1	0.935381	26.1842	4.92815e-46	1.62172e-44
TFAP2A	BICDL1	0.924311	23.976	8.72478e-43	1.76619e-41
NR1H4	BICDL1	0.870395	17.5006	6.41682e-32	3.47835e-31
ISX	BICDL1	0.879751	18.3182	2.06293e-33	1.30878e-32
ZNF140	BICDL1	0.897985	20.2024	1.02753e-36	9.48859e-36
FOXC1	BICDL1	0.926783	24.4268	1.82159e-43	4.06766e-42
SREBF1	BICDL1	0.855423	16.3502	9.33451e-30	4.08006e-29
PPARG	BICDL1	0.88261	18.586	6.81493e-34	4.55352e-33
RAX2	BICDL1	0.880885	18.4233	1.33426e-33	8.64147e-33
GBX1	BICDL1	0.918936	23.0651	2.20578e-41	3.68429e-40
FOXP2	BICDL1	0.898767	20.2938	7.18561e-37	6.74974e-36
KLF6	BICDL1	0.951931	30.7647	3.71922e-52	3.5518e-50
SP2	BICDL1	0.93864	26.9414	4.22655e-47	1.64402e-45
NFATC2	BICDL1	0.870012	17.4689	7.34378e-32	3.95799e-31
NR4A1	BICDL1	0.920866	23.3819	7.10091e-42	1.26574e-40
TFAP2B	BICDL1	0.893023	19.645	9.31439e-36	7.67874e-35
KLF11	BICDL1	0.956344	32.3952	3.69295e-54	5.2536e-52
HOXD3	BICDL1	0.830915	14.7837	1.07563e-26	3.55066e-26
GATA1	BICDL1	0.884404	18.7588	3.3506e-34	2.31954e-33
CDX2	BICDL1	0.833248	14.9191	5.77907e-27	1.95323e-26
EMX1	BICDL1	0.70203	9.75886	4.03952e-16	6.47443e-16
BSX	BICDL1	0.856394	16.4197	6.87535e-30	3.0439e-29
HOXB5	BICDL1	0.753203	11.3355	1.57579e-19	3.04582e-19
NR1I2	BICDL1	0.840826	15.3772	7.17991e-28	2.63558e-27
ELF3	BICDL1	0.850506	16.0079	4.24306e-29	1.74095e-28
ZNF274	BICDL1	0.70964	9.97081	1.40031e-16	2.29714e-16
NR3C2	BICDL1	0.814737	13.9101	6.24445e-25	1.77397e-24
HSF4	BICDL1	0.816052	13.9772	4.55723e-25	1.30964e-24
ZNF143	BICDL1	0.780274	12.3502	1.08719e-21	2.41793e-21
HES2	BICDL1	0.849287	15.9254	6.12555e-29	2.47656e-28
DBP	BICDL1	0.7041	9.81583	3.03842e-16	4.89993e-16
TP63	BICDL1	0.677013	9.10646	1.05189e-14	1.57755e-14
NFYC	BICDL1	0.940006	27.2764	1.4497e-47	6.07494e-46
HOXB7	BICDL1	0.910883	21.8514	1.87637e-39	2.42419e-38
MLXIPL	BICDL1	0.91841	22.9806	2.99026e-41	4.91021e-40
SP4	BICDL1	0.923065	23.7567	1.8838e-42	3.62841e-41
KLF5	BICDL1	0.940894	27.5003	7.12967e-48	3.14621e-46
RORC	BICDL1	0.848526	15.8743	7.69024e-29	3.08093e-28
ZNF684	BICDL1	0.823469	14.3681	7.34199e-26	2.25408e-25
RELB	BICDL1	0.840543	15.3596	7.77502e-28	2.84473e-27
LHX1	BICDL1	0.902756	20.7759	1.10594e-37	1.14298e-36
ZNF528	BICDL1	0.872357	17.6651	3.19164e-32	1.78278e-31
HNF4G	BICDL1	0.891893	19.5232	1.51546e-35	1.21938e-34
HNF4A	BICDL1	0.884311	18.7497	3.47749e-34	2.40292e-33
ZNF382	BICDL1	0.816607	14.0057	3.98695e-25	1.15122e-24
HLF	BICDL1	0.907931	21.4452	8.61523e-39	1.02225e-37
HOXB8	BICDL1	0.914224	22.335	3.13269e-40	4.47087e-39
MZF1	BICDL1	0.829034	14.6764	1.76258e-26	5.70938e-26
GATA3	BICDL1	0.471463	5.29235	7.3809e-07	8.37666e-07
HOXD8	BICDL1	0.931647	25.3818	7.05931e-45	1.9499e-43
HOXB6	BICDL1	0.948323	29.5862	1.18266e-50	8.55865e-49
KLF15	BICDL1	0.910743	21.8316	2.01995e-39	2.59804e-38
THRB	BICDL1	0.874223	17.8247	1.62567e-32	9.35462e-32
EBF3	BICDL1	0.84484	15.6321	2.27488e-28	8.73855e-28
JUN	BICDL1	0.657889	8.64778	1.03264e-13	1.48198e-13
ARNT2	BICDL1	0.936644	26.471	1.93168e-46	6.80326e-45
HOXB9	BICDL1	0.596255	7.35259	5.93611e-11	7.65665e-11
SPI1	BICDL1	0.864326	17.013	5.18789e-31	2.56417e-30
EHF	BICDL1	0.881604	18.4908	1.00934e-33	6.61941e-33
NRF1	BICDL1	0.507989	5.83823	6.85368e-08	8.0075e-08
NFKB1	BICDL1	0.887181	19.0339	1.09055e-34	7.96594e-34
GLIS3	BICDL1	0.802894	13.3333	9.57217e-24	2.47501e-23
TWIST1	BICDL1	-0.505412	-5.79842	8.17988e-08	9.53636e-08
JUNB	BICDL1	-0.882056	-18.5334	8.46291e-34	5.59583e-33
BACH1	BICDL1	-0.810336	-13.6901	1.761e-24	4.82279e-24
HNF1B	PAX2	0.972929	41.6762	3.71422e-64	5.3835e-61
HNF1A	PAX2	0.968165	38.2897	9.3338e-61	5.51869e-58
GRHL2	PAX2	0.975907	44.279	1.31939e-66	4.0321e-63
GRHL1	PAX2	0.952942	31.1184	1.34447e-52	1.39822e-50
ESRRA	PAX2	0.943558	28.2022	7.93693e-49	4.13729e-47
ESRRB	PAX2	0.938864	26.9956	3.55181e-47	1.3972e-45
POU6F1	PAX2	0.942891	28.0219	1.38925e-48	6.97925e-47
POU3F4	PAX2	0.965224	36.5509	6.60519e-59	2.5895e-56
BARX2	PAX2	0.968257	38.3479	8.11829e-61	4.89122e-58
HOXB3	PAX2	0.962227	34.9886	3.53245e-57	9.24671e-55
POU3F3	PAX2	0.958917	33.4621	2.00197e-55	3.69848e-53
HOXB4	PAX2	0.954473	31.676	2.7571e-53	3.25577e-51
POU5F1B	PAX2	0.969409	39.0978	1.3655e-61	9.83976e-59
POU5F1	PAX2	0.964663	36.2437	1.42762e-58	5.22092e-56
POU6F2	PAX2	0.91853	22.9998	2.78972e-41	4.59937e-40
ZNF135	PAX2	0.947507	29.3363	2.49795e-50	1.70278e-48
TBX20	PAX2	0.932739	25.6097	3.29426e-45	9.55615e-44
LHX6	PAX2	0.921899	23.556	3.82696e-42	7.07667e-41
TFCP2	PAX2	0.925135	24.124	5.20548e-43	1.08843e-41
MITF	PAX2	0.932127	25.4813	5.05878e-45	1.42621e-43
PAX3	PAX2	0.939504	27.1521	2.15361e-47	8.78518e-46
MEF2C	PAX2	0.920472	23.3163	8.9722e-42	1.57768e-40
UNCX	PAX2	0.904765	21.0296	4.17738e-38	4.54644e-37
FOXP3	PAX2	0.884038	18.7233	3.87551e-34	2.66409e-33
HESX1	PAX2	0.954576	31.7143	2.47469e-53	2.95809e-51
EMX2	PAX2	0.916444	22.6715	9.15358e-41	1.40341e-39
MEOX1	PAX2	0.948408	29.6126	1.09302e-50	7.94627e-49
ELF5	PAX2	0.953514	31.3236	7.48442e-53	8.11986e-51
FOXP1	PAX2	0.8783	18.1856	3.58117e-33	2.21261e-32
NR6A1	PAX2	0.912133	22.0292	9.68669e-40	1.29666e-38
ZNF460	PAX2	0.935872	26.2947	3.43239e-46	1.16027e-44
TFAP2A	PAX2	0.916606	22.6966	8.35692e-41	1.28812e-39
NR1H4	PAX2	0.890294	19.3538	2.99129e-35	2.32743e-34
ISX	PAX2	0.906001	21.1894	2.27084e-38	2.55239e-37
ZNF140	PAX2	0.916106	22.6195	1.10619e-40	1.67835e-39
FOXC1	PAX2	0.930357	25.1192	1.71019e-44	4.48685e-43
SREBF1	PAX2	0.867245	17.2437	1.92288e-31	9.93056e-31
PPARG	PAX2	0.89351	19.6981	7.53806e-36	6.28378e-35
RAX2	PAX2	0.906712	21.2827	1.59319e-38	1.82386e-37
GBX1	PAX2	0.93122	25.294	9.48391e-45	2.57063e-43
FOXP2	PAX2	0.911079	21.879	1.6933e-39	2.19831e-38
KLF6	PAX2	0.960171	34.0185	4.51457e-56	9.56658e-54
SP2	PAX2	0.935734	26.2634	3.80286e-46	1.27382e-44
NFATC2	PAX2	0.90425	20.9638	5.37287e-38	5.77641e-37
NR4A1	PAX2	0.920223	23.2752	1.03912e-41	1.8125e-40
TFAP2B	PAX2	0.893729	19.7221	6.85197e-36	5.74281e-35
KLF11	PAX2	0.958076	33.103	5.29306e-55	8.98051e-53
HOXD3	PAX2	0.847643	15.8156	9.99832e-29	3.96572e-28
GATA1	PAX2	0.882604	18.5854	6.83001e-34	4.56299e-33
CDX2	PAX2	0.857397	16.4922	5.00178e-30	2.24452e-29
EMX1	PAX2	0.730053	10.5755	6.84975e-18	1.20393e-17
BSX	PAX2	0.874674	17.8639	1.37864e-32	7.99243e-32
HOXB5	PAX2	0.779053	12.301	1.38115e-21	3.0499e-21
NR1I2	PAX2	0.847716	15.8205	9.78265e-29	3.88315e-28
ELF3	PAX2	0.860762	16.7407	1.68944e-30	7.93936e-30
ZNF274	PAX2	0.747066	11.1254	4.45629e-19	8.37864e-19
NR3C2	PAX2	0.805524	13.4573	5.30656e-24	1.39884e-23
HSF4	PAX2	0.78525	12.5547	4.03195e-22	9.24404e-22
ZNF143	PAX2	0.792	12.8421	1.00606e-22	2.4084e-22
HES2	PAX2	0.875311	17.9194	1.09139e-32	6.39894e-32
DBP	PAX2	0.685861	9.3299	3.44721e-15	5.28154e-15
TP63	PAX2	0.674507	9.04452	1.4327e-14	2.1353e-14
NFYC	PAX2	0.933506	25.773	1.91367e-45	5.74577e-44
HOXB7	PAX2	0.930976	25.2442	1.1214e-44	3.00999e-43
MLXIPL	PAX2	0.942839	28.0081	1.45019e-48	7.25524e-47
SP4	PAX2	0.919443	23.1472	1.64287e-41	2.79205e-40
KLF5	PAX2	0.95156	30.6377	5.37064e-52	4.9609e-50
RORC	PAX2	0.849932	15.9689	5.04509e-29	2.05592e-28
ZNF684	PAX2	0.820634	14.2161	1.48977e-25	4.45565e-25
RELB	PAX2	0.837144	15.1509	2.00438e-27	7.06195e-27
LHX1	PAX2	0.9103	21.7696	2.54658e-39	3.23293e-38
ZNF528	PAX2	0.892661	19.6058	1.08926e-35	8.90282e-35
HNF4G	PAX2	0.892248	19.5613	1.30109e-35	1.05488e-34
HNF4A	PAX2	0.876171	17.9951	7.94187e-33	4.72621e-32
ZNF382	PAX2	0.808473	13.599	2.70912e-24	7.30789e-24
HLF	PAX2	0.869033	17.3884	1.03519e-31	5.49623e-31
HOXB8	PAX2	0.914529	22.3805	2.6507e-40	3.81909e-39
MZF1	PAX2	0.838942	15.2605	1.21797e-27	4.37702e-27
GATA3	PAX2	0.492627	5.60392	1.92623e-07	2.22144e-07
HOXD8	PAX2	0.945509	28.7474	1.48464e-49	8.76577e-48
HOXB6	PAX2	0.964388	36.0955	2.07468e-58	7.31911e-56
KLF15	PAX2	0.918582	23.0081	2.70756e-41	4.47175e-40
THRB	PAX2	0.865374	17.095	3.64233e-31	1.82809e-30
EBF3	PAX2	0.860153	16.6951	2.06059e-30	9.60363e-30
JUN	PAX2	0.601946	7.46234	3.49332e-11	4.54169e-11
ARNT2	PAX2	0.934962	26.0908	6.69803e-46	2.15658e-44
HOXB9	PAX2	0.583829	7.11882	1.82364e-10	2.3135e-10
SPI1	PAX2	0.865163	17.0784	3.9129e-31	1.9578e-30
EHF	PAX2	0.888869	19.2058	5.43408e-35	4.10322e-34
NRF1	PAX2	0.544548	6.42728	4.72476e-09	5.71765e-09
NFKB1	PAX2	0.876328	18.009	7.49432e-33	4.47236e-32
GLIS3	PAX2	0.805172	13.4406	5.74495e-24	1.51028e-23
TWIST1	PAX2	-0.498917	-5.69899	1.26942e-07	1.47147e-07
JUNB	PAX2	-0.892124	-19.548	1.37247e-35	1.11009e-34
BACH1	PAX2	-0.811771	-13.761	1.25985e-24	3.49116e-24
HNF1B	CCSER1	0.97194	40.9039	2.10461e-63	2.54207e-60
HNF1A	CCSER1	0.971679	40.7067	3.29209e-63	3.74456e-60
GRHL2	CCSER1	0.977876	46.2767	2.12372e-68	1.05624e-64
GRHL1	CCSER1	0.968081	38.2365	1.06076e-60	6.17115e-58
ESRRA	CCSER1	0.9447	28.518	2.99644e-49	1.67929e-47
ESRRB	CCSER1	0.933229	25.7137	2.3304e-45	6.91006e-44
POU6F1	CCSER1	0.954542	31.7017	2.56387e-53	3.05174e-51
POU3F4	CCSER1	0.969929	39.4508	5.96173e-62	4.78542e-59
BARX2	CCSER1	0.975025	43.4601	7.52925e-66	1.80169e-62
HOXB3	CCSER1	0.958805	33.4136	2.2816e-55	4.16651e-53
POU3F3	CCSER1	0.962236	34.9931	3.49159e-57	9.15864e-55
HOXB4	CCSER1	0.946369	28.9971	6.94921e-50	4.3717e-48
POU5F1B	CCSER1	0.97013	39.5896	4.31163e-62	3.574e-59
POU5F1	CCSER1	0.944097	28.3499	5.02751e-49	2.70806e-47
POU6F2	CCSER1	0.939414	27.1298	2.31213e-47	9.38954e-46
ZNF135	CCSER1	0.958287	33.1921	4.15514e-55	7.19912e-53
TBX20	CCSER1	0.909541	21.6643	3.77781e-39	4.69358e-38
LHX6	CCSER1	0.922487	23.6567	2.68014e-42	5.05816e-41
TFCP2	CCSER1	0.948489	29.6377	1.01437e-50	7.42553e-49
MITF	CCSER1	0.907892	21.4398	8.78959e-39	1.04167e-37
PAX3	CCSER1	0.931779	25.409	6.44565e-45	1.79309e-43
MEF2C	CCSER1	0.944629	28.4979	3.18701e-49	1.77823e-47
UNCX	CCSER1	0.912479	22.0791	8.05242e-40	1.08875e-38
FOXP3	CCSER1	0.914993	22.4501	2.05355e-40	3.00239e-39
HESX1	CCSER1	0.955655	32.125	7.82428e-54	1.03962e-51
EMX2	CCSER1	0.928007	24.6583	8.21534e-44	1.9361e-42
MEOX1	CCSER1	0.924359	23.9845	8.4686e-43	1.71762e-41
ELF5	CCSER1	0.933943	25.8674	1.39931e-45	4.27323e-44
FOXP1	CCSER1	0.905274	21.095	3.25397e-38	3.58514e-37
NR6A1	CCSER1	0.907534	21.3919	1.05352e-38	1.23464e-37
ZNF460	CCSER1	0.94778	29.4194	1.94688e-50	1.35332e-48
TFAP2A	CCSER1	0.950482	30.2764	1.53881e-51	1.30107e-49
NR1H4	CCSER1	0.918505	22.9958	2.83063e-41	4.66257e-40
ISX	CCSER1	0.914408	22.3624	2.8329e-40	4.06566e-39
ZNF140	CCSER1	0.914008	22.3029	3.52535e-40	4.99701e-39
FOXC1	CCSER1	0.948053	29.5028	1.51692e-50	1.07476e-48
SREBF1	CCSER1	0.867565	17.2694	1.72218e-31	8.94232e-31
PPARG	CCSER1	0.913578	22.2394	4.45283e-40	6.226e-39
RAX2	CCSER1	0.909251	21.6244	4.38796e-39	5.40793e-38
GBX1	CCSER1	0.914181	22.3286	3.20762e-40	4.57137e-39
FOXP2	CCSER1	0.924999	24.0994	5.67042e-43	1.17884e-41
KLF6	CCSER1	0.942389	27.8883	2.10754e-48	1.02547e-46
SP2	CCSER1	0.929259	24.9011	3.58502e-44	8.94669e-43
NFATC2	CCSER1	0.894737	19.8334	4.40332e-36	3.77103e-35
NR4A1	CCSER1	0.909823	21.7033	3.26326e-39	4.08632e-38
TFAP2B	CCSER1	0.911678	21.964	1.2338e-39	1.62921e-38
KLF11	CCSER1	0.950868	30.4045	1.05817e-51	9.22039e-50
HOXD3	CCSER1	0.855113	16.3281	1.02854e-29	4.47808e-29
GATA1	CCSER1	0.882547	18.58	6.9842e-34	4.66085e-33
CDX2	CCSER1	0.8615	16.7962	1.32695e-30	6.29581e-30
EMX1	CCSER1	0.748032	11.158	3.79137e-19	7.15749e-19
BSX	CCSER1	0.834366	14.9849	4.27634e-27	1.46158e-26
HOXB5	CCSER1	0.798814	13.1452	2.3496e-23	5.89631e-23
NR1I2	CCSER1	0.863444	16.9447	6.97119e-31	3.40446e-30
ELF3	CCSER1	0.859112	16.6177	2.8874e-30	1.32669e-29
ZNF274	CCSER1	0.752079	11.2965	1.91049e-19	3.67334e-19
NR3C2	CCSER1	0.801615	13.2737	1.27139e-23	3.25648e-23
HSF4	CCSER1	0.838255	15.2185	1.47445e-27	5.25998e-27
ZNF143	CCSER1	0.791403	12.8162	1.13987e-22	2.71827e-22
HES2	CCSER1	0.84831	15.8599	8.20123e-29	3.27695e-28
DBP	CCSER1	0.633305	8.10101	1.54385e-12	2.11187e-12
TP63	CCSER1	0.714874	10.1206	6.62359e-17	1.10433e-16
NFYC	CCSER1	0.969598	39.2251	1.01178e-61	7.59286e-59
HOXB7	CCSER1	0.936906	26.5314	1.58755e-46	5.64534e-45
MLXIPL	CCSER1	0.917473	22.8319	5.11492e-41	8.11432e-40
SP4	CCSER1	0.92742	24.5466	1.20551e-43	2.76923e-42
KLF5	CCSER1	0.97119	40.344	7.53762e-63	7.80374e-60
RORC	CCSER1	0.875033	17.8952	1.20843e-32	7.05028e-32
ZNF684	CCSER1	0.86256	16.8768	9.3524e-31	4.50781e-30
RELB	CCSER1	0.845246	15.6585	2.02105e-28	7.8e-28
LHX1	CCSER1	0.862974	16.9085	8.15172e-31	3.95343e-30
ZNF528	CCSER1	0.905502	21.1245	2.90799e-38	3.22326e-37
HNF4G	CCSER1	0.894282	19.7829	5.3806e-36	4.56146e-35
HNF4A	CCSER1	0.876429	18.018	7.21756e-33	4.31665e-32
ZNF382	CCSER1	0.842441	15.4787	4.53807e-28	1.69584e-27
HLF	CCSER1	0.85611	16.3993	7.5207e-30	3.31755e-29
HOXB8	CCSER1	0.91402	22.3047	3.50246e-40	4.96562e-39
MZF1	CCSER1	0.791635	12.8263	1.08593e-22	2.59338e-22
GATA3	CCSER1	0.533197	6.23928	1.12166e-08	1.34189e-08
HOXD8	CCSER1	0.939628	27.1826	1.95385e-47	8.01672e-46
HOXB6	CCSER1	0.972195	41.0989	1.35459e-63	1.74412e-60
KLF15	CCSER1	0.899238	20.3493	5.78551e-37	5.49685e-36
THRB	CCSER1	0.854083	16.2553	1.41803e-29	6.09199e-29
EBF3	CCSER1	0.873683	17.7782	1.97847e-32	1.12831e-31
JUN	CCSER1	0.698941	9.67473	6.15175e-16	9.76954e-16
ARNT2	CCSER1	0.922292	23.6232	3.01705e-42	5.65112e-41
HOXB9	CCSER1	0.508142	5.8406	6.78169e-08	7.92445e-08
SPI1	CCSER1	0.891503	19.4816	1.79045e-35	1.42795e-34
EHF	CCSER1	0.880119	18.3521	1.79176e-33	1.14412e-32
NRF1	CCSER1	0.516396	5.96959	3.80925e-08	4.48398e-08
NFKB1	CCSER1	0.889191	19.239	4.75119e-35	3.6121e-34
GLIS3	CCSER1	0.810768	13.7114	1.59264e-24	4.37759e-24
TWIST1	CCSER1	-0.528334	-6.16021	1.60885e-08	1.91525e-08
JUNB	CCSER1	-0.911181	-21.8934	1.60438e-39	2.09014e-38
BACH1	CCSER1	-0.854499	-16.2847	1.24574e-29	5.38091e-29
HNF1B	ESRRB	0.962815	35.2804	1.66076e-57	4.75453e-55
HNF1A	ESRRB	0.963885	35.8291	4.07698e-58	1.33435e-55
GRHL2	ESRRB	0.969061	38.867	2.35602e-61	1.6328e-58
GRHL1	ESRRB	0.963789	35.7791	4.62959e-58	1.48833e-55
ESRRA	ESRRB	0.946782	29.1189	4.8074e-50	3.1115e-48
ESRRB	ESRRB	0.945613	28.7773	1.35524e-49	8.05241e-48
POU6F1	ESRRB	0.963212	35.4814	9.90556e-58	2.97343e-55
POU3F4	ESRRB	0.952736	31.0454	1.65767e-52	1.6968e-50
BARX2	ESRRB	0.965592	36.7564	3.9565e-59	1.61345e-56
HOXB3	ESRRB	0.953384	31.2765	8.55891e-53	9.18733e-51
POU3F3	ESRRB	0.963874	35.8232	4.13777e-58	1.34903e-55
HOXB4	ESRRB	0.932952	25.6548	2.83442e-45	8.30292e-44
POU5F1B	ESRRB	0.949706	30.0235	3.23409e-51	2.58615e-49
POU5F1	ESRRB	0.937536	26.6785	9.85548e-47	3.60468e-45
POU6F2	ESRRB	0.943967	28.3142	5.61321e-49	2.99746e-47
ZNF135	ESRRB	0.944398	28.4336	3.88482e-49	2.13333e-47
TBX20	ESRRB	0.915851	22.5805	1.27545e-40	1.91965e-39
LHX6	ESRRB	0.923813	23.8877	1.18889e-42	2.35817e-41
TFCP2	ESRRB	0.949235	29.8725	5.05205e-51	3.90687e-49
MITF	ESRRB	0.907369	21.3698	1.14524e-38	1.33583e-37
PAX3	ESRRB	0.913715	22.2597	4.1329e-40	5.80716e-39
MEF2C	ESRRB	0.945971	28.8807	9.89297e-50	6.01907e-48
UNCX	ESRRB	0.95529	31.9847	1.15781e-53	1.48849e-51
FOXP3	ESRRB	0.901193	20.5837	2.32452e-37	2.31167e-36
HESX1	ESRRB	0.935065	26.1137	6.21164e-46	2.00916e-44
EMX2	ESRRB	0.93408	25.8971	1.2684e-45	3.90306e-44
MEOX1	ESRRB	0.911828	21.9855	1.13913e-39	1.51032e-38
ELF5	ESRRB	0.92598	24.2781	3.04678e-43	6.5878e-42
FOXP1	ESRRB	0.901567	20.6293	1.94809e-37	1.95287e-36
NR6A1	ESRRB	0.915268	22.4917	1.76359e-40	2.60275e-39
ZNF460	ESRRB	0.926201	24.3188	2.64651e-43	5.76955e-42
TFAP2A	ESRRB	0.938744	26.9666	3.89814e-47	1.52352e-45
NR1H4	ESRRB	0.922833	23.7165	2.17034e-42	4.14632e-41
ISX	ESRRB	0.923364	23.8089	1.56775e-42	3.05306e-41
ZNF140	ESRRB	0.925592	24.2069	3.90077e-43	8.29363e-42
FOXC1	ESRRB	0.926385	24.3528	2.35288e-43	5.17389e-42
SREBF1	ESRRB	0.899085	20.3312	6.20812e-37	5.87154e-36
PPARG	ESRRB	0.924227	23.9611	9.19355e-43	1.85531e-41
RAX2	ESRRB	0.919579	23.1694	1.5171e-41	2.59063e-40
GBX1	ESRRB	0.916824	22.7306	7.38648e-41	1.14739e-39
FOXP2	ESRRB	0.918099	22.931	3.5756e-41	5.80709e-40
KLF6	ESRRB	0.916866	22.737	7.21638e-41	1.12248e-39
SP2	ESRRB	0.950687	30.3443	1.26166e-51	1.08261e-49
NFATC2	ESRRB	0.906308	21.2296	1.94899e-38	2.20756e-37
NR4A1	ESRRB	0.923958	23.9134	1.08633e-42	2.1695e-41
TFAP2B	ESRRB	0.886729	18.9885	1.31154e-34	9.49596e-34
KLF11	ESRRB	0.940947	27.5139	6.83075e-48	3.02113e-46
HOXD3	ESRRB	0.875697	17.9533	9.46564e-33	5.58869e-32
GATA1	ESRRB	0.880464	18.3841	1.56932e-33	1.00871e-32
CDX2	ESRRB	0.886034	18.9191	1.7398e-34	1.24292e-33
EMX1	ESRRB	0.764179	11.7286	2.27065e-20	4.62454e-20
BSX	ESRRB	0.839908	15.3201	9.29755e-28	3.37699e-27
HOXB5	ESRRB	0.801454	13.2663	1.31733e-23	3.36955e-23
NR1I2	ESRRB	0.830039	14.7335	1.35477e-26	4.43255e-26
ELF3	ESRRB	0.789003	12.713	1.87498e-22	4.40091e-22
ZNF274	ESRRB	0.772115	12.0279	5.2339e-21	1.1116e-20
NR3C2	ESRRB	0.839145	15.273	1.1509e-27	4.14462e-27
HSF4	ESRRB	0.871066	17.5564	5.06044e-32	2.77058e-31
ZNF143	ESRRB	0.816135	13.9814	4.46732e-25	1.28487e-24
HES2	ESRRB	0.816964	14.0241	3.65747e-25	1.05904e-24
DBP	ESRRB	0.73291	10.6647	4.39287e-18	7.80092e-18
TP63	ESRRB	0.729781	10.567	7.14413e-18	1.25444e-17
NFYC	ESRRB	0.981973	51.4282	1.02584e-72	1.62627e-68
HOXB7	ESRRB	0.937619	26.6981	9.25203e-47	3.40014e-45
MLXIPL	ESRRB	0.894489	19.8058	4.91299e-36	4.18364e-35
SP4	ESRRB	0.956571	32.4859	2.87343e-54	4.16721e-52
KLF5	ESRRB	0.953863	31.4505	5.21822e-53	5.82887e-51
RORC	ESRRB	0.830134	14.7389	1.3215e-26	4.32803e-26
ZNF684	ESRRB	0.827938	14.6147	2.34354e-26	7.51532e-26
RELB	ESRRB	0.820443	14.206	1.56182e-25	4.66297e-25
LHX1	ESRRB	0.856258	16.4099	7.17696e-30	3.17193e-29
ZNF528	ESRRB	0.829181	14.6847	1.69626e-26	5.50368e-26
HNF4G	ESRRB	0.866701	17.2001	2.31812e-31	1.18731e-30
HNF4A	ESRRB	0.853096	16.1862	1.92408e-29	8.15445e-29
ZNF382	ESRRB	0.813908	13.8681	7.60719e-25	2.14577e-24
HLF	ESRRB	0.879936	18.3353	1.92171e-33	1.22285e-32
HOXB8	ESRRB	0.915489	22.5253	1.55996e-40	2.32101e-39
MZF1	ESRRB	0.781428	12.3971	8.65777e-22	1.93877e-21
GATA3	ESRRB	0.515429	5.95436	4.07876e-08	4.79664e-08
HOXD8	ESRRB	0.935777	26.2732	3.6819e-46	1.23714e-44
HOXB6	ESRRB	0.941158	27.5678	5.76333e-48	2.58189e-46
KLF15	ESRRB	0.882106	18.5382	8.29942e-34	5.49346e-33
THRB	ESRRB	0.839505	15.2952	1.04069e-27	3.76285e-27
EBF3	ESRRB	0.840136	15.3342	8.72054e-28	3.17583e-27
JUN	ESRRB	0.665934	8.83689	4.03187e-14	5.88835e-14
ARNT2	ESRRB	0.862102	16.8419	1.08801e-30	5.21002e-30
HOXB9	ESRRB	0.456902	5.08489	1.76749e-06	1.98671e-06
SPI1	ESRRB	0.878931	18.243	2.82034e-33	1.76167e-32
EHF	ESRRB	0.834901	15.0165	3.7004e-27	1.27232e-26
NRF1	ESRRB	0.550018	6.51965	3.07888e-09	3.74898e-09
NFKB1	ESRRB	0.835663	15.0619	3.00749e-27	1.04296e-26
GLIS3	ESRRB	0.754842	11.3927	1.18758e-19	2.31216e-19
TWIST1	ESRRB	-0.531677	-6.21448	1.25627e-08	1.50058e-08
JUNB	ESRRB	-0.89957	-20.3886	4.96192e-37	4.75156e-36
BACH1	ESRRB	-0.835726	-15.0657	2.95637e-27	1.02603e-26
HNF1B	PPP1R9A	0.95169	30.6822	4.72158e-52	4.41604e-50
HNF1A	PPP1R9A	0.945989	28.886	9.73719e-50	5.93141e-48
GRHL2	PPP1R9A	0.956307	32.3808	3.84274e-54	5.43923e-52
GRHL1	PPP1R9A	0.931477	25.3468	7.94098e-45	2.17613e-43
[truncated: 63,536 more rows]
