# Supplementary material for: ADAMTS12 promotes fibrosis by restructuring extracellular matrix to enable activation of injury-responsive fibroblasts
Source: J Clin Invest. 2024 Sep 17;134(18):e170246. doi: 10.1172/JCI170246 (PMC11405035; doi:10.1172/JCI170246)
Supplement: Supplemental table 7 [file jci-134-170246-s081.xls]

## Sheet: Sheet1
Gene.names	Protein.IDs	Student.s.T.test.Difference.ko_wt	X.Log.Student.s.T.test.p.value.ko_wt	Student.s.T.test.q.value.ko_wt
Ddi2	A2ADY9	-0.220185	2.26697	0.117584
Acnat1;Acnat2	A2AKK5-2;A2AKK5;Q8BGG9-2;Q8BGG9	1.22485	1.74525	0.0147004
Ubr4	A2AN08-3;A2AN08;A2AN08-5;A2AN08-2;A2AN08-4	-0.40781	1.09933	0.127985
Lrp2	A2ARV4	1.38372	1.08033	0.0533126
Agrn	A2ASQ1-3;A2ASQ1-2;A2ASQ1	0.552635	0.687025	0.213489
Mup9;Mup6;Mup8;Mup1	A2BIM8;P02762;P04938;P11588	0.898471	0.463335	0.326164
Ttc38	A3KMP2;A3KMP2-2	0.549404	0.712014	0.201106
Mmrn2	A6H6E2	0.0575156	0.0735018	0.890293
Itih4	A6X935;A6X935-2	-0.374368	0.434371	0.430662
Cad	B2RQC6;B2RQC6-2	-0.715978	2.58274	0.00851813
Plxnb2	B2RXS4	-0.0429076	0.200322	0.840198
Rbm25	B2RY56	0.377844	0.239252	0.632474
	CON__P00761	1.00482	0.467251	0.316331
	CON__P02769	0.346388	0.0905231	0.841158
	CON__P04258	-1.27948	2.07969	0.00823121
Krt18	CON__P05784;P05784	0.0509941	0.0713352	0.896733
	CON__P15636	-0.0783185	0.344246	0.71582
Krt19	CON__P19001;P19001;CON__P08727;CON__Q8N1A0;Q8CCX5-2;Q8CCX5	-0.988958	2.39385	0.00802837
Krt5	CON__Q922U2;Q922U2;CON__Q5XQN5	-1.86116	1.25368	0.0309042
Krt20	CON__Q9D312;Q9D312;CON__P35900;CON__Q61782	-0.708233	1.18189	0.0679353
Krt7	CON__Q9DCV7;Q9DCV7;CON__Q3KNV1;CON__P08729;CON__Q9NSB2;CON__Q6ISB0	-0.402839	1.97157	0.0457786
Gls	D3Z7P3	0.986939	0.817553	0.121524
Gls	D3Z7P3-2	0.265548	0.641779	0.348154
Fga	E9PV24-2;E9PV24	-0.470787	0.596624	0.282545
Gcn1l1	E9PVA8	0.103379	0.635415	0.576823
Pi4ka	E9Q3L2	2.25673	1.44091	0.017994
Rnf213	E9Q555	-0.236424	0.594676	0.396441
Nolc1	E9Q5C9-2;E9Q5C9	-0.210299	0.429308	0.516199
Myo1e	E9Q634	-0.771789	1.35712	0.0439398
Numa1	E9Q7G0	-0.0736206	0.38426	0.715479
Rap1gds1	E9Q912;E9Q912-3;E9Q912-2	-0.159128	0.909658	0.381322
Tpr	F6ZDS4	-0.042981	0.327858	0.808593
Farp1	F8VPU2	-0.28276	2.7976	0.0522017
Atp2b1	G5E829;Q9R0K7	-0.230884	3.03243	0.0781496
Ank3	G5E8K5-3;G5E8K5;G5E8K5-2;Q02357-5;Q02357-2;Q02357;Q02357-3;Q02357-4;Q02357-6	0.654224	1.79669	0.0269878
Capn2	O08529	-0.328957	2.39256	0.0477967
Sec22b	O08547	-0.375459	1.86409	0.057966
Dpysl2	O08553	-0.324652	3.44096	0.0273107
Emd	O08579	0.117331	0.193943	0.759708
Alyref;Alyref2	O08583;O08583-2;Q9JJW6-2;Q9JJW6	0.136967	0.356698	0.627101
Clta	O08585	0.837042	0.733679	0.159532
Myh11	O08638;O08638-2	-1.53094	2.67337	0.00341818
Metap2	O08663	0.313027	2.21811	0.0609983
Kng1	O08677;O08677-3	-0.892192	1.90951	0.015269
Arg2	O08691	0.60976	0.470413	0.34844
Ngp	O08692	-2.08639	1.81291	0.00863492
Prdx6	O08709	0.244877	1.22001	0.190547
Dld	O08749	0.632099	2.55552	0.01065
Hsd17b10	O08756	0.30173	1.83295	0.0874949
Tcof1	O08784	0.041401	0.19628	0.841954
Dctn1	O08788-2;O08788	-0.0197028	0.196187	0.897724
Prkcsh	O08795;O08795-2	0.0695451	0.414572	0.715446
Prdx4	O08807	-0.385192	0.501558	0.373205
Eftud2	O08810	-0.00585992	0.0144115	0.985025
Aip	O08915	-0.142739	2.03656	0.269111
Flot1	O08917	-0.0155782	0.0827452	0.93079
Atox1	O08997	0.259727	1.36457	0.158181
Napsa	O09043	0.786707	1.05702	0.0804079
Snap23	O09044;P60879	-0.0712971	0.441051	0.70699
Psmb1	O09061	-0.230065	2.61726	0.0931404
Sypl1	O09117-2;O09117	-0.456509	0.605817	0.280339
Gsto1	O09131;Q8K2Q2	-0.527176	1.83958	0.0343028
Man2b1	O09159	-0.0671069	0.111549	0.850695
Sod3	O09164	0.0825187	0.326332	0.715417
Amacr	O09174	1.035	1.16183	0.0521901
Scarb2	O35114	-0.0594762	0.268365	0.781478
Phb2	O35129	0.439408	3.18073	0.0146377
Atpif1	O35143	0.90864	2.44091	0.00805263
Col15a1	O35206	-0.274518	1.4229	0.139877
Psmd4	O35226;O35226-4;O35226-2;O35226-5;O35226-3	-0.322762	0.842579	0.225849
Dhx15	O35286	-0.254376	1.83173	0.115298
Srsf5	O35326	0.38176	0.357109	0.499679
Kpna4	O35343	-0.191626	2.13956	0.159435
Capn1	O35350	-0.276176	2.331	0.0744367
Anp32a	O35381;Q64G17	-0.00428309	0.015735	0.985657
Exoc4	O35382	0.0522854	0.0873735	0.880524
Folh1	O35409	0.658658	0.71423	0.184412
Ech1	O35459	0.684114	2.91436	0.00788889
Slc27a2	O35488	1.63097	1.97543	0.00837037
Scamp3	O35609	0.0569058	0.0460873	0.920819
Anxa3	O35639	-0.201305	1.99364	0.156774
Ap1b1	O35643	-0.0181246	0.162185	0.904868
C1qbp	O35658	1.44579	0.95332	0.0745915
Nudc	O35685	0.0245527	0.10356	0.903954
Pnn	O35691	0.123273	0.514813	0.571949
Hnrnph1	O35737	-0.134924	1.09006	0.398813
Chil3	O35744;Q91Z98	-1.48699	1.51835	0.0192046
Api5	O35841	-0.079402	0.358477	0.712215
Timm44	O35857	0.548478	0.748541	0.186831
Calu	O35887	-0.45616	1.96563	0.0377934
Lsm2	O35900	-0.541709	1.27073	0.0746875
Psmb10	O35955	0.787202	0.769221	0.150062
Ptrf	O54724	-1.24487	2.12518	0.00842236
Ddost	O54734	-0.149792	1.41787	0.310085
Cyp2j5	O54749;O54750	1.48848	2.20803	0.006976
Ap3d1	O54774	-0.0232173	0.098352	0.905905
Il16	O54824-2;O54824	-0.636827	1.08688	0.08841
Hmgb3	O54879	1.69269	1.17716	0.0391429
Akap2	O54931-2;O54931-3;O54931;O54931-5;O54931-4	0.115666	0.448248	0.610924
Smarce1	O54941	-0.184324	0.541311	0.473699
Banf1	O54962	-0.0686712	0.265836	0.766339
Asna1	O54984	0.124671	0.418908	0.609957
Slk	O54988-2;O54988	-0.0600774	0.313169	0.76661
Prom1	O54990-4;O54990-5;O54990-6;O54990-3;O54990-2;O54990	0.15002	0.220732	0.71467
Trappc3	O55013	-0.304931	0.347526	0.533136
Pgrmc1	O55022	0.234218	0.223989	0.679227
Impa1	O55023	-0.133351	0.919388	0.436927
Copb2	O55029	-0.427508	1.54394	0.0680452
Tpmt	O55060	0.751218	0.394014	0.409838
Gbas	O55126	0.477068	0.369758	0.46767
Sept7	O55131;Q9DA97	-0.570874	2.80605	0.010026
Eif6	O55135	-0.0593872	0.0259557	0.951329
Acot1	O55137;Q9QYR7-2;Q9QYR7;Q32Q92-2;Q32Q92;Q6Q2Z6	2.09636	2.16165	0.00604255
Atp2a2	O55143-2;O55143;Q8R429;Q64518;Q64518-3;Q64518-1	-0.100828	1.29578	0.478424
Ilk	O55222	-0.0657642	0.318787	0.7571
Dhx9	O70133-2;O70133;O70133-3	0.0344744	0.124851	0.878934
Pip4k2a	O70172	-1.01951	2.31586	0.0081039
Eif3d	O70194	-0.511743	0.388908	0.441748
Aif1	O70200	-0.413785	0.571431	0.313804
Pdlim3	O70209	-0.810711	1.69101	0.0243805
Eef1b	O70251	-0.227764	0.992203	0.258255
Hmox2	O70252	-0.225438	1.56908	0.165026
Nmt1	O70310	-0.164164	1.50086	0.267648
Epb41l2	O70318	-0.5633	3.78154	0.00635514
Gpx4	O70325-2;O70325;O70325-3	0.461079	2.50245	0.0221828
Ctss	O70370	-1.16509	1.21617	0.0428748
Emc8	O70378	0.43706	0.637105	0.268604
Pdlim1	O70400	-0.52389	1.71549	0.0407649
Vamp8	O70404	0.962595	0.456464	0.327712
Psma3	O70435	-0.698966	1.08116	0.0832372
Stx7	O70439	0.289591	1.07081	0.184283
Sfn	O70456;REV__Q62388	-0.442938	1.98076	0.0391609
Ugdh	O70475	-0.293684	0.830417	0.249333
Snx3	O70492	-0.986582	0.996696	0.0799268
Hsd17b12	O70503;O70503-2	-0.302973	0.454841	0.441367
Slc22a2	O70577-2;O70577	1.99473	2.22836	0.0055814
Pfdn2	O70591	0.11744	0.568963	0.564721
Cfdp1	O88271	-0.673415	1.73828	0.0285131
Nid2	O88322	-0.173006	1.45934	0.255218
Cdh16	O88338	1.16825	1.55691	0.021541
Wdr1	O88342	-0.366308	2.57662	0.0337106
Slc4a4	O88343	2.32261	1.80987	0.00863636
Vti1b	O88384	-0.33772	1.23511	0.131077
Papss2	O88428	0.496174	2.22522	0.0251038
Klc1	O88447	-0.304495	1.47509	0.115853
Capns1	O88456	-0.369206	2.34875	0.0394505
Dync1i2	O88487	-0.0443903	0.209567	0.835951
Cops3	O88543	-0.0751318	0.503124	0.681117
Cops4	O88544	-0.0790381	0.561607	0.657054
Hnrnpa2b1	O88569;O88569-3;O88569-2	0.0101468	0.0554248	0.953552
Comt	O88587-2;O88587	0.912219	0.28113	0.539635
Psmc3	O88685	-0.0527569	0.598591	0.737732
Clpp	O88696	0.438404	2.45856	0.0253632
Ctbp1	O88712;O88712-2;O88712-3	-0.605965	0.887224	0.133895
Tom1	O88746;O88746-2	-0.0461087	0.0683604	0.90044
Stam2	O88811-2;O88811	0.04412	0.262222	0.820883
Idh1	O88844	0.364905	2.44261	0.0378054
Lin7c;Lin7a	O88952;Q8JZS0;O88951	0.260429	0.18017	0.721848
Gnpda1	O88958	-0.0132721	0.0100625	0.984409
Itm2b	O89051	0.0256085	0.00986837	0.98422
Coro1a	O89053	-0.525744	3.36508	0.00854857
Cope	O89079	-0.317006	1.17886	0.148612
Rbm3	O89086	-0.278877	1.39634	0.140093
Casp8	O89110	-0.371137	0.976862	0.165097
Adh1	P00329	0.773174	1.34392	0.045316
Mtco2	P00405	0.583679	1.94722	0.0259507
Hprt1	P00493	0.225228	0.900299	0.285252
Ca2	P00920	0.369869	0.863761	0.19537
C3	P01027;P01027-2	-0.927341	2.7149	0.00640777
C4b	P01029	-0.639336	0.925227	0.119519
Thy1	P01831	-0.903223	0.466511	0.322736
Ighg;Igh-1a	P01864;P01863;P01865	-0.184731	0.130565	0.798086
Igh-3	P01867-2;P01867	-0.934974	0.681823	0.17507
Ighm	P01872;P01872-2	-0.729476	0.568744	0.257386
H2-Q10	P01898;P01896;P14432;P01902	-0.626968	0.860662	0.138333
H2-D1;H2-L	P01899;P01897;P01900;P01895-2;P01895;P14427	-0.108454	0.378563	0.652568
Hba	P01942;P06467	-0.122067	0.184411	0.762521
Hbb-b1	P02088;CON__Q3SX09;CON__P02070	-0.0454467	0.0534846	0.915011
Lamc1	P02468;Q9R0B6	-0.583949	2.01478	0.0243446
Lamb1	P02469	-0.376541	1.54288	0.0813455
Mtatp8	P03930	0.399976	1.69085	0.0630066
Cfd	P03953-2;P03953	-3.00506	1.65482	0.00957009
Ada	P03958	-0.763755	1.56272	0.0317871
Fabp4	P04117	-1.44804	1.81263	0.0104979
Cfb	P04186	-0.510626	0.86955	0.15423
Mup3	P04939	0.479627	0.237711	0.622192
Aldoa	P05064	-0.0656031	0.470196	0.714645
Got1	P05201	0.317487	0.779166	0.25291
Got2	P05202	0.628019	2.98129	0.008425
Itgam	P05555-2;P05555;Q3V0T4;Q9QXH4	-1.27921	2.35232	0.00675
Ldha	P06151	0.0244497	0.263104	0.873078
Ren1;Ren2	P06281;P00796	0.749691	0.36697	0.440534
Apoa4	P06728	-0.713475	1.20836	0.0639604
Gpi	P06745;CON__Q3ZBD7	0.0265909	0.199907	0.874558
Ctsl	P06797	-0.881465	0.614612	0.21335
Ptprc	P06800-6;P06800-5;P06800	-0.512074	1.73282	0.041119
Me1	P06801	0.448632	0.905295	0.158798
Cfh	P06909	-1.05997	0.948083	0.0861006
Ttr	P07309	-0.735994	1.12192	0.0744921
Anxa2	P07356	-0.799304	3.48384	0.00386667
Alb	P07724;CON__P02768-1	-0.897314	1.99546	0.0130951
Serpina3k	P07759;P29621;Q80X76;CON__Q9TTE1;CON__A2I7N1	-0.621474	0.514558	0.310159
Hsp90aa1	P07901	0.136903	0.928821	0.425562
Pdia4	P08003	-0.319608	1.62558	0.0951384
Aprt	P08030	1.07537	0.62164	0.196437
Ltf	P08071	-1.46854	1.60805	0.0161812
Fcgr2	P08101-2;P08101-3;P08101;P08508	-0.34625	0.960169	0.17957
Hsp90b1	P08113	-0.264166	1.20236	0.178429
Col3a1	P08121	-3.35475	2.82679	0.00278261
Col4a2	P08122	-0.230436	0.312738	0.595286
S100a10	P08207	-0.343158	0.934492	0.187024
Apoe	P08226	-0.541575	1.90294	0.0308804
Sod1	P08228	0.539038	2.54357	0.0156701
Mdh2	P08249	0.428169	2.25374	0.0318142
Gnai2	P08752	-0.333667	5.49775	0.00994043
Itgb1	P09055;P09055-2	-0.0252029	0.0896479	0.906365
P4hb	P09103	-0.252386	0.87429	0.266601
Alpl	P09242	0.193454	0.159371	0.763029
Ncl	P09405	0.0387048	0.216391	0.840616
Pgk1	P09411;P09041	0.188772	0.867396	0.342603
Ace	P09470;P09470-2	0.578022	1.76515	0.0332105
Fth1	P09528	0.254091	0.727612	0.316304
Sod2	P09671	0.764288	2.71596	0.00783448
Cdh1	P09803	-0.635561	0.557763	0.276867
Apoa2	P09813	-0.798635	1.38081	0.0414201
H2afv;H2afz	Q3THW5;P0C0S6	-0.127747	0.669816	0.512342
Uba52;Rps27a;Ubb;Ubc	P62984;P62983;P0CG49;P0CG50	-0.00206393	0.00900832	0.993108
Ifi205a	P0DOV1;P0DOV1-2;Q8CGE8	-0.691179	1.19465	0.0676564
	P0DOV2	-0.307155	1.74575	0.0907896
Calml3	P0DP28;P0DP27;P0DP26;Q9D6P8	-0.0375659	0.226846	0.840325
Anxa1	P10107	-0.973119	2.16893	0.00908911
Eef1a1	P10126;P62631	-0.206257	1.4577	0.19873
Nid1	P10493	-0.838864	2.50119	0.00843038
Alad	P10518	0.409462	0.961312	0.155986
Ctsb	P10605	0.0857879	0.238167	0.75821
Eif4a2	P10630;P10630-2	0.134312	0.720802	0.483916
Mapt	P10637	1.33615	1.95675	0.00912
Txn	P10639	0.377798	1.95005	0.0525132
Gstm1	P10649;P19639;O35660	-0.0363891	0.114433	0.879234
Tcea1	P10711;P10711-2	0.104473	0.161198	0.79169
Cd14	P10810	-0.17433	0.72464	0.4101
Rras	P10833	-0.532056	0.695201	0.213441
Slc3a2	P10852;P10852-2	0.111697	0.553351	0.581494
Hist1h2bk;Hist1h2bc;Hist1h2bh;Hist1h2bf;Hist1h2bp;Hist2h2bb;Hist1h2bb;Hist1h2bm;Hist3h2ba;Hist3h2bb;Hist2h2be	Q8CGP1;Q6ZWY9;Q64478;P10853;Q8CGP2;Q64525;Q64475;P10854;Q8CGP2-2;Q9D2U9;Q8CGP0;Q64524;P70696	-0.151884	0.839326	0.413391
H1f0	P10922	0.343702	0.744601	0.253152
Spp1	P10923	1.02553	2.00461	0.0106109
Sub1	P11031	-0.362442	1.8833	0.0609262
Col1a1	P11087;P11087-2;CON__Q862S4	-1.53122	1.99862	0.00826347
Parp1	P11103;P11103-2	-0.364287	2.12477	0.0477536
Fn1	P11276	-1.09392	1.46443	0.0272833
Gpx1	P11352;Q9JHC0	0.452035	1.42244	0.0743381
Fabp3	P11404	2.0691	1.35704	0.0237347
Lamp1	P11438	0.049466	0.259727	0.808655
Hsp90ab1	P11499	-0.0463601	0.287264	0.808584
Mup2	P11589	0.461273	0.378234	0.46164
Lcn2	P11672	-0.170071	0.162826	0.763494
Krt8	P11679;CON__P05787;CON__H-INV:HIT000292931;CON__H-INV:HIT000016045;CON__REFSEQ:XP_092267;Q99M73	-0.125208	0.267515	0.697659
Itga5	P11688	-0.286081	0.467058	0.44138
Itgb2	P11835	-0.716632	2.19693	0.0139398
Gas2	P11862	1.00515	1.51395	0.0266667
Itpr1	P11881-8;P11881-7;P11881-6;P11881-5;P11881-4;P11881-2;P11881-3;P11881	0.237133	0.778582	0.312609
Nudt19	P11930	1.81131	2.01957	0.00785401
Tcp1	P11983;P11983-2	-0.172412	3.80838	0.125156
Gusb	P12265	-0.479388	0.626693	0.262207
Prkar2a	P12367	-0.437184	0.597325	0.290677
Pfkl	P12382	-0.357642	1.70917	0.0743396
Calb1	P12658;Q08331	1.12603	0.673017	0.169811
Cox5a	P12787	0.722099	2.21048	0.013197
Rpl7a	P12970	-0.12139	0.785558	0.494542
Gsn	P13020;P13020-2;CON__Q3SX14	-0.63864	3.40487	0.0064381
Ncam1	P13595-2;P13595;P13595-3;P13595-4	-1.98196	2.75113	0.00302703
Gpd1	P13707	0.174668	0.350061	0.597747
Gsta1;Gsta2	P13745;P10648	1.54504	0.740766	0.129774
Atp1b1	P14094	1.69107	1.22001	0.034723
Rps16	P14131	-0.724102	0.847009	0.131723
Rpl7	P14148	0.0397378	0.173765	0.849204
Mdh1	P14152	0.637761	1.48255	0.0432879
Rpsa	P14206	-0.100478	0.754845	0.557902
Calr	P14211	-0.111742	0.708797	0.537743
H2-Aa	P14434;P14438;P14436;P14437;P14435;P23150;P04228;P01910	0.586436	0.393993	0.426142
H2-Ab1	P14483;P06346;P06344;P06342;P01921;P06343;P06345	0.456965	0.342576	0.499952
Srp54	P14576;P14576-2	0.00173678	0.00781299	0.993439
Hspb1	P14602;P14602-2;P14602-3	0.22269	0.917681	0.283494
Psmd3	P14685	-0.0191283	0.144356	0.904834
Lmnb1	P14733	-0.371613	4.58232	0.00992982
Anxa6	P14824	-0.347852	2.60416	0.037195
Rplp0	P14869	-0.114532	0.761444	0.519087
Hmox1	P14901	0.211483	0.496258	0.471126
Glul	P15105	-1.76113	1.13343	0.0424766
Nme1	P15532	-0.658868	0.394389	0.416368
Gstm2	P15626;Q8R5I6;Q80W21	0.489136	0.307828	0.53527
Hist1h1c	P15864	-0.0428729	0.195484	0.841037
Ca3	P16015	-6.64615	3.30535	0.0004
Lgals1	P16045	-0.810535	2.27672	0.00979186
Lgals3	P16110	-0.220931	0.870551	0.298636
Ldhb	P16125	0.841161	1.36954	0.0407776
Pah	P16331	1.07028	2.09192	0.00913433
Mut	P16332	0.768813	1.90793	0.0182655
Enpep	P16406	0.971772	0.977828	0.0841677
Ass1	P16460	1.20152	2.58049	0.00560976
Sptan1	P16546	-0.00245008	0.0211639	0.987814
Ctsa	P16675	-1.2972	0.767124	0.126046
Gapdh	P16858	0.20573	3.12919	0.0989958
Lamp2	P17047-3;P17047;P17047-2	0.798913	0.539954	0.271561
Hspa2	P17156	-1.77749	3.07823	0.00311111
Eno1	P17182;P21550	0.0947553	0.797991	0.565968
Ptbp1	P17225	-0.0918218	0.44293	0.657452
Ap2a1	P17426-2;P17426	-0.228589	2.13094	0.117094
Ap2a2	P17427	-0.057569	0.671328	0.711605
Selenbp1;Selenbp2	P17563;Q63836	0.873021	1.92021	0.0156164
Hk1	P17710-3;P17710-4;P17710;P17710-2	0.106854	0.261736	0.715581
Ppia	P17742	0.000120435	0.000890638	0.99896
Tpi1	P17751;P17751-2	0.518212	2.99326	0.0106555
Hspa1a;Hspa1b	Q61696;P17879	-0.12109	0.413223	0.617332
Pcna	P17918	-0.301359	1.08234	0.175548
Ctsd	P18242	0.341081	1.65141	0.0841435
Bsg	P18572-2;P18572	0.0977507	0.237521	0.741598
Rps6ka3	P18654;Q7TPS0-2;Q7TPS0-3;Q7TPS0	-0.00466397	0.0140159	0.985596
Cfl1	P18760	-0.316997	2.6309	0.0440599
Fasn	P19096	-1.61349	2.03907	0.008
Gstp1;Gstp2	P19157;P46425	0.230309	1.06386	0.237934
Serpinh1	P19324	-1.12419	1.85316	0.0125077
Cox5b	P19536	0.470542	2.63472	0.0185455
Cox4i1	P19783	0.601134	2.4301	0.0144148
Lsp1	P19973-2;P19973	-0.385378	0.416312	0.442621
Hspa5	P20029	-0.166693	0.807073	0.396509
Hexb	P20060	0.060783	0.0298552	0.943516
Prdx3	P20108	0.558001	2.52507	0.0148489
Vim	P20152;P03995-2;P03995;P46660;P08553	-1.08781	2.48591	0.00652991
Plg	P20918	-1.6412	2.0008	0.00805161
Tpm3	P21107	-1.28901	0.52948	0.252225
Tpm3	P21107-2	0.0683366	0.326689	0.745497
Myo5b	P21271;P21271-3;Q99104	1.11958	1.53384	0.0238201
Gnaq	P21279	-0.260335	1.52942	0.138616
Gc	P21614	-0.770308	1.18641	0.0624784
Lmnb2	P21619;P21619-2	0.073967	0.162544	0.814099
Mfge8	P21956-2;P21956	0.0924503	0.11142	0.841102
Tgm2	P21981	-0.200985	0.723357	0.373001
Serpina1b	P22599	-0.711935	1.20603	0.0643493
Ap1g1	P22892	0.326719	0.362666	0.510945
Eif3a	P23116	-0.0360714	0.277876	0.839735
Cbx3	P23198	-0.261227	2.7539	0.066
Pnp	P23492	-0.199434	1.17549	0.255303
Pcmt1	P23506;P23506-2	-0.01205	0.0449915	0.953493
Glb1	P23780	0.775473	2.00256	0.0160267
Cryab	P23927	0.902028	0.524865	0.274947
Ces1c	P23953	-1.17175	2.58197	0.00564706
Cat	P24270	1.4645	3.64863	0.00329412
Ppib	P24369	-0.415926	1.55515	0.0699038
Capg	P24452	-0.280258	2.49605	0.0648355
Gsta4	P24472	-2.78181	1.6536	0.00983636
Lta4h	P24527	-0.373891	4.23223	0.0115573
Impdh2	P24547	-0.200688	0.572247	0.440855
Aldh1a1	P24549	0.033096	0.0431222	0.934103
M6pr	P24668	-0.0453748	0.158823	0.846163
Il1rn	P25085-2;P25085	-0.0541326	0.041608	0.926923
Rps2	P25444	-0.00873175	0.036905	0.966308
Nfkb1	P25799-4;P25799-2;P25799-3;P25799	-0.522432	1.97981	0.0301995
Ubtf	P25976-2;P25976	0.0618473	0.125476	0.846014
Tln1	P26039	-0.168967	3.98796	0.126899
Ezr	P26040	0.622845	1.11306	0.0855052
Msn	P26041;Q5EBJ4	0.0759102	0.638893	0.652
Rdx	P26043	0.325972	1.72073	0.0847701
Ctnna1	P26231;Q61301-2;Q61301-3;Q61301;Q65CL1	0.103596	0.507148	0.611385
Ptma	P26350	0.0927295	0.295613	0.714695
U2af2	P26369	-0.0127732	0.0427357	0.953757
Glud1	P26443	0.388817	2.24107	0.0390102
Psmd7	P26516	-0.162415	1.19363	0.315197
Sars	P26638	0.210873	1.27475	0.219857
Marcks	P26645	-0.256579	0.951062	0.240087
Fkbp1a	P26883	-0.219297	0.168556	0.745917
S100a8	P27005	-1.46819	0.624481	0.182042
Man2a1	P27046	-1.20421	1.87548	0.0110569
Map4	P27546-2;P27546;P27546-3;P27546-4	-0.330797	2.39439	0.0474652
Plaa	P27612	0.122007	0.452309	0.599831
Rpl3	P27659	-0.0763243	0.585536	0.659729
H2afx	P27661	-0.255652	1.5341	0.140854
Pdia3	P27773	-0.225708	1.21813	0.21162
Aco1	P28271;Q811J3	0.629704	1.46624	0.0453135
Apex1	P28352	-0.173683	0.698124	0.420422
Bgn	P28653	-1.30982	2.38494	0.0064
Dcn	P28654	-2.5961	2.41326	0.00301887
Nap1l1	P28656	-0.220035	1.39129	0.190533
Atxn10	P28658	-0.225508	1.60703	0.160317
Nckap1	P28660;P28660-2	-0.247097	1.96073	0.1125
Mug1	P28665;P28666	-0.821466	0.536723	0.2719
Mep1a	P28825	1.56663	2.41284	0.00544
Dpp4	P28843	0.337623	0.258232	0.615486
Pabpc1	P29341	0.123818	0.886689	0.466598
Ptpn6	P29351-2;P29351;P29351-3	-0.432156	1.04162	0.131619
Ftl1;Ftl2	P29391;P49945	-0.347128	0.944381	0.182976
Vcam1	P29533;P29533-2	0.38083	0.921914	0.17542
Nedd8	P29595	2.32232	1.8052	0.00860335
Ahsg	P29699	-0.87499	2.28647	0.0089899
Oat	P29758	-0.155018	0.35732	0.608617
Vtn	P29788;CON__Q3ZBS7	-1.00612	1.04867	0.0701853
Gsta3	P30115	0.291905	0.115484	0.807748
Ckmt1	P30275	0.435563	0.424973	0.421968
Ppic	P30412	-0.601822	0.337859	0.486446
Fkbp4	P30416	0.232784	1.36099	0.182085
Hmgb2	P30681	-0.261838	1.26835	0.169963
Ctnnd1	P30999;P30999-2;P30999-3	-0.0348655	0.123306	0.878492
Des	P31001	-0.805927	2.78569	0.00705512
Aimp1	P31230	0.386379	0.533875	0.348692
Dpep1	P31428	0.282952	0.430417	0.469021
S100a9	P31725	-1.72786	1.03588	0.0544828
Dbi	P31786	2.50907	0.969362	0.059139
Map2k1	P31938	0.40275	0.490931	0.374528
Scp2	P32020-2;P32020	1.7505	1.75549	0.00994872
Ssb	P32067	-0.0192155	0.110304	0.911773
Drg1	P32233	0.0418024	0.246296	0.829967
Kras	P32883-2;P32883	-0.142817	1.63961	0.302428
Wars	P32921-2;P32921	-0.0467648	0.274295	0.809216
Apoc3	P33622	-0.212062	0.181283	0.731914
Ranbp1	P34022	-1.14701	0.856456	0.104011
Ephx2	P34914;P34914-2	1.07337	2.05074	0.0095545
Apoc1	P34928	-2.0863	1.53981	0.0153031
Rab5c	P35278	-0.0374172	0.154032	0.859827
Rab6a;Rab6b	P35279-2;P35279;P61294;Q8BHD0;Q99P58;Q9ERI2;Q64008;Q5RI75-2;Q5RI75;Q3UP38;Q8CB87	-0.0278602	0.190504	0.872814
Thbs1	P35441;CON__Q28194	-0.69189	1.04024	0.0907496
Pdha1	P35486	0.408632	1.89314	0.0480217
Fah	P35505	1.04099	2.56613	0.00637736
Fbl	P35550	-0.325072	0.391681	0.484316
Canx	P35564	0.0508138	0.390286	0.771995
Prdx1	P35700	0.305668	2.83573	0.0428
Rpl12	P35979	0.0439731	0.197157	0.839321
Rpl18	P35980	-0.104923	0.488209	0.615813
Cpox	P36552	0.575929	2.16304	0.0205763
Por	P37040	0.254193	1.30221	0.171058
Tagln	P37804	-0.83869	2.46474	0.00816374
Hmgcl	P38060	1.73459	1.38363	0.0242625
Upk2	P38575	-1.23725	1.9355	0.00984475
Hspa9	P38647	0.684589	3.30299	0.00610101
Dnm2	P39054;P39054-2	-0.170712	3.15963	0.146287
Col18a1	P39061-1;P39061	0.312021	0.665274	0.304706
Tjp1	P39447	-0.125564	0.455117	0.595399
Cap1	P40124	-0.318905	3.8019	0.0243731
Tkt	P40142;Q9D4D4;Q99MX0	-0.216027	2.27212	0.121784
Vps26a	P40336;P40336-2	-0.0605697	0.716371	0.69642
Acsl1	P41216	-0.361849	0.490367	0.390729
Eci1	P42125	0.38971	1.30477	0.101754
Sept2	P42208	-0.406873	4.10825	0.00964815
Stat1	P42225	-0.377287	1.70012	0.0686238
Stat3	P42227-2;P42227-3;P42227	-0.166942	1.19258	0.305735
Eps15	P42567;P42567-2	-0.29472	4.24483	0.0252768
Pura	P42669	0.600606	0.742447	0.181617
Cct8	P42932	-0.10437	0.807785	0.535755
Cox6a1	P43024	1.81458	1.20323	0.0351814
Hist1h1e	P43274;Q07133	-0.00577118	0.0111901	0.985074
Hist1h1a	P43275	-0.434618	0.180297	0.705746
Hist1h1b	P43276	-0.478687	2.10376	0.0303908
Itgav	P43406	-0.12439	0.676634	0.518057
Akr1b1	P45376	-1.01492	2.21061	0.00876923
Akr1b8	P45377	-1.08023	0.909377	0.0937257
Cfl2	P45591	0.46173	0.835062	0.175589
Acadm	P45952	1.02063	2.4002	0.00782222
Rangap1	P46061	0.102359	0.903629	0.524332
Gpx3	P46412;P21765	0.15586	0.0459623	0.909309
Nsf	P46460	-0.421858	0.67883	0.251902
Vps4b	P46467;Q8VEJ9;Q8BPY9	-0.361918	0.342765	0.520805
Psmc2	P46471	-0.0164769	0.216158	0.904729
Rab11b;Rab11a	P46638;P62492;Q9WTL2	0.116459	0.491344	0.595152
Myo1b	P46735;P46735-2;O88329	-0.597071	2.24472	0.0173169
Nedd4	P46935;Q8CFI0-2	-0.456236	1.3929	0.0754613
Stt3a	P46978	-0.328578	1.47427	0.104982
Cryz	P47199	1.01594	1.61224	0.0219135
Aldh2	P47738	0.519272	2.49221	0.0173375
Aldh3a2	P47740	0.681059	2.85973	0.00815686
Capza1	P47753	-0.433404	2.92974	0.0174743
Capza2	P47754	-0.251254	2.1351	0.0989916
Capzb	P47757-2;P47757-4;P47757	-0.410824	2.17543	0.036925
Srprb	P47758	0.706213	1.00847	0.0952945
Gsr	P47791-2;P47791	0.056486	0.306254	0.776809
Gfpt1	P47856-2;P47856	-0.736085	1.53957	0.0341459
Rpl6	P47911	-0.0274952	0.104015	0.899307
Crat	P47934	0.58329	0.61024	0.251385
Rplp1	P47955	1.49961	1.46639	0.0215913
Rpl5	P47962	-0.0182019	0.0969576	0.920023
Rpl13	P47963	-0.0475428	0.15483	0.845168
Eif1;Eif1b	P48024;Q9CXU9	-0.600424	0.48275	0.339286
Anxa5	P48036	-0.0356271	0.299981	0.837246
Epb41	P48193;P48193-2	0.668717	1.53798	0.0383901
Tbca	P48428	0.120123	0.654442	0.533562
Lmna	P48678;P48678-2;P48678-3	-0.472808	4.06387	0.00797183
Hspa4l	P48722;P48722-2	-0.373606	0.785057	0.221321
Cbr1	P48758	0.136892	0.0910676	0.84905
Gstm5	P48774	0.457273	0.993972	0.135428
Slc25a4	P48962;Q3V132	-0.613869	0.434856	0.381295
Mapkapk2	P49138;Q9D2E1;Q922R0	-0.118955	0.190588	0.760472
Clec10a	P49300	-0.911915	1.12515	0.0625406
Hnrnpa1	P49312;P49312-2	-0.171588	1.19904	0.295815
Pcyt1a;Pcyt1b	P49586;Q811Q9-2;Q811Q9	0.545613	0.663926	0.226831
Hcls1	P49710	-0.404574	2.46573	0.0302222
Psma2	P49722	-0.123237	1.31282	0.398699
Ctsh	P49935	0.0110932	0.0422976	0.95682
Ahcy	P50247	0.390756	1.49298	0.0815891
Fmo1	P50285	0.919683	1.34681	0.0391498
Gdi1	P50396	-0.0135571	0.0590543	0.94323
Atp6v1a	P50516;P50516-2	0.603304	1.81096	0.0298884
Atp6v1e1	P50518;Q9D593	0.532598	1.19672	0.0852404
S100a11	P50543	0.0485493	0.243	0.814545
Acadvl	P50544	0.520015	2.49675	0.0172174
Pa2g4	P50580;P50580-2	0.0246133	0.171191	0.884091
Cast	P51125-3;P51125-2;P51125-6;P51125;P51125-7;P51125-5;P51125-4	-0.748368	3.37249	0.00502703
Rab7a	P51150	0.0489649	0.759599	0.738485
Acadl	P51174	0.561585	3.12232	0.00858065
Rpl9	P51410	-0.0917956	0.338137	0.698937
Camp	P51437	-1.28745	1.23103	0.0393481
Hsd17b4	P51660	0.925651	3.59648	0.0029
Hsd11b2	P51661	0.21409	0.0727297	0.869086
Gss	P51855	0.952869	1.76325	0.0176145
Hdgf	P51859	0.204818	0.868501	0.318006
Atp6v0d1	P51863	0.813852	0.765573	0.149008
Slc25a5	P51881	0.483909	1.70105	0.0457311
Lum	P51885;CON__Q05443	-1.64931	2.48583	0.00453731
Tst	P52196	0.700939	0.550436	0.273821
Usp10	P52479;P52479-2	0.335183	1.10349	0.153775
Pkm	P52480	-0.494873	2.71109	0.0159461
Hrsp12	P52760	1.05254	1.34364	0.0351663
Cpt2	P52825	0.759019	3.52224	0.00438095
Rpl10a	P53026	-0.820841	0.485867	0.312455
Dbt	P53395	0.56232	1.78386	0.0336783
Pklr	P53657	0.514861	1.51893	0.0531765
Pitpna	P53810	-0.2783	1.93071	0.0934363
Pitpnb	P53811	-0.0328555	0.259798	0.846442
Slc16a1	P53986	-0.214744	0.372395	0.552662
Rab2a;Rab2b	P53994;P59279	-0.343111	2.77706	0.0341333
Idh2	P54071	0.510928	1.88306	0.034227
Stmn1	P54227;P63042	-0.0435822	0.183509	0.841586
Rad23b	P54728;P54726	-0.232373	1.26785	0.195501
Psmc4	P54775	0.0703316	0.271198	0.762906
Adsl	P54822	0.0749556	0.195666	0.791964
Ddx6	P54823	-0.0801203	0.424393	0.690727
Adprh	P54923	-0.632832	0.358319	0.459641
Abcd3	P55096	1.08802	2.7129	0.00550649
Sh3bp1	P55194	-0.445179	2.2929	0.0289434
Adk	P55264;P55264-2	0.0797344	0.37658	0.706214
Cdh11	P55288;Q91XZ4;Q91XZ2	-0.757105	1.39891	0.0421761
Lrpap1	P55302	0.505226	5.12618	0.0043125
Gfer	P56213	2.4737	4.37359	0
Acyp1	P56376	-0.840659	0.781978	0.14099
Mp68	P56379	1.72688	0.951112	0.0702073
Cda	P56389	1.15984	1.66795	0.0173704
Cox6b1	P56391	1.04185	0.319034	0.484126
Cyb5a	P56395	0.771852	2.48305	0.00863158
Usp5	P56399	0.0340518	0.209206	0.850404
Atp5b	P56480	0.603083	2.17687	0.0184235
Pdcd5	P56812	-0.0631255	0.335781	0.757133
Fus	P56959	-0.0553735	0.306957	0.778347
Lad1	P57016	1.04007	0.958979	0.084763
Atp6v1d	P57746	0.630472	0.860945	0.138576
Erp29	P57759	-0.299528	1.85127	0.0874118
Eef1d	P57776;P57776-3	-0.112009	0.568448	0.576145
Actn4	P57780	0.0644865	0.300368	0.762664
Snrpa1	P57784	-0.223995	0.263782	0.640261
Acot8	P58137	1.37763	6.80342	0
Eef2	P58252	-0.110066	0.631852	0.561982
Opa1	P58281;P58281-2	0.50117	1.0433	0.115311
Ppp2r4	P58389	-0.482092	1.35585	0.074571
Tpm1	P58771-2;P58771	-0.528918	3.4141	0.00823669
Tpm2	P58774-2;CON__Q3SX28;P58774	-0.967732	2.14171	0.00944231
Tnks1bp1	P58871	-0.2328	1.55399	0.15882
Cgn	P59242-2;P59242	1.25631	1.04764	0.0623478
Eif5	P59325	0.372673	0.272183	0.594844
Ruvbl1	P60122	-0.0316338	0.0963284	0.89627
Eif3e	P60229	-0.0333915	0.158097	0.869172
Pcbp1	P60335	0.000290417	0.00146667	0.998389
Actg1;Actb	P63260;P60710	-0.214001	2.91328	0.0969746
Cdc42	P60766;P60766-1	-0.213265	1.75403	0.160107
Ensa	P60840;P60840-2;P60840-3	-0.639951	1.45417	0.0453037
Eif4a1	P60843	-0.055546	0.393899	0.760165
Rps20	P60867	0.834242	0.213235	0.638469
Rab5b	P61021	-0.171867	0.86801	0.369444
Chp1	P61022	-0.0600618	0.0732695	0.889705
Ube2k	P61087	-0.957507	1.2421	0.0462868
Ube2n	P61089	0.0293377	0.142502	0.880403
Actr2	P61161	-0.239207	2.56509	0.0878358
Actr1a	P61164	-1.88144	1.42962	0.0205521
Cops2	P61202;P61202-2	-0.345351	1.10392	0.148517
Arf1;Arf3	P84078;P61205	0.0429473	0.268921	0.821653
Abce1	P61222	-0.161313	0.949111	0.36756
Rpl26	P61255	-2.16475	1.51096	0.016
Psme3	P61290	0.125192	0.682781	0.514327
Magohb;Magoh	Q9CQL1;P61327	-0.565555	0.734539	0.189311
Rpl27	P61358	-0.0384998	0.0152066	0.972329
Pcbd1	P61458	1.47621	1.07003	0.0531716
Sec61a1	P61620;Q9JLR1	-0.99811	1.18754	0.0503132
Arf4	P61750	-0.585657	2.37641	0.0158373
Abat	P61922;P61922-2	0.970631	1.46349	0.0303594
Copz1	P61924	-0.0411338	0.205025	0.840977
Sumo2	P61957	-0.864196	0.520708	0.280367
Hnrnpk	P61979-3;P61979;P61979-2	0.00689311	0.0294063	0.973827
Ywhag	P61982	-0.194672	0.972413	0.304496
Timm13	P62075	0.708115	2.73238	0.00829268
Rps7	P62082	-0.100873	0.349551	0.678668
Ppp1ca	P62137	-0.194616	1.32623	0.235193
Ppp1cb	P62141	-0.0242538	0.0604767	0.924912
Psmc1	P62192	0.257119	0.467034	0.456657
Psmc5	P62196	-0.0580836	0.566138	0.719744
Rps8	P62242	-0.079779	0.428269	0.69057
Rps15a	P62245	-0.107967	0.923193	0.503762
Ywhae	P62259	-0.142612	2.72789	0.22723
Rps14	P62264	-0.194519	1.20343	0.256852
Rps23	P62267	0.781885	0.385164	0.415649
Rps18	P62270	0.0679153	0.37903	0.729806
Rps13	P62301	-0.175571	1.12826	0.301328
Snrpd2	P62317	0.11267	0.700861	0.537691
Psmc6	P62334	0.0360097	0.177079	0.853892
Dynlrb1	P62627	-0.264037	0.282642	0.608532
Rps4x	P62702	0.101572	0.573196	0.5975
Ppp2ca;Ppp2cb	P63330;P62715	0.255619	0.233746	0.660769
Rpl18a	P62717	-0.678713	0.220418	0.633838
Hpcal1;Hpca	P62748;P84075;Q91X97	-0.047367	0.179161	0.839738
Rpl23a	P62751	0.0521175	0.198764	0.823588
Rps6	P62754	0.45652	0.346133	0.495981
Mtpn	P62774	-0.54982	0.481401	0.348912
Hist1h4a	P62806	-0.148247	0.812365	0.429301
Atp6v1b2	P62814	0.478687	1.96085	0.0345763
Rab1A	P62821;Q8K386	-0.05068	0.395134	0.772186
Ran	P62827;Q61820	-0.209399	1.89949	0.15346
Rap1a	P62835	-0.0878897	0.612139	0.621219
Rps25	P62852	-1.47873	0.81882	0.10515
Rps28	P62858	-0.962672	0.334194	0.467038
Tceb2	P62869	-0.423756	0.395738	0.453212
Gnb1	P62874;Q61011	-0.522684	2.12458	0.0253534
Cycs	P62897;CON__P62894	2.38153	1.90168	0.00794406
Rpl31	P62900	-0.145511	0.694943	0.468287
Rps3	P62908	-0.083627	0.609951	0.633687
Rpl8	P62918	-0.251934	0.088865	0.844053
Ybx1	P62960;Q9Z2C8-2;Q9Z2C8	-0.00211793	0.00798194	0.993103
Pfn1	P62962;CON__P02584	-0.342198	2.51918	0.0408668
Tra2b	P62996	-0.50302	0.45778	0.377981
Pafah1b1	P63005;P63005-2	-0.217901	2.21445	0.12296
Hspa8	P63017	0.0146318	0.121494	0.924511
Tpt1	P63028	-0.0487184	0.263381	0.808329
Dnaja1	P63037	0.147543	1.02297	0.380265
Hspd1	P63038;P63038-2	0.773704	4.92243	0.00272727
Vamp2	P63044	-0.374241	0.464413	0.40645
Ywhaz	P63101	-0.00474993	0.0241723	0.981983
Hmgb1	P63158	-0.114434	0.631434	0.551718
Eif5a	P63242;Q8BGY2	0.106616	0.453178	0.624911
Rps17	P63276	-0.0448561	0.205912	0.835909
Ube2i	P63280	-2.48462	3.78286	0.000444444
Rps10	P63325	-0.0301994	0.169553	0.872236
Ppp3ca	P63328-2;P63328;P48455	-0.989889	1.72879	0.0179405
Phb	P67778	0.357792	2.15094	0.0481583
Rpl22	P67984	-1.56545	1.02677	0.0588455
Actc1	P68033	-1.24413	2.80936	0.00386441
Ube2l3	P68037	-1.04735	0.315722	0.487543
Gnb2l1	P68040	0.540146	0.457718	0.371251
Prkacb	P68181;P68181-2;P68181-3;P68181-4;P05132-2;P05132	-1.68776	2.1631	0.0065
Ywhaq	P68254-2;P68254	0.147679	0.874826	0.413312
Tubb4b	P68372;A2AQ07	0.213775	1.62117	0.172753
Tuba1c	P68373	-0.0563247	0.408409	0.757487
Ywhah	P68510	-0.14815	1.25181	0.337768
Smpdl3a	P70158	0.743813	1.17715	0.065689
Kpnb1	P70168	-0.228807	2.29987	0.107962
Psmb7	P70195	-0.241082	0.146859	0.766686
Lxn	P70202	-0.389271	0.249817	0.617161
Mpp1	P70290	0.522288	1.54985	0.0503071
Pebp1	P70296	0.426156	2.38631	0.0289202
Rock2	P70336;P70336-2	-0.207609	1.25505	0.227883
Hint1	P70349	0.343179	1.31457	0.116683
Elavl1	P70372	-0.17258	1.65787	0.231272
Usp9x	P70398	-0.478677	1.36604	0.0744075
Slc9a3r1	P70441	1.31771	2.76405	0.0037931
Bid	P70444	0.874257	1.3111	0.0431985
Vasp	P70460	-0.0574883	0.332966	0.766433
Naca	Q60817;P70670	0.140262	1.60953	0.312472
Fbp2	P70695	0.490923	0.847892	0.164885
Ctps1	P70698	-0.469417	0.963407	0.138978
Gaa	P70699	0.0345693	0.0269539	0.953403
Cct7	P80313	-0.0383016	0.251076	0.838492
Cct2	P80314	-0.112399	0.79216	0.518324
Cct4	P80315	-0.190433	1.24827	0.255788
Cct5	P80316	-0.015761	0.106644	0.924435
Cct6a	P80317;Q61390	0.0343251	0.363849	0.832999
Cct3	P80318	-0.0712904	0.63663	0.665513
Nucb2	P81117	-0.269849	0.725578	0.304602
Tgfbi	P82198	-1.00496	1.43223	0.0308635
Cbx1	P83917	1.35655	1.32652	0.0309286
Tceb1	P83940	0.142356	0.654101	0.487386
Arf5	P84084	-0.74059	0.659052	0.199777
Ap2m1	P84091	-0.581029	0.601691	0.256447
Rhog	P84096	-0.652824	1.50911	0.0411564
Srsf3	P84104-2;P84104	0.546652	0.422447	0.403505
Serping1	P97290	-0.989098	1.14787	0.0552397
Serpinf1	P97298;CON__Q95121	-1.42173	2.30599	0.00642308
Csrp2	P97314	-0.322748	3.0655	0.033476
Csrp1	P97315	-0.426279	3.48638	0.0120618
Rps3a	P97351	-0.887877	0.49755	0.296913
S100a13	P97352	0.30939	0.239368	0.641647
Atp1b3	P97370	-0.762345	1.30614	0.048912
Psme1	P97371	-0.0423176	0.17811	0.845359
Psme2	P97372	-0.21112	1.76311	0.161614
G3bp2	P97379-2;P97379	-0.382398	0.316528	0.543753
Anxa11	P97384	0.0233526	0.0642117	0.92445
Anxa4	P97429;Q9QZ10	-0.0331625	0.100653	0.890439
Mprip	P97434;P97434-5;P97434-2;P97434-4;P97434-3	-0.0914536	0.681182	0.597617
Anpep	P97449	0.286503	0.957974	0.213261
Atp5j	P97450	0.670683	3.1762	0.00682927
Txn2	P97493	0.643789	3.67244	0.00562025
Gclc	P97494	1.18749	1.57636	0.0204886
Cpt1a	P97742	0.47715	2.31317	0.0248571
Sirpa	P97797-2;P97797;P97797-4;P97797-3	-0.463717	0.583226	0.291732
Fh	P97807-2;P97807	0.52778	2.38272	0.0185889
S100g	P97816	0.212633	0.156325	0.762926
Anp32e	P97822-2;P97822	0.254319	0.0880255	0.844899
Hn1	P97825	-0.187232	0.202406	0.71485
G3bp1	P97855	0.347106	2.48356	0.0408224
Fmo5	P97872	-2.08094	1.82733	0.00867391
Lama4	P97927	-1.33062	1.69212	0.0152143
Dab2	P98078;P98078-2;P98078-3	0.367679	2.20602	0.0438336
Tubb5	P99024	-0.0674339	0.790424	0.659811
Psmb4	P99026	-0.0110368	0.0519012	0.953473
Rplp2	P99027	0.229603	1.32814	0.189471
Uqcrh	P99028	1.59185	1.41982	0.0234773
Prdx5	P99029;P99029-2	0.587167	1.67049	0.0368852
Xdh	Q00519	-0.76706	1.82696	0.0208667
G6pdx	Q00612;P97324	-0.258344	0.71773	0.31639
Apoa1	Q00623;CON__P15497	-1.15138	1.7208	0.0160397
Serpina1c	Q00896	-0.621434	0.692031	0.198621
Serpina1d	Q00897	-0.651445	1.06835	0.0897442
Serpina1e	Q00898	0.183219	0.0515982	0.9008
Rbp1	Q00915	-0.819256	1.90014	0.0171125
Hnrnpul2	Q00PI9	-0.102964	0.467999	0.62657
Col1a2	Q01149	-1.45709	2.00637	0.00827907
Egfr	Q01279	-0.231986	0.344779	0.564985
Sec23a	Q01405	-0.429872	1.4786	0.0739175
Rsu1	Q01730	-0.15606	1.19413	0.327223
Nme2	Q01768	-0.0749773	0.11124	0.847481
Vcp	Q01853	-0.061982	0.69448	0.693535
Uba1	Q02053;P31254	-0.0666878	0.81059	0.659848
Ctnnb1	Q02248	-0.0157542	0.0603872	0.938598
Jup	Q02257	0.182437	0.444336	0.530169
Col6a2	Q02788	-1.56788	1.9095	0.00849485
Nucb1	Q02819	0.0807731	0.468724	0.675119
Atp5a1	Q03265	0.594662	2.39199	0.0152199
Pfdn6	Q03958	0.671397	0.909217	0.119664
Ckb	Q04447;P07310	-0.372365	2.21967	0.0427704
Fxyd2	Q04646;Q04646-2;Q04646-3	2.66391	2.48335	0.00289362
Top1	Q04750;Q8R4U6	0.0512131	0.163664	0.840298
Col6a1	Q04857	-1.48025	1.25297	0.0344034
Rcn1	Q05186	-0.788272	1.64996	0.0268068
Hspg2	Q05793	-0.241416	1.92397	0.119047
Pc	Q05920	0.815433	2.24147	0.01
Eif5b	Q05D44	0.0397706	0.192718	0.844577
Atp5i	Q06185	0.444197	1.51795	0.066465
Clu	Q06890	0.0191524	0.056798	0.934224
Anxa7	Q07076	-0.0885914	0.308593	0.715098
Acads	Q07417	0.865547	2.17305	0.00994915
Lgals3bp	Q07797	0.0770893	0.235625	0.766666
Bax	Q07813	-0.0707437	0.604984	0.67401
Cnn1	Q08091;Q08091-2	-2.54692	2.50407	0.00295652
Npepps	Q11011	-0.15119	1.37279	0.312733
Nsun2	Q1HFZ0;Q1HFZ0-2	-0.527717	0.948984	0.131242
Hsdl2	Q2TPA8	0.542924	3.41735	0.00802564
Osbp	Q3B7Z2-2;Q3B7Z2	0.189966	0.210575	0.708025
Tgtp1	Q62293;Q3T9E4	0.670995	1.08481	0.0850342
Tmem173	Q3TBT3-3;Q3TBT3;Q3TBT3-2	-0.453112	0.833324	0.17861
Ppp1r21	Q3TDD9;Q3TDD9-2	0.0775778	0.418374	0.698568
Stt3b	Q3TDQ1	-0.14249	0.870314	0.426144
Hp1bp3	Q3TEA8;Q3TEA8-2;Q3TEA8-3	-0.336736	2.20374	0.0523217
Fam107b	Q3TGF2	0.696035	0.728947	0.175063
Myl12b	Q3THE2	-0.179336	1.42254	0.248765
Gmps	Q3THK7	-0.0906472	0.514874	0.638342
Mat2a	Q3THS6	0.200925	1.33898	0.223819
Zc3h15	Q3TIV5;Q3TIV5-2;Q3TIV5-3	-0.0974088	0.189555	0.772737
Pdlim7	Q3TJD7;Q3TJD7-3;Q3TJD7-2	-0.119443	0.146348	0.79889
Smarca4	Q3TKT4;Q3TKT4-2	0.120816	0.172088	0.772126
Prrc2c	Q3TLH4;Q3TLH4-5;Q7TPM1	-0.00184204	0.00542721	0.993908
Echdc2	Q3TLP5;Q3TLP5-3;Q3TLP5-2	1.19007	1.21338	0.0428194
Xylb	Q3TNA1	1.40762	1.28119	0.0335251
Uap1l1	Q3TW96;Q3TW96-2	0.119783	0.649218	0.535378
Psmd1	Q3TXS7	-0.163721	2.61322	0.181427
Esyt2	Q3TZZ7;Q3TZZ7-2	-0.810866	1.93745	0.016242
Khsrp	Q3U0V1	0.0753961	0.458585	0.693109
Ddb1	Q3U1J4	-0.191559	0.658386	0.411191
Esyt1	Q3U7R1;Q3U7R1-2	-0.526913	3.24733	0.00847179
Ttll12	Q3UDE2	-0.104391	0.976312	0.506615
Puf60	Q3UEB3-3;Q3UEB3-2;Q3UEB3	-0.994631	1.57741	0.0243141
Lyplal1	Q3UFF7	0.423693	0.285012	0.5715
Eif3j1;Eif3j2	Q3UGC7;Q66JS6	0.012471	0.0296082	0.963454
Pdap1	Q3UHX2	-0.524364	0.768472	0.184324
Arhgap17	Q3UIA2-4;Q3UIA2-3;Q3UIA2-2;Q3UIA2;Q5SSM3-2;Q5SSM3-3;Q5SSM3	-0.665589	1.14048	0.0766544
Edc4	Q3UJB9-2;Q3UJB9	-0.485615	1.06879	0.11395
Rmdn3	Q3UJU9	0.390698	1.24446	0.10951
Mccc2	Q3ULD5	0.68742	2.37335	0.0112932
Gpd1l	Q3ULJ0-2;Q3ULJ0	0.95183	1.42682	0.0325802
Ppp1r7	Q3UM45	0.295508	0.266778	0.615383
Cobll1	Q3UMF0-4;Q3UMF0-2	0.6247	1.61095	0.0372391
Hdgfrp2	Q3UMU9-4;Q3UMU9-2;Q3UMU9;Q3UMU9-3	0.350869	0.314961	0.551742
	Q3UNZ8;Q3UNZ8-2	2.00806	2.03188	0.00690909
Sec31a	Q3UPL0;Q3UPL0-2;Q3UPL0-3	-0.346518	2.35731	0.0438566
Pxdn	Q3UQ28	-0.46899	0.781504	0.190479
Iqgap2	Q3UQ44	0.207167	0.228888	0.681379
Slmap	Q3URD3-4;Q3URD3-3;Q3URD3-5;Q3URD3-2;Q3URD3	-0.480446	1.61553	0.0516956
Sorbs2	Q3UTJ2-4;Q3UTJ2;Q3UTJ2-5;Q3UTJ2-2;Q3UTJ2-3;Q3UTJ2-7;Q3UTJ2-6	0.648874	0.748151	0.172588
Ermp1	Q3UVK0;Q3UVK0-2	-0.31169	2.36322	0.0546781
Fam129a	Q3UW53	-0.281667	1.14331	0.176167
Ppm1h	Q3UYC0;Q3UYC0-2	0.00531673	0.012462	0.985254
Lrrfip1	Q3UZ39;Q3UZ39-3;Q3UZ39-2	-0.511843	1.3985	0.0653443
Sult1d1	Q3UZZ6;Q80VR3	0.490751	0.250626	0.604133
Pls1	Q3V0K9	0.9361	1.18948	0.05223
Itga1	Q3V3R4	0.0387276	0.0706072	0.902772
Abracl	Q4KML4	0.554107	0.302909	0.534268
Pds5b	Q4VA53-3;Q4VA53;Q4VA53-2	-0.253316	0.557527	0.402347
Cdv3	Q4VAA2-2;Q4VAA2	-0.531771	0.378615	0.450171
Ddx17	Q501J6;Q501J6-2;Q61496	-0.0392426	0.219959	0.840548
Lrrc47	Q505F5	0.119029	0.798092	0.497617
Ddx46	Q569Z5;Q569Z5-2	-0.537386	0.870886	0.148696
Thrap3	Q569Z6	-0.0226648	0.138003	0.899019
Galns	Q571E4	0.579567	2.88742	0.0092233
Aldh16a1	Q571I9	0.686803	2.26574	0.0133132
Spag9	Q58A65-2;Q58A65;Q58A65-5;Q58A65-6;Q58A65-3;Q58A65-4	-0.0608513	0.43178	0.736625
Mup20	Q5FW60;P11590	0.496698	0.160131	0.729764
Arhgap1	Q5FWK3	-0.0626656	0.598929	0.702358
Havcr1	Q5QNS5-2;Q5QNS5	0.354685	0.256486	0.615222
Tom1l2	Q5SRX1-2;Q5SRX1;Q5SRX1-3;Q5SRX1-4;Q5SRX1-5	0.595362	1.0165	0.105731
Tns3	Q5SSZ5;Q5SSZ5-2	-0.139943	1.32841	0.348175
Luc7l3	Q5SUF2;Q5SUF2-3;Q5SUF2-2	-0.167741	0.542874	0.492602
Pfas	Q5SUR0	0.089415	0.113127	0.842028
Cluh	Q5SW19;Q5SW19-3;Q5SW19-2	-0.415216	0.778341	0.20809
Specc1	Q5SXY1-3;Q5SXY1;Q5SXY1-2	0.723954	1.07358	0.0823771
Myo1d	Q5SYD0;Q5SYD0-2	-0.671983	2.12627	0.0163291
Hykk	Q5U5V2;Q5U5V2-2	0.633494	1.42709	0.0478764
Acbd5	Q5XG73-2;Q5XG73-3;Q5XG73	0.518541	2.27998	0.0218913
Arcn1	Q5XJY5	-0.208191	1.14646	0.248645
Orm1	Q60590;Q63805	-0.835619	0.334501	0.472612
Ogdh	Q60597;Q60597-2;Q60597-4;Q60597-3	0.544673	2.60395	0.0147159
Cttn	Q60598	-0.436548	1.1218	0.11529
Scin	Q60604;Q60604-2	0.485884	0.374833	0.461073
Myl6	Q60605;Q60605-2;Q8CI43	-0.226701	3.2238	0.076037
Flot2	Q60634-3;Q60634-2;Q60634	0.02857	0.0837293	0.905124
Gm2a	Q60648	1.10557	3.24724	0.0027619
Hnrnpd	Q60668-4;Q60668-3;Q60668-2;Q60668	0.0545811	0.125184	0.850073
Ppp5c	Q60676	0.113006	0.146581	0.801016
Samhd1	Q60710;Q60710-2	-1.5599	1.37616	0.0255385
P4ha1	Q60715-2;Q60715	-0.916968	1.59558	0.0250707
Csnk2a1	Q60737	0.11697	0.503581	0.59047
Bag1	Q60739-2;Q60739	0.0178108	0.0789238	0.926401
Khdrbs1	Q60749;Q9WU01-2;Q9WU01	0.57277	0.275437	0.565709
Gcdh	Q60759	1.25669	2.65028	0.00466667
Irgm1	Q60766-2;Q60766	0.30609	1.12455	0.16498
Col12a1	Q60847-2;Q60847-5;Q60847;Q60847-4;Q60847-3	-1.87391	2.96348	0.00293333
Serpinb6	Q60854	-0.530704	2.22569	0.0222426
Stip1	Q60864	0.0898009	0.67112	0.60334
Caprin1	Q60865	0.207677	1.08535	0.26121
Pter	Q60866;Q60866-2	1.00514	1.37192	0.0344766
Arhgef2	Q60875-5;Q60875-4;Q60875;Q60875-2;Q60875-3	-0.416829	0.613734	0.287328
Eps15l1	Q60902-4;Q60902-2;Q60902;Q60902-3	-0.0662366	0.237122	0.781126
Ggt1	Q60928	1.84124	2.66999	0.00283333
Vdac2	Q60930	0.303874	2.02709	0.0745421
Vdac3	Q60931	-0.52061	0.470112	0.364234
Vdac1	Q60932-2;Q60932	0.715826	2.70688	0.00821429
Adck3	Q60936;Q60936-2	0.427131	0.815919	0.190383
Rbbp7	Q60973	-0.686765	0.492739	0.317921
Lama5	Q61001	0.0514362	0.0372735	0.93345
Tmpo	Q61029-3;Q61029;Q61029-2;Q61029-4;Q61033-2	-0.26792	2.24446	0.0822831
Tmpo	Q61033	-0.0437288	0.0581049	0.910431
Hars	Q61035;Q99KK9	0.0142374	0.0734602	0.936982
Ppm1g	Q61074	-0.0789935	0.306915	0.731818
Cdc37	Q61081	-0.489567	0.573765	0.291887
Cfi	Q61129	-1.18591	2.06956	0.00858639
Gstt2	Q61133	3.27507	2.50142	0.00297436
Cp	Q61147;CON__ENSEMBL:ENSBTAP00000031900	-0.344857	1.94114	0.0632331
Mapre1	Q61166	-1.49598	1.60431	0.0160391
Prdx2	Q61171	0.00399744	0.0181212	0.985497
Hcfc1	Q61191	-0.238967	0.359126	0.549719
Pafah1b3	Q61205	-0.254756	0.216374	0.681957
Pafah1b2	Q61206	0.0368554	0.120913	0.876575
Psap	Q61207	0.227953	1.15442	0.220691
Lcp1	Q61233	-0.357485	2.08644	0.0513191
Sntb2	Q61235	-0.482697	0.499247	0.348157
Serpinf2	Q61247	-1.1779	0.908249	0.0907362
Igbp1	Q61249;Q9QZ29	0.0451112	0.270926	0.814065
Lamb2	Q61292	-0.706445	2.07504	0.0162428
Hspa4	Q61316	-0.133019	1.69219	0.325434
Bcap31	Q61335	0.107118	0.544388	0.594738
Mme	Q61391	0.836683	0.749859	0.153758
Pcolce	Q61398	-0.763323	0.783731	0.147489
Hadh	Q61425	0.598027	1.53459	0.0431483
Nt5e	Q61503	0.41336	0.540914	0.334129
Glg1	Q61543	-0.0715124	0.394739	0.715344
Ewsr1	Q61545	-0.92152	1.3289	0.04072
Fscn1	Q61553	-1.10228	1.73071	0.0162323
Fkbp10	Q61576	-1.39547	1.32344	0.0309841
Igfbp7	Q61581	0.113097	0.219598	0.739798
Ktn1	Q61595-6;Q61595-9;Q61595-5;Q61595-15;Q61595;Q61595-2;Q61595-12;Q61595-16;Q61595-3;Q61595-14;Q61595-4;Q61595-8;Q61595-13;Q61595-10;Q61595-7;Q61595-11	-0.0304783	0.0829132	0.902956
Gdi2	Q61598;Q61598-2	-0.089121	0.829142	0.578808
Arhgdib	Q61599	-0.505236	2.663	0.0159189
Hp	Q61646	-0.379017	0.29337	0.569498
Ddx19a	Q61655;Q9QY15	-0.258727	0.676854	0.334651
Ddx5	Q61656	-0.00111553	0.004239	0.995504
Hsph1	Q61699-2;Q61699	0.039667	0.178783	0.84758
Itih1	Q61702	-1.05158	1.30173	0.0388607
Itih2	Q61703;CON__Q9TRI1	-0.805539	1.98117	0.0158503
Cd47	Q61735;Q61735-2	-0.124782	0.0756305	0.872691
Itga6	Q61739-2;Q61739	0.383982	0.39141	0.466725
Phgdh	Q61753	-0.360726	1.4072	0.0997821
Kif5b	Q61768;P33175	0.0789664	0.78783	0.617291
Krt14	Q61781	-1.38945	1.06761	0.0551561
Lasp1	Q61792	-0.0274881	0.139451	0.884561
Pdcd4	Q61823	-0.26321	2.17266	0.0887358
Mrc1	Q61830	-1.42162	1.59032	0.0171215
A2m	Q61838;Q6GQT1;CON__ENSEMBL:ENSBTAP00000024146	-0.74604	1.33231	0.0478759
Myh10	Q61879	-0.414665	3.97474	0.00979817
Npm1	Q61937	0.0208648	0.0840142	0.918221
Nnt	Q61941	2.67317	7.7983	0
Postn	Q62009-5;Q62009-3;Q62009-2;Q62009;Q62009-4;CON__Q2KJC7	-3.65359	2.3667	0.00285714
Pea15	Q62048;Q62048-2	0.00382523	0.0169923	0.984764
Srsf2	Q62093	-0.229983	1.28373	0.195289
Aldh1a2	Q62148	-0.172637	0.501281	0.508133
Dag1	Q62165	-0.0274819	0.103186	0.898864
Ddx3x;Ddx3y;D1Pas1	Q62167;Q62095;P16381	-0.0222828	0.187854	0.889462
Ssr4	Q62186	-0.360374	2.42844	0.0391057
Dpysl3	Q62188	-0.584218	3.25587	0.00818919
Tgfb1i1	Q62219-7;Q62219-10;Q62219-9;Q62219-5;Q62219-4;Q62219-2;Q62219;Q62219-3	-1.28784	2.52307	0.00548148
Snrpc	Q62241	1.07521	0.768885	0.133313
Sptbn1	Q62261;Q62261-2	-0.139636	2.3144	0.259002
Trim28	Q62318;Q62318-2	-0.149114	1.90723	0.261581
Tsn	Q62348	-0.237569	2.3888	0.0965601
Tpd52	Q62393-2;Q62393-3;Q62393	-0.284385	0.101795	0.826316
Sorbs1	Q62417-2;Q62417-7;Q62417;Q62417-5;Q62417-6;Q62417-4;Q62417-3	0.0272579	0.122614	0.891159
Dbnl	Q62418-3;Q62418-2;Q62418	-0.228187	2.21236	0.113432
Sh3gl1	Q62419	-0.352844	1.50157	0.0928723
Ndufa4	Q62425	0.324079	0.0984085	0.831091
Cstb	Q62426	0.308025	2.6136	0.0479344
Ndrg1	Q62433	0.972636	1.71912	0.0185814
Fkbp3	Q62446	0.738597	0.664293	0.197471
Eif4g2	Q62448-2;Q62448	-0.572596	0.737567	0.186899
Vat1	Q62465	-0.426096	1.64939	0.0598037
Vil1	Q62468	1.27751	1.60117	0.0179763
Zyx	Q62523	-0.917428	2.14312	0.00982301
Mapk3	Q63844	-0.630579	2.19579	0.0167044
Nup62	Q63850	0.216622	0.631125	0.396507
Sdpr	Q63918	-1.61872	1.62122	0.0150394
Map2k2	Q63932	-0.449222	0.58838	0.292438
Raly	Q64012-2;Q64012	-0.233211	1.7542	0.139622
Aebp1	Q640N1-2;Q640N1;Q9D2L5	-1.24537	2.75484	0.00425806
Spr	Q64105	0.440464	1.41541	0.0764308
Btf3	Q64152-2;Q64152	-0.488254	0.489876	0.354
Aga	Q64191	1.65196	2.33729	0.00557143
Sf1	Q64213-2;Q64213-3;Q64213	-0.0553498	0.191272	0.821677
Myo6	Q64331;P13542;Q5SX39;Q5SX40;Q9QZZ4-3;Q9QZZ4-2;Q9QZZ4	0.829001	0.869607	0.115932
Sqstm1	Q64337-2;Q64337	0.61774	1.31376	0.0603232
Ifit3	Q64345	-0.850045	1.67439	0.0240842
Fkbp5	Q64378	-0.143498	0.245472	0.699246
Hspe1	Q64433	0.525393	2.90097	0.0110445
Sord	Q64442	1.17964	1.98588	0.00956604
Mrc2	Q64449;Q64449-2	-1.30287	0.994737	0.0700992
Cyp4b1	Q64462	2.65514	1.36024	0.020809
Gstt1	Q64471	-2.67932	1.8665	0.00791781
Top2b	Q64511;Q01320	-0.0532039	0.186023	0.826731
Tpp2	Q64514-2;Q64514	-0.169787	0.62333	0.456119
Gk	Q64516-1;Q64516-2;Q64516;Q9WU65	1.60731	1.79286	0.0099738
Gpd2	Q64521	0.319567	1.48393	0.107828
Hist2h2ac;Hist2h2aa1;Hist1h2ah;H2afj;Hist1h2ak;Hist1h2af;Hist3h2a	Q64523;Q6GSS7;C0HKE9;C0HKE8;C0HKE7;C0HKE6;C0HKE5;C0HKE4;C0HKE3;C0HKE2;C0HKE1;Q8CGP6;Q8R1M2;Q8CGP7;Q8CGP5;Q8BFU2	-0.99752	1.28213	0.0417244
Srm	Q64674	-1.10449	1.36689	0.0326256
Vcl	Q64727	-0.115753	0.933115	0.480107
Gart	Q64737;Q64737-2	-0.00861872	0.0330347	0.968455
Cltc	Q68FD5	-0.0251636	0.463929	0.852348
Git1	Q68FF6	0.0684459	0.0881095	0.872464
Galk2	Q68FH4	-0.226095	0.318406	0.592872
Mars	Q68FL6	0.119335	0.687978	0.524676
Samd9l	Q69Z37	0.567217	1.07661	0.0990774
Myof	Q69ZN7;Q69ZN7-4;Q69ZN7-2;Q69ZN7-3;P0DM40	-0.403833	5.09396	0.00788406
Swap70	Q6A028	-0.392438	0.803075	0.206803
FAM120A	Q6A0A9;Q8C3F2-3;Q8C3F2	-0.0861045	0.520595	0.647011
Rftn1	Q6A0D4	-0.499572	1.19944	0.0906996
Cgnl1	Q6AW69-5;Q6AW69-4;Q6AW69;Q6AW69-3;Q6AW69-2	0.25514	0.382515	0.522656
Nop58	Q6DFW4	0.000760351	0.00227567	0.997247
Enpp3	Q6DYE8	-0.0851969	0.100362	0.850494
Nomo1	Q6GQT9	0.195573	0.88392	0.325779
Tpm4	Q6IRU2	-0.126116	0.868902	0.464851
Cltb	Q6IRU5;Q6IRU5-2;Q6IRU5-3	0.307551	2.61277	0.0477902
U2surp	Q6NV83-3;Q6NV83-2;Q6NV83	0.00230149	0.00483827	0.99421
Cpsf6	Q6NVF9	-0.053086	0.191964	0.824154
Dnajc8	Q6NZB0	0.00912843	0.0292378	0.969606
Sec23ip	Q6NZC7;Q80Y98-3;Q80Y98;Q80Y98-2	0.00862217	0.0231445	0.973657
Eif4g1	Q6NZJ6-2;Q6NZJ6	0.0646202	0.521623	0.708251
Sri	Q6P069-2;Q6P069	0.111932	0.581678	0.57177
Xpnpep1	Q6P1B1	-0.464147	0.223128	0.641811
Ppp2r2a;Ppp2r2d	Q6P1F6;Q925E7;Q6ZWR4-3;Q6ZWR4;Q6ZWR4-2;Q8BG02	-0.191829	1.74409	0.188813
Snrnp200	Q6P4T2	-0.213115	1.2183	0.227072
Abcf1	Q6P542	-0.292391	0.926995	0.217782
Uggt1	Q6P5E4	-0.297547	1.74985	0.0954943
Xpo1	Q6P5F9	-0.18054	0.85357	0.359043
Ubxn7	Q6P5G6	-0.487266	1.10151	0.107692
Nes	Q6P5H2;Q6P5H2-2	-0.0643997	0.255192	0.777541
Snx6	Q6P8X1;Q80ZJ7	-0.0229249	0.152326	0.893969
Fkbp15	Q6P9Q6;Q6P9Q6-2	0.251323	0.859935	0.272171
Oxsr1	Q6P9R2	0.212249	0.835118	0.318853
Txlna	Q6PAM1;Q6PAM1-2	0.0751262	0.134982	0.835813
Herc4	Q6PAV2-2;Q6PAV2	-1.4173	0.748413	0.129797
Ptpn23	Q6PB44-2;Q6PB44	-0.0606002	0.104253	0.861069
Lrpprc	Q6PB66	0.652392	2.97629	0.00813423
Smarcc2	Q6PDG5-2;Q6PDG5	0.0365751	0.183083	0.850157
Ecm29	Q6PDI5-2;Q6PDI5	-0.536724	1.61115	0.0442463
Dync1li2	Q6PDL0	-0.630438	1.62961	0.0354465
Srsf1	Q6PDM2;Q6PDM2-3;Q6PDM2-2	0.106775	0.458337	0.622123
Mylk	Q6PDN3;Q6PDN3-3;Q6PDN3-2;Q6PDN3-4	-0.164476	0.996922	0.350065
Chd4	Q6PDQ2;A2A8L1	0.0336066	0.134092	0.876472
Nup98	Q6PFD9	-0.712501	0.60517	0.234762
Hn1l	Q6PGH2	-0.676721	0.806452	0.148684
Fam21	Q6PGL7;Q6PGL7-2	-0.0936072	1.50039	0.487001
Camk2d	Q6PHZ2-2;Q6PHZ2-4;Q6PHZ2;Q6PHZ2-5;P28652;P11798	-0.152753	0.694924	0.455888
	Q6PIU9	-0.245234	0.576808	0.398028
Ddx58	Q6Q899;Q6Q899-2;Q6Q899-3;Q6Q899-4	-0.150162	0.671249	0.467928
Gnas	Q6R0H7-4;Q6R0H7;P63094-2;P63094;P63094-3;P20612;P50149;Q8CGK7;Q6R0H7-3;Q6R0H7-2	-0.297108	2.89206	0.0440449
Ppp1r9b	Q6R891;Q6R891-2	-0.0411297	0.209646	0.840613
Myh14	Q6URW6-2;Q6URW6-3;Q6URW6	1.12906	0.414801	0.364197
Kctd12	Q6WVG3	-0.350822	3.19119	0.02534
Cnot1	Q6ZQ08-2;Q6ZQ08;Q6ZQ08-4;Q6ZQ08-3	-0.128761	0.594139	0.534553
Cand1	Q6ZQ38	-0.163281	2.2686	0.199548
Mlec	Q6ZQI3	0.0178422	0.0633246	0.933676
Ugt1a7c;Ugt1a9	Q6ZQM8;Q62452	0.658362	2.23646	0.0151972
Rps9	Q6ZWN5	-0.112696	0.495916	0.5985
Syne2	Q6ZWQ0;Q6ZWQ0-3;Q6ZWQ0-2;Q6ZWR6-3;Q6ZWR6-2	0.336708	0.320341	0.550092
Eif2s1	Q6ZWX6	-0.0823526	0.543503	0.652102
Tln2	Q71LX4	-0.0415176	0.122576	0.868328
Ccbl2	Q71RI9-2;Q71RI9	0.918117	0.91377	0.100279
Ppp2r1a	Q76MZ3	-0.0739613	1.12518	0.601939
Usmg5	Q78IK2	-1.69384	1.13941	0.0425107
Apool	Q78IK4	0.486446	2.08528	0.0301524
Eci3	Q78JN3	2.16884	2.90875	0.00314286
Haao	Q78JT3	0.997201	0.930573	0.0926724
Slc22a18	Q78KK3	0.941736	2.00948	0.0115906
Snd1	Q78PY7	-0.209416	1.16222	0.243637
Nap1l4	Q78ZA7	-0.206355	1.90301	0.156934
Mtch2	Q791V5	0.345739	1.46818	0.0990562
Picalm	Q7M6Y3-4;Q7M6Y3-6;Q7M6Y3;Q61548-3;Q61548-2;Q61548	-0.250895	1.20806	0.187798
Cyfip1	Q7TMB8;Q7TMB8-2	-0.212279	2.13091	0.134396
Syncrip	Q7TMK9-2;Q7TMK9	-0.311783	4.22974	0.0213589
Abcg2	Q7TMS5	1.26692	3.10351	0.00282927
Huwe1	Q7TMY8-3;Q7TMY8;Q7TMY8-4;Q7TMY8-2	-0.223913	0.130498	0.791804
Luc7l2	Q7TNC4-2;Q7TNC4-3;Q7TNC4-4;Q7TNC4	-0.0458151	0.160806	0.845499
Eml2	Q7TNG5;Q7TNG5-2	0.163399	0.168935	0.760073
Ldhd	Q7TNG8	2.06461	2.7481	0.0032
Dek	Q7TNV0	0.184198	0.227702	0.693946
Actn1	Q7TPR4	-0.279736	2.97014	0.0492093
Mybbp1a	Q7TPV4	0.164597	0.87919	0.37859
Atxn2l	Q7TQH0-3;Q7TQH0;Q7TQH0-2	0.0551775	0.164121	0.836197
Otub1	Q7TQI3	-0.143718	0.779585	0.447277
Ccdc93	Q7TQK5	-0.269581	0.32885	0.562516
Pgm2	Q7TSV4	-0.407334	0.463871	0.396597
Cdc42bpb	Q7TT50	-0.205273	0.8679	0.317749
Gvin1	Q80SU7	1.34137	1.45077	0.0244052
Fnbp1	Q80TY0-4;Q80TY0-2;Q80TY0-3;Q80TY0;Q80TY0-5	0.190711	0.217076	0.701182
Scrib	Q80U72-2;Q80U72-3;Q80U72;Q80U72-4	0.214933	0.272969	0.635683
Sept9	Q80UG5;Q80UG5-3;Q80UG5-2	-0.536991	3.21124	0.0085625
Naa15	Q80UM3;Q9DBB4	-0.15203	0.427074	0.571371
Mogs	Q80UM7	-0.0504604	0.162134	0.841376
Pgrmc2	Q80UU9	-0.070666	0.334368	0.738041
Cpm	Q80V42;Q80V42-2	0.692681	0.959065	0.106282
Epn1	Q80VP1;Q80VP1-2	-0.932641	1.6051	0.0243402
Thnsl2	Q80W22	0.98616	1.78751	0.0163556
Zmpste24	Q80W54	0.154412	1.47358	0.292016
Mtdh	Q80WJ7	0.437576	0.710586	0.230129
Vac14	Q80WQ2	0.660442	0.873818	0.131317
Col14a1	Q80X19-2;Q80X19	-1.6278	2.71081	0.00298039
Ubap2l	Q80X50-2;Q80X50-4;Q80X50;Q80X50-5;Q80X50-3	-0.120804	0.816676	0.488578
Mrps7	Q80X85	0.329002	0.545636	0.364327
Flnb	Q80X90	-0.00502541	0.0381899	0.976915
Eif4g3	Q80XI3-2;Q80XI3-4;Q80XI3;Q80XI3-3	0.0381867	0.15889	0.855836
Acad11	Q80XL6	1.40914	3.75217	0.003
Bdh1	Q80XN0	1.64077	1.14183	0.0427364
Safb2	Q80YR5	0.010747	0.0359618	0.962204
Tnc	Q80YX1-2;Q80YX1;Q80YX1-3;Q80YX1-5;Q80YX1-4	-1.13137	2.81127	0.00460606
Ankfy1	Q810B6;Q810B6-2	-0.017593	0.0253697	0.962685
Dlg1	Q811D0-2;Q811D0;Q811D0-3	0.0768728	0.262925	0.758135
Pddc1	Q8BFQ8	-0.119563	0.10845	0.839265
Gns	Q8BFR4	0.0561353	0.0663559	0.898848
Tufm	Q8BFR5;Q8BFR5-2	0.58455	3.31808	0.00782734
Cpped1	Q8BFS6;Q8BFS6-3;Q8BFS6-4;Q8BFS6-2;Q8BFS6-5	0.255312	0.430607	0.484391
Lpp	Q8BFW7;Q8BFW7-5;Q8BFW7-4;Q8BFW7-3;Q8BFW7-2	-0.416376	2.44936	0.0288605
Tnpo1	Q8BFY9-2;Q8BFY9	-0.255101	1.58515	0.137009
Erlin2	Q8BFZ9	0.205493	0.789505	0.345025
Hnrnpa3	Q8BG05;Q8BG05-2	0.0244976	0.0959053	0.90438
Psmd11	Q8BG32	-0.144571	1.62629	0.298845
Acsm5	Q8BGA8;Q8BGA8-2	0.985323	1.81636	0.0160268
Eif4b	Q8BGD9	0.0492522	0.165148	0.840324
Samm50	Q8BGH2	0.20388	0.133207	0.791284
Aars	Q8BGQ7	0.0554006	0.292371	0.781822
Epb41l5	Q8BGS1-2;Q8BGS1;Q8BGS1-3	4.34755	1.60057	0.00952113
Tacstd2	Q8BGV3	0.0566134	0.0309622	0.943125
Aldh8a1	Q8BH00	1.59357	1.45747	0.0210358
Pck2	Q8BH04	0.794449	0.964361	0.0967729
Tm9sf4	Q8BH24	0.301014	0.515824	0.398953
Wasf2	Q8BH43	-0.144661	0.183085	0.756146
Tiprl	Q8BH58	0.0470979	0.129907	0.855807
Slc25a12	Q8BH59	0.42996	1.19275	0.10597
F13a1	Q8BH61	-1.92091	1.20553	0.0341538
Ehd2	Q8BH64	-1.33425	2.33152	0.00632727
Sephs1	Q8BH69	-0.0456124	0.0709307	0.899529
	Q8BH86;Q8BH86-2	0.953497	2.62934	0.00670175
Echs1	Q8BH95	0.393376	4.29921	0.00967742
Rcn3	Q8BH97	-1.86018	1.38065	0.0235638
Nrd1	Q8BHG1	0.141271	0.475366	0.561349
	Q8BHG2;Q8BHG2-3;Q8BHG2-2	-0.394409	0.80862	0.203833
Ganab	Q8BHN3-2;Q8BHN3;Q8BHN3-3	-0.117757	0.71615	0.522196
Mia3	Q8BI84;Q8BI84-2;Q8BI84-3	-0.250103	0.821295	0.285528
Iars2	Q8BIJ6	0.749759	1.44912	0.0392211
Chdh	Q8BJ64	1.62421	1.3725	0.025461
Nup93	Q8BJ71;Q8BJ71-2	-0.255031	1.56126	0.138908
Sun2	Q8BJS4-3;Q8BJS4-2;Q8BJS4	-0.731035	1.34817	0.0474004
Sgta	Q8BJU0-2;Q8BJU0	-0.231792	1.31088	0.189384
Eif2a	Q8BJW6;Q8BJW6-2	-0.0460731	0.118177	0.865966
Psmd5	Q8BJY1	0.0127723	0.0070275	0.988054
Mrps35	Q8BJZ4	0.729828	2.14608	0.0147546
Ndufv3	Q8BK30	0.91203	1.2941	0.0432122
Ahsa1	Q8BK64	-0.0374684	0.136604	0.868825
Ipo5	Q8BKC5;Q8BKC5-2;Q8BIV3	-0.277471	1.47655	0.132055
Ptk7	Q8BKG3	-0.708663	0.936784	0.109604
Pdhx	Q8BKZ9	0.630704	0.720271	0.185251
Eea1	Q8BL66	0.183138	1.75242	0.20115
Srsf7	Q8BL97-3;Q8BL97-4;Q8BL97-2;Q8BL97	0.0561781	0.161539	0.835769
Nceh1	Q8BLF1	0.764875	1.30396	0.0489391
Tmem214	Q8BM55;Q8BM55-3;Q8BM55-2	-0.217594	0.540925	0.441134
Slc25a24	Q8BMD8	-0.371853	1.15951	0.129766
Dlat	Q8BMF4	0.572895	2.26988	0.017911
Lars	Q8BMJ2	-0.180211	1.26622	0.269705
Ckap4	Q8BMK4	-0.851837	1.66303	0.0244375
Qars	Q8BML9	-0.0393265	0.304478	0.823866
Acbd3	Q8BMP6	-0.311035	0.559847	0.364589
Hadha	Q8BMS1	0.043636	0.18194	0.840378
Acp6	Q8BP40	0.330891	0.227236	0.653177
Nars	Q8BP47	0.0478559	0.148176	0.847832
Rcn2	Q8BP92	-0.440493	1.12306	0.114301
Scfd1	Q8BRF7;Q8BRF7-3;Q8BRF7-2	-0.210212	0.695871	0.373243
Asph	Q8BSY0	-0.535216	2.25773	0.0208975
Srrm2	Q8BTI8-3;Q8BTI8;Q8BTI8-2	-0.196049	0.0984978	0.839294
Flna	Q8BTM8;Q8BTM8-2	-0.4695	3.76119	0.00865169
Exosc6	Q8BTW3	-0.750771	1.63154	0.0293458
Iars	Q8BU30	0.130466	0.742428	0.484984
Hook3	Q8BUK6	-0.0220532	0.135616	0.900005
Smad3	Q8BUN5	0.693299	1.08932	0.0822737
Gphn	Q8BUV3	0.367952	1.21915	0.120541
Atp6v1h	Q8BVE3	0.355256	0.892816	0.192113
Pdcl3	Q8BVF2	-0.0543263	0.121742	0.852357
Qdpr	Q8BVI4	0.456502	1.65504	0.0523472
Ppme1	Q8BVQ5	-0.162972	0.430293	0.55832
Rsl1d1	Q8BVY0	-0.0550876	0.0877079	0.879483
Ptges2	Q8BWM0	1.68454	1.45792	0.0205212
Acaa2	Q8BWT1	0.305159	1.26581	0.140975
Etf1	Q8BWY3	-0.0246583	0.172576	0.883863
Kank2	Q8BX02;Q8BX02-2	-0.631198	2.48369	0.0115873
Vps13c	Q8BX70-2;Q8BX70-3;Q8BX70	-0.0901291	0.555401	0.628755
Clic5	Q8BXK9	0.271415	0.224703	0.667414
Tmx3	Q8BXZ1	-0.237943	1.3307	0.181296
Tbcd	Q8BYA0	-0.342761	2.9279	0.0310667
Ythdf3	Q8BYK6;Q8BYK6-3;Q8BYK6-2	0.110467	0.623178	0.56319
Map1s	Q8C052	-0.137165	0.219205	0.721581
Farsa	Q8C0C7	-1.32763	1.35651	0.0299487
Vps26b	Q8C0E2;Q8C0E2-2	-0.193789	0.997383	0.299161
Agps	Q8C0I1	1.13661	3.48817	0.00283871
Lnpep	Q8C129	-0.0811152	0.0865991	0.868697
Thop1	Q8C1A5	0.0795983	0.219206	0.772385
Sept11	Q8C1B7-3;Q8C1B7-2;Q8C1B7	-0.438416	3.19201	0.0147007
Rbm14	Q8C2Q3;Q8C2Q3-2	-0.100477	0.405662	0.653624
Ccdc90b	Q8C3X2-2;Q8C3X2	0.165783	0.148493	0.779089
Clmn	Q8C5W0-4;Q8C5W0;Q8C5W0-2;Q8C5W0-3	0.686273	1.66489	0.0310959
Uba6	Q8C7R4	-0.178081	0.208965	0.712465
Emc1	Q8C7X2;Q8C7X2-2;Q8C7X2-3	-0.255499	0.566041	0.396839
Ppfibp1	Q8C8U0;Q8C8U0-3;Q8C8U0-2;O35711-2;O35711;O35711-4	0.0415276	0.161928	0.84969
Immt	Q8CAQ8-2;Q8CAQ8;Q8CAQ8-5;Q8CAQ8-4	0.610159	2.8254	0.00910553
Acat2	Q8CAY6	0.491184	1.94957	0.0338621
Abi1	Q8CBW3-5;Q8CBW3-2;Q8CBW3-4;Q8CBW3-3;Q8CBW3	-0.174354	0.146361	0.779008
Synpo	Q8CC35;Q8CC35-3;Q8CC35-2	-0.43307	3.15557	0.0152587
Naprt	Q8CC86	0.169414	0.294999	0.639843
Vwa8	Q8CC88;Q8CC88-2;Q8CC88-3	1.44579	2.43612	0.00555
Nhlrc3	Q8CCH2	0.472442	0.471112	0.373022
H2afy2	Q8CCK0	-0.22189	0.168374	0.745934
Txnl1	Q8CDN6	-0.140278	1.7409	0.299191
Polr2b	Q8CFI7	-0.130562	0.423649	0.59989
H6pd	Q8CFX1	0.0395397	0.361048	0.815241
Slc22a12	Q8CFZ5	2.00149	6.55724	0
Adprhl2	Q8CG72;Q8CG72-2	0.141154	0.25419	0.694429
Akr7a2	Q8CG76	1.05802	1.74997	0.0162949
Eprs	Q8CGC7	-0.0508476	0.441696	0.763891
Tcerg1	Q8CGF7;Q8CGF7-2;Q8CGF7-3	2.21914	2.1533	0.00593407
Lonp1	Q8CGK3	0.460586	2.56927	0.0207821
Ogt	Q8CGY8-2;Q8CGY8	0.412979	1.39824	0.0848988
Sept8	Q8CHH9;Q8CHH9-2	-0.453291	2.44156	0.0243928
Pgp	Q8CHP8	0.0375822	0.032752	0.943052
Aldh4a1	Q8CHT0	1.09092	1.82709	0.0142602
Pdlim5	Q8CI51;Q8CI51-2;Q8CI51-3	-0.270827	2.13144	0.0860089
Pygb	Q8CI94	-0.57514	3.20228	0.00842767
Fermt2	Q8CIB5	-0.226121	1.62945	0.158334
Copa	Q8CIE6	-0.2346	2.13047	0.112437
Pak2	Q8CIN4	-0.0360923	0.405733	0.822004
Acad9	Q8JZN5	0.487648	2.47423	0.0201943
Afg3l2	Q8JZQ2;Q920A7-2	0.732971	1.29517	0.0522191
Aoc1	Q8JZQ5	0.109724	0.161414	0.789898
Eif3b	Q8JZQ9	0.0136744	0.109247	0.930217
Slc25a1	Q8JZU2	0.3584	0.182792	0.708246
Bdh2	Q8JZV9	1.87454	1.48215	0.018006
Ugt3a2	Q8JZZ0	1.57415	2.32859	0.00597753
Oplah	Q8K010	0.344453	1.39579	0.106643
Bclaf1	Q8K019;Q8K019-2;Q8K019-3	-0.476832	0.678397	0.235079
Scamp1	Q8K021	0.996954	0.860671	0.108922
Cyp51a1	Q8K0C4	0.491566	0.867449	0.158921
Fgb	Q8K0E8;CON__P02676	-0.629511	1.07711	0.0906243
Acsm2	Q8K0L3;Q8K0L3-2;Q8K0L3-3	2.25159	1.98493	0.00694737
Hspa12a	Q8K0U4	-0.0795472	0.162671	0.808976
Plekho2	Q8K124	-0.812407	2.37376	0.00895431
Galm	Q8K157	1.25838	1.19087	0.0431467
Pdxk	Q8K183	-0.825844	0.440221	0.35497
Trnt1	Q8K1J6;Q8K1J6-2	-0.0364519	0.116498	0.879317
Dnm1l	Q8K1M6-3;Q8K1M6-2;Q8K1M6;Q8K1M6-4;Q8K1M6-5	0.0715527	0.36426	0.724531
Phldb2	Q8K1N2;Q8K1N2-2	0.25848	1.61185	0.131864
Coq9	Q8K1Z0	0.864731	2.81563	0.00639216
Colgalt1	Q8K297	-0.324949	1.26954	0.131628
Sdha	Q8K2B3	0.755619	3.36317	0.00487671
Agfg1	Q8K2K6-3;Q8K2K6-1;Q8K2K6;Q8K2K6-2	-1.02336	1.55208	0.0245128
Matr3	Q8K310	-0.113491	0.721056	0.531176
Cbr3	Q8K354	-0.194901	0.4058	0.543425
Acad10	Q8K370	1.11349	3.69206	0.00288
Appl1	Q8K3H0	-0.335672	0.643514	0.303041
Ndufs8	Q8K3J1	1.01242	1.27644	0.041666
Pitrm1	Q8K411-3;Q8K411-2;Q8K411	-0.256569	0.627688	0.361452
Abhd11	Q8K4F5	0.73893	0.968207	0.100306
Ablim1	Q8K4G5-3;Q8K4G5-2;Q8K4G5;Q8K4G5-4	0.0134507	0.0450488	0.951956
Arhgef6	Q8K4I3	0.417204	1.34388	0.0898748
Svil	Q8K4L3-3;Q8K4L3	-1.20107	4.43381	0.000615385
Colec12	Q8K4Q8	-0.181318	0.585376	0.456466
Apoa1bp	Q8K4Z3	0.98762	0.992675	0.0805714
Sf3a1	Q8K4Z5	-0.0513424	0.434571	0.76364
Mcfd2	Q8K5B2	-0.0291246	0.0196341	0.965988
Hibch	Q8QZS1	0.516382	2.59982	0.0159867
Acat1	Q8QZT1	0.908215	2.29707	0.00868085
Eif3l	Q8QZY1	-0.0968905	0.280476	0.715719
Glyctk	Q8QZY2;Q8QZY2-2	1.279	1.89479	0.0100522
Sf3b4	Q8QZY9	-0.52038	0.752386	0.19056
Blmh	Q8R016	0.123363	0.815132	0.484136
Gspt1;Gspt2	Q8R050;Q8R050-2;Q149F3	-0.117512	1.0061	0.461168
Hnrnpl	Q8R081	-0.199233	1.0675	0.276665
Fahd1	Q8R0F8	1.31793	1.76624	0.0125364
Nup133	Q8R0G9	-0.43414	0.536015	0.330589
Adhfe1	Q8R0N6-2;Q8R0N6	0.758944	3.92392	0.00275556
Aldh1l1	Q8R0Y6	0.858235	2.07476	0.011907
Apeh	Q8R146-2;Q8R146	-0.0526143	0.0622727	0.903106
Bphl	Q8R164	1.23429	2.57875	0.00569231
Ero1l	Q8R180;Q8R2E9	-0.333338	0.562484	0.351266
Eif3c	Q8R1B4	-0.122373	0.591798	0.548086
Fam129b	Q8R1F1	-0.645617	3.16467	0.00692537
Pdlim2	Q8R1G6	-0.555871	0.484931	0.345622
Dync1li1	Q8R1Q8	-0.025063	0.167589	0.8842
Tmed4	Q8R1V4	0.539586	0.563721	0.287797
Ctbs	Q8R242;Q8R242-2	-0.516112	0.414405	0.415324
Fuom	Q8R2K1-5;Q8R2K1-4;Q8R2K1-2;Q8R2K1;Q8R2K1-3	1.01436	0.677457	0.172693
Mcam	Q8R2Y2;Q8R2Y2-2	-0.49358	1.45934	0.0625691
Ptrh2	Q8R2Y8	-0.053494	0.0570093	0.906764
Vwa1	Q8R2Z5;Q8R2Z5-2	-0.307988	0.771515	0.260975
Ubqln1	Q8R317-2;Q8R317	0.245823	1.53652	0.148609
Pspc1	Q8R326-2;Q8R326	-0.325319	1.0525	0.169233
Rab11fip5	Q8R361	-0.177513	0.383164	0.571994
Plcd1	Q8R3B1	-0.530581	1.07276	0.104945
Mcat	Q8R3F5	0.500774	3.36463	0.009
Aspa	Q8R3P0	1.10569	2.7989	0.00486957
Sh3glb2	Q8R3V5-3;Q8R3V5-1;Q8R3V5	-0.401642	1.50886	0.0767596
Clybl	Q8R4N0	0.91435	3.03959	0.00473239
Sh3kbp1	Q8R550-3;Q8R550-2;Q8R550;Q8R550-5;Q8R550-4;Q8R550-6;Q8R550-8;Q8R550-7	-0.705257	1.60309	0.0325121
Clptm1	Q8VBZ3	0.408625	0.634367	0.279198
Akr1c13	Q8VC28	0.340046	0.51804	0.377777
Dak	Q8VC30	1.22284	1.75172	0.0146909
Slc22a6	Q8VC69	0.760566	2.1263	0.0139403
Scrn2	Q8VCA8	0.982016	0.963225	0.0861652
Fgg	Q8VCM7	-0.61464	0.634081	0.230622
Cth	Q8VCN5	1.78611	1.2726	0.030578
Abhd14b	Q8VCR7	0.828472	2.07142	0.0127176
Rnpep	Q8VCT3	-0.361993	3.09178	0.0249848
Ces1d	Q8VCT4	0.0511896	0.0665648	0.899686
Acsf2	Q8VCW8	-0.612388	1.02356	0.101662
Hip1	Q8VD75	-0.337398	2.45413	0.0433321
Myh9	Q8VDD5	-0.199493	3.75586	0.0894577
Wash1	Q8VDD8	0.527219	1.163	0.0908283
Hdlbp	Q8VDJ3	-0.388084	1.59056	0.0743937
Psmd2	Q8VDM4	-0.0644328	0.87609	0.661776
Hnrnpul1	Q8VDM6;Q8VDM6-2;Q8VDM6-3	-0.0483626	0.054708	0.911287
Atp1a1	Q8VDN2;Q6PIC6;Q6PIE5;Q64436;Q9Z1W8	0.858466	1.89247	0.0163087
Ccar2	Q8VDP4	-0.116229	0.725686	0.523068
Ptgr2	Q8VDQ1;Q8VDQ1-2	0.185032	0.411101	0.54833
Sirt2	Q8VDQ8-2;Q8VDQ8;Q8VDQ8-3;Q8VDQ8-4	0.197461	0.289787	0.629133
Gpsm2	Q8VDU0	1.07992	1.00768	0.0744867
Ddx39a	Q8VDW0;Q8VDW0-2	0.132365	0.159918	0.778525
Rcc1	Q8VE37	0.00843788	0.0286163	0.971004
Uba5	Q8VE47	-0.692579	1.33983	0.0504227
Pdcd10	Q8VE70	0.231781	1.06926	0.234848
Hnrnpu	Q8VEK3-2;Q8VEK3	-0.0526526	0.252406	0.802029
Slc25a3	Q8VEM8	0.750763	4.3813	0.002875
Rbm39	Q8VH51-3;Q8VH51-2;Q8VH51	-0.108289	0.650806	0.561597
Flnc	Q8VHX6-2;Q8VHX6	-3.2476	2.59188	0.00270588
Cspg4	Q8VHY0;Q8VHY0-3;Q8VHY0-2	-0.327298	0.672163	0.292263
Pxn	Q8VI36-2;Q8VI36	0.225222	0.584286	0.410394
Sfpq	Q8VIJ6	-0.0487911	0.208921	0.824993
Ciapin1	Q8WTY4	0.479598	1.10933	0.107871
Rab14	Q91V41	0.0979509	0.57919	0.603513
Sfxn3	Q91V61-2;Q91V61	-0.557364	1.37636	0.060995
Isoc1	Q91V64	-1.5832	1.62313	0.0152085
	Q91V76	0.818325	2.3399	0.00914286
Acly	Q91V92	-0.230466	0.864011	0.290703
Acsm1	Q91VA0;Q91VA0-2	1.34625	1.93776	0.00915686
Eif4a3	Q91VC3	-0.0510584	0.20036	0.824588
Plvap	Q91VC4	0.285628	0.745906	0.285028
Ndufs1	Q91VD9	0.48765	1.59326	0.0521481
Snx9	Q91VH2	-0.414856	1.67909	0.0602159
Rnh1	Q91VI7	-0.0134719	0.0747597	0.939043
Rbmx;Rbmxl1	Q9WV02;Q91VM5;Q9WV02-2	-0.247216	0.236867	0.660014
Ppa2	Q91VM9	0.960513	2.25253	0.00857754
Atp5c1	Q91VR2	0.713063	3.11556	0.00638532
Ddx1	Q91VR5	0.0534644	0.22997	0.808444
Cbr4	Q91VT4	0.499413	1.08206	0.108462
Fam3c	Q91VU0	-0.450147	1.19667	0.100521
Sh3bgrl3	Q91VW3	-0.0608869	0.264287	0.779693
Csde1	Q91W50	-0.204299	0.247496	0.662702
Txndc5	Q91W90	-0.619986	1.41062	0.0503815
Ndufs2	Q91WD5	0.55473	1.87095	0.0309279
Fubp1	Q91WJ8;Q91WJ8-2	0.0145404	0.0835686	0.933934
Eif3h	Q91WK2	-0.281124	0.425886	0.473376
Serpina3n	Q91WP6;Q5I2A0	-0.755962	0.804222	0.140823
Akr1c21	Q91WR5	1.39731	2.28485	0.00658621
Ces1f	Q91WU0;Q64176	2.05034	2.08777	0.00647458
As3mt	Q91WU5	0.667601	0.736041	0.175246
Slc3a1	Q91WV7	1.63862	2.27002	0.00589691
Umod	Q91X17	1.39589	0.520374	0.255654
Dcxr	Q91X52	1.28025	5.89003	0
Hpx	Q91X72	-0.764178	1.09417	0.0756105
Glyat	Q91XE0;Q91XE0-2	2.09062	2.90944	0.00303448
Acy3	Q91XE4	4.45811	3.00528	0.00285714
Pip4k2c	Q91XU3	0.703724	0.716859	0.178503
Basp1	Q91XV3	-1.24134	3.18335	0.00311111
Aldob	Q91Y97	1.18571	1.7436	0.0152456
Vill	Q91YD6;Q91YD6-2;Q91YD6-3	0.281737	0.283954	0.602115
Atl3	Q91YH5;Q91YH5-2	-0.237284	0.135897	0.780655
Asl	Q91YI0	0.92942	1.03638	0.0752
Snx4	Q91YJ2	-0.179987	0.973783	0.325767
Bag2	Q91YN9	-0.253473	0.420353	0.492413
Nln	Q91YP2	0.166903	0.769044	0.408494
Rpn1	Q91YQ5	-0.210656	1.68644	0.169741
Twf1	Q91YR1	-0.136623	0.998184	0.411111
Prpf6	Q91YR7;Q91YR7-2	-0.124084	0.453992	0.596253
Ndufv1	Q91YT0	0.873777	0.765068	0.145198
Dnajc3	Q91YW3	-0.777681	1.35456	0.0438795
Grhpr	Q91Z53	0.884951	2.41632	0.00824096
Pcca	Q91ZA3	0.697398	1.91479	0.0208802
Ugp2	Q91ZJ5-2;Q91ZJ5	0.230378	1.62523	0.154147
Mia2	Q91ZV0-3;Q91ZV0	0.368494	1.11228	0.138187
Smarca5	Q91ZW3;Q6PGB8;Q6PGB8-2	-0.172662	0.267324	0.660939
Lrp1	Q91ZX7	-1.44901	2.7705	0.00307692
Scpep1	Q920A5	0.0932923	0.31959	0.704856
Supt16h	Q920B9	-0.0867393	0.494188	0.652883
Msi2	Q920Q6-3;Q920Q6-2;Q920Q6	0.908226	1.07375	0.0703949
Atp6v0a4	Q920R6	1.03375	1.61779	0.0212637
Tardbp	Q921F2	-0.173138	0.82655	0.378833
Hnrnpll	Q921F4;Q921F4-4	-0.865316	1.02196	0.0813797
Etfdh	Q921G7	0.634061	2.36195	0.0139925
Acaa1a	Q921H8	0.751644	3.68247	0.00357895
Tf	Q921I1	-0.821548	1.39495	0.0394274
Sf3b3	Q921M3-2;Q921M3	-0.141776	2.21644	0.259211
Golga2	Q921M4-2;Q921M4	0.0723921	0.20488	0.790538
Fam49b	Q921M7	-0.746036	1.87481	0.0201595
Tor1aip1	Q921T2-3;Q921T2-2;Q921T2	-0.224433	2.26401	0.114159
Smtn	Q921U8-2;Q921U8;Q921U8-4;Q921U8-3	-0.0989184	0.18824	0.772903
Tnfaip8	Q921Z5;Q921Z5-2	0.37434	0.3056	0.557482
Dars	Q922B2	0.00958057	0.0819636	0.950931
Ppp6r3	Q922D4-2;Q922D4;Q922D4-4;Q922D4-3	0.606263	0.780964	0.166358
Mthfd1	Q922D8	0.391852	1.54293	0.0763687
Tubb6	Q922F4	-0.865312	2.19987	0.009875
Gmppa	Q922H4	-0.0533322	0.0462476	0.921533
Clip1	Q922J3-2;Q922J3	-0.367609	0.806768	0.215526
Glyr1	Q922P9	-0.0445606	0.0853843	0.888642
Marc2	Q922Q1	2.55397	1.9884	0.00683871
Lrrc59	Q922Q8	-0.327151	1.52897	0.100262
Pdia6	Q922R8	-0.330235	1.27344	0.129286
Blvrb	Q923D2	-0.909129	0.76748	0.141225
Sf3b5	Q923D4	-0.303848	0.209268	0.680992
Slc5a2	Q923I7	1.47267	1.56895	0.0173211
Mpi	Q924M7	0.205639	0.271724	0.639989
Pawr	Q925B0-2;Q925B0	0.181759	0.287353	0.63891
Atad3	Q925I1-2;Q925I1	0.629816	1.90452	0.0248696
Taldo1	Q93092	0.0694753	0.250632	0.771219
Hnrnpab	Q99020	-0.0297898	0.133307	0.882057
Slc33a1	Q99J27	0.683251	1.24125	0.06254
Thumpd1	Q99J36	-0.0832961	0.241569	0.759715
Nans	Q99J77	-0.492759	2.70269	0.016
Ifitm2	Q99J93	-1.00448	1.246	0.044015
Mpst	Q99J99	1.09311	3.04642	0.00303704
Stoml2	Q99JB2	0.27603	1.84486	0.10035
Psip1	Q99JF8;Q99JF8-2	-0.488118	0.221819	0.641921
Psmd6	Q99JI4	-0.0651069	0.288889	0.763693
Sfxn1	Q99JR1	-0.0191794	0.0130881	0.978767
Acy1	Q99JW2	1.38749	1.91157	0.00917874
Hadhb	Q99JY0	-0.0301514	0.0841889	0.903469
Gimap4	Q99JY3;Q99JY3-2	0.0654677	0.131951	0.841156
Actr3	Q99JY9;Q641P0-2;Q641P0	-0.229748	2.64485	0.092495
Pdxdc1	Q99K01;Q99K01-2;Q99K01-4;Q99K01-3;Q99K01-5	-0.00249813	0.00615359	0.993271
Arfgap2	Q99K28;Q99K28-2	-0.0430411	0.0970622	0.880657
Eps8l2	Q99K30;Q99K30-2	1.05808	1.12183	0.0563214
Emilin1	Q99K41	0.334285	1.02084	0.171066
Nono	Q99K48;Q99K48-2	-0.0583247	0.346699	0.762204
Pls3	Q99K51	-0.150449	1.43053	0.306471
Aass	Q99K67	1.83132	2.78828	0.00305263
Psat1	Q99K85	-0.162588	0.272469	0.661914
Hagh	Q99KB8;Q99KB8-2	1.30594	2.43205	0.00613043
Vwa5a	Q99KC8	-0.214763	2.52585	0.111115
Tmed9	Q99KF1	0.268265	0.115819	0.808252
Aco2	Q99KI0	0.59329	1.91895	0.0263784
Dctn2	Q99KJ8	-0.0555473	0.188792	0.822518
Dpp3	Q99KK7	-0.151115	1.35575	0.315104
Clint1	Q99KN9;Q99KN9-2	0.158787	0.659621	0.457758
Cryl1	Q99KP3	0.746443	1.28218	0.0524281
Nampt	Q99KQ4	0.438634	1.58314	0.0624775
Lactb2	Q99KR3	1.8316	1.22097	0.0338221
Dnajb11	Q99KV1	-1.29343	1.66089	0.0160915
Gak	Q99KY4-2;Q99KY4;Q80TZ3-2;Q80TZ3;Q80TZ3-3	0.280435	0.509351	0.413557
Hibadh	Q99L13	1.25084	3.76477	0.003
Gstt3	Q99L20	0.287285	0.513253	0.408508
Cds2	Q99L43	-0.0498697	0.134879	0.85038
Eif2s2	Q99L45	-0.0460739	0.280367	0.809085
St13	Q99L47	1.7082	0.759416	0.119108
Dhrs4	Q99LB2	1.28546	4.76393	0.0005
Mat2b	Q99LB6-2;Q99LB6	0.211577	0.38364	0.547327
Sardh	Q99LB7	0.958676	0.893813	0.102047
Ndufa10	Q99LC3	1.71545	1.13045	0.0427816
Etfa	Q99LC5	0.711596	3.02769	0.00695238
Gps1	Q99LD4;Q99LD4-2	-0.289731	1.78687	0.0968418
Ddah2	Q99LD8	-0.204357	1.3587	0.215644
Rtcb	Q99LF4	0.0407242	0.175001	0.847764
Dpy30	Q99LT0	0.0777734	0.129595	0.836902
Park7	Q99LX0	0.22672	0.572186	0.414593
Nasp	Q99MD9-2;Q99MD9	0.487578	0.616581	0.266704
Erc1	Q99MI1;Q99MI1-2;Q99MI1-4	-0.00740955	0.0212553	0.97731
Kars	Q99MN1	-0.0761515	0.336057	0.724792
Pccb	Q99MN9	0.621414	2.10422	0.0192023
Slc12a9	Q99MR3	-0.03821	0.187379	0.847436
Srrt	Q99MR6-3;Q99MR6-4;Q99MR6-2;Q99MR6	-0.0756833	0.432146	0.699024
Mccc1	Q99MR8	0.622882	2.49042	0.0117176
Pecr	Q99MZ7	2.70168	2.83114	0.00292308
Sf3b1	Q99NB9	-0.1561	1.43578	0.292391
Rtn4	Q99P72;Q99P72-5;Q99P72-4;Q99P72-3;Q99P72-1	-0.300286	3.43999	0.0334179
Nup155	Q99P88	-0.0215602	0.01766	0.97073
Aadac	Q99PG0	1.11489	1.50405	0.0250076
Ogfr	Q99PG2;Q99PG2-2	0.0605273	0.0858393	0.879339
Rrbp1	Q99PL5;Q99PL5-4;Q99PL5-3;Q99PL5-2;Q99PL5-6;Q99PL5-7;Q99PL5-5;Q99PL5-8;Q99PL5-10;Q99PL5-9;Q99PL5-11;Q99PL5-12	-0.358486	1.35766	0.105995
Arhgdia	Q99PT1	-0.265228	4.32567	0.0337749
Prpf8	Q99PV0	-0.239156	0.564855	0.409719
Atp5l	Q9CPQ8	0.549684	2.15041	0.0228984
Rpl17	Q9CPR4	-0.0786337	0.360816	0.71243
Glo1	Q9CPU0	1.12432	0.384956	0.399041
Glod4	Q9CPV4-3;Q9CPV4;Q9CPV4-2	0.208155	1.7227	0.169758
Arpc5	Q9CPW4	-0.151729	0.723975	0.44857
Lap3	Q9CPY7-2;Q9CPY7	0.908361	3.06433	0.0048
Myl9	Q9CQ19	-0.583293	2.68429	0.0108689
Lamtor1	Q9CQ22	-0.0242972	0.108266	0.902294
Pgls	Q9CQ60	0.132101	0.059428	0.891848
Decr1	Q9CQ62	0.742157	3.12952	0.00595918
Mtap	Q9CQ65	-0.981185	0.76802	0.138629
Ndufa2	Q9CQ75	-1.05622	0.749343	0.140645
Fis1	Q9CQ92	2.02596	1.74476	0.00965581
Sdhb	Q9CQA3	0.726681	2.69169	0.00831902
Ndufb4	Q9CQC7	0.695039	1.1805	0.0692263
Rab5a	Q9CQD1	-0.872275	0.786459	0.138494
	Q9CQE8	-0.612657	0.396107	0.42063
Nudt21	Q9CQF3	0.138135	0.180035	0.759582
Pcyox1	Q9CQF9	0.298966	0.166417	0.736238
Btf3l4	Q9CQH7	-0.316095	0.230663	0.652205
Cotl1	Q9CQI6	-0.378182	2.40651	0.0355063
Snrpb2	Q9CQI7	-0.770198	1.45096	0.0381526
Txndc17	Q9CQM5	-0.117187	0.0435899	0.915819
Glrx3	Q9CQM9	-1.33671	0.960553	0.0752174
Trap1	Q9CQN1	0.828294	1.87368	0.0173252
Atp5f1	Q9CQQ7	1.04832	2.07345	0.00943541
Rps21	Q9CQR2	0.0403379	0.136996	0.862521
Acot13	Q9CQR4	1.40242	1.58416	0.0173537
Sec61b	Q9CQS8	-2.17022	1.51817	0.0158635
Mri1	Q9CQT1	-0.047623	0.215205	0.824564
Rer1	Q9CQU3	-0.359337	0.418607	0.449421
Ywhab	Q9CQV8-2;Q9CQV8	-0.0990611	0.432829	0.645642
Arl8b	Q9CQW2	-0.0797597	0.248943	0.759637
Mrps36	Q9CQX8	0.696795	0.822416	0.140652
Hsbp1	Q9CQZ1	0.783348	0.923773	0.106203
Ppid	Q9CR16	0.036479	0.166452	0.856363
Rpl14	Q9CR57	0.697416	0.421062	0.385583
Ndufb7	Q9CR61	0.959604	1.67334	0.0208067
Slc25a11	Q9CR62	0.338636	1.62831	0.0867629
Uqcrfs1	Q9CR68	0.583195	2.3248	0.0163028
Tppp3	Q9CRB6	-0.805653	1.30686	0.046767
Chchd3	Q9CRB9	1.16354	1.01242	0.0703975
Snw1	Q9CSN1	-0.0253201	0.0866481	0.906881
Rprd1b	Q9CSU0;Q9CSU0-2;Q9CSU0-3	-0.265543	0.68287	0.325952
Ranbp3	Q9CT10	-0.0909548	0.308479	0.712242
Smc1a	Q9CU62;Q920F6	-0.104515	0.572717	0.592512
Arpc2	Q9CVB6	-0.395205	2.65112	0.0272174
Smc3	Q9CW03	0.00836618	0.0162223	0.980142
Tubb2b	Q9CWF2	0.0434081	0.161421	0.847594
Atic	Q9CWJ9	-0.260124	2.74135	0.0673377
Snx2	Q9CWK8	-0.276084	1.66359	0.114229
Pfdn1	Q9CWM4	-0.693449	0.890629	0.122146
Mospd2	Q9CWP6;Q9CWP6-2;Q9CWP6-3;Q9CWP6-4	0.740125	1.05626	0.08403
Ddah1	Q9CWS0	0.619179	2.31183	0.0152664
Rbm8a	Q9CWZ3-2;Q9CWZ3	-0.846945	1.13178	0.0652151
Sugt1	Q9CX34	-0.0893099	0.604655	0.618422
Cygb	Q9CX80	-0.773034	2.92754	0.00648739
Hnrnpa0	Q9CX86	-0.293528	2.11121	0.0749549
L3hypdh	Q9CXA2	-0.449999	2.61769	0.0208729
Manf	Q9CXI5	-0.185471	0.623502	0.435301
Dhrs7	Q9CXR1	-0.76791	1.20575	0.0601824
Cenpv	Q9CXS4;Q9CXS4-2	0.349207	0.274618	0.596631
Cacybp	Q9CXW3	0.190395	0.448009	0.520721
Rpl11	Q9CXW4	-0.834331	0.340227	0.466277
Ilf2	Q9CXY6	-0.0907595	0.254293	0.740221
Ndufs4	Q9CXZ1	0.878693	2.92562	0.0056092
Mrps28	Q9CY16	0.0884627	0.2073	0.770008
Snx7	Q9CY18	-0.233674	0.827575	0.299134
Ssr1	Q9CY50	0.403081	0.114466	0.802513
Serbp1	Q9CY58-2;Q9CY58;Q9CY58-3;Q9CY58-4	0.0599843	0.231939	0.796635
Blvra	Q9CY64	0.145978	0.781203	0.441645
Tomm34	Q9CYG7;Q9CYG7-2	-0.463779	0.96224	0.140367
Fam213a	Q9CYH2	0.00396883	0.00318186	0.99404
Pgm3	Q9CYR6	0.252367	1.4525	0.153319
Tpd52l2	Q9CYZ2	-0.00360698	0.02544	0.984824
Cops7a	Q9CZ04;Q9CZ04-2	-0.719936	1.94089	0.0191072
Uqcrc1	Q9CZ13	0.580537	1.90845	0.0275779
Ola1	Q9CZ30;Q9CZ30-2	-0.146353	1.08881	0.370475
Carkd	Q9CZ42;Q9CZ42-3;Q9CZ42-2	0.344293	1.68036	0.0807162
Nsfl1c	Q9CZ44-3;Q9CZ44;Q9CZ44-2	0.178993	1.0326	0.31492
Gars	Q9CZD3	-0.299455	1.48569	0.117373
Rpl15	Q9CZM2	-0.905405	0.433064	0.356899
Shmt2	Q9CZN7-2;Q9CZN7	1.26328	1.84585	0.0110161
Naalad2	Q9CZR2	-1.04131	2.07516	0.00948571
Skiv2l2	Q9CZU3	-0.984572	1.77127	0.0170031
Cs	Q9CZU6	0.218255	1.39482	0.191882
Tomm70a	Q9CZW5	0.406586	0.254711	0.609046
Rps19	Q9CZX8	-0.13569	1.28452	0.365609
Ube2v2;Ube2v1	Q9D2M8;Q9CZY3;Q9D2M8-2;Q9CZY3-2	-1.48592	0.649546	0.169624
Ccdc47	Q9D024;Q9D024-2;Q9D024-3	-0.377656	0.488446	0.385859
Pdhb	Q9D051	0.485973	1.77804	0.0418353
Pbdc1	Q9D0B6;Q9D0B6-2	-0.134118	0.294553	0.668157
Hnrnpm	Q9D0E1-2;Q9D0E1	-0.191452	1.99955	0.169655
Lman1	Q9D0F3	-0.0720215	0.166107	0.814396
Pgm1	Q9D0F9	-0.0268132	0.160858	0.880268
Rars	Q9D0I9	-0.120927	0.805109	0.491378
Ptms	Q9D0J8	0.171204	0.962799	0.346662
Oxct1	Q9D0K2	0.756467	2.62354	0.00829091
Armc10	Q9D0L7;Q9D0L7-2	0.493932	0.871115	0.157833
Cyc1	Q9D0M3-2;Q9D0M3	0.344037	0.140854	0.76613
Tars	Q9D0R2	-0.341512	0.904903	0.195195
Hint2	Q9D0S9	1.18487	2.51201	0.00606452
Serpinb1a	Q9D154;Q8VHP7;Q5SV42;Q9JK88	-0.863138	2.88708	0.00591667
D10Jhu81e	Q9D172	0.776622	2.31996	0.00991928
Cndp2	Q9D1A2	0.501667	2.10527	0.027866
Tmed10	Q9D1D4;Q9D1D4-2	-0.139635	0.568991	0.523859
Tbcb	Q9D1E6	-0.312224	0.183813	0.711747
Rab1b	Q9D1G1	-0.681998	0.544463	0.280276
Sarnp	Q9D1J3	-0.0691624	0.300044	0.756878
Atp6v1f	Q9D1K2	0.514867	2.07667	0.0274602
Lamtor5	Q9D1L9	0.250344	0.216306	0.682294
Erp44	Q9D1Q6	-0.0928412	0.504915	0.635758
Fam114a1	Q9D281	-1.01849	1.23677	0.0445065
Dlst	Q9D2G2;Q9D2G2-2	0.606551	2.95284	0.00866667
Coro7	Q9D2V7	-0.629474	1.17285	0.0759815
Acp1	Q9D358;Q9D358-2	-0.273614	0.164176	0.74161
Ephx1	Q9D379	-0.111309	0.559149	0.580505
Atp5d	Q9D3D9	0.845456	2.52952	0.00807947
Sf3a3	Q9D554	0.303103	0.364039	0.518188
Atad1	Q9D5T0	0.641814	1.03595	0.0965779
Syap1	Q9D5V6	-0.0578546	0.198448	0.814874
Sec23b	Q9D662	0.238374	1.67643	0.141006
Ndufv2	Q9D6J6;Q9D6J6-2	1.39882	0.799505	0.112818
Idh3a	Q9D6R2;Q9D6R2-2	0.503977	2.54095	0.0173455
Msra	Q9D6Y7-2;Q9D6Y7;Q9D6Y7-4;Q9D6Y7-3	1.0819	2.59948	0.00597895
Nop56	Q9D6Z1	0.0767186	0.383208	0.709664
Tmx2	Q9D710	0.97647	1.31572	0.0396787
Acad8	Q9D7B6	0.732915	3.3521	0.00547368
Apmap	Q9D7N9	-0.0697479	0.272029	0.761986
Dusp3	Q9D7X3	-0.547296	0.573442	0.280568
Ppa1	Q9D819	-0.602549	1.77754	0.0308944
Pipox	Q9D826	1.80973	1.94635	0.00838217
Dnajb4	Q9D832	-0.200466	1.38003	0.217907
Timm50	Q9D880	0.414001	2.45834	0.0289035
U2af1	Q9D883;Q8BGJ9-4;Q8BGJ9-2;Q8BGJ9;Q8BGJ9-3	-0.631114	0.423716	0.390745
Itpa	Q9D892	0.284548	0.398844	0.493501
Chmp4b	Q9D8B3	-0.0980217	0.783313	0.559575
Rpl4	Q9D8E6	-0.00245848	0.0128378	0.990416
Eef1g	Q9D8N0	-0.263918	1.25409	0.170607
Bola1	Q9D8S9	0.717099	1.00358	0.0953903
Snx5	Q9D8U8	-0.207096	0.993603	0.282809
Hm13	Q9D8V0;Q9D8V0-3;Q9D8V0-4;Q9D8V0-2	-0.0839792	0.274029	0.73876
Psmd12	Q9D8W5	-0.173335	1.21422	0.2906
Efhd2	Q9D8Y0	-0.216627	1.4787	0.18424
Gatm	Q9D964	0.524153	1.11464	0.0989371
Dcps	Q9DAR7	-0.0591779	0.137932	0.840041
Gng12	Q9DAS9	-0.0881081	0.0651264	0.890549
Cnn3	Q9DAW9	-0.546082	2.11935	0.0241372
Napa	Q9DB05;P28663	-0.152795	0.930079	0.390903
Mrpl12	Q9DB15	1.49617	2.26117	0.00637037
Atp5o	Q9DB20	0.687575	3.17013	0.00664348
Uqcrc2	Q9DB77	0.696352	3.0356	0.00695385
Prkar1a	Q9DBC7;P12849	-0.482514	1.41678	0.0684702
Ica	Q9DBD0	-0.939784	1.50048	0.0291897
Csad	Q9DBE0	0.951909	1.56777	0.0254171
Aldh7a1	Q9DBF1-2;Q9DBF1	1.0204	1.71245	0.0179641
Ap2b1	Q9DBG3;Q9DBG3-2	-0.133908	1.31805	0.365755
Plin3	Q9DBG5	-0.0548202	0.253075	0.798293
Rpn2	Q9DBG6	-0.155886	1.09332	0.348329
Lman2	Q9DBH5	-0.574136	0.888946	0.138672
Pgam1	Q9DBJ1	0.0499145	0.280778	0.799942
Acot12	Q9DBK0	1.77168	3.37851	0.00294737
Coasy	Q9DBL7	0.425726	0.50625	0.356688
Ehhadh	Q9DBM2	2.05922	3.40048	0.0032
Cmpk1	Q9DBP5	0.223358	2.56042	0.101158
Ppp1r12a	Q9DBR7;Q9DBR7-2;REV__Q9DBR7-2;REV__Q9DBR7	-0.219665	1.00486	0.264378
Tmem43	Q9DBS1	-0.49639	2.44737	0.0199885
Klc4	Q9DBS5	-0.190696	0.180953	0.737686
Osbpl3	Q9DBS9	0.11134	0.199784	0.759286
Dmgdh	Q9DBT9	0.928344	1.75159	0.0185848
Susd2	Q9DBX3;Q9DBX3-2;Q9DBX3-3	0.664158	1.99259	0.0202521
Ikbip	Q9DBZ1	-1.18724	1.69919	0.016
Ergic1	Q9DC16	-1.04648	1.98035	0.0108099
Crot	Q9DC50	2.20853	3.86438	0.000363636
Pmpca	Q9DC61	1.60745	1.75298	0.0108807
Ndufa9	Q9DC69	0.661977	2.10359	0.0173252
Ndufs7	Q9DC70	0.70406	3.13821	0.00627027
Isca2	Q9DCB8	0.606504	1.35405	0.0568464
Pycrl	Q9DCC4	0.556954	0.45194	0.373223
Pgd	Q9DCD0	-0.153334	0.696044	0.455059
Pbld1	Q9DCG6	1.2368	1.35934	0.0311071
Trmt112	Q9DCG9	0.196065	0.182273	0.735757
Eif3f	Q9DCH4	-0.547521	0.579364	0.27692
Ndufa8	Q9DCJ5	0.0630498	0.0281864	0.945817
Npl	Q9DCJ9	0.129238	0.494796	0.571136
Paics	Q9DCL9	-0.4546	0.388609	0.45339
Ethe1	Q9DCM0	0.748051	2.96984	0.00661157
Gstk1	Q9DCM2	0.94222	2.02794	0.011328
Cyb5r3	Q9DCN2-2;Q9DCN2	-0.109928	0.535056	0.592886
Ap3s1	Q9DCR2	-0.801524	1.9666	0.0159868
	Q9DCS2	1.25614	1.4019	0.0279905
Mecr	Q9DCS3	0.934517	1.29096	0.0428472
Ndufb10	Q9DCS9	-0.140978	0.0675956	0.879545
Akr1e2	Q9DCT1	0.110112	0.0751444	0.874877
Ndufs3	Q9DCT2	0.672805	2.77034	0.00841379
Crip2	Q9DCT8	-0.711284	0.848298	0.132195
Hoga1	Q9DCU9	0.785224	0.439118	0.358885
Etfb	Q9DCW4	0.588403	2.77296	0.00989189
Atp5h	Q9DCX2	0.595202	1.92574	0.0258667
Keg1	Q9DCY0	2.46358	2.00397	0.00665574
Apoo	Q9DCZ4-2;Q9DCZ4;Q9DCZ4-3	1.32088	1.65215	0.0161311
Sacm1l	Q9EP69	0.203042	0.128791	0.798182
Rai14	Q9EP71	-0.122981	1.23492	0.410317
Emc7	Q9EP72	-0.158611	0.806669	0.409947
Lactb	Q9EP89	0.538482	1.54717	0.0481441
Pycard	Q9EPB4	-0.381474	2.60009	0.0309016
Parva	Q9EPC1	-0.109569	0.498196	0.603392
Atp13a1	Q9EPE9	-0.017862	0.045837	0.943984
Rp2	Q9EPK2-3;Q9EPK2;Q9EPK2-2;Q9EPK2-4	0.0460965	0.0488911	0.921147
Ipo7	Q9EPL8	-0.204877	1.21365	0.239769
Acox3	Q9EPL9	2.87716	2.82012	0.003
Upf1	Q9EPU0-2;Q9EPU0	0.0331768	0.216464	0.849999
Hsd17b11	Q9EQ06;Q9EQ06-2	-0.199971	0.127306	0.799244
Aldh6a1	Q9EQ20	1.12844	2.81086	0.00452941
Erap1	Q9EQH2	-0.128364	0.974674	0.437716
Vps35	Q9EQH3	-0.0913015	1.07655	0.537679
Mvp	Q9EQK5	-0.055214	0.271828	0.790881
Ehd4	Q9EQP2	-0.080552	0.401188	0.69711
Mycbp	Q9EQS3	0.386776	1.55852	0.0763865
Set	Q9EQU5-2;Q9EQU5;Q9EQU5-3	-0.0100703	0.0549739	0.953633
Aif1l	Q9EQX4	1.39677	1.08718	0.0524133
Stx12	Q9ER00	-0.197557	0.129069	0.798548
Snap29	Q9ERB0	0.193247	0.399093	0.549524
Wdr61	Q9ERF3	-0.655217	0.930245	0.116245
Lima1	Q9ERG0;Q9ERG0-2	-0.0396148	0.171801	0.849801
Cse1l	Q9ERK4	-0.230464	2.23738	0.109623
Scamp2	Q9ERN0	0.354489	0.232569	0.641703
Ndufa13	Q9ERS2	0.766986	2.19523	0.0117656
Ranbp2	Q9ERU9	0.0330078	0.127267	0.879075
Arhgef7	Q9ES28-8;Q9ES28-4;Q9ES28-3;Q9ES28-2;Q9ES28-7;Q9ES28;Q9ES28-6;Q9ES28-5	0.382252	0.816091	0.206036
Ush1c	Q9ES64-3;Q9ES64-2;Q9ES64	0.421263	2.538	0.0258614
Hrg	Q9ESB3	-0.848687	0.504293	0.293971
Dysf	Q9ESD7-3;Q9ESD7;Q9ESD7-2	-0.75351	2.11141	0.01475
Lrba	Q9ESE1;Q9ESE1-2;Q9ESE1-3	0.600119	0.971913	0.114188
Tmem27	Q9ESG4	3.33916	4.52719	0
Dkc1	Q9ESX5	0.0741789	0.0496067	0.911046
Gtf2i	Q9ESZ8-5;Q9ESZ8-4;Q9ESZ8-3;Q9ESZ8-6;Q9ESZ8-2;Q9ESZ8	0.319033	0.554782	0.363989
Dpp7	Q9ET22	1.56405	1.23054	0.0352353
Palld	Q9ET54-3;Q9ET54-4;Q9ET54-6;Q9ET54-5;Q9ET54;Q9ET54-2	-1.31662	2.32907	0.00669027
Ivd	Q9JHI5	1.06371	3.24135	0.00281818
Tmod3	Q9JHJ0	0.0291329	0.192903	0.868803
Slc9a3r2	Q9JHL1;Q9JHL1-2	0.156317	0.234118	0.701309
Lztfl1	Q9JHQ5	-0.240707	0.423847	0.497427
Ide	Q9JHR7	-1.03695	1.81589	0.0151439
Clpx	Q9JHS4	0.623981	3.66278	0.00577273
Dync1h1	Q9JHU4	-0.112139	1.79399	0.390646
Isyna1	Q9JHU9	0.118299	0.257567	0.709586
Nit2	Q9JHW2	0.535491	1.35673	0.0661373
Stk4	Q9JI11	-0.265952	0.683293	0.326221
Nqo2	Q9JI75	-0.391441	0.608589	0.298881
Copb1	Q9JIF7	-0.231602	2.38399	0.101436
Ccdc22	Q9JIG7	0.0309173	0.0434538	0.93393
Akr1a1	Q9JII6	0.896365	3.23942	0.00386885
Ddx21	Q9JIK5	-0.00318368	0.00715862	0.992414
Pdzk1	Q9JIL4	1.90197	1.99077	0.00777143
Acin1	Q9JIX8-4;Q9JIX8;Q9JIX8-3;Q9JIX8-2	-0.111789	0.408055	0.634196
Flii	Q9JJ28	-0.049749	0.216914	0.821709
Sh3bgrl	Q9JJU8	-0.935505	0.963467	0.0886199
Sh3glb1	Q9JK48-3;Q9JK48;Q9JK48-2	-0.47885	0.501473	0.347586
Prelp	Q9JK53	-1.1158	3.11205	0.00288
Myg1	Q9JK81	0.192277	0.599018	0.437919
Uchl3;Uchl4	Q9JKB1;P58321	0.156818	0.688177	0.451761
Ybx3	Q9JKB3-2;Q9JKB3	-0.0931214	0.399757	0.669123
Iqgap1	Q9JKF1	-0.437937	4.19781	0.00821176
Hyou1	Q9JKR6	-0.0546944	0.350015	0.769794
Nudt5	Q9JKX6	0.0158049	0.0910615	0.926867
Hip1r	Q9JKY5	0.194725	0.475217	0.498572
Fmnl1	Q9JL26-2;Q9JL26	-0.36046	0.638128	0.294181
Hmgn5	Q9JL35	0.103693	0.384011	0.657632
Mpp6	Q9JLB0-2;Q9JLB0;Q9WV34;Q9WV34-2	0.572206	1.05657	0.101145
Cubn	Q9JLB4	0.580034	0.508922	0.319254
Tgm1	Q9JLF6	1.15819	3.15325	0.00288372
Scly	Q9JLI6;Q9JLI6-2	0.160174	0.0672908	0.879551
Aldh9a1	Q9JLJ2	0.816248	3.01301	0.00591111
Cd2ap	Q9JLQ0	0.153496	0.233869	0.70281
Bag3	Q9JLV1	-0.236802	0.667862	0.358847
Cul3	Q9JLV5	0.23716	0.511664	0.441252
Nt5c	Q9JM14	0.021827	0.0664711	0.924809
Arpc3	Q9JM76	-0.203411	1.89084	0.160573
Usp14	Q9JMA1	-0.0951461	0.61089	0.602966
Znf207	Q9JMD0-4;Q9JMD0-3;Q9JMD0-2;Q9JMD0	0.00154591	0.00578368	0.993907
Stard10	Q9JMD3	0.882824	0.942705	0.0956766
Txnrd1	Q9JMH6-2;Q9JMH6	0.295333	3.24231	0.0384609
Myo18a	Q9JMH9-1;Q9JMH9;Q9JMH9-6;Q9JMH9-4;Q9JMH9-5;Q9JMH9-7;Q9JMH9-2	0.867632	0.845971	0.119794
Hao2	Q9NYQ2	0.528371	0.242778	0.611174
Psma6	Q9QUM9	-0.0199633	0.165764	0.899807
Prep	Q9QUR6	-0.205386	2.30605	0.132305
Pin1	Q9QUR7	0.00246775	0.00123572	0.997183
Naga	Q9QWR8	-0.0904829	0.0532462	0.904276
Son	Q9QX47-4;Q9QX47-3;Q9QX47;Q9QX47-2	-0.490557	0.750802	0.197464
Acox2	Q9QXD1	2.64298	2.36376	0.00364286
Fbp1	Q9QXD6	1.25018	1.86404	0.0108571
Limd1	Q9QXD8	-0.17731	0.241807	0.681727
Copg2	Q9QXK3-4;Q9QXK3;Q9QXK3-3;Q9QXK3-2	0.151617	0.701022	0.456238
Miox	Q9QXN5	1.8988	2.4301	0.00436923
Plec	Q9QXS1;Q9QXS1-2;Q9QXS1-15;Q9QXS1-4;Q9QXS1-8;Q9QXS1-7;Q9QXS1-6;Q9QXS1-14;Q9QXS1-16;Q9QXS1-10;Q9QXS1-3;Q9QXS1-5;Q9QXS1-13;Q9QXS1-11;Q9QXS1-12;Q9QXS1-9;Q8R0W0	-0.686295	2.68873	0.00862703
Dbn1	Q9QXS6;Q9QXS6-3;Q9QXS6-2	-0.450843	1.63733	0.0547973
Cnpy2	Q9QXT0	-0.72101	0.333116	0.482972
Slc25a13	Q9QXX4	1.06513	1.79155	0.0153194
Ehd3	Q9QXY6	0.361167	0.382425	0.48243
Macf1	Q9QXZ0-3	0.205495	0.327017	0.594841
Vapb	Q9QY76	0.0783267	0.346404	0.715121
Clic4	Q9QYB1	0.186616	0.779471	0.3729
Add3	Q9QYB5-2;Q9QYB5	-0.211879	1.12376	0.248761
Add1	Q9QYC0;Q9QYC0-2	-0.113714	0.536755	0.582946
Ndrg2	Q9QYG0-2;Q9QYG0	-0.652358	1.78493	0.0275962
Acot2	Q9QYR9	1.25765	1.1089	0.0522304
Nfu1	Q9QZ23	1.0115	1.43346	0.030914
Iigp1	Q9QZ85	-0.572466	0.851442	0.148514
Vps29	Q9QZ88;Q9QZ88-2	0.00773434	0.0328016	0.970544
Slc25a10	Q9QZD8	2.55494	1.07875	0.042888
Eif3i	Q9QZD9	0.205533	1.36339	0.213069
Copg1	Q9QZE5	-0.404584	1.54507	0.0740983
Tsnax	Q9QZE7	-0.397889	0.901521	0.175295
Ubqln2	Q9QZM0	-0.0611039	0.339589	0.759382
Mllt4	Q9QZQ1-2;Q9QZQ1	0.539036	0.290325	0.550808
H2afy	Q9QZQ8;Q9QZQ8-2	0.138476	0.391523	0.605457
Fhl3	Q9R059	-0.773826	0.787129	0.145364
Bcam	Q9R069	0.244268	0.388255	0.523326
Plod3	Q9R0E1	-0.848247	1.12465	0.0660489
Plod1	Q9R0E2	-0.453028	0.711514	0.225477
Acox1	Q9R0H0-2;Q9R0H0	1.93889	3.22896	0.00285714
Galk1	Q9R0N0	-0.0124114	0.0476394	0.952502
Esd	Q9R0P3	0.390784	2.03591	0.0454048
Dstn	Q9R0P5	-0.35852	2.92571	0.0285714
Uchl1	Q9R0P9	-0.125629	0.491477	0.577946
Tmed2	Q9R0Q3	-0.176709	1.0777	0.310146
Srsf10	Q9R0U0-3;Q9R0U0-2;Q9R0U0	-1.46649	1.30763	0.0308251
Ak1	Q9R0Y5;Q9R0Y5-2	-0.450829	3.95027	0.00863277
Gda	Q9R111	-1.17201	1.87783	0.0112988
Sqrdl	Q9R112	0.484929	4.21795	0.007
Prpf40a	Q9R1C7-2;Q9R1C7	0.109899	0.410353	0.63594
Psmb3	Q9R1P1	-3.42221	3.34571	0.000666667
Psmb2	Q9R1P3	-0.044951	0.315563	0.805798
Psma1	Q9R1P4	0.303984	0.174461	0.722291
Tmem176b	Q9R1Q6	1.56686	1.35671	0.0267415
Sae1	Q9R1T2-2;Q9R1T2	-0.0144883	0.0779181	0.934185
Hebp1	Q9R257	1.80883	2.0234	0.00785294
Myo1c	Q9WTI7-3;Q9WTI7;Q9WTI7-2;Q9WTI7-4	-0.238938	2.23347	0.102373
Ruvbl2	Q9WTM5	-0.021243	0.0743334	0.921821
Ak2	Q9WTP6-2;Q9WTP6	0.477028	4.28057	0.00700775
Ak3	Q9WTP7	0.467285	1.80128	0.0428177
Akap12	Q9WTQ5;Q9WTQ5-2	-0.587356	3.01167	0.00872131
Cdh13	Q9WTR5	-0.538021	0.860408	0.151933
Skp1	Q9WTX5	0.286599	1.73834	0.101713
Cul1	Q9WTX6	-0.363681	0.653834	0.285647
Pfdn5	Q9WU28	-0.00158501	0.0017056	0.997473
Pdcd6ip	Q9WU78-3;Q9WU78;Q9WU78-2	-0.0530116	0.332278	0.778409
Prodh	Q9WU79	1.21103	3.31371	0.00278788
Farsb	Q9WUA2	0.473778	0.819578	0.177871
Pfkp	Q9WUA3;Q9WUA3-2	0.366389	0.21573	0.661651
Eif4h	Q9WUK2-2;Q9WUK2	-0.0117892	0.0773244	0.94356
Arl3	Q9WUL7	0.184784	0.729553	0.394382
Coro1b	Q9WUM3	-0.555663	0.414089	0.410636
Coro1c	Q9WUM4	-0.306866	1.02188	0.184452
Suclg1	Q9WUM5	0.898875	2.16242	0.00986667
Eci2	Q9WUR2-2;Q9WUR2	1.56983	2.37371	0.00554217
Arpc1b	Q9WV32	-1.17239	0.77936	0.126176
Asah1	Q9WV54	0.0367813	0.105242	0.882956
Vapa	Q9WV55	0.153107	0.891299	0.399269
Snx1	Q9WV80	0.0971782	0.890381	0.543175
	Q9WV92-3;Q9WV92-7;Q9WV92-6	0.2411	1.03339	0.233412
Bub3	Q9WVA3	0.268639	0.218091	0.677152
Tagln2	Q9WVA4;Q9R1Q8	0.14804	0.809883	0.430015
Rbpms	Q9WVB0;Q9WVB0-2	0.537026	0.608483	0.26042
Slc25a15	Q9WVD5	1.15974	1.9481	0.00995708
Pacsin2	Q9WVE8	0.56901	0.76462	0.177914
Fbln5	Q9WVH9	-2.58272	4.46207	0
Psmd13	Q9WVJ2	-0.437628	0.555843	0.316109
Cpq	Q9WVJ3	0.0456543	0.128299	0.858782
Ehd1	Q9WVK4	-0.128707	0.364429	0.632451
Gstz1	Q9WVL0	0.774687	2.31245	0.00995595
Aadat	Q9WVM8	1.2444	0.803654	0.115291
Gbp2	Q9Z0E6;Q01514	-0.272329	0.982772	0.217522
Sncg	Q9Z0F7	-0.192723	0.128482	0.799225
Vnn1	Q9Z0K8	2.29812	3.18546	0.00311111
Cd97	Q9Z0M6-2;Q9Z0M6-3;Q9Z0M6	-0.304741	1.03528	0.183003
Eif2s3x	Q9Z0N1	-0.107803	1.03301	0.486225
Palm	Q9Z0P4;Q9Z0P4-2	-0.351844	0.789332	0.229898
Twf2	Q9Z0P5;Q9Z0P5-2	-0.459853	4.81682	0.00641584
Itsn1	Q9Z0R4-2;Q9Z0R4	-0.786065	1.76037	0.0228954
Bpnt1	Q9Z0S1	1.06558	1.04647	0.068271
Tjp2	Q9Z0U1;Q9QXY1	0.323936	0.439995	0.443203
Aifm1	Q9Z0X1;Q9Z0X1-2	0.725355	2.60861	0.00864088
Aldh18a1	Q9Z110-2;Q9Z110	-0.888951	1.33188	0.0413992
Eif3g	Q9Z1D1	-0.0521791	0.212198	0.81848
Uba2	Q9Z1F9	-0.26605	1.64153	0.122887
Atp6v1c1	Q9Z1G3	0.490468	2.04484	0.0310455
Nfs1	Q9Z1J3	1.35092	1.77789	0.0119222
Ddx39b	Q9Z1N5	0.0123944	0.0778366	0.941519
Ndufa7	Q9Z1P6	1.09443	0.509175	0.276571
Clic1	Q9Z1Q5	0.148083	1.32591	0.325994
Vars	Q9Z1Q9	0.00383913	0.0275658	0.983754
Ap3b1	Q9Z1T1;Q9JME5	-0.16756	0.512648	0.508143
Ilf3	Q9Z1X4-2;Q9Z1X4;Q9Z1X4-3;Q91WM1-2;Q91WM1	-0.118936	0.764615	0.506232
Uso1	Q9Z1Z0-2;Q9Z1Z0;Q9Z1Z0-4;Q9Z1Z0-3	0.0311935	0.153648	0.874413
Strap	Q9Z1Z2	-0.120903	0.483069	0.591388
Hnrnpc	Q9Z204-2;Q9Z204-4;Q9Z204-3;Q9Z204;Q9Z204-5	-0.0538653	0.284664	0.790435
Fkbp9	Q9Z247	-2.04498	1.92746	0.00810667
Baz1b	Q9Z277;Q9Z277-2	-0.174547	0.89075	0.358799
Mecp2	Q9Z2D6-2;Q9Z2D6	0.284466	0.483231	0.430176
Epb41l1	Q9Z2H5-3;Q9Z2H5-2;Q9Z2H5	-0.203109	0.274536	0.639343
Gipc2	Q9Z2H7	0.663932	1.93479	0.0219295
Letm1	Q9Z2I0	0.69454	1.70887	0.0286919
Suclg2	Q9Z2I8;Q9Z2I8-2	1.04721	2.44457	0.0069313
Sucla2	Q9Z2I9	0.413691	1.71218	0.0579898
Pmm2	Q9Z2M7	0.0937917	0.521156	0.62879
Psma7;Psma8	Q9Z2U0;Q9CWH6	-0.0608692	0.275216	0.77677
Psma5	Q9Z2U1	-0.0615203	0.833417	0.679241
Pck1	Q9Z2V4	1.10553	1.94961	0.010639
Hdac6	Q9Z2V5	0.243621	0.51128	0.437978
Dnpep	Q9Z2W0	-0.265045	1.91384	0.102143
Hnrnpf	Q9Z2X1;Q9Z2X1-2	0.0488354	0.2161	0.823108
Prosc	Q9Z2Y8	0.601873	2.81483	0.00915122
