# Supplementary material for: ADAMTS12 promotes fibrosis by restructuring extracellular matrix to enable activation of injury-responsive fibroblasts
Source: J Clin Invest. 2024 Sep 17;134(18):e170246. doi: 10.1172/JCI170246 (PMC11405035; doi:10.1172/JCI170246)
Supplement: Supplemental table 8 [file jci-134-170246-s082.xls]

## Sheet: Supp. table 8 - Visium DEGs IZ
p_val	avg_log2FC	pct,1	pct,2	p_val_adj	cluster	gene
8.22716e-51	1.19126	0.994	0.981	1.30491e-46	KO_2	Nppa
3.25061e-43	0.414825	0.998	0.998	5.15579e-39	KO_2	Eef1a1
7.70058e-39	0.519096	0.953	0.976	1.22139e-34	KO_2	Bsg
4.9545e-35	0.536148	0.895	0.943	7.85834e-31	KO_2	Arhgdia
4.78971e-34	0.984828	0.611	0.493	7.59695e-30	KO_2	Myh7
1.41807e-32	0.531414	0.988	0.99	2.2492e-28	KO_2	Eef2
1.46459e-30	0.743641	0.802	0.782	2.32299e-26	KO_2	Tnnc1
1.79167e-29	0.603882	0.901	0.892	2.84176e-25	KO_2	Col15a1
1.07729e-27	0.875057	0.666	0.567	1.70868e-23	KO_2	Des
2.18231e-27	0.585569	0.763	0.742	3.46137e-23	KO_2	Selenom
3.7471e-27	0.611576	0.982	0.964	5.94327e-23	KO_2	C1qb
2.86188e-26	0.46192	0.758	0.775	4.53923e-22	KO_2	Cyb5r3
1.80475e-25	0.404867	0.792	0.856	2.86251e-21	KO_2	Mmp23
5.76322e-25	0.446341	0.973	0.978	9.14104e-21	KO_2	Hspg2
9.00872e-25	0.566391	0.853	0.83	1.42887e-20	KO_2	Rbm39
2.79006e-23	0.420014	0.714	0.739	4.42531e-19	KO_2	Eef1d
6.97786e-23	0.560468	0.731	0.758	1.10676e-18	KO_2	Fabp3
2.14983e-22	0.385571	0.705	0.763	3.40985e-18	KO_2	Fkbp10
3.81211e-22	0.349843	0.778	0.856	6.04639e-18	KO_2	Ddost
5.13751e-22	0.663548	0.851	0.816	8.14861e-18	KO_2	Ifngr1
1.21173e-21	0.749933	0.775	0.708	1.92192e-17	KO_2	Mybpc3
1.22063e-21	0.526079	0.93	0.931	1.93604e-17	KO_2	Cthrc1
1.33321e-21	0.341691	0.84	0.907	2.11461e-17	KO_2	Ndufa4
2.63028e-21	0.501343	0.515	0.5	4.17189e-17	KO_2	Pnpla2
3.28583e-21	0.441331	0.813	0.844	5.21165e-17	KO_2	Shisa5
6.45582e-21	0.546592	0.485	0.426	1.02396e-16	KO_2	Rbms3
7.32657e-21	0.480516	0.384	0.366	1.16207e-16	KO_2	Pcsk6
1.71708e-20	0.45708	0.856	0.873	2.72347e-16	KO_2	Tapbp
2.67217e-20	0.28719	0.556	0.653	4.23832e-16	KO_2	Arl6ip1
2.8953e-20	0.390117	0.742	0.766	4.59223e-16	KO_2	Nptn
4.33664e-20	0.39515	0.926	0.955	6.87834e-16	KO_2	Canx
4.4837e-20	0.114332	0.723	0.88	7.1116e-16	KO_2	Actn1
4.50211e-20	0.493323	0.733	0.734	7.1408e-16	KO_2	Tns1
4.8571e-20	0.3515	0.629	0.689	7.70385e-16	KO_2	Fuca1
5.20383e-20	0.33663	0.906	0.969	8.25379e-16	KO_2	Col6a2
5.79497e-20	0.433769	0.74	0.768	9.1914e-16	KO_2	Itgav
7.62961e-20	0.325528	0.318	0.385	1.21013e-15	KO_2	Acta1
9.37318e-20	0.436789	0.784	0.792	1.48668e-15	KO_2	Tcf25
9.55674e-20	0.0117244	0.324	0.493	1.51579e-15	KO_2	Sppl3
1.18801e-19	0.379907	0.508	0.562	1.8843e-15	KO_2	Zbtb20
1.9416e-19	0.45075	0.555	0.577	3.07957e-15	KO_2	Tgfb1
2.62718e-19	0.328987	0.701	0.773	4.16696e-15	KO_2	Ski
2.62753e-19	0.398301	0.751	0.787	4.16752e-15	KO_2	Ptgis
3.86591e-19	0.143626	0.62	0.766	6.13173e-15	KO_2	Sec61a1
7.32484e-19	0.458227	0.881	0.897	1.16179e-14	KO_2	Mfge8
9.02873e-19	0.306363	0.588	0.682	1.43205e-14	KO_2	Angptl2
9.14364e-19	0.344549	0.771	0.828	1.45027e-14	KO_2	Ddx17
9.31478e-19	0.35826	0.585	0.632	1.47742e-14	KO_2	Wsb2
1.03773e-18	0.530008	0.957	0.907	1.64594e-14	KO_2	Ltbp2
1.12298e-18	0.410896	0.614	0.639	1.78116e-14	KO_2	Sidt2
1.2934e-18	0.378679	0.796	0.859	2.05146e-14	KO_2	Crip2
1.30958e-18	0.427142	0.672	0.694	2.07712e-14	KO_2	Calm3
1.82347e-18	0.264743	0.619	0.699	2.89221e-14	KO_2	Rps27rt
2.20841e-18	0.275333	0.623	0.708	3.50275e-14	KO_2	Pdha1
2.35379e-18	0.320757	0.874	0.931	3.73334e-14	KO_2	Selenow
2.68119e-18	0.465713	0.541	0.519	4.25263e-14	KO_2	Wwp2
4.14385e-18	0.438741	0.968	0.976	6.57256e-14	KO_2	Gpx3
4.82587e-18	0.371279	0.916	0.938	7.65431e-14	KO_2	Myh9
5.66819e-18	0.251879	0.573	0.675	8.99031e-14	KO_2	Hadha
5.77398e-18	0.594965	0.704	0.675	9.1581e-14	KO_2	Pi16
6.67638e-18	0.237003	0.752	0.837	1.05894e-13	KO_2	Txndc5
6.96863e-18	0.15192	0.778	0.897	1.10529e-13	KO_2	Gnb1
7.00441e-18	0.298178	0.626	0.679	1.11097e-13	KO_2	Itpripl2
7.51415e-18	0.375595	0.763	0.825	1.19182e-13	KO_2	Tnni3
1.17286e-17	0.02289	0.372	0.533	1.86027e-13	KO_2	Ppt1
1.29789e-17	0.0336456	0.416	0.586	2.05858e-13	KO_2	Tcn2
1.57926e-17	0.138123	0.426	0.548	2.50487e-13	KO_2	Etfb
1.86546e-17	0.115301	0.587	0.732	2.9588e-13	KO_2	Ftl1-ps1
2.08062e-17	0.142983	0.267	0.38	3.30007e-13	KO_2	Ablim1
2.14589e-17	0.432296	0.602	0.624	3.4036e-13	KO_2	Thy1
3.07357e-17	0.0139927	0.427	0.603	4.87498e-13	KO_2	Papola
3.64057e-17	0.277736	0.602	0.663	5.7743e-13	KO_2	Slc38a10
4.07171e-17	0.194125	0.459	0.572	6.45814e-13	KO_2	Srsf11
4.2505e-17	0.00928572	0.538	0.718	6.74172e-13	KO_2	Furin
4.77798e-17	0.276133	0.567	0.639	7.57835e-13	KO_2	H13
5.37437e-17	0.537482	0.43	0.368	8.52428e-13	KO_2	Flnc
5.97262e-17	0.347092	0.474	0.522	9.47317e-13	KO_2	Csrp3
6.40256e-17	0.377953	0.541	0.562	1.01551e-12	KO_2	Txn2
8.33834e-17	0.147665	0.584	0.715	1.32254e-12	KO_2	Ap2s1
1.09833e-16	0.335013	0.664	0.734	1.74207e-12	KO_2	Tpm2
1.15358e-16	0.473123	0.483	0.452	1.8297e-12	KO_2	Jup
1.33412e-16	0.635436	0.413	0.304	2.11605e-12	KO_2	Eef1a2
1.45165e-16	0.294229	0.711	0.778	2.30247e-12	KO_2	Dpysl2
1.49812e-16	0.302716	0.713	0.77	2.37617e-12	KO_2	Slc39a7
1.68127e-16	0.151344	0.533	0.677	2.66667e-12	KO_2	Mlec
2.00246e-16	0.346316	0.704	0.746	3.17611e-12	KO_2	Srrm2
2.21941e-16	0.12893	0.464	0.61	3.5202e-12	KO_2	Zfand5
2.23444e-16	0.153664	0.237	0.321	3.54405e-12	KO_2	Dpep1
2.25038e-16	0.236717	0.546	0.605	3.56933e-12	KO_2	Rpl10-ps3
2.51357e-16	0.305991	0.72	0.785	3.98677e-12	KO_2	Col12a1
3.25333e-16	0.0173099	0.612	0.782	5.16011e-12	KO_2	Ppp2ca
3.30296e-16	0.420397	0.81	0.849	5.23882e-12	KO_2	Pmp22
3.48342e-16	0.0112502	0.263	0.409	5.52505e-12	KO_2	Sesn1
3.50311e-16	0.288878	0.546	0.603	5.55628e-12	KO_2	Akt1
3.56555e-16	0.0786695	0.424	0.581	5.65531e-12	KO_2	Hsd17b11
3.74008e-16	0.0730208	0.719	0.861	5.93214e-12	KO_2	Tm9sf3
4.77637e-16	0.0114117	0.734	0.89	7.5758e-12	KO_2	Surf4
4.92849e-16	0.375093	0.998	0.995	7.81707e-12	KO_2	Ctsb
5.22511e-16	0.250302	0.564	0.636	8.28754e-12	KO_2	Map1lc3a
5.65351e-16	0.0366771	0.375	0.519	8.96704e-12	KO_2	Scd2
6.16118e-16	0.231234	0.433	0.536	9.77225e-12	KO_2	Cant1
7.04578e-16	0.190567	0.614	0.737	1.11753e-11	KO_2	Rnasek
7.64634e-16	0.0947697	0.381	0.529	1.21279e-11	KO_2	Matr3
7.66215e-16	0.316508	0.436	0.483	1.21529e-11	KO_2	Foxn3
7.66963e-16	0.447629	0.731	0.734	1.21648e-11	KO_2	Cpe
7.95366e-16	0.262973	0.462	0.533	1.26153e-11	KO_2	Kctd17
7.98464e-16	0.316226	0.892	0.935	1.26644e-11	KO_2	Ctnnb1
8.27214e-16	0.11206	0.445	0.567	1.31204e-11	KO_2	Ganab
8.36163e-16	0.336452	0.52	0.536	1.32624e-11	KO_2	Oaf
9.9057e-16	0.108827	0.655	0.789	1.57114e-11	KO_2	Wdr1
1.00748e-15	0.13098	0.465	0.584	1.59797e-11	KO_2	Pgls
1.23207e-15	0.0547326	0.41	0.562	1.95419e-11	KO_2	Gramd1a
1.31532e-15	0.178543	0.356	0.452	2.08623e-11	KO_2	Nktr
1.32766e-15	0.672773	0.995	0.988	2.1058e-11	KO_2	Gm42418
1.34525e-15	0.291496	0.571	0.641	2.13369e-11	KO_2	Parva
1.44982e-15	0.431397	0.854	0.849	2.29955e-11	KO_2	Fxyd5
1.56966e-15	0.276153	0.877	0.947	2.48964e-11	KO_2	Flna
1.59266e-15	0.345765	0.973	0.986	2.52612e-11	KO_2	Rack1
1.61979e-15	0.0041717	0.289	0.438	2.56915e-11	KO_2	Pdcd5
1.63437e-15	0.268712	0.514	0.586	2.59228e-11	KO_2	Rdx
1.67246e-15	0.5839	0.708	0.691	2.65269e-11	KO_2	Ankrd1
1.79037e-15	0.317118	0.716	0.789	2.83971e-11	KO_2	Sh3bgrl
1.8123e-15	0.0205674	0.585	0.749	2.87449e-11	KO_2	Mdh2
2.02351e-15	0.424793	0.619	0.615	3.20949e-11	KO_2	Nfia
2.05847e-15	0.342268	0.62	0.679	3.26493e-11	KO_2	Son
2.16906e-15	0.272425	0.892	0.943	3.44034e-11	KO_2	Ifitm2
2.18635e-15	0.619018	0.272	0.156	3.46777e-11	KO_2	Ptgds
2.20644e-15	0.0814776	0.672	0.806	3.49963e-11	KO_2	Kdelr1
2.31112e-15	0.163753	0.547	0.66	3.66567e-11	KO_2	Dctn2
2.40261e-15	0.381583	0.661	0.687	3.81078e-11	KO_2	Capg
2.54135e-15	0.330279	0.547	0.584	4.03083e-11	KO_2	Atxn10
2.55778e-15	0.44671	0.644	0.651	4.05689e-11	KO_2	Nfib
2.67808e-15	0.0277406	0.451	0.61	4.2477e-11	KO_2	Coro1c
3.15256e-15	0.0169614	0.527	0.696	5.00027e-11	KO_2	Map4
3.25003e-15	0.0785874	0.588	0.737	5.15487e-11	KO_2	Ap2a2
3.27291e-15	0.435842	0.538	0.5	5.19117e-11	KO_2	Dok1
3.40921e-15	0.132035	0.491	0.615	5.40735e-11	KO_2	Trir
3.45109e-15	0.210965	0.378	0.457	5.47378e-11	KO_2	Srp72
3.5161e-15	0.575389	0.497	0.428	5.57688e-11	KO_2	Crlf1
4.11712e-15	0.062686	0.371	0.519	6.53016e-11	KO_2	Lpp
4.54011e-15	0.0310977	0.324	0.462	7.20107e-11	KO_2	Ptpn18
4.80502e-15	0.128518	0.248	0.354	7.62124e-11	KO_2	Ccng2
5.01637e-15	0.254044	0.486	0.567	7.95646e-11	KO_2	Cdh2
5.11404e-15	0.00851369	0.287	0.438	8.11139e-11	KO_2	Rtcb
5.41135e-15	0.361463	0.95	0.957	8.58294e-11	KO_2	Rcn3
7.0432e-15	0.0981089	0.576	0.72	1.11712e-10	KO_2	Mtpn
7.34685e-15	0.170256	0.541	0.639	1.16528e-10	KO_2	Cnih1
7.45929e-15	0.553004	0.986	0.983	1.18312e-10	KO_2	Eln
7.50047e-15	0.0783898	0.46	0.608	1.18965e-10	KO_2	Fam168b
7.65739e-15	0.427873	0.933	0.933	1.21454e-10	KO_2	Gsn
7.78258e-15	0.15876	0.661	0.778	1.23439e-10	KO_2	Eif4h
8.22001e-15	0.0418512	0.333	0.462	1.30378e-10	KO_2	Vwa5a
8.4528e-15	0.269598	0.523	0.581	1.3407e-10	KO_2	Eif3l
8.72047e-15	0.392407	0.368	0.371	1.38315e-10	KO_2	Zfhx3
8.72994e-15	0.00203863	0.228	0.378	1.38466e-10	KO_2	Rala
8.86483e-15	0.079533	0.315	0.435	1.40605e-10	KO_2	Snhg1
9.10168e-15	0.0426929	0.657	0.809	1.44362e-10	KO_2	Sulf2
9.20091e-15	0.487459	0.736	0.749	1.45936e-10	KO_2	Tsc22d3
9.5064e-15	0.0438711	0.5	0.672	1.50781e-10	KO_2	Plod3
9.9736e-15	0.0832703	0.328	0.45	1.58191e-10	KO_2	Abcf1
1.15421e-14	0.310087	0.863	0.909	1.83069e-10	KO_2	Anxa5
1.22801e-14	0.397614	0.784	0.773	1.94774e-10	KO_2	Loxl3
1.22883e-14	0.345653	0.576	0.6	1.94904e-10	KO_2	Rbm5
1.29159e-14	0.350908	0.661	0.691	2.04859e-10	KO_2	Emc10
1.37505e-14	0.253731	0.603	0.665	2.18097e-10	KO_2	Glrx3
1.38525e-14	0.279764	0.316	0.349	2.19714e-10	KO_2	Ints1
1.44047e-14	0.473107	0.736	0.725	2.28473e-10	KO_2	Lama4
1.4511e-14	0.11279	0.284	0.38	2.30159e-10	KO_2	Rbm25
1.45243e-14	0.392805	0.954	0.959	2.30371e-10	KO_2	Calu
1.56766e-14	0.0825336	0.378	0.512	2.48646e-10	KO_2	Cast
1.6039e-14	0.165175	0.305	0.4	2.54395e-10	KO_2	Fas
1.68088e-14	0.321026	0.322	0.349	2.66604e-10	KO_2	Zbtb4
1.69786e-14	0.017025	0.462	0.62	2.69298e-10	KO_2	Glmp
1.69858e-14	0.210237	0.644	0.732	2.69411e-10	KO_2	Atp5g1
1.93168e-14	0.138188	0.587	0.708	3.06384e-10	KO_2	Mcrip1
2.10625e-14	0.0112007	0.462	0.632	3.34073e-10	KO_2	Degs1
2.11324e-14	0.509906	0.764	0.751	3.35181e-10	KO_2	Tcf4
2.11574e-14	0.0252098	0.384	0.555	3.35577e-10	KO_2	Snrpe
2.14438e-14	0.0261431	0.325	0.464	3.40121e-10	KO_2	Snx17
2.15681e-14	0.00587896	0.424	0.589	3.42092e-10	KO_2	Dennd5a
2.18141e-14	0.0905717	0.445	0.579	3.45993e-10	KO_2	Fkbp8
2.28244e-14	0.0247281	0.258	0.39	3.62018e-10	KO_2	Glyr1
2.30989e-14	0.112746	0.585	0.706	3.66372e-10	KO_2	Tram1
2.5242e-14	0.213442	0.4	0.459	4.00364e-10	KO_2	Ubn1
2.61078e-14	0.072504	0.228	0.342	4.14096e-10	KO_2	Nelfb
2.62378e-14	0.212741	0.573	0.667	4.16159e-10	KO_2	Psma1
2.69104e-14	0.100029	0.739	0.868	4.26826e-10	KO_2	Vcp
2.7064e-14	0.300222	0.574	0.608	4.29262e-10	KO_2	Use1
2.70875e-14	0.378224	0.535	0.545	4.29635e-10	KO_2	Ndufv1
2.72766e-14	0.0849991	0.521	0.677	4.32634e-10	KO_2	Oxct1
2.73841e-14	0.511839	0.863	0.859	4.34339e-10	KO_2	Tnnt2
2.81719e-14	0.364004	0.588	0.622	4.46835e-10	KO_2	Gtf2i
2.95063e-14	0.0286064	0.6	0.756	4.68e-10	KO_2	Ssr2
2.99735e-14	0.376876	0.432	0.438	4.75409e-10	KO_2	Ccnd2
3.07558e-14	0.109071	0.536	0.651	4.87817e-10	KO_2	Vat1
3.19607e-14	0.0861551	0.514	0.658	5.06929e-10	KO_2	Uqcrc1
3.20337e-14	0.22221	0.766	0.849	5.08087e-10	KO_2	Ppp1ca
3.34158e-14	0.283894	0.711	0.77	5.30008e-10	KO_2	Sat1
3.53205e-14	0.401661	0.413	0.397	5.60218e-10	KO_2	Per1
3.62078e-14	0.170375	0.494	0.586	5.74292e-10	KO_2	Park7
3.66667e-14	0.250831	0.652	0.734	5.81571e-10	KO_2	Csrp1
3.7134e-14	0.269656	0.394	0.445	5.88982e-10	KO_2	Cebpa
3.74294e-14	0.00843475	0.415	0.569	5.93668e-10	KO_2	Osbpl9
3.94152e-14	0.240606	0.445	0.502	6.25165e-10	KO_2	Txnrd1
3.96179e-14	0.0364255	0.278	0.404	6.2838e-10	KO_2	Tm6sf1
4.04672e-14	0.151224	0.491	0.61	6.4185e-10	KO_2	Eif2s2
4.27602e-14	0.259344	0.52	0.572	6.78219e-10	KO_2	Klf13
4.74333e-14	0.0222743	0.415	0.572	7.52339e-10	KO_2	Ube2r2
5.11891e-14	0.16515	0.451	0.562	8.1191e-10	KO_2	Pum2
5.25833e-14	0.0995985	0.406	0.541	8.34024e-10	KO_2	Cdkn1b
5.28813e-14	0.297586	0.388	0.407	8.38751e-10	KO_2	Hypk
5.53221e-14	0.056251	0.35	0.481	8.77464e-10	KO_2	Zfand3
5.74375e-14	0.567734	0.359	0.251	9.11016e-10	KO_2	Xirp2
6.02121e-14	0.0464814	0.422	0.572	9.55025e-10	KO_2	Rin2
6.04764e-14	0.113094	0.345	0.459	9.59216e-10	KO_2	Bclaf1
6.08487e-14	0.289466	0.406	0.419	9.65121e-10	KO_2	Inpp5a
6.6044e-14	0.140156	0.274	0.371	1.04752e-09	KO_2	Itsn2
6.73074e-14	0.064236	0.342	0.464	1.06756e-09	KO_2	Nbr1
6.96698e-14	0.0433852	0.498	0.651	1.10503e-09	KO_2	H1f0
7.09904e-14	0.0630832	0.264	0.383	1.12598e-09	KO_2	Clec4a1
7.11726e-14	0.0966423	0.237	0.335	1.12887e-09	KO_2	Jmjd1c
7.58671e-14	0.278971	0.492	0.531	1.20333e-09	KO_2	Tspan31
7.85533e-14	0.0049629	0.267	0.395	1.24593e-09	KO_2	Ctsf
8.01996e-14	0.234107	0.497	0.562	1.27205e-09	KO_2	Pdpn
8.3739e-14	0.100673	0.389	0.51	1.32818e-09	KO_2	Neo1
8.90832e-14	0.0978352	0.284	0.4	1.41295e-09	KO_2	Arfgap2
8.91906e-14	0.204002	0.351	0.414	1.41465e-09	KO_2	Otub1
9.11515e-14	0.124833	0.576	0.701	1.44575e-09	KO_2	Ccni
9.39583e-14	0.0349636	0.578	0.727	1.49027e-09	KO_2	Xbp1
9.85723e-14	0.060445	0.483	0.627	1.56345e-09	KO_2	Uba1
1.01689e-13	0.241451	0.404	0.469	1.61289e-09	KO_2	Ldhb
1.04633e-13	0.285856	0.957	0.974	1.65958e-09	KO_2	Rpl10a
1.07138e-13	0.0227569	0.397	0.555	1.69931e-09	KO_2	Pkd2
1.08503e-13	0.039131	0.48	0.634	1.72097e-09	KO_2	Cct4
1.09564e-13	0.472859	0.696	0.691	1.73779e-09	KO_2	Col8a2
1.14136e-13	0.0379987	0.17	0.289	1.81031e-09	KO_2	Glrx2
1.2117e-13	0.0642495	0.369	0.495	1.92188e-09	KO_2	Pxn
1.24147e-13	0.0416342	0.45	0.589	1.9691e-09	KO_2	Rhog
1.26707e-13	0.155829	0.556	0.656	2.00971e-09	KO_2	Sec62
1.30133e-13	0.24114	0.374	0.428	2.06403e-09	KO_2	Pfkp
1.30389e-13	0.215398	0.395	0.457	2.06811e-09	KO_2	Rsrc2
1.39221e-13	0.417699	0.374	0.364	2.20818e-09	KO_2	Bcam
1.4316e-13	0.3237	0.543	0.61	2.27066e-09	KO_2	Itga5
1.46048e-13	0.0441966	0.433	0.579	2.31646e-09	KO_2	Anxa7
1.48148e-13	0.337425	0.603	0.62	2.34978e-09	KO_2	Tgm2
1.56093e-13	0.334709	0.982	0.981	2.47579e-09	KO_2	Lox
1.62535e-13	0.187414	0.514	0.6	2.57796e-09	KO_2	S100a13
1.63674e-13	0.259724	0.731	0.801	2.59603e-09	KO_2	Dhrs3
1.65527e-13	0.210722	0.559	0.622	2.62543e-09	KO_2	Smim7
1.75362e-13	0.0915616	0.533	0.653	2.78141e-09	KO_2	Tmem258
1.77045e-13	0.114727	0.456	0.572	2.80811e-09	KO_2	Mef2a
1.78382e-13	0.0728132	0.612	0.751	2.82931e-09	KO_2	Ncl
1.833e-13	0.237514	0.43	0.524	2.90732e-09	KO_2	Tead1
1.90804e-13	0.125473	0.347	0.459	3.02635e-09	KO_2	Esam
1.94408e-13	0.0313529	0.684	0.828	3.0835e-09	KO_2	Arpc5
1.95804e-13	0.00872399	0.685	0.84	3.10564e-09	KO_2	Msn
1.97839e-13	0.0518941	0.35	0.5	3.13792e-09	KO_2	Bag6
2.01589e-13	0.362473	0.722	0.746	3.19741e-09	KO_2	Atp5o
2.04859e-13	0.100527	0.553	0.684	3.24926e-09	KO_2	2011-09-01
2.20268e-13	0.0680536	0.631	0.768	3.49367e-09	KO_2	Tnfrsf1a
2.20812e-13	0.166363	0.433	0.529	3.5023e-09	KO_2	Eif4e2
2.34386e-13	0.185803	0.4	0.498	3.71759e-09	KO_2	Supt5
2.37415e-13	0.162814	0.538	0.639	3.76563e-09	KO_2	Rnf187
2.38742e-13	0.150566	0.325	0.414	3.78668e-09	KO_2	Rxra
2.54642e-13	0.335589	0.897	0.931	4.03888e-09	KO_2	Pkm
2.5653e-13	0.0849273	0.456	0.569	4.06883e-09	KO_2	Ube2z
2.84e-13	0.263265	0.742	0.794	4.50452e-09	KO_2	Olfml3
2.87317e-13	0.264305	0.436	0.498	4.55714e-09	KO_2	Klf9
2.90081e-13	0.107511	0.628	0.751	4.60098e-09	KO_2	Nenf
3.07795e-13	0.0117631	0.394	0.533	4.88194e-09	KO_2	Micos13
3.09913e-13	0.253914	0.704	0.766	4.91554e-09	KO_2	Fxyd6
3.16839e-13	0.333787	0.508	0.531	5.02539e-09	KO_2	Nab1
3.39735e-13	0.042413	0.231	0.337	5.38854e-09	KO_2	Zfp91
3.4268e-13	0.0311238	0.637	0.778	5.43524e-09	KO_2	Jund
3.53028e-13	0.142824	0.337	0.438	5.59938e-09	KO_2	Naxd
3.61186e-13	0.0639945	0.366	0.49	5.72877e-09	KO_2	Ccpg1
3.73979e-13	0.157346	0.599	0.711	5.93168e-09	KO_2	Aldh2
3.83091e-13	0.357652	0.391	0.402	6.0762e-09	KO_2	Slc8a1
3.8345e-13	0.0328891	0.57	0.711	6.08191e-09	KO_2	Atp6ap1
4.0315e-13	0.11185	0.736	0.852	6.39436e-09	KO_2	Tmed10
4.15899e-13	0.0919559	0.471	0.591	6.59657e-09	KO_2	Ift20
4.33088e-13	0.0832932	0.41	0.536	6.86921e-09	KO_2	Ykt6
4.39483e-13	0.056238	0.725	0.859	6.97063e-09	KO_2	Fkbp9
4.51951e-13	0.129046	0.464	0.579	7.1684e-09	KO_2	Ms4a6c
4.57329e-13	0.106248	0.263	0.359	7.2537e-09	KO_2	Aldh1a1
4.64106e-13	0.152511	0.477	0.579	7.36118e-09	KO_2	Phlda3
4.64246e-13	0.157355	0.486	0.579	7.36341e-09	KO_2	Uqcc2
4.66472e-13	0.281703	0.261	0.321	7.39871e-09	KO_2	Ckmt2
5.20417e-13	0.0852229	0.296	0.414	8.25433e-09	KO_2	Tbcb
5.22843e-13	0.118674	0.347	0.443	8.29282e-09	KO_2	Ggnbp2
5.24816e-13	0.25103	0.497	0.548	8.32411e-09	KO_2	Map2k2
5.38982e-13	0.134767	0.498	0.603	8.54879e-09	KO_2	Nfe2l1
5.60586e-13	0.162685	0.543	0.627	8.89145e-09	KO_2	Cap1
5.71033e-13	0.396749	0.591	0.581	9.05716e-09	KO_2	Dynll2
6.06419e-13	0.0955848	0.471	0.593	9.6184e-09	KO_2	Skp1a
6.09573e-13	0.0976473	0.365	0.486	9.66844e-09	KO_2	S100a1
6.14853e-13	0.299283	0.945	0.959	9.75219e-09	KO_2	Rpl3
6.22474e-13	0.393351	0.5	0.486	9.87306e-09	KO_2	Gpc1
6.6429e-13	0.136505	0.284	0.368	1.05363e-08	KO_2	Lsm14b
7.09428e-13	0.0142754	0.48	0.629	1.12522e-08	KO_2	Bzw1
7.1117e-13	0.0529206	0.377	0.519	1.12799e-08	KO_2	Trim28
7.18589e-13	0.0717745	0.286	0.402	1.13975e-08	KO_2	Arl2bp
7.44183e-13	0.202048	0.359	0.428	1.18035e-08	KO_2	Leng8
7.62941e-13	0.0351071	0.666	0.816	1.2101e-08	KO_2	Pcbp1
7.67614e-13	0.344568	0.988	1	1.21751e-08	KO_2	Serpinh1
7.94248e-13	0.0578274	0.447	0.584	1.25976e-08	KO_2	Slc44a2
7.94885e-13	0.2556	0.84	0.895	1.26077e-08	KO_2	C1qtnf6
8.15209e-13	0.117466	0.596	0.706	1.293e-08	KO_2	Cd93
8.23205e-13	0.120221	0.296	0.38	1.30569e-08	KO_2	Pip4k2a
8.89239e-13	0.204868	0.556	0.658	1.41042e-08	KO_2	Lars2
9.07329e-13	0.203404	0.479	0.569	1.43911e-08	KO_2	Oip5os1
9.0973e-13	0.243862	0.565	0.632	1.44292e-08	KO_2	Sf1
9.16688e-13	0.104101	0.594	0.711	1.45396e-08	KO_2	Mrpl52
9.19926e-13	0.371557	0.895	0.919	1.45909e-08	KO_2	Pam
9.69964e-13	0.24955	0.345	0.376	1.53846e-08	KO_2	Sspn
1.00309e-12	0.102374	0.457	0.569	1.59101e-08	KO_2	Ap3d1
1.00324e-12	0.0578739	0.416	0.553	1.59124e-08	KO_2	Ubald2
1.01828e-12	0.356337	0.325	0.335	1.61509e-08	KO_2	Eif2b2
1.03882e-12	0.341446	0.96	0.976	1.64768e-08	KO_2	Tpm1
1.06627e-12	0.0920191	0.48	0.608	1.69121e-08	KO_2	Id2
1.10334e-12	0.226285	0.584	0.672	1.75001e-08	KO_2	Tagln
1.10407e-12	0.148087	0.6	0.703	1.75116e-08	KO_2	Ehd2
1.11538e-12	0.328548	0.278	0.266	1.7691e-08	KO_2	Dsp
1.1189e-12	0.0553371	0.24	0.349	1.77469e-08	KO_2	Wasl
1.20238e-12	0.126642	0.283	0.38	1.90709e-08	KO_2	Pik3r1
1.20246e-12	0.00765813	0.334	0.467	1.90723e-08	KO_2	Fxr1
1.20508e-12	0.0896242	0.448	0.574	1.91138e-08	KO_2	Fhl2
1.22342e-12	0.015741	0.59	0.744	1.94047e-08	KO_2	Hspb1
1.22492e-12	0.0792981	0.239	0.354	1.94284e-08	KO_2	Ice1
1.22716e-12	0.0868386	0.426	0.545	1.9464e-08	KO_2	Ndufb2
1.23684e-12	0.244875	0.459	0.514	1.96175e-08	KO_2	Prrc1
1.34338e-12	0.118512	0.555	0.67	2.13074e-08	KO_2	Sulf1
1.34355e-12	0.0703265	0.198	0.297	2.13101e-08	KO_2	Dnajc14
1.35093e-12	0.0563039	0.359	0.483	2.14271e-08	KO_2	Ssrp1
1.38168e-12	0.205223	0.693	0.768	2.19149e-08	KO_2	Iqgap1
1.40607e-12	0.294012	0.702	0.749	2.23017e-08	KO_2	Uqcr10
1.47893e-12	0.196708	0.442	0.529	2.34574e-08	KO_2	Ppp1r9b
1.48078e-12	0.160966	0.371	0.459	2.34866e-08	KO_2	Sars
1.48177e-12	0.00986564	0.409	0.545	2.35024e-08	KO_2	Hist1h1c
1.5852e-12	0.0816462	0.207	0.292	2.51428e-08	KO_2	Ifi207
1.59616e-12	0.136086	0.564	0.679	2.53167e-08	KO_2	Ivns1abp
1.59739e-12	0.3972	0.457	0.431	2.53362e-08	KO_2	Arfgap1
1.60165e-12	0.10449	0.406	0.512	2.54038e-08	KO_2	Tm9sf1
1.60308e-12	0.14527	0.403	0.493	2.54265e-08	KO_2	Runx1
1.62212e-12	0.122828	0.29	0.383	2.57284e-08	KO_2	Birc6
1.65737e-12	0.123294	0.78	0.873	2.62875e-08	KO_2	Selenof
1.66862e-12	0.226649	0.488	0.557	2.6466e-08	KO_2	Cat
1.68082e-12	0.185883	0.476	0.557	2.66595e-08	KO_2	Napa
1.69085e-12	0.021175	0.278	0.397	2.68185e-08	KO_2	Kremen1
1.70147e-12	0.0661096	0.435	0.562	2.69871e-08	KO_2	Gadd45b
1.72004e-12	0.151075	0.401	0.486	2.72815e-08	KO_2	Lamtor5
1.7533e-12	0.0307389	0.436	0.565	2.78091e-08	KO_2	Mbd3
1.92216e-12	0.399991	0.339	0.313	3.04874e-08	KO_2	Gpihbp1
1.935e-12	0.198601	0.524	0.605	3.06911e-08	KO_2	Myof
1.94315e-12	0.327416	0.998	0.993	3.08203e-08	KO_2	Postn
1.98869e-12	0.117616	0.299	0.402	3.15426e-08	KO_2	Tmem131
2.10496e-12	0.363821	0.454	0.447	3.33868e-08	KO_2	Atn1
2.18147e-12	0.11642	0.514	0.636	3.46004e-08	KO_2	Ndufs6
2.19702e-12	0.290541	0.445	0.505	3.4847e-08	KO_2	Kmt2e
2.20821e-12	0.225968	0.559	0.617	3.50245e-08	KO_2	Slc3a2
2.32514e-12	0.302404	0.474	0.507	3.68791e-08	KO_2	F11r
2.33076e-12	0.0211367	0.366	0.5	3.69682e-08	KO_2	Dusp11
2.33119e-12	0.288864	0.476	0.5	3.6975e-08	KO_2	Pdia4
2.36807e-12	0.107012	0.655	0.761	3.756e-08	KO_2	Ap2m1
2.39328e-12	0.427147	0.404	0.34	3.79598e-08	KO_2	Tacc2
2.39342e-12	0.189861	0.211	0.275	3.7962e-08	KO_2	Igf1r
2.61087e-12	0.154109	0.287	0.364	4.1411e-08	KO_2	Peak1
2.71596e-12	0.398015	0.313	0.273	4.30778e-08	KO_2	Btbd2
2.71989e-12	0.238956	0.76	0.813	4.31402e-08	KO_2	Cald1
2.77243e-12	0.175971	0.5	0.581	4.39736e-08	KO_2	Enpp1
2.77905e-12	0.137698	0.464	0.562	4.40785e-08	KO_2	Mapre1
2.9231e-12	0.0731378	0.22	0.323	4.63633e-08	KO_2	Dync1li1
3.05846e-12	0.272587	0.41	0.455	4.85103e-08	KO_2	Gba
3.16319e-12	0.121766	0.825	0.935	5.01714e-08	KO_2	Tagln2
3.21014e-12	0.0194241	0.634	0.78	5.0916e-08	KO_2	Kdelr2
3.28225e-12	0.094108	0.315	0.414	5.20598e-08	KO_2	Mrps16
3.2976e-12	0.0759653	0.334	0.447	5.23032e-08	KO_2	Gpr108
3.33646e-12	0.129252	0.366	0.452	5.29196e-08	KO_2	Mical2
3.43083e-12	0.228237	0.825	0.895	5.44165e-08	KO_2	Pfn1
3.43212e-12	0.0415226	0.272	0.395	5.44369e-08	KO_2	Bckdha
3.48784e-12	0.210574	0.365	0.423	5.53207e-08	KO_2	Extl3
3.51728e-12	0.139111	0.524	0.629	5.57876e-08	KO_2	Polr2m
3.5178e-12	0.0165922	0.375	0.519	5.57959e-08	KO_2	Pak2
3.53739e-12	0.132254	0.675	0.78	5.61065e-08	KO_2	Vkorc1
3.53994e-12	0.0105177	0.71	0.854	5.6147e-08	KO_2	Clic1
3.59684e-12	0.122606	0.372	0.476	5.70495e-08	KO_2	Yif1b
3.61556e-12	0.228841	0.476	0.529	5.73464e-08	KO_2	Tmem214
3.80871e-12	0.285377	0.574	0.634	6.04099e-08	KO_2	Acvrl1
3.94216e-12	0.0515582	0.298	0.416	6.25266e-08	KO_2	Dph3
3.96366e-12	0.236144	0.325	0.364	6.28676e-08	KO_2	Ppil2
3.9931e-12	0.0771069	0.249	0.359	6.33346e-08	KO_2	Pa2g4
4.28824e-12	0.253509	0.254	0.282	6.80158e-08	KO_2	Cyb5r1
4.39147e-12	0.316224	0.397	0.438	6.96531e-08	KO_2	Nppb
4.44501e-12	0.113567	0.211	0.289	7.05023e-08	KO_2	Rgs4
4.57877e-12	0.0631554	0.278	0.383	7.26238e-08	KO_2	Mtus1
4.60655e-12	0.00338936	0.552	0.703	7.30645e-08	KO_2	Cav1
4.61069e-12	0.0830602	0.333	0.457	7.31301e-08	KO_2	Stk38
4.807e-12	0.203358	0.337	0.409	7.62438e-08	KO_2	Hook3
4.90251e-12	0.216438	0.375	0.447	7.77587e-08	KO_2	Dlst
5.00116e-12	0.0642736	0.368	0.486	7.93234e-08	KO_2	Stat1
5.04426e-12	0.0417055	0.448	0.581	8.0007e-08	KO_2	Ctdsp1
5.04769e-12	0.325925	0.432	0.469	8.00614e-08	KO_2	Cxcr4
5.07809e-12	0.0204385	0.582	0.734	8.05436e-08	KO_2	Arpc4
5.08979e-12	0.226214	0.672	0.727	8.07291e-08	KO_2	Cebpb
5.28663e-12	0.171388	0.381	0.467	8.38513e-08	KO_2	Fxyd1
5.51465e-12	0.136304	0.473	0.567	8.74678e-08	KO_2	Ube2d2a
5.62416e-12	0.0624847	0.491	0.622	8.92048e-08	KO_2	Smpdl3a
5.76008e-12	0.0598412	0.609	0.746	9.13607e-08	KO_2	Plod1
5.77589e-12	0.0465128	0.556	0.696	9.16114e-08	KO_2	Brk1
5.83598e-12	0.0384851	0.272	0.402	9.25644e-08	KO_2	Dctn3
5.89928e-12	0.045506	0.468	0.61	9.35685e-08	KO_2	Dnajc3
5.91155e-12	0.213969	0.29	0.356	9.37631e-08	KO_2	Pamr1
6.01297e-12	0.381076	0.587	0.572	9.53717e-08	KO_2	Csk
6.15876e-12	0.0336828	0.491	0.622	9.76841e-08	KO_2	Wbp1l
6.45926e-12	0.319664	0.371	0.385	1.0245e-07	KO_2	Ralbp1
6.61918e-12	0.0402537	0.34	0.457	1.04987e-07	KO_2	Mafb
6.82031e-12	0.0822292	0.299	0.407	1.08177e-07	KO_2	Etfa
7.05132e-12	0.228615	0.512	0.567	1.11841e-07	KO_2	Cdc37
7.07271e-12	0.0894772	0.4	0.498	1.1218e-07	KO_2	Atl3
7.17367e-12	0.0136615	0.202	0.323	1.13782e-07	KO_2	Trp53inp1
7.25278e-12	0.0664573	0.749	0.873	1.15036e-07	KO_2	BC005537
7.78541e-12	0.0458784	0.381	0.498	1.23484e-07	KO_2	Plbd2
7.84827e-12	0.197118	0.617	0.694	1.24481e-07	KO_2	Rhoj
8.00263e-12	0.267375	0.389	0.428	1.2693e-07	KO_2	Tmem160
8.19202e-12	0.345637	0.672	0.682	1.29934e-07	KO_2	Epn1
8.34756e-12	0.435924	0.395	0.366	1.32401e-07	KO_2	Trp53i11
8.57166e-12	0.18094	0.28	0.328	1.35955e-07	KO_2	Vegfb
8.81958e-12	0.0633745	0.38	0.483	1.39887e-07	KO_2	Dbn1
9.0617e-12	0.0244478	0.339	0.464	1.43728e-07	KO_2	Mib1
9.21535e-12	0.0979346	0.524	0.639	1.46165e-07	KO_2	Ccng1
9.47799e-12	0.0196372	0.372	0.507	1.5033e-07	KO_2	Arhgap45
9.52099e-12	0.120239	0.359	0.452	1.51012e-07	KO_2	Ubap2l
9.55144e-12	0.25287	0.658	0.722	1.51495e-07	KO_2	Serpine1
9.57629e-12	0.0499945	0.229	0.333	1.5189e-07	KO_2	Lin7c
9.74547e-12	0.0599888	0.813	0.926	1.54573e-07	KO_2	Atp6v0c
9.82914e-12	0.0297766	0.492	0.629	1.559e-07	KO_2	D8Ertd738e
9.9904e-12	0.321769	0.488	0.502	1.58458e-07	KO_2	Sox9
1.00523e-11	0.213659	0.485	0.545	1.5944e-07	KO_2	Nfe2l2
1.00771e-11	0.00744853	0.457	0.596	1.59833e-07	KO_2	Rab18
1.0321e-11	0.133911	0.454	0.55	1.63702e-07	KO_2	Plpp1
1.0427e-11	0.0462463	0.384	0.512	1.65382e-07	KO_2	Cyth4
1.04549e-11	0.138814	0.869	0.957	1.65825e-07	KO_2	Atp5a1
1.0695e-11	0.15117	0.363	0.445	1.69633e-07	KO_2	Crebbp
1.09591e-11	0.163049	0.552	0.646	1.73822e-07	KO_2	Ghitm
1.10238e-11	0.168198	0.585	0.684	1.74849e-07	KO_2	Nop53
1.11816e-11	0.0137033	0.395	0.543	1.77352e-07	KO_2	Aup1
1.13796e-11	0.0526911	0.419	0.531	1.80491e-07	KO_2	Ext1
1.16367e-11	0.0639288	0.388	0.505	1.8457e-07	KO_2	Cndp2
1.1647e-11	0.0970835	0.296	0.392	1.84732e-07	KO_2	Lrrk1
1.17465e-11	0.146466	0.514	0.615	1.86312e-07	KO_2	Ptbp3
1.17573e-11	0.108449	0.287	0.383	1.86483e-07	KO_2	Zcrb1
1.22271e-11	0.0272698	0.725	0.856	1.93934e-07	KO_2	Morf4l2
1.24919e-11	0.199024	0.418	0.476	1.98134e-07	KO_2	Vti1b
1.26289e-11	0.094421	0.419	0.541	2.00306e-07	KO_2	Gng11
1.27196e-11	0.0386133	0.34	0.471	2.01745e-07	KO_2	Mtch2
1.29607e-11	0.293157	0.444	0.45	2.05569e-07	KO_2	Zfp260
1.30598e-11	0.149004	0.26	0.318	2.07142e-07	KO_2	Bod1
1.33074e-11	0.0452248	0.38	0.495	2.11069e-07	KO_2	Tmem259
1.48002e-11	0.158824	0.512	0.634	2.34746e-07	KO_2	Pf4
1.48937e-11	0.0174924	0.178	0.292	2.36229e-07	KO_2	Polr2g
1.49947e-11	0.183911	0.57	0.653	2.37831e-07	KO_2	Nfix
1.51254e-11	0.375346	0.936	0.926	2.39903e-07	KO_2	Aspn
1.52799e-11	0.227104	0.459	0.51	2.42355e-07	KO_2	Gstm2
1.67383e-11	0.0032199	0.208	0.333	2.65485e-07	KO_2	Stag2
1.67838e-11	0.0523828	0.324	0.428	2.66207e-07	KO_2	Evl
1.74148e-11	0.00693044	0.284	0.411	2.76216e-07	KO_2	Commd8
1.75606e-11	0.0820005	0.369	0.476	2.78529e-07	KO_2	Nfat5
1.80027e-11	0.22169	0.392	0.447	2.8554e-07	KO_2	Ubr4
1.81357e-11	0.000767898	0.36	0.486	2.8765e-07	KO_2	Dact3
1.82015e-11	0.22082	0.556	0.632	2.88694e-07	KO_2	Stx5a
1.84504e-11	0.213454	0.38	0.428	2.92642e-07	KO_2	Cnppd1
1.88657e-11	0.269404	0.824	0.876	2.99229e-07	KO_2	Serpinb6a
1.89008e-11	0.178367	0.305	0.373	2.99786e-07	KO_2	Hmox2
1.8902e-11	0.0382438	0.24	0.349	2.99805e-07	KO_2	Vegfd
1.91576e-11	0.403559	0.913	0.89	3.03859e-07	KO_2	Ogn
1.95385e-11	0.106861	0.245	0.333	3.099e-07	KO_2	Ifrd1
1.9696e-11	0.017471	0.155	0.258	3.12398e-07	KO_2	Pop5
1.97276e-11	0.0660979	0.403	0.514	3.12899e-07	KO_2	Acaa2
2.04823e-11	0.00901803	0.494	0.651	3.24869e-07	KO_2	Dst
2.05569e-11	0.0169099	0.415	0.55	3.26053e-07	KO_2	Tfg
2.12721e-11	0.049533	0.301	0.409	3.37397e-07	KO_2	Acadvl
2.15274e-11	0.00502498	0.483	0.636	3.41445e-07	KO_2	Rtraf
2.15929e-11	0.173738	0.421	0.514	3.42485e-07	KO_2	Ptp4a3
2.17094e-11	0.17499	0.796	0.892	3.44333e-07	KO_2	Lmna
2.21434e-11	0.154621	0.257	0.318	3.51216e-07	KO_2	Tmx4
2.26396e-11	0.136602	0.328	0.416	3.59086e-07	KO_2	Arid5b
2.29713e-11	0.247088	0.445	0.5	3.64347e-07	KO_2	Psmc1
2.32273e-11	0.144673	0.491	0.579	3.68408e-07	KO_2	Tgfbr1
2.35838e-11	0.0765186	0.243	0.347	3.74063e-07	KO_2	Brd3
2.48047e-11	0.0930205	0.359	0.467	3.93427e-07	KO_2	Tmem65
2.48245e-11	0.0293968	0.669	0.806	3.93741e-07	KO_2	Fkbp1a
2.50497e-11	0.25818	0.322	0.349	3.97313e-07	KO_2	Snrk
2.50579e-11	0.251146	0.669	0.751	3.97443e-07	KO_2	Plin2
2.52018e-11	0.0612945	0.433	0.557	3.99726e-07	KO_2	Sgk1
2.55488e-11	0.134463	0.336	0.433	4.0523e-07	KO_2	Ms4a6b
2.58665e-11	0.038429	0.818	0.938	4.10268e-07	KO_2	Rsrp1
2.65104e-11	0.00201542	0.153	0.254	4.20482e-07	KO_2	Gm49336
2.6552e-11	0.0663415	0.391	0.507	4.21141e-07	KO_2	Chp1
2.68952e-11	0.100059	0.328	0.431	4.26585e-07	KO_2	Adamts5
2.70956e-11	0.324394	0.421	0.431	4.29763e-07	KO_2	Tecr
2.79028e-11	0.00294022	0.588	0.739	4.42566e-07	KO_2	Atp5h
2.79208e-11	0.235791	0.426	0.478	4.42852e-07	KO_2	Ergic1
2.82999e-11	0.0100317	0.609	0.756	4.48864e-07	KO_2	Arl1
2.84591e-11	0.00285654	0.213	0.333	4.51389e-07	KO_2	Snx6
2.92159e-11	0.22988	0.24	0.266	4.63393e-07	KO_2	Mrps34
2.99887e-11	0.0614131	0.711	0.835	4.75651e-07	KO_2	Rcn1
3.04476e-11	0.138855	0.445	0.541	4.82929e-07	KO_2	Pten
3.0762e-11	0.239454	0.357	0.388	4.87917e-07	KO_2	Arrdc3
3.11133e-11	0.0818467	0.625	0.744	4.93488e-07	KO_2	2900097C17Rik
3.16909e-11	0.210068	0.451	0.524	5.02649e-07	KO_2	Plekho1
3.18487e-11	0.129775	0.535	0.636	5.05152e-07	KO_2	Pebp1
3.19202e-11	0.101775	0.426	0.519	5.06287e-07	KO_2	Trim35
3.22404e-11	0.13159	0.272	0.337	5.11365e-07	KO_2	Nipbl
3.2287e-11	0.147124	0.494	0.579	5.12104e-07	KO_2	Tmem119
3.26591e-11	0.214769	0.381	0.416	5.18006e-07	KO_2	Snai1
3.26605e-11	0.00823943	0.325	0.462	5.18028e-07	KO_2	Dcun1d5
3.29349e-11	0.228283	0.36	0.4	5.2238e-07	KO_2	Mesd
3.30431e-11	0.0808059	0.275	0.373	5.24097e-07	KO_2	Acadsb
3.32736e-11	0.194377	0.35	0.421	5.27753e-07	KO_2	Ogfr
3.35729e-11	0.0794812	0.433	0.55	5.325e-07	KO_2	Tax1bp3
3.4198e-11	0.1161	0.454	0.572	5.42415e-07	KO_2	St13
3.44967e-11	0.164504	0.538	0.627	5.47153e-07	KO_2	BC004004
3.47926e-11	0.389187	0.336	0.316	5.51845e-07	KO_2	Hspb7
3.47943e-11	0.094073	0.283	0.376	5.51872e-07	KO_2	Wdfy3
3.51734e-11	0.205823	0.445	0.507	5.57885e-07	KO_2	Txnl1
3.59575e-11	0.0459891	0.275	0.39	5.70322e-07	KO_2	Dcbld2
3.62609e-11	0.0144322	0.29	0.419	5.75134e-07	KO_2	Entpd1
3.67295e-11	0.055418	0.29	0.397	5.82566e-07	KO_2	Stom
3.70301e-11	0.010409	0.328	0.455	5.87334e-07	KO_2	Ehbp1l1
3.7741e-11	0.135086	0.647	0.737	5.9861e-07	KO_2	Dync1h1
3.88331e-11	0.102882	0.693	0.811	6.15932e-07	KO_2	Uqcrq
3.94278e-11	0.0288174	0.369	0.502	6.25365e-07	KO_2	Tmem234
3.95969e-11	0.071464	0.359	0.462	6.28046e-07	KO_2	4930523C07Rik
4.33186e-11	0.213354	0.415	0.481	6.87077e-07	KO_2	Rock1
4.46289e-11	0.034003	0.381	0.512	7.07859e-07	KO_2	Tmem106b
4.50549e-11	0.129583	0.409	0.512	7.14616e-07	KO_2	Arl8a
4.51734e-11	0.131343	0.445	0.545	7.16495e-07	KO_2	Myo9b
4.63242e-11	0.0529338	0.473	0.593	7.34749e-07	KO_2	Mgat1
4.6976e-11	0.315029	0.906	0.923	7.45087e-07	KO_2	Picalm
4.70179e-11	0.19335	0.281	0.33	7.4575e-07	KO_2	Ldb3
4.7648e-11	0.0579908	0.619	0.744	7.55745e-07	KO_2	Plec
4.77193e-11	0.0846604	0.354	0.464	7.56876e-07	KO_2	C1d
4.83484e-11	0.215697	0.412	0.469	7.66854e-07	KO_2	Slc35b1
4.90185e-11	0.285341	0.512	0.557	7.77482e-07	KO_2	Ly6c1
4.91757e-11	0.143379	0.24	0.313	7.79975e-07	KO_2	Rusc2
5.02789e-11	0.264679	0.409	0.462	7.97473e-07	KO_2	Tcap
5.14931e-11	0.0167166	0.416	0.557	8.16732e-07	KO_2	Sel1l
5.2339e-11	0.122475	0.34	0.426	8.30148e-07	KO_2	Ap1s2
5.36727e-11	0.0166331	0.261	0.388	8.51303e-07	KO_2	Ubp1
5.52602e-11	0.112552	0.365	0.457	8.76482e-07	KO_2	P4ha3
5.5954e-11	0.0455236	0.397	0.517	8.87486e-07	KO_2	Mapk14
5.61007e-11	0.0579757	0.453	0.581	8.89813e-07	KO_2	Lmo4
5.67601e-11	0.140106	0.252	0.316	9.00271e-07	KO_2	Mmrn2
5.7356e-11	0.358573	0.936	0.935	9.09723e-07	KO_2	Emp1
5.78542e-11	0.237739	0.371	0.416	9.17625e-07	KO_2	Ncor1
5.79407e-11	0.0248767	0.266	0.383	9.18997e-07	KO_2	Nsd1
5.80673e-11	0.229577	0.748	0.825	9.21006e-07	KO_2	Tm4sf1
5.94252e-11	0.0468519	0.509	0.646	9.42544e-07	KO_2	Clk1
5.95189e-11	0.129977	0.269	0.347	9.44029e-07	KO_2	Sfswap
6.08994e-11	0.2706	0.755	0.818	9.65926e-07	KO_2	Mrc2
6.12215e-11	0.0763955	0.444	0.548	9.71034e-07	KO_2	Vps35
6.13341e-11	0.0698738	0.407	0.522	9.7282e-07	KO_2	Chmp5
6.27846e-11	0.126479	0.433	0.522	9.95827e-07	KO_2	Eif3b
6.30432e-11	0.0378298	0.754	0.878	9.99928e-07	KO_2	Tmed2
6.33263e-11	0.121706	0.725	0.83	1.00442e-06	KO_2	Atp5j
6.40817e-11	0.206112	0.406	0.447	1.0164e-06	KO_2	Banf1
6.45784e-11	0.209504	0.998	1	1.02428e-06	KO_2	Bgn
6.46975e-11	0.133227	0.289	0.349	1.02617e-06	KO_2	Uhmk1
6.53188e-11	0.131337	0.705	0.816	1.03602e-06	KO_2	Hsp90aa1
6.56076e-11	0.207391	0.517	0.586	1.0406e-06	KO_2	Ndufb7
6.7374e-11	0.0996615	0.678	0.794	1.06862e-06	KO_2	Ddx3x
6.80596e-11	0.303143	0.45	0.469	1.07949e-06	KO_2	Idh3g
6.81941e-11	0.0263387	0.178	0.282	1.08163e-06	KO_2	Rrad
6.87861e-11	0.00941027	0.453	0.591	1.09102e-06	KO_2	Arrb2
6.90845e-11	0.20574	0.305	0.356	1.09575e-06	KO_2	Wipi2
6.9797e-11	0.2851	0.252	0.256	1.10705e-06	KO_2	Ankrd23
7.04749e-11	0.046798	0.204	0.313	1.1178e-06	KO_2	Fam168a
7.4641e-11	0.395787	0.375	0.34	1.18388e-06	KO_2	Col27a1
7.51719e-11	0.0960008	0.394	0.493	1.1923e-06	KO_2	Rnf19b
7.55063e-11	0.154019	0.492	0.586	1.19761e-06	KO_2	Ndrg2
7.57899e-11	0.0823013	0.512	0.632	1.2021e-06	KO_2	Ube2v1
7.6611e-11	0.255443	0.397	0.431	1.21513e-06	KO_2	Rarg
7.67734e-11	0.287221	0.802	0.864	1.2177e-06	KO_2	Lpl
7.85353e-11	0.305399	0.836	0.902	1.24565e-06	KO_2	Myh6
7.85946e-11	0.1498	0.304	0.368	1.24659e-06	KO_2	Fbxw5
8.01228e-11	0.060092	0.275	0.371	1.27083e-06	KO_2	Fcgr4
8.1725e-11	0.0276415	0.307	0.416	1.29624e-06	KO_2	Pacsin2
8.20868e-11	0.166851	0.65	0.73	1.30198e-06	KO_2	Serinc1
8.24233e-11	0.0308472	0.202	0.311	1.30732e-06	KO_2	Pmm1
8.37662e-11	0.0883438	0.459	0.569	1.32862e-06	KO_2	Yipf3
8.45737e-11	0.173699	0.682	0.761	1.34142e-06	KO_2	Map7d1
8.45769e-11	0.0207171	0.316	0.438	1.34147e-06	KO_2	Sin3b
8.47914e-11	0.286266	0.34	0.364	1.34488e-06	KO_2	Pcmtd2
8.55605e-11	0.119175	0.474	0.579	1.35708e-06	KO_2	Cenpb
8.5828e-11	0.116602	0.271	0.352	1.36132e-06	KO_2	Zdhhc3
8.86879e-11	0.0315051	0.275	0.395	1.40668e-06	KO_2	Fkbp3
8.8697e-11	0.190506	0.41	0.478	1.40682e-06	KO_2	Eif6
8.89119e-11	0.0145964	0.252	0.366	1.41023e-06	KO_2	Arfip2
8.89328e-11	0.231238	0.351	0.383	1.41056e-06	KO_2	Impad1
8.99582e-11	0.0168236	0.363	0.5	1.42683e-06	KO_2	Hipk1
9.17598e-11	0.0567	0.252	0.352	1.4554e-06	KO_2	Art4
9.21325e-11	0.268696	0.424	0.469	1.46131e-06	KO_2	Tspan9
9.25003e-11	0.0207789	0.568	0.703	1.46715e-06	KO_2	Nap1l1
9.38845e-11	0.178743	0.24	0.292	1.4891e-06	KO_2	Gpc4
9.45042e-11	0.00602596	0.305	0.431	1.49893e-06	KO_2	Mapk1ip1l
9.52808e-11	0.161247	0.36	0.421	1.51125e-06	KO_2	Celf1
9.63945e-11	0.456527	0.392	0.285	1.52891e-06	KO_2	Tpm3-rs7
9.67004e-11	0.0231742	0.366	0.481	1.53377e-06	KO_2	Ncor2
9.79261e-11	0.0907135	0.752	0.864	1.55321e-06	KO_2	Ddb1
9.99839e-11	0.0177621	0.33	0.443	1.58584e-06	KO_2	Vamp5
1.02198e-10	0.0170303	0.223	0.325	1.62096e-06	KO_2	Pcyt1a
1.03192e-10	0.261862	0.47	0.517	1.63672e-06	KO_2	Ttn
1.06142e-10	0.00568792	0.386	0.529	1.68352e-06	KO_2	Atp6v1a
1.07141e-10	0.00513792	0.327	0.455	1.69937e-06	KO_2	Slc9a3r2
1.07339e-10	0.0259867	0.205	0.321	1.70251e-06	KO_2	Eprs
1.07682e-10	0.0475509	0.486	0.61	1.70794e-06	KO_2	Zcchc24
1.08874e-10	0.0177235	0.229	0.337	1.72685e-06	KO_2	Rnf126
1.08891e-10	0.287727	0.377	0.409	1.72712e-06	KO_2	Adipor2
1.08996e-10	0.0104588	0.541	0.672	1.72878e-06	KO_2	Lipa
1.09856e-10	0.146024	0.444	0.524	1.74243e-06	KO_2	Herpud1
1.10298e-10	0.233698	0.334	0.383	1.74943e-06	KO_2	Larp4b
1.11423e-10	0.219305	0.322	0.364	1.76727e-06	KO_2	Nceh1
1.12723e-10	0.00181222	0.217	0.333	1.7879e-06	KO_2	Chchd10
1.1312e-10	0.245602	0.337	0.392	1.7942e-06	KO_2	Actn2
1.13617e-10	0.0725873	0.365	0.474	1.80208e-06	KO_2	Pja2
1.13969e-10	0.149595	0.322	0.392	1.80767e-06	KO_2	Csnk2a1
1.14543e-10	0.0173127	0.468	0.6	1.81677e-06	KO_2	Matn2
1.16716e-10	0.030555	0.181	0.273	1.85123e-06	KO_2	Afg3l1
1.18444e-10	0.244058	0.612	0.663	1.87864e-06	KO_2	Fhl1
1.19849e-10	0.0939123	0.52	0.639	1.90092e-06	KO_2	Cox6a2
1.2109e-10	0.139894	0.257	0.33	1.9206e-06	KO_2	Snw1
1.24751e-10	0.125347	0.263	0.34	1.97868e-06	KO_2	Lmcd1
1.25291e-10	0.064503	0.296	0.4	1.98724e-06	KO_2	Ccny
1.26177e-10	0.160259	0.807	0.892	2.00129e-06	KO_2	Atp5j2
1.26714e-10	0.141878	0.281	0.349	2.00981e-06	KO_2	Tmem120a
1.29418e-10	0.190442	0.845	0.902	2.0527e-06	KO_2	Cavin1
1.34085e-10	0.0961789	0.395	0.498	2.12672e-06	KO_2	Sypl
1.3516e-10	0.157245	0.684	0.768	2.14377e-06	KO_2	Serbp1
1.35285e-10	0.0873075	0.456	0.56	2.14576e-06	KO_2	Man2a2
1.36686e-10	0.131064	0.348	0.433	2.16797e-06	KO_2	Rnpepl1
1.3796e-10	0.0049997	0.214	0.325	2.18819e-06	KO_2	Atp6v0a2
1.47013e-10	0.287398	0.433	0.445	2.33178e-06	KO_2	Pabpc4
1.48242e-10	0.178153	0.559	0.641	2.35127e-06	KO_2	Hspa9
1.49176e-10	0.137805	0.365	0.447	2.36608e-06	KO_2	Spry1
1.51116e-10	0.172814	0.419	0.488	2.39685e-06	KO_2	Bag1
1.6447e-10	0.123392	0.304	0.383	2.60865e-06	KO_2	Fam173a
1.64754e-10	0.0112671	0.275	0.404	2.61317e-06	KO_2	Myo7a
1.69934e-10	0.0626465	0.302	0.397	2.69533e-06	KO_2	Lypla1
1.71928e-10	0.0197252	0.337	0.462	2.72696e-06	KO_2	Prrc2c
1.72071e-10	0.106212	0.213	0.282	2.72922e-06	KO_2	Osbpl11
1.76598e-10	0.0181968	0.498	0.629	2.80102e-06	KO_2	Pld4
1.77931e-10	0.00836696	0.467	0.605	2.82217e-06	KO_2	Usf2
1.78682e-10	0.131949	0.441	0.517	2.83407e-06	KO_2	Slc6a6
1.78809e-10	0.310643	0.506	0.505	2.83609e-06	KO_2	Adcy7
1.81202e-10	0.0958311	0.233	0.316	2.87404e-06	KO_2	Spg7
1.81565e-10	0.0789104	0.454	0.56	2.8798e-06	KO_2	Prdx4
1.83413e-10	0.059612	0.313	0.421	2.90911e-06	KO_2	Slc35b2
1.83585e-10	0.0301438	0.275	0.385	2.91185e-06	KO_2	Zc3h15
1.83598e-10	0.139917	0.347	0.423	2.91205e-06	KO_2	Stmn1
1.84244e-10	0.226076	0.52	0.596	2.92229e-06	KO_2	Xist
1.85208e-10	0.0194444	0.359	0.481	2.93758e-06	KO_2	Ehd4
1.88246e-10	0.120993	0.631	0.722	2.98577e-06	KO_2	Angptl4
1.91037e-10	0.0985854	0.296	0.378	3.03003e-06	KO_2	Pdcd4
1.91214e-10	0.231167	0.319	0.349	3.03285e-06	KO_2	Samm50
1.9898e-10	0.224306	0.881	0.931	3.15602e-06	KO_2	Mtch1
2.01973e-10	0.0444231	0.401	0.517	3.2035e-06	KO_2	Ndufa11
2.03303e-10	0.16894	0.33	0.395	3.22459e-06	KO_2	Cebpg
2.04587e-10	0.153613	0.55	0.651	3.24495e-06	KO_2	Atp6ap2
2.07091e-10	0.187987	0.337	0.397	3.28467e-06	KO_2	Ppp6r1
2.07462e-10	0.0165564	0.258	0.364	3.29055e-06	KO_2	Bloc1s1
2.08236e-10	0.0177448	0.392	0.517	3.30283e-06	KO_2	Sox4
2.08568e-10	0.176753	0.407	0.467	3.30809e-06	KO_2	Laptm4b
2.08819e-10	0.0012019	0.21	0.318	3.31209e-06	KO_2	Amz2
2.08895e-10	0.195328	0.392	0.447	3.31328e-06	KO_2	Trim25
2.09211e-10	0.268972	0.833	0.878	3.3183e-06	KO_2	Laptm5
2.11152e-10	0.158313	0.711	0.797	3.34908e-06	KO_2	Pxdn
2.11483e-10	0.2183	0.381	0.423	3.35433e-06	KO_2	Nr3c1
2.1211e-10	0.0175075	0.353	0.474	3.36428e-06	KO_2	Ankrd13a
2.28423e-10	0.134025	0.432	0.529	3.62302e-06	KO_2	Aco2
2.28741e-10	0.102265	0.713	0.828	3.62806e-06	KO_2	Sh3glb1
2.3563e-10	0.105487	0.243	0.321	3.73733e-06	KO_2	Fam53c
2.39994e-10	0.100079	0.419	0.522	3.80654e-06	KO_2	Wasf2
2.40458e-10	0.145493	0.578	0.677	3.8139e-06	KO_2	Syngr2
2.4081e-10	0.213534	0.426	0.483	3.81949e-06	KO_2	Sgta
2.49844e-10	0.217129	0.401	0.443	3.96278e-06	KO_2	Mtfr1l
2.50773e-10	0.375949	0.454	0.426	3.9775e-06	KO_2	Foxp1
2.51029e-10	0.0459066	0.353	0.469	3.98157e-06	KO_2	Tmx1
2.51145e-10	0.217658	0.337	0.395	3.98341e-06	KO_2	Usp4
2.51943e-10	0.231673	0.795	0.83	3.99606e-06	KO_2	Aplp2
2.52148e-10	0.250096	0.324	0.344	3.99932e-06	KO_2	Crat
2.56069e-10	0.0334678	0.199	0.292	4.0615e-06	KO_2	Zfp651
2.67441e-10	0.117727	0.813	0.907	4.24188e-06	KO_2	Rtn4
2.69627e-10	0.0737023	0.309	0.411	4.27655e-06	KO_2	Cul1
2.709e-10	0.050611	0.427	0.536	4.29674e-06	KO_2	Ndufa10
2.73318e-10	0.0943029	0.363	0.45	4.3351e-06	KO_2	Chst12
2.74468e-10	0.0215974	0.248	0.359	4.35333e-06	KO_2	Itga6
2.78863e-10	0.179361	0.403	0.478	4.42304e-06	KO_2	Celf2
2.8265e-10	0.179101	0.416	0.488	4.48311e-06	KO_2	Trak1
2.86763e-10	0.0035121	0.378	0.51	4.54834e-06	KO_2	Atp2b1
2.91709e-10	0.0547979	0.261	0.371	4.6268e-06	KO_2	Ilrun
2.98206e-10	0.138223	0.547	0.641	4.72984e-06	KO_2	Cd36
3.01002e-10	0.00564347	0.336	0.462	4.77419e-06	KO_2	Riok3
3.04481e-10	0.00147128	0.225	0.335	4.82937e-06	KO_2	Prpf39
3.08372e-10	0.154168	0.316	0.378	4.89109e-06	KO_2	Mrpl12
3.10365e-10	0.023159	0.201	0.292	4.92271e-06	KO_2	Zfp281
3.13354e-10	0.0749519	0.322	0.426	4.97011e-06	KO_2	Pdxdc1
3.16456e-10	0.243399	0.427	0.45	5.01931e-06	KO_2	Psen1
3.16921e-10	0.0877746	0.357	0.435	5.02668e-06	KO_2	Khsrp
3.21815e-10	0.194981	0.397	0.462	5.10431e-06	KO_2	Git1
3.36161e-10	0.0713339	0.287	0.39	5.33186e-06	KO_2	Rbm42
3.43371e-10	0.0994877	0.473	0.579	5.4462e-06	KO_2	Phldb2
3.48508e-10	0.0609058	0.252	0.349	5.52768e-06	KO_2	Exoc5
3.49577e-10	0.184078	0.226	0.266	5.54464e-06	KO_2	Dock10
3.49609e-10	0.0329289	0.22	0.321	5.54515e-06	KO_2	Kdsr
3.53232e-10	0.0765632	0.59	0.711	5.60261e-06	KO_2	Ndufv3
3.55621e-10	0.0870026	0.38	0.478	5.64051e-06	KO_2	Tbx20
3.57308e-10	0.0319122	0.777	0.885	5.66726e-06	KO_2	Fndc1
3.57576e-10	0.0860304	0.667	0.773	5.67151e-06	KO_2	Wnk1
3.74864e-10	0.187714	0.301	0.356	5.94571e-06	KO_2	Pde1a
3.74972e-10	0.134335	0.392	0.471	5.94743e-06	KO_2	Actr1a
3.7581e-10	0.0868564	0.632	0.751	5.96073e-06	KO_2	Ywhab
3.78794e-10	0.0498021	0.208	0.309	6.00805e-06	KO_2	Pex6
3.84822e-10	0.00985696	0.295	0.419	6.10367e-06	KO_2	Sav1
3.90964e-10	0.318619	0.292	0.28	6.20108e-06	KO_2	Atp9a
3.94424e-10	0.108741	0.278	0.352	6.25597e-06	KO_2	Man1a2
3.94567e-10	0.0178367	0.435	0.577	6.25823e-06	KO_2	Aopep
4.05829e-10	0.013228	0.464	0.617	6.43685e-06	KO_2	Eif5
4.0807e-10	0.0074147	0.325	0.45	6.4724e-06	KO_2	Ubxn4
4.15389e-10	0.149393	0.439	0.524	6.58848e-06	KO_2	Ddi2
4.28058e-10	0.00962914	0.267	0.385	6.78943e-06	KO_2	Clmp
4.34358e-10	0.213238	0.395	0.452	6.88935e-06	KO_2	Ppp1r12a
4.42142e-10	0.0646718	0.384	0.488	7.01281e-06	KO_2	Bag3
4.51031e-10	0.136318	0.21	0.278	7.15381e-06	KO_2	Sltm
4.51107e-10	0.0929015	0.403	0.512	7.15501e-06	KO_2	Luc7l2
4.52099e-10	0.224625	0.353	0.39	7.17074e-06	KO_2	Ube3a
4.55413e-10	0.0781876	0.226	0.318	7.2233e-06	KO_2	Ptpn23
4.56744e-10	0.0452499	0.213	0.313	7.24442e-06	KO_2	Tmem150a
4.60707e-10	0.0863506	0.343	0.452	7.30727e-06	KO_2	Akt2
4.62375e-10	0.36964	0.555	0.531	7.33374e-06	KO_2	Ppp3ca
4.73907e-10	0.0581995	0.257	0.354	7.51664e-06	KO_2	Psmd11
4.77207e-10	0.191438	0.758	0.825	7.56898e-06	KO_2	Gpi1
4.77904e-10	0.0644	0.564	0.675	7.58004e-06	KO_2	Klf6
4.79063e-10	0.369425	0.34	0.294	7.59842e-06	KO_2	Pde3a
4.81987e-10	0.0249872	0.628	0.763	7.6448e-06	KO_2	Nucb1
5.02924e-10	0.153294	0.389	0.469	7.97688e-06	KO_2	Sun2
5.05883e-10	0.191658	0.593	0.675	8.0238e-06	KO_2	Epas1
5.17832e-10	0.10142	0.236	0.311	8.21333e-06	KO_2	Cript
5.18329e-10	0.0239338	0.322	0.435	8.22122e-06	KO_2	Chmp1a
5.20001e-10	0.0615286	0.201	0.294	8.24774e-06	KO_2	Uba7
5.20415e-10	0.125691	0.201	0.268	8.25429e-06	KO_2	Hspb6
5.27081e-10	0.0228614	0.239	0.335	8.36003e-06	KO_2	Qars
5.60102e-10	0.0356445	0.29	0.395	8.88377e-06	KO_2	Blvrb
5.64714e-10	0.0461307	0.433	0.548	8.95693e-06	KO_2	Nap1l4
5.96298e-10	0.0314017	0.47	0.596	9.45788e-06	KO_2	Kif5b
6.11577e-10	0.0831697	0.41	0.522	9.70023e-06	KO_2	Dek
6.16182e-10	0.0278254	0.286	0.39	9.77326e-06	KO_2	Golt1b
6.18114e-10	0.116683	0.4	0.481	9.80391e-06	KO_2	Lims1
6.23806e-10	0.289217	0.997	0.998	9.89419e-06	KO_2	Ctsd
6.29754e-10	0.0317402	0.41	0.533	9.98853e-06	KO_2	Tmem30a
6.46668e-10	0.24525	0.884	0.916	1.02568e-05	KO_2	Rrbp1
6.54654e-10	0.203683	0.312	0.366	1.03835e-05	KO_2	Ric8a
6.56892e-10	0.211737	0.309	0.328	1.0419e-05	KO_2	Pth1r
6.63243e-10	0.0859678	0.336	0.435	1.05197e-05	KO_2	Ptpn1
6.65252e-10	0.257273	0.395	0.414	1.05516e-05	KO_2	Got1
6.67792e-10	0.0466295	0.312	0.414	1.05919e-05	KO_2	Smarce1
6.68235e-10	0.12271	0.567	0.66	1.05989e-05	KO_2	Taldo1
6.8027e-10	0.126538	0.368	0.443	1.07898e-05	KO_2	Erbin
6.80417e-10	0.00958069	0.347	0.474	1.07921e-05	KO_2	Mrpl24
6.82046e-10	0.0655616	0.246	0.337	1.08179e-05	KO_2	Dtnbp1
6.82198e-10	0.00216662	0.199	0.289	1.08203e-05	KO_2	Fam104a
6.88604e-10	0.0450184	0.658	0.782	1.09219e-05	KO_2	Eif3f
6.94401e-10	0.0709942	0.602	0.72	1.10139e-05	KO_2	Cnpy2
7.21634e-10	0.24059	0.342	0.38	1.14458e-05	KO_2	Meox1
7.27847e-10	0.00809874	0.777	0.888	1.15444e-05	KO_2	Timp3
7.3335e-10	0.190155	0.541	0.61	1.16317e-05	KO_2	Rbms1
7.37972e-10	0.200772	0.363	0.416	1.1705e-05	KO_2	Derl2
7.38233e-10	0.0210512	0.324	0.445	1.17091e-05	KO_2	Luzp1
7.43142e-10	0.00126042	0.271	0.378	1.1787e-05	KO_2	Rnf220
7.56498e-10	0.0944356	0.327	0.414	1.19988e-05	KO_2	Lzts2
7.68443e-10	0.224557	0.388	0.44	1.21883e-05	KO_2	Rapgef1
7.98781e-10	0.0641474	0.631	0.761	1.26695e-05	KO_2	Man2a1
8.24459e-10	0.0763902	0.818	0.921	1.30767e-05	KO_2	Gdi2
8.43472e-10	0.105861	0.304	0.388	1.33783e-05	KO_2	Traf7
8.63123e-10	0.0616372	0.255	0.347	1.369e-05	KO_2	Creld1
8.63735e-10	0.121034	0.348	0.433	1.36997e-05	KO_2	Atp6v1c1
8.68014e-10	0.132454	0.319	0.4	1.37676e-05	KO_2	Nt5c
8.7837e-10	0.102456	0.641	0.739	1.39318e-05	KO_2	Fcgrt
8.89069e-10	0.122019	0.766	0.854	1.41015e-05	KO_2	Maged1
8.9174e-10	0.18711	0.351	0.409	1.41439e-05	KO_2	Scamp2
8.97672e-10	0.0382287	0.289	0.404	1.4238e-05	KO_2	Myo5a
9.18037e-10	0.0414872	0.682	0.816	1.4561e-05	KO_2	Tnc
9.4083e-10	0.142512	0.208	0.251	1.49225e-05	KO_2	Pja1
9.43727e-10	0.0137731	0.334	0.457	1.49685e-05	KO_2	Tbc1d17
9.45081e-10	0.131074	0.439	0.519	1.49899e-05	KO_2	Ppp1r2
9.46681e-10	0.107577	0.497	0.584	1.50153e-05	KO_2	Trip12
9.5818e-10	0.0305735	0.381	0.502	1.51977e-05	KO_2	Arl8b
9.62521e-10	0.110712	0.295	0.366	1.52665e-05	KO_2	Smg1
9.74464e-10	0.0209608	0.403	0.533	1.5456e-05	KO_2	Tuba1c
9.79739e-10	0.145991	0.467	0.524	1.55396e-05	KO_2	Stx7
9.91261e-10	0.0412203	0.435	0.543	1.57224e-05	KO_2	Huwe1
9.93379e-10	0.239037	0.366	0.383	1.5756e-05	KO_2	Ppp4c
1.00983e-09	0.00209996	0.195	0.299	1.60169e-05	KO_2	Rnf115
1.02701e-09	0.0576467	0.547	0.667	1.62895e-05	KO_2	H2afj
1.03809e-09	0.11145	0.448	0.536	1.64651e-05	KO_2	Rab21
1.05746e-09	0.0747826	0.339	0.435	1.67724e-05	KO_2	Psmd7
1.05812e-09	0.0634831	0.594	0.715	1.67828e-05	KO_2	Gusb
1.06365e-09	0.111173	0.468	0.565	1.68705e-05	KO_2	Dazap1
1.09119e-09	0.342729	0.333	0.323	1.73073e-05	KO_2	Ddx24
1.09425e-09	0.228873	0.752	0.856	1.73559e-05	KO_2	H2-Ab1
1.15375e-09	0.202368	0.307	0.344	1.82997e-05	KO_2	Mvb12a
1.15743e-09	0.0259201	0.479	0.6	1.8358e-05	KO_2	Ube2s
1.17122e-09	0.0119156	0.199	0.289	1.85767e-05	KO_2	Ssbp2
1.18509e-09	0.0843329	0.424	0.529	1.87967e-05	KO_2	Vdac3
1.20241e-09	0.0510074	0.374	0.483	1.90714e-05	KO_2	Oaz2
1.21094e-09	0.227954	0.442	0.488	1.92067e-05	KO_2	Mtdh
1.21261e-09	0.067102	0.287	0.378	1.92332e-05	KO_2	Sgcb
1.22086e-09	0.140748	0.398	0.469	1.93641e-05	KO_2	Fam3c
1.2899e-09	0.124475	0.795	0.883	2.04591e-05	KO_2	Capns1
1.29432e-09	0.0628552	0.248	0.34	2.05292e-05	KO_2	Ube2j2
1.29686e-09	0.171322	0.293	0.356	2.05695e-05	KO_2	Eno3
1.31678e-09	0.118804	0.611	0.696	2.08855e-05	KO_2	Nudt4
1.34449e-09	0.313385	0.436	0.452	2.13249e-05	KO_2	Nckap1l
1.36282e-09	0.126474	0.295	0.366	2.16156e-05	KO_2	Nmt1
1.36848e-09	0.280007	0.31	0.328	2.17054e-05	KO_2	Tram2
1.37257e-09	0.196213	0.897	0.943	2.17703e-05	KO_2	Ldha
1.39914e-09	0.0548672	0.226	0.316	2.21918e-05	KO_2	Ccnk
1.4156e-09	0.00354967	0.239	0.352	2.24528e-05	KO_2	Flot2
1.43973e-09	0.0725887	0.195	0.275	2.28356e-05	KO_2	Tnfaip8l2
1.43987e-09	0.44041	0.936	0.955	2.28378e-05	KO_2	Actc1
1.44082e-09	0.0588004	0.301	0.407	2.28528e-05	KO_2	Got2
1.44482e-09	0.029895	0.277	0.388	2.29163e-05	KO_2	Dse
1.45963e-09	0.0176939	0.312	0.416	2.31512e-05	KO_2	Smarca2
1.46172e-09	0.272856	0.362	0.352	2.31843e-05	KO_2	Tnks1bp1
1.46377e-09	0.0626549	0.267	0.356	2.32169e-05	KO_2	Arhgap23
1.46935e-09	0.0416645	0.293	0.388	2.33054e-05	KO_2	Ostm1
1.47994e-09	0.0173422	0.193	0.28	2.34733e-05	KO_2	Foxo1
1.50907e-09	0.00879216	0.217	0.323	2.39353e-05	KO_2	Synj1
1.5294e-09	0.0385019	0.638	0.758	2.42579e-05	KO_2	Rpn1
1.53277e-09	0.0319246	0.318	0.433	2.43113e-05	KO_2	Syf2
1.53886e-09	0.0790151	0.313	0.411	2.44079e-05	KO_2	Smurf2
1.5444e-09	0.0356035	0.179	0.268	2.44957e-05	KO_2	Gtf2h1
1.54581e-09	0.13464	0.576	0.67	2.4518e-05	KO_2	Eif3h
1.59559e-09	0.163574	0.307	0.352	2.53077e-05	KO_2	Itga9
1.59941e-09	0.20322	0.298	0.344	2.53683e-05	KO_2	1700017B05Rik
1.61731e-09	0.297845	0.334	0.321	2.56521e-05	KO_2	Errfi1
1.63005e-09	0.0187811	0.167	0.263	2.58542e-05	KO_2	Trmt2a
1.63058e-09	0.155159	0.418	0.471	2.58627e-05	KO_2	Clint1
1.63415e-09	0.0446238	0.445	0.567	2.59192e-05	KO_2	Arpc1a
1.63698e-09	0.231718	0.995	0.995	2.59641e-05	KO_2	Rps20
1.63763e-09	0.120991	0.269	0.342	2.59745e-05	KO_2	Csnk1e
1.64376e-09	0.1283	0.614	0.703	2.60717e-05	KO_2	Rabac1
1.68043e-09	0.0441914	0.22	0.306	2.66534e-05	KO_2	Fkbp14
1.71701e-09	0.0851765	0.705	0.818	2.72335e-05	KO_2	Cryab
1.7365e-09	0.0293949	0.252	0.354	2.75426e-05	KO_2	Rab8a
1.74848e-09	0.173099	0.327	0.361	2.77326e-05	KO_2	Tnpo2
1.75098e-09	0.0753159	0.304	0.392	2.77723e-05	KO_2	Limd1
1.75565e-09	0.0170967	0.343	0.467	2.78464e-05	KO_2	Gmfb
1.78722e-09	0.200355	0.433	0.493	2.83472e-05	KO_2	Dusp1
1.79368e-09	0.331167	0.272	0.254	2.84496e-05	KO_2	Ptk7
1.87556e-09	0.0427205	0.287	0.38	2.97482e-05	KO_2	Mrpl23
1.90399e-09	0.0651583	0.388	0.488	3.01993e-05	KO_2	U2af1
1.92565e-09	0.22671	0.299	0.333	3.05428e-05	KO_2	Pik3ca
1.92634e-09	0.259167	0.67	0.725	3.05537e-05	KO_2	Crispld2
1.9478e-09	0.00637919	0.278	0.385	3.0894e-05	KO_2	Skap2
1.95598e-09	0.0415855	0.287	0.376	3.10238e-05	KO_2	Smarcd2
2.04198e-09	0.054273	0.422	0.533	3.23878e-05	KO_2	Ip6k1
2.04832e-09	0.210516	0.413	0.445	3.24884e-05	KO_2	Hsph1
2.09789e-09	0.142721	0.363	0.428	3.32746e-05	KO_2	Wbp2
2.12421e-09	0.0545374	0.407	0.517	3.36922e-05	KO_2	Acaa1a
2.19096e-09	0.0523094	0.272	0.378	3.47508e-05	KO_2	Aff1
2.31021e-09	0.210059	0.336	0.385	3.66422e-05	KO_2	Ttc3
2.36851e-09	0.0106951	0.456	0.586	3.7567e-05	KO_2	Nfic
2.36946e-09	0.104222	0.454	0.538	3.75821e-05	KO_2	2009-09-01
2.37973e-09	0.0193845	0.436	0.562	3.77448e-05	KO_2	Wwtr1
2.39669e-09	0.15244	0.532	0.612	3.80139e-05	KO_2	Cd248
2.4601e-09	0.0911068	0.505	0.605	3.90196e-05	KO_2	Col11a1
2.48039e-09	0.0382401	0.441	0.553	3.93414e-05	KO_2	Midn
2.48834e-09	0.032141	0.705	0.825	3.94675e-05	KO_2	Rbp1
2.50018e-09	0.173604	0.383	0.426	3.96554e-05	KO_2	Hdac5
2.51262e-09	0.0328778	0.468	0.589	3.98526e-05	KO_2	Prkcd
2.53955e-09	0.164969	0.315	0.368	4.02799e-05	KO_2	Thbd
2.54265e-09	0.0396706	0.267	0.371	4.0329e-05	KO_2	Ccser2
2.56787e-09	0.0360118	0.198	0.282	4.0729e-05	KO_2	Sh3glb2
2.57166e-09	0.106132	0.263	0.333	4.07892e-05	KO_2	Ghr
2.57401e-09	0.00969835	0.769	0.89	4.08263e-05	KO_2	Lsp1
2.57981e-09	0.0756023	0.622	0.732	4.09183e-05	KO_2	Ddx6
2.57996e-09	0.190098	0.427	0.49	4.09207e-05	KO_2	Luc7l3
2.59033e-09	0.0513952	0.231	0.318	4.10852e-05	KO_2	Lrch4
2.5932e-09	0.0249295	0.257	0.354	4.11308e-05	KO_2	Poldip3
2.65185e-09	0.0304187	0.336	0.443	4.2061e-05	KO_2	Sec24c
2.65648e-09	0.191017	0.36	0.402	4.21344e-05	KO_2	Atf5
2.68596e-09	0.0156258	0.529	0.656	4.26021e-05	KO_2	Wls
2.70518e-09	0.0935412	0.249	0.311	4.29068e-05	KO_2	Nagk
2.74658e-09	0.0173563	0.199	0.292	4.35635e-05	KO_2	Kctd2
2.76986e-09	0.20574	0.356	0.4	4.39327e-05	KO_2	Gfpt2
2.79917e-09	0.147286	0.254	0.294	4.43977e-05	KO_2	Dnajc1
2.81605e-09	0.0580606	0.684	0.799	4.46654e-05	KO_2	Tmed9
2.84613e-09	0.0773464	0.558	0.658	4.51425e-05	KO_2	Mbnl2
2.90993e-09	0.032132	0.356	0.464	4.61544e-05	KO_2	Larp1
2.92624e-09	0.167028	0.267	0.313	4.64132e-05	KO_2	Anxa11
2.92905e-09	0.00853612	0.187	0.28	4.64577e-05	KO_2	Rnaseh2c
2.93705e-09	0.0378675	0.196	0.275	4.65845e-05	KO_2	Atg101
2.95839e-09	0.165362	0.327	0.371	4.6923e-05	KO_2	Rb1cc1
2.96755e-09	0.0241346	0.175	0.258	4.70683e-05	KO_2	Rabep1
2.97318e-09	0.172309	0.277	0.333	4.71576e-05	KO_2	Ifi35
2.98785e-09	0.207452	0.815	0.868	4.73903e-05	KO_2	Rpn2
3.00246e-09	0.0585555	0.404	0.505	4.76221e-05	KO_2	H2afv
3.00809e-09	0.0569317	0.248	0.342	4.77112e-05	KO_2	Tmx3
3.01358e-09	0.177468	0.742	0.809	4.77984e-05	KO_2	Rhob
3.01715e-09	0.0809523	0.392	0.486	4.7855e-05	KO_2	Gng12
3.09026e-09	0.208519	0.251	0.297	4.90145e-05	KO_2	Zbtb44
3.10043e-09	0.365623	0.298	0.256	4.91759e-05	KO_2	Atp1a2
3.14638e-09	0.00775507	0.372	0.49	4.99048e-05	KO_2	Fam114a1
3.15075e-09	0.0614632	0.242	0.33	4.99741e-05	KO_2	1700025G04Rik
3.15523e-09	0.126915	0.312	0.376	5.00452e-05	KO_2	Tfpi
3.1595e-09	0.00084146	0.283	0.404	5.01128e-05	KO_2	Actr1b
3.18137e-09	0.0383704	0.602	0.72	5.04597e-05	KO_2	Plxdc2
3.19416e-09	0.110447	0.331	0.419	5.06625e-05	KO_2	Echs1
3.20121e-09	0.184693	0.413	0.462	5.07744e-05	KO_2	Eri3
3.21092e-09	0.139805	0.424	0.483	5.09285e-05	KO_2	Eif3g
3.28382e-09	0.0229707	0.163	0.251	5.20846e-05	KO_2	Tspan17
3.29076e-09	0.138496	0.441	0.512	5.21947e-05	KO_2	Ndel1
3.29673e-09	0.0330253	0.251	0.349	5.22895e-05	KO_2	Psmb10
3.33791e-09	0.0860405	0.251	0.33	5.29426e-05	KO_2	Mfsd11
3.36893e-09	0.0960451	0.324	0.419	5.34346e-05	KO_2	Stk17b
3.37921e-09	0.000621323	0.234	0.34	5.35977e-05	KO_2	Tent2
3.44119e-09	0.373836	0.853	0.904	5.45806e-05	KO_2	Spp1
3.44563e-09	0.11291	0.312	0.38	5.46512e-05	KO_2	Slc6a8
3.6028e-09	0.1876	0.825	0.892	5.7144e-05	KO_2	Morf4l1
3.68753e-09	0.0570068	0.286	0.38	5.84879e-05	KO_2	Fkbp2
3.70572e-09	0.0270502	0.271	0.371	5.87764e-05	KO_2	Pcmtd1
3.84384e-09	0.183887	0.371	0.423	6.09672e-05	KO_2	Rex1bd
3.87542e-09	0.119526	0.365	0.459	6.14681e-05	KO_2	Dync1i2
3.88397e-09	0.293554	0.372	0.388	6.16037e-05	KO_2	Map1b
3.91992e-09	0.258536	0.401	0.407	6.21738e-05	KO_2	Kif26b
3.92296e-09	0.189272	0.287	0.356	6.22221e-05	KO_2	Gatad2b
3.98912e-09	0.0641122	0.214	0.287	6.32715e-05	KO_2	Mir22hg
4.01346e-09	0.0965384	0.644	0.746	6.36575e-05	KO_2	Rbm3
4.06285e-09	0.0468454	0.518	0.629	6.44409e-05	KO_2	Tceal9
4.25711e-09	0.0169294	0.219	0.33	6.75221e-05	KO_2	Dmac1
4.25802e-09	0.0941117	0.702	0.792	6.75365e-05	KO_2	Cox7a2l
4.26739e-09	0.301321	0.251	0.256	6.76851e-05	KO_2	Mfsd12
4.3154e-09	0.12188	0.453	0.543	6.84466e-05	KO_2	Rab1b
4.32217e-09	0.116531	0.377	0.459	6.85539e-05	KO_2	Brd4
4.35114e-09	0.139909	0.682	0.773	6.90135e-05	KO_2	Hexb
4.48942e-09	0.0542863	0.223	0.318	7.12067e-05	KO_2	Smc1a
4.58354e-09	0.232111	0.345	0.373	7.26995e-05	KO_2	Clk4
4.58511e-09	0.0276201	0.321	0.433	7.27244e-05	KO_2	Rbck1
4.78124e-09	0.0803022	0.315	0.402	7.58352e-05	KO_2	Arid1a
4.82538e-09	0.000633484	0.426	0.541	7.65354e-05	KO_2	Psma7
4.84583e-09	0.0151708	0.354	0.467	7.68598e-05	KO_2	H6pd
4.87473e-09	0.157849	0.269	0.316	7.7318e-05	KO_2	Tiprl
5.011e-09	0.00974665	0.255	0.356	7.94795e-05	KO_2	Wdr82
5.02229e-09	0.0789122	0.239	0.316	7.96586e-05	KO_2	Cox8b
5.07175e-09	0.340044	0.334	0.325	8.04431e-05	KO_2	Atp1b1
5.19114e-09	0.340447	0.398	0.371	8.23367e-05	KO_2	Socs2
5.22879e-09	0.126027	0.217	0.273	8.29339e-05	KO_2	Xylt2
5.40719e-09	0.0210698	0.204	0.297	8.57634e-05	KO_2	Trpm7
5.45558e-09	0.0375723	0.395	0.505	8.65309e-05	KO_2	Nars
5.49036e-09	0.0306168	0.179	0.258	8.70826e-05	KO_2	Swap70
5.50136e-09	0.0134516	0.359	0.476	8.72571e-05	KO_2	Wsb1
5.53686e-09	0.0208161	0.623	0.751	8.78201e-05	KO_2	Atp5d
5.63404e-09	0.0940039	0.313	0.397	8.93614e-05	KO_2	Znhit1
5.65878e-09	0.0898547	0.251	0.333	8.97539e-05	KO_2	Tmem140
5.67295e-09	0.0257248	0.283	0.378	8.99787e-05	KO_2	Scaf11
5.70761e-09	0.087439	0.307	0.383	9.05285e-05	KO_2	Hmg20b
5.73642e-09	0.0361022	0.305	0.411	9.09854e-05	KO_2	Adgrf5
5.83531e-09	0.323567	0.459	0.452	9.25539e-05	KO_2	Cilp
5.85764e-09	0.0819332	0.325	0.409	9.29081e-05	KO_2	Psmd3
6.01797e-09	0.0260381	0.233	0.328	9.5451e-05	KO_2	Ift46
6.05618e-09	0.258865	0.989	0.995	9.6057e-05	KO_2	Col5a2
6.0831e-09	0.00710503	0.533	0.66	9.64841e-05	KO_2	Scp2
6.12881e-09	0.0335013	0.178	0.256	9.72091e-05	KO_2	Mms19
6.16969e-09	0.242943	0.331	0.354	9.78574e-05	KO_2	Pum1
6.26928e-09	0.0269254	0.28	0.38	9.94371e-05	KO_2	Alyref
6.27331e-09	0.0882152	0.363	0.455	9.95009e-05	KO_2	Mdfic
6.31633e-09	0.258395	0.971	0.995	0.000100183	KO_2	Rpl32
6.33082e-09	0.0162646	0.217	0.304	0.000100413	KO_2	Tmed4
6.35745e-09	0.0999796	0.625	0.72	0.000100836	KO_2	Asah1
6.45028e-09	0.0399092	0.357	0.467	0.000102308	KO_2	P3h4
6.46047e-09	0.00072364	0.185	0.28	0.000102469	KO_2	Capn1
6.59946e-09	0.279421	0.821	0.844	0.000104674	KO_2	Pkd1
6.7776e-09	0.0800774	0.614	0.718	0.000107499	KO_2	Hist1h2bc
6.78866e-09	0.0205801	0.351	0.476	0.000107675	KO_2	R3hdm4
6.80133e-09	0.157126	0.325	0.402	0.000107876	KO_2	Eif4g3
7.01632e-09	0.185707	0.298	0.342	0.000111286	KO_2	Sugt1
7.1024e-09	0.110594	0.225	0.294	0.000112651	KO_2	Zfp148
7.14443e-09	0.245888	0.36	0.366	0.000113318	KO_2	Jph2
7.23619e-09	0.293011	0.395	0.39	0.000114773	KO_2	Nr2f2
7.29933e-09	0.161914	0.252	0.304	0.000115775	KO_2	Ppp1r11
7.35347e-09	0.106603	0.207	0.266	0.000116633	KO_2	Jam2
7.39445e-09	0.121478	0.729	0.83	0.000117283	KO_2	Atp1a1
7.57386e-09	0.0406041	0.252	0.352	0.000120129	KO_2	Rai14
7.57795e-09	0.237814	0.249	0.258	0.000120194	KO_2	Tnrc6c
7.69489e-09	0.0575245	0.196	0.28	0.000122049	KO_2	Dnajc15
7.90157e-09	0.0386212	0.219	0.311	0.000125327	KO_2	Rmnd5a
7.90842e-09	0.0229567	0.207	0.306	0.000125435	KO_2	Emc6
7.96554e-09	0.0964513	0.432	0.524	0.000126341	KO_2	Ccn4
7.98512e-09	0.0844465	0.287	0.359	0.000126652	KO_2	Smc4
8.1023e-09	0.0939251	0.283	0.359	0.000128511	KO_2	Pde4dip
8.13303e-09	0.171237	0.559	0.629	0.000128998	KO_2	Sdc2
8.23554e-09	0.0706286	0.267	0.34	0.000130624	KO_2	Psmd6
8.31892e-09	0.0509257	0.201	0.282	0.000131946	KO_2	Gbp2
8.39987e-09	0.119095	0.331	0.4	0.00013323	KO_2	Med13
8.43711e-09	0.168281	0.243	0.278	0.000133821	KO_2	Scaf1
8.54462e-09	0.0265178	0.441	0.562	0.000135526	KO_2	Ogt
8.76086e-09	0.0031276	0.324	0.44	0.000138956	KO_2	Psma4
8.834e-09	0.18018	0.233	0.27	0.000140116	KO_2	Flt1
8.9006e-09	0.104277	0.293	0.371	0.000141172	KO_2	Zbtb38
9.01041e-09	0.0856936	0.298	0.385	0.000142914	KO_2	Slmap
9.04271e-09	0.0218332	0.16	0.251	0.000143426	KO_2	Map3k7
9.17894e-09	0.0813575	0.223	0.289	0.000145587	KO_2	4833420G17Rik
9.3165e-09	0.039286	0.248	0.342	0.000147769	KO_2	Gtf3c2
9.34746e-09	0.00443038	0.236	0.344	0.00014826	KO_2	Aif1
9.42545e-09	0.041655	0.476	0.589	0.000149497	KO_2	Abca1
9.47013e-09	0.00799586	0.64	0.763	0.000150206	KO_2	Ndfip1
9.60406e-09	0.00419866	0.169	0.261	0.00015233	KO_2	Eftud2
9.86038e-09	0.0720968	0.255	0.347	0.000156396	KO_2	Ing1
9.92839e-09	0.00621132	0.31	0.426	0.000157474	KO_2	Eif4ebp2
1.00498e-08	0.0573676	0.357	0.452	0.000159399	KO_2	S1pr2
1.01669e-08	0.202016	0.388	0.426	0.000161257	KO_2	Cops6
1.03053e-08	0.0937099	0.201	0.273	0.000163452	KO_2	Cited2
1.03156e-08	0.152222	0.307	0.364	0.000163616	KO_2	Atp6v0a1
1.03198e-08	0.248396	0.336	0.344	0.000163683	KO_2	Cyb561
1.03989e-08	0.035949	0.222	0.306	0.000164937	KO_2	Rc3h1
1.0414e-08	0.138441	0.644	0.734	0.000165177	KO_2	Slc25a5
1.05506e-08	0.00248852	0.41	0.533	0.000167343	KO_2	Cyfip1
1.06033e-08	0.247667	0.913	0.947	0.000168178	KO_2	Nme2
1.08279e-08	0.00593275	0.234	0.337	0.000171741	KO_2	Klhdc2
1.08694e-08	0.0184428	0.333	0.433	0.000172399	KO_2	Lrrfip1
1.08828e-08	0.0476833	0.254	0.349	0.000172612	KO_2	Map3k20
1.10563e-08	0.280122	0.453	0.455	0.000175364	KO_2	Clcn4
1.12091e-08	0.0513077	0.204	0.28	0.000177787	KO_2	Specc1l
1.12151e-08	0.00789073	0.211	0.304	0.000177882	KO_2	Syde1
1.14172e-08	0.0127399	0.187	0.282	0.000181088	KO_2	Arhgap21
1.14341e-08	0.189734	0.748	0.816	0.000181357	KO_2	Lgals3bp
1.15078e-08	0.0206307	0.207	0.297	0.000182525	KO_2	Gnaq
1.20793e-08	0.0231513	0.316	0.423	0.00019159	KO_2	Nek7
1.22747e-08	0.145307	0.22	0.258	0.000194688	KO_2	Spryd3
1.23262e-08	0.0766553	0.225	0.299	0.000195506	KO_2	Castor2
1.23971e-08	0.0430014	0.277	0.366	0.000196631	KO_2	Cyb5b
1.24408e-08	0.096975	0.812	0.909	0.000197324	KO_2	Col6a3
1.25746e-08	0.10149	0.644	0.732	0.000199446	KO_2	Pea15a
1.2609e-08	0.220298	0.392	0.445	0.000199991	KO_2	Ptprb
1.27473e-08	0.1253	0.386	0.457	0.000202184	KO_2	Dclk1
1.27615e-08	0.264627	0.313	0.316	0.000202411	KO_2	Fam214b
1.29797e-08	0.0603185	0.198	0.275	0.00020587	KO_2	Timm44
1.3086e-08	0.0818246	0.195	0.263	0.000207556	KO_2	Vamp4
1.30913e-08	0.0781859	0.185	0.251	0.000207641	KO_2	Rbm33
1.33143e-08	0.0117814	0.359	0.471	0.000211178	KO_2	Mia3
1.35325e-08	0.0613794	0.251	0.328	0.000214639	KO_2	Zdhhc20
1.3919e-08	0.111702	0.281	0.354	0.000220769	KO_2	Cacna2d1
1.40524e-08	0.0218685	0.28	0.378	0.000222886	KO_2	Cyth1
1.4228e-08	0.113927	0.854	0.926	0.00022567	KO_2	Cd81
1.44379e-08	0.184816	0.369	0.416	0.000228999	KO_2	Golim4
1.47978e-08	0.0434126	0.223	0.316	0.000234707	KO_2	Scarb1
1.50381e-08	0.013146	0.31	0.423	0.00023852	KO_2	Srp19
1.53518e-08	0.0455867	0.185	0.254	0.000243495	KO_2	Uvrag
1.54286e-08	0.130317	0.277	0.323	0.000244714	KO_2	Samd4
1.54881e-08	0.0555565	0.204	0.275	0.000245656	KO_2	Mef2c
1.55959e-08	0.0516748	0.225	0.304	0.000247366	KO_2	Itch
1.57091e-08	0.169506	0.271	0.313	0.000249162	KO_2	Nr1d1
1.57483e-08	0.175587	0.427	0.488	0.000249784	KO_2	Ddit4
1.58282e-08	0.198036	0.384	0.428	0.00025105	KO_2	Fam234a
1.65095e-08	0.0529882	0.447	0.55	0.000261858	KO_2	Copz1
1.71348e-08	0.0289429	0.191	0.278	0.000271776	KO_2	Ccdc102a
1.74683e-08	0.141179	0.593	0.667	0.000277065	KO_2	Anxa6
1.75151e-08	0.268862	0.278	0.278	0.000277807	KO_2	Efna1
1.7545e-08	0.138223	0.302	0.359	0.000278281	KO_2	Npepps
1.79635e-08	0.0159751	0.526	0.653	0.000284919	KO_2	Pdlim5
1.80166e-08	0.24737	0.254	0.254	0.000285761	KO_2	Mars
1.80377e-08	0.173747	0.395	0.443	0.000286095	KO_2	Cuta
1.82331e-08	0.0358179	0.316	0.414	0.000289194	KO_2	Kif1b
1.84494e-08	0.00596722	0.22	0.323	0.000292625	KO_2	Uba5
1.86837e-08	0.0297963	0.226	0.321	0.000296341	KO_2	Cd2bp2
1.87395e-08	0.129282	0.287	0.361	0.000297227	KO_2	Ergic2
1.87411e-08	0.192319	0.319	0.352	0.000297252	KO_2	Pck2
1.87572e-08	0.127057	0.688	0.773	0.000297508	KO_2	Cox5b
1.87862e-08	0.0501391	0.304	0.404	0.000297968	KO_2	Med28
1.88644e-08	0.134222	0.226	0.275	0.000299209	KO_2	Snx8
1.91205e-08	0.053993	0.217	0.323	0.00030327	KO_2	Ap2b1
1.9301e-08	0.300021	0.368	0.34	0.000306134	KO_2	Grk6
1.95214e-08	0.0903213	0.389	0.474	0.000309629	KO_2	Pbxip1
1.95516e-08	0.196183	0.619	0.675	0.000310108	KO_2	Ctbp1
1.99185e-08	0.175416	0.711	0.77	0.000315927	KO_2	Axl
2.0032e-08	0.0551434	0.433	0.538	0.000317727	KO_2	Gpr153
2.02005e-08	0.0523697	0.374	0.467	0.0003204	KO_2	Eif1b
2.0983e-08	0.188976	0.272	0.304	0.000332812	KO_2	Map1s
2.11922e-08	0.0952222	0.392	0.476	0.000336129	KO_2	Kidins220
2.12347e-08	0.0696766	0.229	0.311	0.000336803	KO_2	2700081O15Rik
2.13991e-08	0.00162593	0.201	0.301	0.000339412	KO_2	Fap
2.15908e-08	0.280021	0.365	0.359	0.000342452	KO_2	Bptf
2.21643e-08	0.103484	0.418	0.514	0.000351548	KO_2	Tubb4b
2.22856e-08	0.143656	0.555	0.632	0.000353472	KO_2	Adarb1
2.29799e-08	0.1502	0.272	0.337	0.000364484	KO_2	Mark3
2.31239e-08	0.0841245	0.412	0.505	0.000366768	KO_2	Yipf4
2.38422e-08	0.0175484	0.216	0.309	0.000378161	KO_2	Tmem181a
2.38658e-08	0.18625	0.343	0.39	0.000378536	KO_2	Pbrm1
2.42046e-08	0.0970353	0.216	0.289	0.000383909	KO_2	Trp53i13
2.45502e-08	0.192099	0.267	0.299	0.00038939	KO_2	Bak1
2.46937e-08	0.00468394	0.343	0.459	0.000391667	KO_2	Rgs3
2.47808e-08	0.0344653	0.201	0.282	0.000393048	KO_2	Tcf21
2.51152e-08	0.120901	0.435	0.5	0.000398352	KO_2	Pcyox1
2.57963e-08	0.01011	0.248	0.337	0.000409155	KO_2	Txlna
2.57995e-08	0.120418	0.357	0.431	0.000409205	KO_2	Dctn4
2.58157e-08	0.00814685	0.204	0.306	0.000409463	KO_2	Mxi1
2.61416e-08	0.00716813	0.301	0.402	0.000414632	KO_2	Sipa1
2.61837e-08	0.103186	0.242	0.304	0.0004153	KO_2	Trappc1
2.63624e-08	0.179083	0.626	0.708	0.000418134	KO_2	Trem2
2.68545e-08	0.197311	0.316	0.344	0.000425939	KO_2	Nfatc4
2.69246e-08	0.11829	0.761	0.847	0.000427052	KO_2	Calm2
2.72721e-08	0.00425994	0.188	0.282	0.000432563	KO_2	Smad1
2.76507e-08	0.143326	0.281	0.328	0.000438567	KO_2	Tcf12
2.7858e-08	0.00390923	0.316	0.421	0.000441856	KO_2	Cfl2
2.79499e-08	0.118755	0.371	0.435	0.000443314	KO_2	Cuedc2
3.03901e-08	0.0158563	0.467	0.574	0.000482017	KO_2	Eif2s3x
3.04283e-08	0.0548591	0.245	0.333	0.000482623	KO_2	Rxrb
3.05456e-08	0.105184	0.388	0.467	0.000484484	KO_2	Rab11fip5
3.05905e-08	0.0448153	0.264	0.354	0.000485197	KO_2	Babam1
3.05945e-08	0.0334543	0.34	0.433	0.000485259	KO_2	Hectd1
3.06466e-08	0.262703	0.922	0.969	0.000486086	KO_2	Fbln1
3.06666e-08	0.108598	0.427	0.51	0.000486403	KO_2	Nucks1
3.13284e-08	0.0702154	0.242	0.325	0.000496899	KO_2	Clpp
3.15967e-08	0.218347	0.246	0.268	0.000501156	KO_2	Clasp1
3.30584e-08	0.0990233	0.47	0.562	0.00052434	KO_2	Eif3e
3.36111e-08	0.0289909	0.214	0.297	0.000533106	KO_2	Pias3
3.43328e-08	0.0116441	0.188	0.273	0.000544553	KO_2	Abtb1
3.43398e-08	0.023896	0.191	0.285	0.000544664	KO_2	Akap12
3.4533e-08	0.15941	0.786	0.852	0.000547728	KO_2	Lhfp
3.46755e-08	0.0802708	0.243	0.321	0.000549989	KO_2	Lonp1
3.49074e-08	0.0581052	0.202	0.28	0.000553667	KO_2	Ahsa2
3.50241e-08	0.0508311	0.366	0.469	0.000555517	KO_2	Kpna4
3.50963e-08	0.0534556	0.211	0.287	0.000556663	KO_2	St5
3.5175e-08	0.196905	0.397	0.433	0.000557911	KO_2	Itga1
3.56873e-08	0.0522229	0.255	0.342	0.000566037	KO_2	Smad5
3.58047e-08	0.00121549	0.195	0.297	0.000567899	KO_2	Zc3h14
3.6112e-08	0.116911	0.26	0.318	0.000572772	KO_2	Atg2a
3.62928e-08	0.0788877	0.383	0.462	0.00057564	KO_2	Hip1
3.63657e-08	0.182806	0.473	0.526	0.000576796	KO_2	Acly
3.64195e-08	0.0925995	0.251	0.325	0.000577649	KO_2	Notch1
3.71543e-08	0.00851651	0.248	0.354	0.000589304	KO_2	Gatad1
3.79769e-08	0.055709	0.254	0.34	0.000602351	KO_2	Cttnbp2nl
3.80619e-08	0.00322255	0.228	0.325	0.0006037	KO_2	Atrnl1
3.84866e-08	0.137892	0.242	0.289	0.000610436	KO_2	Trim30a
3.91167e-08	0.181958	0.339	0.39	0.00062043	KO_2	Plekhg3
3.91423e-08	0.287262	0.725	0.754	0.000620836	KO_2	Lamb2
3.9329e-08	0.0855686	0.205	0.268	0.000623797	KO_2	Hk1
3.96054e-08	0.229026	0.318	0.347	0.000628182	KO_2	Qdpr
4.02257e-08	0.0546778	0.429	0.529	0.000638019	KO_2	Arhgdib
4.03851e-08	0.135935	0.366	0.426	0.000640549	KO_2	Ets1
4.08545e-08	0.0811295	0.255	0.323	0.000647993	KO_2	Phb
4.12372e-08	0.0306184	0.456	0.574	0.000654063	KO_2	Uqcrfs1
4.16263e-08	0.00197147	0.214	0.316	0.000660235	KO_2	Cpt1c
4.19555e-08	0.0803538	0.312	0.402	0.000665456	KO_2	Ncam1
4.26773e-08	0.139854	0.327	0.388	0.000676905	KO_2	Dars
4.29797e-08	0.0754094	0.207	0.282	0.000681701	KO_2	Tnks
4.30801e-08	0.0435703	0.786	0.897	0.000683293	KO_2	Acta2
4.3191e-08	0.289909	0.287	0.278	0.000685053	KO_2	Glg1
4.42436e-08	0.016876	0.207	0.294	0.000701748	KO_2	Id1
4.49251e-08	0.248794	0.266	0.261	0.000712557	KO_2	Dnase2a
4.51187e-08	0.118469	0.72	0.806	0.000715628	KO_2	Fabp5
4.53003e-08	0.0732113	0.368	0.45	0.000718508	KO_2	Lrrc8a
4.57966e-08	0.0333912	0.334	0.423	0.00072638	KO_2	Immt
4.61258e-08	0.0303606	0.305	0.4	0.000731601	KO_2	Sash1
4.68365e-08	0.0514318	0.245	0.325	0.000742873	KO_2	Phip
4.70823e-08	0.122476	0.223	0.275	0.000746772	KO_2	St6galnac6
4.73971e-08	0.216526	0.278	0.311	0.000751765	KO_2	Acads
4.80134e-08	0.000637662	0.226	0.318	0.000761541	KO_2	Clk2
4.89589e-08	0.017846	0.264	0.361	0.000776538	KO_2	Dnajb4
5.14866e-08	0.171712	0.535	0.591	0.000816629	KO_2	Os9
5.15027e-08	0.010568	0.182	0.268	0.000816884	KO_2	Pik3ip1
5.29625e-08	0.0235065	0.245	0.337	0.000840038	KO_2	Mrps18c
5.33231e-08	0.0194339	0.544	0.663	0.000845758	KO_2	Ndufc1
5.3679e-08	0.139503	0.26	0.309	0.000851403	KO_2	Tef
5.4362e-08	0.0206717	0.208	0.304	0.000862235	KO_2	Stx16
5.50818e-08	0.0704666	0.185	0.251	0.000873652	KO_2	Psip1
5.5405e-08	0.16433	0.304	0.337	0.000878779	KO_2	Pold4
5.54653e-08	0.150347	0.339	0.392	0.000879734	KO_2	Tmem132a
5.55931e-08	0.171455	0.302	0.344	0.000881763	KO_2	Micu2
5.56849e-08	0.0418014	0.261	0.356	0.000883219	KO_2	Mfsd5
5.60271e-08	0.0184418	0.359	0.462	0.000888645	KO_2	Carhsp1
5.84151e-08	0.0520904	0.226	0.309	0.000926522	KO_2	Psen2
5.87682e-08	0.146762	0.304	0.347	0.000932122	KO_2	Lpar1
6.04845e-08	0.295215	0.907	0.921	0.000959345	KO_2	Mfap5
6.13211e-08	0.03198	0.287	0.39	0.000972613	KO_2	Rbm8a
6.21442e-08	0.102174	0.497	0.577	0.000985669	KO_2	Mcam
6.25088e-08	0.0256882	0.207	0.301	0.000991452	KO_2	Mtmr3
6.26785e-08	0.090117	0.283	0.347	0.000994144	KO_2	Nhp2
6.28639e-08	0.0798542	0.275	0.34	0.000997085	KO_2	Galnt16
6.31775e-08	0.0422679	0.585	0.694	0.00100206	KO_2	Cygb
6.33965e-08	0.0807281	0.267	0.33	0.00100553	KO_2	Fbxw11
6.34939e-08	0.0457468	0.245	0.333	0.00100708	KO_2	Slc31a1
6.40834e-08	0.152329	0.907	0.981	0.00101643	KO_2	Mb
6.45737e-08	0.0407951	0.234	0.311	0.0010242	KO_2	Uqcc3
6.4712e-08	0.0109242	0.258	0.354	0.0010264	KO_2	Gnptab
6.49865e-08	0.0826049	0.348	0.431	0.00103075	KO_2	Farp1
6.58697e-08	0.038663	0.222	0.304	0.00104476	KO_2	Tmem167b
6.62434e-08	0.084929	0.304	0.376	0.00105069	KO_2	Gde1
6.66649e-08	0.00531985	0.508	0.617	0.00105737	KO_2	Ppp2r1a
6.75157e-08	0.156493	0.257	0.297	0.00107087	KO_2	Myo1e
6.77089e-08	0.0366312	0.182	0.256	0.00107393	KO_2	Crtc3
6.79728e-08	0.162057	0.43	0.474	0.00107812	KO_2	Ubqln1
6.83461e-08	0.261543	0.325	0.316	0.00108404	KO_2	Pih1d1
6.96441e-08	0.0124623	0.185	0.278	0.00110462	KO_2	Pip4k2b
7.06963e-08	0.138341	0.371	0.443	0.00112131	KO_2	Tulp4
7.13206e-08	0.0398397	0.564	0.679	0.00113122	KO_2	Irf2bp2
7.25482e-08	0.0205438	0.289	0.388	0.00115069	KO_2	Naalad2
7.27305e-08	0.16785	0.374	0.423	0.00115358	KO_2	Cbx6
7.29433e-08	0.158163	0.436	0.493	0.00115695	KO_2	Dnajc5
7.32309e-08	0.116681	0.433	0.51	0.00116151	KO_2	Pakap,1
7.35077e-08	0.151437	0.998	1	0.00116591	KO_2	Fn1
7.40445e-08	0.0706936	0.257	0.328	0.00117442	KO_2	Trim41
7.41221e-08	0.0348253	0.207	0.28	0.00117565	KO_2	Vcpip1
7.43365e-08	0.157477	0.383	0.435	0.00117905	KO_2	Iqsec1
7.73199e-08	0.0334787	0.278	0.361	0.00122637	KO_2	Fbh1
7.7373e-08	0.0141064	0.549	0.675	0.00122721	KO_2	Npdc1
7.88455e-08	0.183824	0.345	0.376	0.00125057	KO_2	Mn1
7.92642e-08	0.023541	0.413	0.529	0.00125721	KO_2	Cdkn1a
7.94657e-08	0.0637846	0.178	0.254	0.00126041	KO_2	Aftph
7.97384e-08	0.110383	0.389	0.459	0.00126473	KO_2	Asph
8.04681e-08	0.0292405	0.321	0.414	0.0012763	KO_2	Afap1
8.05324e-08	0.0563981	0.219	0.287	0.00127732	KO_2	Fyco1
8.06073e-08	0.0828772	0.347	0.433	0.00127851	KO_2	Aoc3
8.16889e-08	0.017966	0.173	0.258	0.00129567	KO_2	Farsa
8.24904e-08	0.00297645	0.196	0.289	0.00130838	KO_2	Vbp1
8.26016e-08	0.16924	0.646	0.718	0.00131014	KO_2	Glul
8.29378e-08	0.150251	0.222	0.261	0.00131548	KO_2	Ptdss2
8.3426e-08	0.0519426	0.214	0.282	0.00132322	KO_2	Lrrc41
8.39853e-08	0.113863	0.283	0.352	0.00133209	KO_2	Dmpk
8.55601e-08	0.0165113	0.181	0.266	0.00135707	KO_2	Ppil4
8.60719e-08	0.14978	0.898	0.945	0.00136519	KO_2	Pcolce
8.70982e-08	0.075224	0.301	0.38	0.00138146	KO_2	Prpf4b
8.95454e-08	0.152842	0.331	0.356	0.00142028	KO_2	Armcx2
8.98241e-08	0.0709736	0.342	0.421	0.0014247	KO_2	Cul3
9.02738e-08	0.170109	0.381	0.419	0.00143183	KO_2	Usp47
9.04799e-08	0.0396016	0.21	0.292	0.0014351	KO_2	Nufip2
9.19403e-08	0.0236629	0.195	0.28	0.00145826	KO_2	Ado
9.21009e-08	0.000933921	0.234	0.323	0.00146081	KO_2	Ak3
9.31447e-08	0.145173	0.237	0.282	0.00147737	KO_2	Wwc2
9.4802e-08	0.0363086	0.369	0.471	0.00150365	KO_2	Necap2
9.50229e-08	0.0118876	0.529	0.656	0.00150716	KO_2	C3ar1
9.61518e-08	0.0233468	0.258	0.356	0.00152506	KO_2	Cops4
9.62169e-08	0.0999241	0.231	0.282	0.0015261	KO_2	Tmem19
9.66227e-08	0.0793586	0.251	0.325	0.00153253	KO_2	Ndufs1
9.69684e-08	0.0373241	0.201	0.282	0.00153802	KO_2	Akr7a5
9.75842e-08	0.00690487	0.246	0.325	0.00154778	KO_2	Zc3hav1
9.83048e-08	0.220694	0.305	0.318	0.00155921	KO_2	Wtip
9.98717e-08	0.197595	0.284	0.311	0.00158406	KO_2	Pigq
1.00284e-07	0.087887	0.319	0.383	0.0015906	KO_2	Smarca5
1.00747e-07	0.250624	0.325	0.342	0.00159794	KO_2	Pfkm
1.02945e-07	0.012886	0.272	0.378	0.00163281	KO_2	Mgrn1
1.04688e-07	0.0670119	0.451	0.543	0.00166046	KO_2	Vasn
1.08378e-07	0.192604	0.427	0.467	0.00171899	KO_2	Jpt1
1.09359e-07	0.13121	0.391	0.447	0.00173454	KO_2	Sumf1
1.09734e-07	0.0246947	0.267	0.356	0.00174049	KO_2	Ist1
1.10151e-07	0.0295753	0.225	0.304	0.0017471	KO_2	Kmt5b
1.10495e-07	0.0113823	0.198	0.285	0.00175256	KO_2	Galk2
1.11171e-07	0.0786367	0.284	0.359	0.00176329	KO_2	Rbbp6
1.12244e-07	0.161985	0.275	0.306	0.0017803	KO_2	Arid1b
1.14074e-07	0.207934	0.299	0.304	0.00180933	KO_2	Ccdc124
1.16544e-07	0.0139045	0.205	0.289	0.00184851	KO_2	Gab2
1.19826e-07	0.0415542	0.233	0.311	0.00190055	KO_2	Arhgap5
1.21473e-07	0.0983711	0.889	0.962	0.00192668	KO_2	Timp1
1.22489e-07	0.00296668	0.214	0.304	0.0019428	KO_2	Fads1
1.23617e-07	0.080319	0.298	0.366	0.00196068	KO_2	Ccdc85b
1.23728e-07	0.105296	0.634	0.718	0.00196246	KO_2	Tspan4
1.24162e-07	0.116722	0.226	0.28	0.00196933	KO_2	Slc1a4
1.24336e-07	0.0357019	0.204	0.297	0.0019721	KO_2	Chchd3
1.24841e-07	0.00640349	0.173	0.256	0.0019801	KO_2	4833439L19Rik
1.25869e-07	0.0200104	0.413	0.526	0.0019964	KO_2	Osmr
1.26124e-07	0.00750795	0.214	0.306	0.00200045	KO_2	Zeb1
1.26835e-07	0.14878	0.685	0.768	0.00201172	KO_2	Serpine2
1.27512e-07	0.108643	0.456	0.536	0.00202247	KO_2	Lrpap1
1.2862e-07	0.124067	0.312	0.373	0.00204005	KO_2	Endod1
1.33495e-07	0.143376	0.216	0.275	0.00211736	KO_2	Myom1
1.34019e-07	0.112857	0.289	0.354	0.00212567	KO_2	Igsf10
1.34289e-07	0.00117765	0.398	0.502	0.00212995	KO_2	Psmb5
1.37508e-07	0.10635	0.359	0.435	0.00218102	KO_2	Zfand6
1.37887e-07	0.099774	0.783	0.859	0.00218703	KO_2	Elob
1.3841e-07	0.0362077	0.284	0.376	0.00219532	KO_2	Cln5
1.39499e-07	0.149778	0.324	0.368	0.0022126	KO_2	Snx10
1.45917e-07	0.0560824	0.228	0.304	0.00231439	KO_2	Itpkb
1.47205e-07	0.0347535	0.198	0.278	0.00233481	KO_2	Sbds
1.48645e-07	0.159446	0.337	0.373	0.00235765	KO_2	Ppm1g
1.49637e-07	0.182326	0.251	0.292	0.00237339	KO_2	Scoc
1.50114e-07	0.0340673	0.196	0.28	0.00238096	KO_2	Pnpla8
1.50233e-07	0.0340914	0.269	0.359	0.00238284	KO_2	Slc35f5
1.54592e-07	0.181879	0.284	0.306	0.00245198	KO_2	St6galnac4
1.55614e-07	0.0441135	0.188	0.266	0.00246819	KO_2	Fbxo9
1.61454e-07	0.16904	0.299	0.33	0.00256082	KO_2	1810055G02Rik
1.64169e-07	0.0426349	0.447	0.536	0.00260389	KO_2	Rras
1.64875e-07	0.0498066	0.219	0.297	0.00261508	KO_2	Fam107b
1.68498e-07	0.0881939	0.588	0.672	0.00267254	KO_2	Sptan1
1.68603e-07	0.17894	0.283	0.306	0.00267422	KO_2	Fech
1.69623e-07	0.104946	0.233	0.297	0.00269039	KO_2	Tmem50b
1.704e-07	0.103741	0.208	0.292	0.00270271	KO_2	1110065P20Rik
1.71913e-07	0.0324613	0.263	0.347	0.00272672	KO_2	Gsk3a
1.72106e-07	0.100988	0.272	0.328	0.00272978	KO_2	Zmat2
1.7479e-07	0.0481779	0.257	0.342	0.00277234	KO_2	Psmd12
1.75738e-07	0.0208612	0.29	0.395	0.00278737	KO_2	Parp3
1.76715e-07	0.112779	0.644	0.718	0.00280288	KO_2	Synpo
1.80579e-07	0.207404	0.299	0.325	0.00286417	KO_2	Zbtb7a
1.85239e-07	0.19491	0.286	0.306	0.00293807	KO_2	Pitpnb
1.85613e-07	0.131837	0.277	0.316	0.00294401	KO_2	Gpbp1l1
1.87867e-07	0.0571759	0.299	0.392	0.00297977	KO_2	Mrps24
1.96956e-07	0.154426	0.315	0.361	0.00312392	KO_2	Ccar1
1.99641e-07	0.319535	0.313	0.289	0.00316651	KO_2	Pdgfa
2.01581e-07	0.0130381	0.202	0.282	0.00319727	KO_2	Mrps7
2.01899e-07	0.0597595	0.242	0.318	0.00320231	KO_2	Washc2
2.02665e-07	0.235656	0.309	0.323	0.00321448	KO_2	Acp2
2.15282e-07	0.204765	0.254	0.258	0.00341458	KO_2	Nbea
2.15952e-07	0.019477	0.248	0.342	0.00342521	KO_2	Fundc2
2.16666e-07	0.228639	0.47	0.519	0.00343654	KO_2	Il10rb
2.16808e-07	0.0827548	0.213	0.278	0.00343878	KO_2	Nploc4
2.21371e-07	0.139031	0.305	0.344	0.00351116	KO_2	Arrb1
2.24554e-07	0.081658	0.324	0.397	0.00356166	KO_2	Pnisr
2.31881e-07	0.17521	0.258	0.278	0.00367786	KO_2	Rbms2
2.33827e-07	0.11304	0.213	0.256	0.00370873	KO_2	R3hdm1
2.35702e-07	0.0832912	0.271	0.344	0.00373848	KO_2	Arhgef17
2.36025e-07	0.0477273	0.207	0.282	0.0037436	KO_2	Lyl1
2.40075e-07	0.237861	0.345	0.344	0.00380783	KO_2	Acot7
2.46172e-07	0.024935	0.173	0.254	0.00390454	KO_2	Foxp4
2.5048e-07	0.193054	0.257	0.282	0.00397287	KO_2	Utrn
2.54925e-07	0.156246	0.261	0.301	0.00404337	KO_2	Chordc1
2.56668e-07	0.0126479	0.301	0.392	0.00407101	KO_2	Dgcr2
2.57719e-07	0.0040306	0.193	0.278	0.00408768	KO_2	Taf15
2.58845e-07	0.140012	0.46	0.526	0.00410554	KO_2	Amfr
2.6343e-07	0.305947	0.912	0.897	0.00417827	KO_2	Col8a1
2.63899e-07	0.190625	0.299	0.328	0.0041857	KO_2	Nexn
2.67958e-07	0.0539756	0.29	0.373	0.00425008	KO_2	Fxr2
2.69865e-07	0.0341177	0.187	0.261	0.00428033	KO_2	Pcbd2
2.7282e-07	0.122364	0.427	0.502	0.0043272	KO_2	Kcnj15
2.73555e-07	0.0917402	0.324	0.4	0.00433885	KO_2	Ctps
2.7419e-07	0.0091989	0.626	0.742	0.00434892	KO_2	Tcirg1
2.75708e-07	0.0791893	0.198	0.261	0.00437301	KO_2	Pcolce2
2.82776e-07	0.169629	0.28	0.309	0.00448512	KO_2	Smchd1
2.83496e-07	0.169044	0.284	0.316	0.00449652	KO_2	Prxl2c
2.8605e-07	0.00510376	0.237	0.328	0.00453704	KO_2	Denr
2.86261e-07	0.00700938	0.271	0.359	0.00454039	KO_2	Fbxo3
2.88772e-07	0.034686	0.216	0.294	0.00458021	KO_2	Mrtfb
2.89171e-07	0.0862855	0.213	0.28	0.00458655	KO_2	Dlat
2.91953e-07	0.0923839	0.299	0.371	0.00463067	KO_2	Ncaph2
2.92176e-07	0.0270429	0.257	0.349	0.00463421	KO_2	Gbf1
2.9243e-07	0.0511262	0.22	0.294	0.00463824	KO_2	Nbdy
2.96323e-07	0.0533038	0.252	0.325	0.00469999	KO_2	Plin3
2.9648e-07	0.29694	0.264	0.244	0.00470246	KO_2	Il6ra
2.97005e-07	0.167547	0.234	0.266	0.0047108	KO_2	Htatsf1
2.98455e-07	0.106286	0.284	0.352	0.00473379	KO_2	Pgs1
2.99087e-07	0.195591	0.231	0.258	0.00474383	KO_2	Atf1
3.01714e-07	0.199997	0.957	0.976	0.00478549	KO_2	Rpl4
3.04267e-07	0.0627312	0.552	0.644	0.00482598	KO_2	Ckb
3.09077e-07	0.0530227	0.199	0.275	0.00490227	KO_2	Cpsf3
3.15644e-07	0.0869943	0.271	0.33	0.00500643	KO_2	Mrtfa
3.15806e-07	0.084588	0.19	0.251	0.005009	KO_2	Tusc3
3.17035e-07	0.0278773	0.342	0.435	0.00502849	KO_2	Fbxl3
3.22226e-07	0.175605	0.527	0.579	0.00511082	KO_2	Aqp1
3.2838e-07	0.158098	0.222	0.261	0.00520843	KO_2	Dnmt1
3.30414e-07	0.00963506	0.305	0.4	0.00524069	KO_2	Wdr89
3.30694e-07	0.0353771	0.22	0.292	0.00524514	KO_2	Gm26532
3.32045e-07	0.0116744	0.321	0.411	0.00526656	KO_2	Itga11
3.32557e-07	0.198409	0.453	0.469	0.00527469	KO_2	Taf10
3.35389e-07	0.0155886	0.251	0.34	0.00531961	KO_2	Pet100
3.37931e-07	0.034472	0.207	0.289	0.00535993	KO_2	Rnf167
3.38767e-07	0.0533906	0.24	0.318	0.00537319	KO_2	Slc25a46
3.3893e-07	0.0508773	0.204	0.275	0.00537576	KO_2	Acot9
3.41075e-07	0.0386374	0.336	0.431	0.00540979	KO_2	Agap3
3.46097e-07	0.0568466	0.222	0.282	0.00548945	KO_2	Sh2b1
3.53361e-07	0.042003	0.231	0.321	0.00560466	KO_2	Kansl1
3.63603e-07	0.0756574	0.252	0.321	0.00576711	KO_2	Txnl4a
3.662e-07	0.104042	0.275	0.333	0.0058083	KO_2	Dnm1l
3.66407e-07	0.297791	0.251	0.23	0.00581158	KO_2	Ankrd12
3.68615e-07	0.14934	0.266	0.301	0.00584661	KO_2	Mgat5
3.71133e-07	0.0949089	0.257	0.309	0.00588654	KO_2	Irf8
3.7183e-07	0.213529	0.971	0.993	0.0058976	KO_2	Lgals1
3.73493e-07	0.253446	0.979	0.986	0.00592398	KO_2	Myl6
3.73816e-07	0.0454428	0.239	0.311	0.00592909	KO_2	Kras
3.76522e-07	0.0768074	0.415	0.502	0.00597201	KO_2	Ikbkb
3.76874e-07	0.0412966	0.298	0.378	0.0059776	KO_2	Cemip
3.80304e-07	0.0450355	0.223	0.304	0.00603201	KO_2	Xpot
3.80509e-07	0.0243211	0.24	0.33	0.00603526	KO_2	Atp6v1d
3.80724e-07	0.0220969	0.62	0.73	0.00603867	KO_2	Cnn2
3.8911e-07	0.175743	0.277	0.299	0.00617168	KO_2	Dcaf11
3.90713e-07	0.0641358	0.269	0.337	0.0061971	KO_2	Rnf169
3.98891e-07	0.153581	0.438	0.476	0.0063268	KO_2	Tmco1
3.99854e-07	0.102758	0.272	0.321	0.00634209	KO_2	Sar1b
4.0418e-07	0.035016	0.701	0.811	0.0064107	KO_2	Lgals3
4.13037e-07	0.481703	0.345	0.256	0.00655119	KO_2	Thbs4
4.18633e-07	0.0579699	0.842	0.931	0.00663994	KO_2	Atp5e
4.18916e-07	0.034696	0.187	0.258	0.00664443	KO_2	Josd1
4.24352e-07	0.0731444	0.272	0.352	0.00673065	KO_2	Prpf40a
4.25023e-07	0.0180236	0.371	0.467	0.00674129	KO_2	Spcs3
4.27363e-07	0.0499053	0.237	0.306	0.00677841	KO_2	Grpel1
4.27543e-07	0.0478049	0.249	0.33	0.00678125	KO_2	Timm17a
4.30453e-07	0.126952	0.234	0.273	0.00682742	KO_2	Herc2
4.32698e-07	0.0852402	0.228	0.287	0.00686302	KO_2	Vegfa
4.35122e-07	0.0445633	0.283	0.366	0.00690146	KO_2	C1qbp
4.44817e-07	0.0415273	0.231	0.309	0.00705525	KO_2	Adgrl4
4.55148e-07	0.140037	0.884	0.935	0.00721911	KO_2	Ppib
4.61198e-07	0.0416364	0.251	0.323	0.00731506	KO_2	B4gat1
4.6497e-07	0.00578649	0.34	0.438	0.0073749	KO_2	Ap1b1
4.71681e-07	0.320673	0.894	0.878	0.00748134	KO_2	Ptn
4.75652e-07	0.0772243	0.196	0.251	0.00754432	KO_2	Stim2
4.77153e-07	0.087422	0.204	0.263	0.00756812	KO_2	Plekhn1
4.80446e-07	0.0144135	0.258	0.347	0.00762036	KO_2	Arf2
4.89222e-07	0.0833643	0.219	0.292	0.00775955	KO_2	Pbx1
4.90487e-07	0.128779	0.255	0.297	0.00777962	KO_2	Eif5b
4.91124e-07	0.00404989	0.202	0.289	0.00778972	KO_2	Aspscr1
4.97575e-07	0.236428	0.271	0.263	0.00789204	KO_2	Enah
4.98826e-07	0.0580609	0.331	0.411	0.00791189	KO_2	Polr2e
5.02413e-07	0.059294	0.245	0.316	0.00796878	KO_2	Fopnl
5.05269e-07	0.181253	0.701	0.749	0.00801407	KO_2	Ypel3
5.16832e-07	0.0274179	0.356	0.445	0.00819747	KO_2	Eny2
5.27502e-07	0.0535689	0.31	0.392	0.00836672	KO_2	Arih1
5.29286e-07	0.129708	0.245	0.294	0.00839501	KO_2	Tesk1
5.3162e-07	0.0877149	0.201	0.256	0.00843203	KO_2	Sephs1
5.32793e-07	0.0623528	0.859	0.935	0.00845063	KO_2	Gabarap
5.33361e-07	0.159937	0.416	0.455	0.00845964	KO_2	Atrx
5.4407e-07	0.161318	0.31	0.344	0.00862949	KO_2	Tex261
5.51188e-07	0.0959711	0.217	0.268	0.0087424	KO_2	Apeh
5.59724e-07	0.118199	0.252	0.306	0.00887778	KO_2	Ascc2
5.66983e-07	0.0848887	0.35	0.414	0.00899291	KO_2	Metap2
5.71585e-07	0.0518047	0.211	0.275	0.0090659	KO_2	Tnip1
5.72332e-07	0.112993	0.254	0.311	0.00907776	KO_2	Sympk
5.7561e-07	0.22437	0.378	0.397	0.00912976	KO_2	Tubb6
5.85748e-07	0.055645	0.269	0.344	0.00929055	KO_2	Cmas
5.8791e-07	0.0518627	0.267	0.344	0.00932483	KO_2	Ythdf1
5.92877e-07	0.0767433	0.205	0.273	0.00940362	KO_2	Prkab2
5.95287e-07	0.0479249	0.187	0.251	0.00944185	KO_2	Stard7
6.05611e-07	0.0851025	0.26	0.325	0.0096056	KO_2	Rcsd1
6.12964e-07	0.0770207	0.377	0.457	0.00972223	KO_2	Pdrg1
6.35612e-07	0.0292502	0.225	0.309	0.0100814	KO_2	Mogs
6.39217e-07	0.058443	0.213	0.28	0.0101386	KO_2	Camkk2
6.39886e-07	0.0199486	0.207	0.285	0.0101492	KO_2	Tmem161a
6.40261e-07	0.0926773	0.353	0.416	0.0101552	KO_2	Ubald1
6.46737e-07	0.0911756	0.254	0.313	0.0102579	KO_2	Fnta
6.54077e-07	0.0608927	0.243	0.311	0.0103743	KO_2	Pgp
6.65444e-07	0.0879275	0.204	0.254	0.0105546	KO_2	Ranbp2
6.69165e-07	0.0549802	0.217	0.28	0.0106136	KO_2	Anp32a
6.72346e-07	0.0996664	0.217	0.268	0.0106641	KO_2	Plekhm1
6.72429e-07	0.14044	0.333	0.388	0.0106654	KO_2	Armcx3
6.89627e-07	0.228814	0.267	0.263	0.0109382	KO_2	Srpk1
6.92403e-07	0.0560125	0.543	0.629	0.0109822	KO_2	Gorasp2
6.97747e-07	0.0641904	0.201	0.266	0.011067	KO_2	Tmem9
7.00821e-07	0.0754346	0.266	0.335	0.0111157	KO_2	Fam171a1
7.02107e-07	0.0239106	0.216	0.297	0.0111361	KO_2	Cd300a
7.2439e-07	0.092805	0.901	0.967	0.0114895	KO_2	Pdia3
7.43625e-07	0.064928	0.33	0.407	0.0117946	KO_2	Lrp6
7.45103e-07	0.096908	0.234	0.297	0.0118181	KO_2	Dact1
7.45882e-07	0.0312739	0.195	0.27	0.0118304	KO_2	Tm2d1
7.47583e-07	0.13716	0.229	0.261	0.0118574	KO_2	Tmem204
7.49336e-07	0.149446	0.255	0.282	0.0118852	KO_2	Rchy1
7.562e-07	0.0458287	0.263	0.344	0.0119941	KO_2	Baz1b
7.67034e-07	0.0168136	0.205	0.289	0.0121659	KO_2	Pprc1
7.70952e-07	0.151966	0.318	0.361	0.0122281	KO_2	AU020206
7.87459e-07	0.163334	0.974	0.995	0.0124899	KO_2	Rpl31
7.96842e-07	0.0807204	0.316	0.397	0.0126387	KO_2	Abr
7.98954e-07	0.0729192	0.34	0.414	0.0126722	KO_2	Fermt2
8.01795e-07	0.143798	0.394	0.44	0.0127173	KO_2	Yy1
8.02579e-07	0.0890025	0.219	0.278	0.0127297	KO_2	Tbl1x
8.04938e-07	0.216331	0.386	0.404	0.0127671	KO_2	Fam193b
8.05051e-07	0.00680402	0.191	0.285	0.0127689	KO_2	Baiap2
8.23721e-07	0.237659	0.594	0.636	0.013065	KO_2	Myl9
8.4422e-07	0.0631102	0.231	0.301	0.0133902	KO_2	Nosip
8.53859e-07	0.00299903	0.21	0.304	0.0135431	KO_2	Ubap2
8.6215e-07	0.0838472	0.742	0.837	0.0136746	KO_2	Hnrnpu
8.73201e-07	0.097027	0.22	0.275	0.0138498	KO_2	Ola1
8.77271e-07	0.252201	0.474	0.483	0.0139144	KO_2	Atp13a2
8.82752e-07	0.00545304	0.184	0.261	0.0140013	KO_2	Adamtsl3
8.90308e-07	0.0139813	0.395	0.495	0.0141212	KO_2	Wipf1
8.92579e-07	0.0872462	0.292	0.366	0.0141572	KO_2	Lst1
9.00747e-07	0.0814823	0.494	0.572	0.0142867	KO_2	Pdgfrl
9.02795e-07	0.212764	0.415	0.431	0.0143192	KO_2	Kctd20
9.06919e-07	0.142782	0.22	0.263	0.0143846	KO_2	Phactr2
9.21515e-07	0.0363535	0.216	0.292	0.0146161	KO_2	Slc35a4
9.23586e-07	0.0771491	0.549	0.629	0.014649	KO_2	Gask1b
9.2821e-07	0.0242084	0.217	0.292	0.0147223	KO_2	Zfp622
9.38646e-07	0.152336	0.31	0.344	0.0148879	KO_2	Dnajb1
9.4513e-07	0.272899	0.333	0.33	0.0149907	KO_2	Tsc2
9.52321e-07	0.0127186	0.792	0.89	0.0151048	KO_2	Stab1
9.62591e-07	0.0206317	0.201	0.282	0.0152677	KO_2	Tmem222
9.66438e-07	0.0641573	0.228	0.287	0.0153287	KO_2	Zfc3h1
9.68622e-07	0.0898696	0.334	0.407	0.0153633	KO_2	Slk
9.83577e-07	0.00748415	0.201	0.285	0.0156005	KO_2	Pcgf3
9.84967e-07	0.0575004	0.205	0.263	0.0156226	KO_2	2310011J03Rik
9.93635e-07	0.00308103	0.201	0.278	0.01576	KO_2	Dr1
9.94319e-07	0.0919329	0.28	0.342	0.0157709	KO_2	Zmat3
1.00957e-06	0.0324562	0.207	0.282	0.0160128	KO_2	Kdm5c
1.02276e-06	0.160094	0.245	0.27	0.016222	KO_2	Apbb2
1.03448e-06	0.0526451	0.312	0.385	0.0164079	KO_2	Cybc1
1.04033e-06	0.169324	0.36	0.39	0.0165007	KO_2	Bin1
1.04387e-06	0.0114808	0.187	0.261	0.0165569	KO_2	Afdn
1.06804e-06	0.100892	0.432	0.49	0.0169402	KO_2	Skil
1.07438e-06	0.13364	0.249	0.299	0.0170407	KO_2	Myo1b
1.07765e-06	0.166481	0.35	0.4	0.0170926	KO_2	Suclg1
1.08265e-06	0.00849796	0.182	0.263	0.0171719	KO_2	Ube2w
1.08288e-06	0.0615848	0.453	0.529	0.0171756	KO_2	Derl1
1.08338e-06	0.0112546	0.202	0.282	0.0171835	KO_2	Zfp451
1.08589e-06	0.0570578	0.198	0.256	0.0172232	KO_2	Cuedc1
1.10237e-06	0.158126	0.386	0.419	0.0174847	KO_2	Prmt1
1.14261e-06	0.0977999	0.255	0.309	0.018123	KO_2	Thap12
1.1467e-06	0.118847	0.231	0.278	0.0181878	KO_2	Hs6st2
1.15195e-06	0.0449924	0.217	0.297	0.018271	KO_2	Ctcf
1.15562e-06	0.0598738	0.195	0.256	0.0183292	KO_2	H2-Ke6
1.16942e-06	0.0428377	0.752	0.852	0.0185482	KO_2	Hdlbp
1.18849e-06	0.00669631	0.322	0.419	0.0188506	KO_2	Mvp
1.20393e-06	0.0568525	0.217	0.287	0.0190955	KO_2	Nuak1
1.20667e-06	0.00631203	0.322	0.411	0.019139	KO_2	Strn4
1.22291e-06	0.125385	0.298	0.352	0.0193966	KO_2	Cdk5rap3
1.27346e-06	0.0775801	0.255	0.311	0.0201984	KO_2	Rnf150
1.27924e-06	0.104721	0.239	0.285	0.02029	KO_2	Atxn1
1.28649e-06	0.149137	0.257	0.301	0.020405	KO_2	Slc7a6
1.29519e-06	0.173029	0.267	0.292	0.020543	KO_2	Zkscan3
1.31444e-06	0.126462	0.4	0.464	0.0208483	KO_2	Tgoln1
1.31647e-06	0.0155256	0.185	0.256	0.0208806	KO_2	Cenpx
1.32756e-06	0.06617	0.204	0.256	0.0210564	KO_2	Rcan1
1.3584e-06	0.0680132	0.353	0.428	0.0215455	KO_2	Pdlim2
1.37658e-06	0.0861611	0.334	0.4	0.0218339	KO_2	Creb3
1.37822e-06	0.157881	0.254	0.287	0.0218599	KO_2	Naa15
1.38403e-06	0.0685191	0.591	0.694	0.0219521	KO_2	H2-Eb1
1.39796e-06	0.186027	0.261	0.278	0.022173	KO_2	Vps41
1.40038e-06	0.109754	0.31	0.371	0.0222115	KO_2	Top1
1.41423e-06	0.109027	0.325	0.385	0.0224311	KO_2	Itfg1
1.45059e-06	0.176619	0.251	0.266	0.0230079	KO_2	Ptpn14
1.48181e-06	0.0686329	0.195	0.256	0.0235029	KO_2	Prpf6
1.49736e-06	0.0107643	0.182	0.266	0.0237497	KO_2	Plekhb2
1.52269e-06	0.0666136	0.248	0.316	0.0241514	KO_2	Tomm70a
1.5476e-06	0.0244472	0.231	0.316	0.0245464	KO_2	Sucla2
1.5798e-06	0.0344868	0.824	0.914	0.0250573	KO_2	Hexa
1.59615e-06	0.00250737	0.717	0.825	0.0253165	KO_2	Sod3
1.60744e-06	0.0160314	0.384	0.476	0.0254955	KO_2	Rock2
1.68738e-06	0.184035	0.378	0.416	0.0267635	KO_2	Ssna1
1.68822e-06	0.083516	0.204	0.254	0.0267769	KO_2	Arl6ip4
1.70239e-06	0.0498963	0.205	0.275	0.0270017	KO_2	Itih5
1.70476e-06	0.0100034	0.204	0.285	0.0270392	KO_2	Rgs2
1.7083e-06	0.219386	0.295	0.313	0.0270953	KO_2	Atp9b
1.7121e-06	0.215592	0.249	0.254	0.0271556	KO_2	Eif2b5
1.71279e-06	0.051476	0.211	0.278	0.0271665	KO_2	Rabl6
1.73127e-06	0.0481947	0.193	0.254	0.0274597	KO_2	Bcr
1.73645e-06	0.159178	0.307	0.342	0.0275419	KO_2	Gpsm1
1.79882e-06	0.0401865	0.43	0.514	0.028531	KO_2	P4ha2
1.87575e-06	0.0831898	0.299	0.366	0.0297513	KO_2	Blmh
1.87902e-06	0.0270822	0.28	0.364	0.0298031	KO_2	Mpp6
1.88034e-06	0.0341235	0.302	0.388	0.0298241	KO_2	Tspan6
1.88327e-06	0.120983	0.337	0.39	0.0298706	KO_2	Ptpn12
1.88379e-06	0.132536	0.884	0.935	0.0298787	KO_2	Col16a1
1.90029e-06	0.0769424	0.79	0.873	0.0301405	KO_2	Atp5l
1.93737e-06	0.0713775	0.336	0.404	0.0307287	KO_2	Usp19
2.0105e-06	0.0157015	0.185	0.256	0.0318885	KO_2	Stard8
2.01626e-06	0.138182	0.319	0.368	0.0319799	KO_2	Megf8
2.06136e-06	0.0570885	0.201	0.261	0.0326953	KO_2	Alcam
2.06229e-06	0.00532084	0.383	0.483	0.0327101	KO_2	Elavl1
2.09417e-06	0.116697	0.22	0.258	0.0332156	KO_2	Klf7
2.09529e-06	0.10265	0.357	0.411	0.0332333	KO_2	Egln2
2.09688e-06	0.015621	0.229	0.309	0.0332586	KO_2	Hs2st1
2.10073e-06	0.00371411	0.175	0.251	0.0333197	KO_2	Zranb1
2.10912e-06	0.159269	0.38	0.421	0.0334527	KO_2	Igfbp5
2.14223e-06	0.310911	0.854	0.806	0.0339779	KO_2	Ccn5
2.15123e-06	0.000919906	0.188	0.268	0.0341207	KO_2	Cdc42ep1
2.16972e-06	0.153058	0.28	0.316	0.0344139	KO_2	Dnmt3a
2.19718e-06	0.0304505	0.205	0.273	0.0348495	KO_2	Calcrl
2.20723e-06	0.0444628	0.305	0.383	0.0350089	KO_2	Ppp4r2
2.20753e-06	0.186816	0.299	0.325	0.0350136	KO_2	Uap1l1
2.24695e-06	0.0536119	0.226	0.287	0.0356389	KO_2	Pmpca
2.25601e-06	0.0762921	0.271	0.342	0.0357825	KO_2	Kctd11
2.26448e-06	0.116954	0.299	0.347	0.0359169	KO_2	Svil
2.30511e-06	0.0441753	0.272	0.349	0.0365613	KO_2	Stau1
2.33832e-06	0.142483	0.269	0.309	0.0370881	KO_2	Agpat1
2.33885e-06	0.0137187	0.267	0.356	0.0370965	KO_2	Mta1
2.37785e-06	0.086676	0.28	0.347	0.0377151	KO_2	Msi2
2.39098e-06	0.0427364	0.298	0.378	0.0379234	KO_2	Ipo5
2.43438e-06	0.000689603	0.266	0.352	0.0386117	KO_2	Rab5b
2.43453e-06	0.139429	0.412	0.459	0.0386141	KO_2	G3bp2
2.50231e-06	0.180476	0.302	0.328	0.0396891	KO_2	Rell1
2.55283e-06	0.0251883	0.199	0.263	0.0404904	KO_2	Orai3
2.58155e-06	0.0545099	0.643	0.734	0.0409459	KO_2	2007-09-01
2.64986e-06	0.165873	0.239	0.254	0.0420294	KO_2	Tcaf1
2.68634e-06	0.065069	0.233	0.289	0.0426081	KO_2	Mfn2
2.69021e-06	0.0415727	0.216	0.278	0.0426694	KO_2	Tspan7
2.70526e-06	0.078887	0.345	0.414	0.0429081	KO_2	Ugcg
2.73901e-06	0.0432991	0.211	0.278	0.0434435	KO_2	Lmo2
2.74432e-06	0.0264759	0.239	0.313	0.0435277	KO_2	Mpnd
2.76671e-06	0.148144	0.263	0.292	0.0438828	KO_2	Anapc7
2.83976e-06	0.0370272	0.281	0.354	0.0450415	KO_2	Cfap20
2.85976e-06	0.0101412	0.761	0.859	0.0453586	KO_2	Csrp2
2.88657e-06	0.0195997	0.21	0.278	0.0457838	KO_2	Ndn
2.96118e-06	0.0891465	0.271	0.321	0.0469673	KO_2	Prpsap1
2.97154e-06	0.0754694	0.226	0.28	0.0471316	KO_2	St3gal5
2.97737e-06	0.155513	0.278	0.313	0.0472241	KO_2	Fzd4
2.9959e-06	0.0400979	0.184	0.254	0.047518	KO_2	Gmps
3.03234e-06	0.0399481	0.35	0.433	0.048096	KO_2	Purb
3.12324e-06	0.155796	0.243	0.263	0.0495377	KO_2	Bcl2l1
3.16011e-06	0.252917	0.941	0.964	0.0501224	KO_2	Grn
3.28103e-06	0.0215014	0.836	0.928	0.0520404	KO_2	Marcks
3.34029e-06	0.0654727	0.219	0.275	0.0529804	KO_2	Cxxc1
3.37203e-06	0.336729	0.287	0.218	0.0534837	KO_2	Fhl3
3.39256e-06	0.0623784	0.236	0.292	0.0538094	KO_2	Rc3h2
3.41846e-06	0.0217525	0.181	0.251	0.0542203	KO_2	Kmt2a
3.42785e-06	0.178255	0.915	0.952	0.0543691	KO_2	Adamts2
3.44222e-06	0.00362752	0.169	0.251	0.0545971	KO_2	Mga
3.48443e-06	0.00531724	0.181	0.256	0.0552666	KO_2	Adcy4
3.49087e-06	0.0402899	0.236	0.299	0.0553687	KO_2	Zcchc14
3.52517e-06	0.135474	0.315	0.342	0.0559127	KO_2	Diaph1
3.54211e-06	0.0743012	0.245	0.306	0.0561814	KO_2	Adgrl1
3.56156e-06	0.0706243	0.211	0.273	0.05649	KO_2	Brd7
3.62497e-06	0.00845135	0.178	0.254	0.0574957	KO_2	Rab3gap2
3.7049e-06	0.0291295	0.258	0.344	0.0587635	KO_2	Rit1
3.71936e-06	0.118052	0.245	0.275	0.0589928	KO_2	Nop56
3.72078e-06	0.072621	0.22	0.287	0.0590153	KO_2	Ide
3.75064e-06	0.205857	0.612	0.636	0.059489	KO_2	Ddah1
3.77866e-06	0.0149712	0.178	0.251	0.0599333	KO_2	Dyrk1a
3.82006e-06	0.157063	0.28	0.309	0.06059	KO_2	Il2rg
3.84251e-06	0.0366897	0.302	0.388	0.0609461	KO_2	Nub1
3.84255e-06	0.109722	0.233	0.273	0.0609466	KO_2	Slc35f6
3.84712e-06	0.0355407	0.805	0.892	0.0610192	KO_2	Pcbp2
3.85769e-06	0.000159066	0.272	0.359	0.0611868	KO_2	Slc25a51
3.99147e-06	0.141358	0.31	0.352	0.0633088	KO_2	Adam19
4.01197e-06	0.0964002	0.24	0.289	0.0636339	KO_2	Dtx4
4.05875e-06	0.186104	0.936	0.967	0.0643759	KO_2	Ddx5
4.11872e-06	0.0927283	0.511	0.589	0.0653271	KO_2	Ecrg4
4.13113e-06	0.00310809	0.231	0.313	0.0655238	KO_2	Pde7a
4.32669e-06	0.143101	0.331	0.368	0.0686256	KO_2	Sbno1
4.43188e-06	0.0945519	0.271	0.323	0.070294	KO_2	Acp1
4.45052e-06	0.0782685	0.257	0.313	0.0705898	KO_2	Mrps26
4.47618e-06	0.0458518	0.31	0.39	0.0709967	KO_2	Dgkz
4.48317e-06	0.00422908	0.233	0.316	0.0711076	KO_2	Gapvd1
4.66489e-06	0.145794	0.237	0.261	0.0739898	KO_2	Spr
4.73643e-06	0.0563657	0.22	0.287	0.0751245	KO_2	Mob2
4.73645e-06	0.0126371	0.234	0.306	0.0751249	KO_2	Mdp1
4.80869e-06	0.0239474	0.229	0.301	0.0762707	KO_2	Rfk
4.82346e-06	0.221631	0.831	0.873	0.0765049	KO_2	Itgb5
4.96341e-06	0.0119935	0.257	0.335	0.0787246	KO_2	Ap1g1
4.97154e-06	0.03258	0.226	0.306	0.0788537	KO_2	Ufd1
4.97856e-06	0.0550178	0.354	0.433	0.0789649	KO_2	Ecscr
5.16652e-06	0.100682	0.252	0.301	0.0819462	KO_2	Pigt
5.19764e-06	0.0403847	0.246	0.313	0.0824397	KO_2	Smad7
5.28126e-06	0.0152006	0.208	0.28	0.0837661	KO_2	Nf2
5.30405e-06	0.120342	0.267	0.318	0.0841275	KO_2	Ankrd17
5.31562e-06	0.154716	0.266	0.304	0.0843111	KO_2	Fstl3
5.4259e-06	0.174461	0.859	0.883	0.0860602	KO_2	Id3
5.49179e-06	0.101572	0.239	0.275	0.0871053	KO_2	Rasa1
5.49254e-06	0.041081	0.243	0.306	0.0871172	KO_2	Cnot2
5.54652e-06	0.0345731	0.217	0.285	0.0879733	KO_2	Zmiz2
5.69719e-06	0.0979603	0.233	0.289	0.0903631	KO_2	Rp9
5.80931e-06	0.057407	0.208	0.266	0.0921415	KO_2	Tln2
5.85193e-06	0.17325	0.248	0.266	0.0928175	KO_2	Narf
5.85496e-06	0.00395816	0.245	0.328	0.0928656	KO_2	Tmub2
5.9081e-06	0.0714726	0.295	0.366	0.0937084	KO_2	Usp48
6.00144e-06	0.0897173	0.386	0.44	0.0951888	KO_2	Ap1s1
6.20739e-06	0.0487435	0.217	0.285	0.0984555	KO_2	Nsun2
6.27737e-06	0.0660248	0.234	0.292	0.0995654	KO_2	Rfc2
6.30067e-06	0.0620067	0.222	0.273	0.099935	KO_2	Nudt16l1
6.4626e-06	0.137602	0.536	0.591	0.102503	KO_2	Fibin
6.47002e-06	0.0168578	0.284	0.378	0.102621	KO_2	Atp2c1
6.53796e-06	0.138815	0.246	0.27	0.103699	KO_2	Fyn
6.71684e-06	0.0638177	0.22	0.287	0.106536	KO_2	Papss2
6.72638e-06	0.046117	0.24	0.304	0.106687	KO_2	Mob1b
6.82572e-06	0.0784428	0.359	0.426	0.108263	KO_2	Rgs10
6.97365e-06	0.0238636	0.199	0.268	0.110609	KO_2	Pex2
6.97799e-06	0.0245358	0.193	0.268	0.110678	KO_2	Nfam1
7.12734e-06	0.200572	0.313	0.321	0.113047	KO_2	Edc4
7.17104e-06	0.061047	0.201	0.261	0.11374	KO_2	Cmklr1
7.23498e-06	0.0952482	0.559	0.634	0.114754	KO_2	Tmem45a
7.24521e-06	0.0415165	0.198	0.254	0.114916	KO_2	Slc25a17
7.3008e-06	0.115268	0.299	0.347	0.115798	KO_2	Smpd1
7.37254e-06	0.274607	0.989	0.969	0.116936	KO_2	Cst3
7.46539e-06	0.150111	0.254	0.285	0.118409	KO_2	Rnf19a
7.47155e-06	0.015917	0.261	0.342	0.118506	KO_2	Hyou1
8.17661e-06	0.0414537	0.363	0.445	0.129689	KO_2	Stk11
8.31633e-06	0.0311145	0.205	0.268	0.131905	KO_2	Lsm2
8.37425e-06	0.0931116	0.29	0.344	0.132824	KO_2	Smim10l1
8.4331e-06	0.120454	0.214	0.254	0.133757	KO_2	Urod
8.43434e-06	0.193455	0.413	0.428	0.133777	KO_2	Galnt10
8.46536e-06	0.0053752	0.214	0.297	0.134269	KO_2	Tor2a
8.5628e-06	0.0349615	0.204	0.266	0.135815	KO_2	Tbc1d23
8.6394e-06	0.17211	0.384	0.407	0.137029	KO_2	Tnfaip1
8.68776e-06	0.0149374	0.211	0.294	0.137797	KO_2	Pik3cd
8.96747e-06	0.00226753	0.239	0.321	0.142233	KO_2	Rab22a
9.00045e-06	0.0533724	0.222	0.292	0.142756	KO_2	Wdr77
9.14247e-06	0.0587296	0.246	0.297	0.145009	KO_2	Asap1
9.22838e-06	0.0267496	0.208	0.266	0.146371	KO_2	Nkd2
9.5483e-06	0.0610012	0.234	0.289	0.151446	KO_2	Hes1
9.98857e-06	0.0404725	0.199	0.275	0.158429	KO_2	Rassf8
1.18085e-05	0.00827997	0.237	0.309	0.187295	KO_2	Agpat3
1.20091e-05	0.113821	0.223	0.251	0.190476	KO_2	Kat6a
1.24814e-05	0.0532185	0.198	0.256	0.197967	KO_2	Nudcd3
1.26523e-05	0.118924	0.307	0.352	0.200679	KO_2	Emc1
1.28919e-05	0.0380378	0.198	0.258	0.204479	KO_2	Osbpl5
1.29601e-05	0.0230685	0.204	0.27	0.205561	KO_2	Smad4
1.30454e-05	0.0526978	0.199	0.256	0.206913	KO_2	Vhl
1.37741e-05	0.0706051	0.862	0.933	0.218471	KO_2	Slc25a4
1.3916e-05	0.0271214	0.287	0.364	0.220721	KO_2	Supt20
1.39952e-05	0.051469	0.251	0.333	0.221978	KO_2	Phf23
1.40506e-05	0.041039	0.252	0.328	0.222856	KO_2	Cd2ap
1.42744e-05	0.0498048	0.207	0.256	0.226406	KO_2	Commd6
1.4457e-05	0.0941093	0.888	0.95	0.229303	KO_2	Ctsz
1.45542e-05	0.0521258	0.22	0.282	0.230844	KO_2	Hars
1.46596e-05	0.029237	0.248	0.309	0.232517	KO_2	E2f4
1.4898e-05	0.127833	0.286	0.323	0.236297	KO_2	Mast4
1.50579e-05	0.0839013	0.38	0.44	0.238833	KO_2	Tra2a
1.55035e-05	0.0119198	0.198	0.266	0.245901	KO_2	March8
1.62696e-05	0.0256345	0.266	0.344	0.258052	KO_2	Brd1
1.62769e-05	0.0178932	0.187	0.256	0.258167	KO_2	Snrnp27
1.63418e-05	0.151864	0.245	0.275	0.259197	KO_2	Il3ra
1.694e-05	0.0834394	0.309	0.356	0.268685	KO_2	Rtl8a
1.71625e-05	0.322204	0.947	0.962	0.272214	KO_2	Myl2
1.80199e-05	0.09685	0.271	0.313	0.285813	KO_2	AI837181
1.81299e-05	0.0433671	0.258	0.33	0.287558	KO_2	Nsmf
1.84083e-05	0.0346877	0.261	0.335	0.291974	KO_2	Fbxw8
1.86504e-05	0.21693	0.995	0.995	0.295814	KO_2	Rpl13a
1.86849e-05	0.0439593	0.24	0.301	0.296361	KO_2	Tead3
1.89255e-05	0.0612079	0.258	0.313	0.300177	KO_2	Trappc2l
1.89788e-05	0.0709916	0.214	0.254	0.301023	KO_2	Cdk13
1.92847e-05	0.0921303	0.255	0.304	0.305874	KO_2	Rgl1
1.93489e-05	0.0449025	0.21	0.27	0.306892	KO_2	Dpf2
1.93682e-05	0.2606	0.881	0.938	0.307199	KO_2	Cd74
1.93867e-05	0.14179	0.287	0.323	0.307492	KO_2	Nr1d2
1.94853e-05	0.0304759	0.188	0.261	0.309057	KO_2	Rnf40
2.21809e-05	0.112982	0.707	0.78	0.351811	KO_2	Itm2a
2.23329e-05	0.0396707	0.204	0.258	0.354223	KO_2	Tbc1d15
2.23942e-05	0.0903949	0.226	0.268	0.355194	KO_2	Rab29
2.33354e-05	0.0823412	0.84	0.911	0.370123	KO_2	Neat1
2.43602e-05	0.0477366	0.261	0.328	0.386377	KO_2	Tmf1
2.44974e-05	0.130794	0.666	0.711	0.388553	KO_2	Ly6a
2.4921e-05	0.00352282	0.204	0.275	0.395272	KO_2	Parp9
2.56758e-05	0.102903	0.225	0.263	0.407245	KO_2	Camsap2
2.66467e-05	0.0770288	0.859	0.928	0.422643	KO_2	S100a11
2.71886e-05	0.0531662	0.257	0.316	0.431238	KO_2	Igsf3
2.74129e-05	0.0298841	0.299	0.371	0.434796	KO_2	Akap8l
2.81096e-05	0.0863569	0.901	0.955	0.445847	KO_2	Ccdc80
2.98103e-05	0.104868	0.272	0.316	0.472821	KO_2	Rras2
2.99115e-05	0.0936618	0.258	0.304	0.474426	KO_2	Mest
3.02344e-05	0.17547	0.31	0.325	0.479548	KO_2	Fam98a
3.19162e-05	0.144705	0.257	0.285	0.506223	KO_2	Wars
3.24273e-05	0.0905047	0.336	0.402	0.514329	KO_2	Dcaf12
3.2651e-05	0.178224	0.909	0.94	0.517878	KO_2	Bmp1
3.39001e-05	0.0582446	0.292	0.354	0.537689	KO_2	Smap1
3.41636e-05	0.0336336	0.199	0.258	0.541869	KO_2	Arntl
3.49858e-05	0.0706017	0.237	0.287	0.55491	KO_2	Gcsh
3.52244e-05	0.104498	0.31	0.354	0.558694	KO_2	Bicd2
3.57211e-05	0.131258	0.217	0.263	0.566572	KO_2	Rnd3
3.72136e-05	0.133113	0.266	0.306	0.590246	KO_2	Fasn
3.74787e-05	8.0719e-05	0.19	0.263	0.59445	KO_2	Smg5
3.78301e-05	0.0719749	0.337	0.397	0.600023	KO_2	Retreg2
3.80977e-05	0.108777	0.395	0.433	0.604267	KO_2	Tnrc6a
3.86121e-05	0.160155	0.96	0.978	0.612427	KO_2	Loxl1
4.06091e-05	0.229599	0.982	0.978	0.644102	KO_2	Col4a1
4.0897e-05	0.0290072	0.19	0.261	0.648667	KO_2	Triobp
4.14262e-05	0.239723	0.968	0.969	0.65706	KO_2	Tmsb10
4.15596e-05	0.143153	0.261	0.287	0.659177	KO_2	Ttc7
4.21199e-05	0.0723076	0.213	0.261	0.668064	KO_2	Afg3l2
4.28815e-05	0.0617485	0.312	0.356	0.680144	KO_2	Max
4.40592e-05	0.17463	0.293	0.301	0.698823	KO_2	Lfng
4.55039e-05	0.113822	0.217	0.256	0.721738	KO_2	Map11
4.55988e-05	0.0782041	0.252	0.297	0.723243	KO_2	Pygm
4.63801e-05	0.00546609	0.202	0.27	0.735635	KO_2	Tlk1
4.68354e-05	0.102398	0.422	0.478	0.742856	KO_2	Yipf5
4.70762e-05	0.00463929	0.278	0.354	0.746676	KO_2	Poglut3
4.80301e-05	0.00628025	0.211	0.285	0.761805	KO_2	Nup50
4.8785e-05	0.145904	0.98	0.998	0.773779	KO_2	Rpsa
4.97871e-05	0.048701	0.198	0.256	0.789673	KO_2	Ints3
5.0385e-05	0.0600771	0.204	0.251	0.799156	KO_2	Dlg4
5.08011e-05	0.0914776	0.272	0.328	0.805756	KO_2	Parp12
5.13753e-05	0.169641	0.301	0.325	0.814863	KO_2	Vwf
5.18552e-05	0.00362738	0.584	0.672	0.822475	KO_2	H19
5.25392e-05	0.0337406	0.22	0.278	0.833324	KO_2	Sh3bp5
5.37589e-05	0.25778	0.965	0.974	0.852669	KO_2	H2-K1
5.38285e-05	0.00191018	0.239	0.304	0.853773	KO_2	Slc9a3r1
5.41152e-05	0.114247	0.228	0.278	0.858321	KO_2	Aplnr
5.62306e-05	0.0941473	0.31	0.352	0.891874	KO_2	Ipo7
5.64597e-05	0.0592165	0.315	0.378	0.895508	KO_2	Smarcb1
5.75298e-05	0.113613	0.354	0.39	0.91248	KO_2	Mta2
5.95781e-05	0.221335	0.564	0.605	0.944968	KO_2	Adamtsl2
6.0671e-05	0.0536066	0.237	0.285	0.962303	KO_2	Supt16
6.25807e-05	0.0974431	0.254	0.297	0.992592	KO_2	Tbc1d22a
6.37e-05	0.0643105	0.293	0.342	1	KO_2	Ube2e3
6.6316e-05	0.0641848	0.476	0.538	1	KO_2	Fcrls
6.6346e-05	0.0403763	0.205	0.258	1	KO_2	Pole4
6.6726e-05	0.0950753	0.328	0.378	1	KO_2	Xpnpep1
6.68727e-05	0.0497024	0.287	0.359	1	KO_2	Cd84
6.83752e-05	0.0683798	0.301	0.349	1	KO_2	2900026A02Rik
7.00312e-05	0.111401	0.226	0.254	1	KO_2	Arl2
7.14484e-05	0.0289459	0.286	0.356	1	KO_2	Cdc42bpb
7.17966e-05	0.110714	0.245	0.275	1	KO_2	Dubr
7.54294e-05	0.0920833	0.264	0.304	1	KO_2	Ddx1
7.74128e-05	0.0405896	0.234	0.287	1	KO_2	Atxn7l3
8.12684e-05	0.0886843	0.239	0.292	1	KO_2	Trps1
8.46937e-05	0.0561506	0.207	0.261	1	KO_2	Wdfy2
9.58541e-05	0.039646	0.91	0.964	1	KO_2	S100a6
9.82454e-05	0.104029	0.46	0.514	1	KO_2	Cyp1b1
0.000100018	0.0602106	0.327	0.388	1	KO_2	Ube4b
0.000100699	0.0750697	0.213	0.254	1	KO_2	Tspan18
0.000101281	0.0260471	0.195	0.251	1	KO_2	Man2c1
0.000102804	0.0348339	0.237	0.297	1	KO_2	Retreg3
0.000103116	0.0830538	0.304	0.359	1	KO_2	Trappc3
0.000114184	0.131659	0.307	0.342	1	KO_2	P2ry6
0.000116428	0.0947418	0.257	0.294	1	KO_2	B4galnt1
0.00011832	0.00795801	0.924	0.978	1	KO_2	P4hb
0.000118388	0.00441978	0.236	0.311	1	KO_2	Kdm1a
0.000119075	0.0733111	0.237	0.287	1	KO_2	Senp6
0.000123259	0.0308149	0.339	0.397	1	KO_2	Nt5dc2
0.000127246	0.0127216	0.266	0.342	1	KO_2	Ncoa4
0.000128405	0.0231033	0.211	0.266	1	KO_2	Epn2
0.000130624	0.0288118	0.228	0.28	1	KO_2	Ncbp2
0.000130711	0.0340821	0.225	0.28	1	KO_2	Impdh1
0.000133919	0.0120377	0.21	0.28	1	KO_2	Uba3
0.000134208	0.0634161	0.207	0.251	1	KO_2	Rnf121
0.000134834	0.0517781	0.889	0.947	1	KO_2	Cox4i1
0.000144189	0.0409014	0.204	0.263	1	KO_2	Pura
0.00014847	0.0464916	0.243	0.299	1	KO_2	Ankrd10
0.000153654	0.110464	0.257	0.287	1	KO_2	Zzz3
0.000155064	0.0243669	0.865	0.933	1	KO_2	Arpc1b
0.000162674	0.000972707	0.372	0.45	1	KO_2	Ptpra
0.00017292	0.0894188	0.301	0.342	1	KO_2	Ptprf
0.000181579	0.0315965	0.257	0.321	1	KO_2	Oxa1l
0.000188031	0.0268169	0.201	0.261	1	KO_2	Crkl
0.000188288	0.0505138	0.255	0.304	1	KO_2	Tm9sf4
0.0001936	0.10077	0.693	0.754	1	KO_2	Htra3
0.000196883	0.0350172	0.353	0.419	1	KO_2	Tmem147
0.000203637	0.0789623	0.207	0.256	1	KO_2	Otulin
0.000204078	0.0209721	0.201	0.261	1	KO_2	Msl2
0.000205899	0.0928119	0.362	0.411	1	KO_2	Zfr
0.000211767	0.0268833	0.318	0.388	1	KO_2	Camk2d
0.000221498	0.275584	0.746	0.699	1	KO_2	Prelp
0.000225546	0.00671821	0.28	0.347	1	KO_2	Dnm1
0.000249061	0.0605646	0.701	0.77	1	KO_2	Ms4a7
0.000253333	0.0399383	0.243	0.294	1	KO_2	Phf20l1
0.000267813	0.112229	0.223	0.256	1	KO_2	Fnip1
0.000278581	0.132059	0.277	0.304	1	KO_2	Ltbp1
0.000282709	0.0925069	0.255	0.294	1	KO_2	Pkn2
0.000282894	0.00828291	0.214	0.282	1	KO_2	Dcakd
0.000283399	0.0361737	0.216	0.27	1	KO_2	Decr1
0.000288199	0.0587243	0.237	0.285	1	KO_2	Trappc5
0.000302096	0.134051	0.248	0.258	1	KO_2	Fam117b
0.000343553	0.086942	0.302	0.34	1	KO_2	Naxe
0.000355069	0.0663387	0.295	0.34	1	KO_2	Sorbs3
0.00036857	0.0144267	0.296	0.364	1	KO_2	Elf4
0.000373445	0.182442	0.941	0.967	1	KO_2	Clu
0.000378151	0.0277219	0.277	0.342	1	KO_2	Psmc4
0.000433093	0.135742	0.293	0.299	1	KO_2	Plk2
0.00043358	0.19637	0.321	0.292	1	KO_2	Zmym5
0.000463647	0.0198324	0.236	0.294	1	KO_2	Lats1
0.000477795	0.0365158	0.202	0.254	1	KO_2	Nfatc1
0.000486406	0.0612215	0.22	0.256	1	KO_2	Fubp3
0.000488539	0.0442449	0.269	0.325	1	KO_2	Abhd2
0.000515912	0.126203	0.643	0.691	1	KO_2	Gpnmb
0.00062881	0.0487299	0.21	0.254	1	KO_2	Yars
0.000642672	0.0335965	0.217	0.266	1	KO_2	Med14
0.000657156	0.0826873	0.26	0.289	1	KO_2	Manbal
0.000679569	0.0719223	0.644	0.699	1	KO_2	Fmod
0.000762736	0.109391	0.248	0.268	1	KO_2	Sf3a1
0.000768455	0.0693875	0.217	0.256	1	KO_2	Chfr
0.000792028	0.0648795	0.231	0.27	1	KO_2	Cirbp
0.000821183	0.0547772	0.214	0.251	1	KO_2	Ptk2
0.000975492	0.0676577	0.922	0.967	1	KO_2	Rps13
0.00102205	0.0275695	0.213	0.263	1	KO_2	Ppp2r5d
0.0010453	0.107143	0.71	0.746	1	KO_2	Cebpd
0.00110231	0.0430305	0.242	0.289	1	KO_2	Taok2
0.00110625	0.0528981	0.293	0.333	1	KO_2	Tufm
0.00128858	0.0582151	0.248	0.287	1	KO_2	Smarcc1
0.00131682	0.000553037	0.199	0.254	1	KO_2	Msr1
0.00173475	0.0383188	0.214	0.258	1	KO_2	Kcne4
0.00195768	0.117485	0.275	0.282	1	KO_2	Pfkfb3
0.00217993	0.16656	0.865	0.876	1	KO_2	Pmepa1
0.00232275	0.0917488	0.271	0.299	1	KO_2	Mrps17
0.00233003	0.0292179	0.935	0.976	1	KO_2	Calr
0.00237889	0.0489357	0.359	0.409	1	KO_2	Emcn
0.00242353	0.125962	0.278	0.285	1	KO_2	Nbeal1
0.00281097	0.0380336	0.922	0.967	1	KO_2	Lrp1
0.00288294	0.0488914	0.205	0.251	1	KO_2	Fem1b
0.0031308	0.0221732	0.226	0.268	1	KO_2	Noc2l
0.00317612	0.000633082	0.257	0.311	1	KO_2	Entr1
0.00339617	0.219706	0.752	0.72	1	KO_2	Frzb
0.00341697	0.0764535	0.223	0.254	1	KO_2	Egr1
0.00345719	0.0201138	0.22	0.263	1	KO_2	Alg10b
0.00375119	0.0308936	0.261	0.304	1	KO_2	Ppp6c
0.00393853	0.141599	0.982	0.974	1	KO_2	Fbn1
0.00400756	0.0438955	0.243	0.278	1	KO_2	Smyd2
0.00418686	0.134773	0.936	0.955	1	KO_2	Ubc
0.00503988	0.0846985	0.229	0.251	1	KO_2	Rars
0.00605287	0.0138585	0.865	0.914	1	KO_2	Ltbp3
0.00614336	0.0243745	0.237	0.278	1	KO_2	Smim3
0.00619401	0.0371751	0.222	0.256	1	KO_2	Ktn1
0.00631758	0.0830528	0.286	0.306	1	KO_2	Nomo1
0.00727933	0.0881466	0.799	0.849	1	KO_2	Myl3
0.00798762	0.0502257	0.971	0.995	1	KO_2	Rpl5
0.00942909	0.132466	0.965	0.976	1	KO_2	Fbln2
0.00957065	0.0401857	0.242	0.275	1	KO_2	Fam20c
1.30922e-71	0.956265	0.974	0.739	2.07656e-67	WT_2	Rps28
3.67036e-66	0.74997	0.99	0.953	5.82156e-62	WT_2	Rpl41
1.31165e-59	0.961782	0.935	0.711	2.08041e-55	WT_2	Rps27
1.51365e-53	0.8365	0.596	0.143	2.4008e-49	WT_2	Snhg18
3.97158e-51	0.939561	0.833	0.407	6.29932e-47	WT_2	Rpl35
1.54996e-43	0.888598	0.986	0.83	2.45839e-39	WT_2	Mt1
2.12816e-41	0.44032	1	1	3.37548e-37	WT_2	Col3a1
1.4306e-40	0.683019	0.964	0.781	2.26908e-36	WT_2	Rps14
1.51062e-38	0.59855	0.988	0.922	2.39599e-34	WT_2	Rps12
3.01463e-38	0.619186	0.981	0.875	4.78151e-34	WT_2	Rpl37a
6.70221e-35	0.639262	0.943	0.701	1.06304e-30	WT_2	Rplp2
7.04877e-35	0.424286	1	0.986	1.118e-30	WT_2	Rplp1
1.11047e-34	0.601497	0.974	0.86	1.76132e-30	WT_2	Rps26
2.28348e-32	1.48052	0.658	0.307	3.62182e-28	WT_2	Hp
2.94503e-32	0.613753	0.964	0.805	4.67112e-28	WT_2	Rpl35a
5.50908e-32	0.551059	0.981	0.909	8.73795e-28	WT_2	Rpl38
1.2202e-31	0.533029	0.988	0.878	1.93536e-27	WT_2	Rps3a1
1.95796e-31	0.751619	0.758	0.413	3.10552e-27	WT_2	Rpl10
9.16542e-30	0.349734	1	0.998	1.45373e-25	WT_2	Tmsb4x
1.3164e-29	0.65893	0.868	0.581	2.08795e-25	WT_2	Rps18
1.4589e-29	0.650372	0.892	0.64	2.31396e-25	WT_2	Rpl9
1.47677e-29	0.610348	0.993	0.953	2.3423e-25	WT_2	Ftl1
1.28508e-27	0.541282	0.962	0.842	2.03826e-23	WT_2	Rps11
1.40724e-27	0.642269	0.919	0.707	2.23203e-23	WT_2	Ppia
4.28509e-27	0.55964	0.935	0.729	6.79659e-23	WT_2	Rps2
1.49968e-26	0.411464	0.256	0.04	2.37864e-22	WT_2	Adamts12
3.54935e-26	0.489	0.976	0.837	5.62962e-22	WT_2	Rps3
5.26341e-26	0.528679	0.598	0.271	8.3483e-22	WT_2	Rab31
5.98376e-26	0.604467	0.888	0.635	9.49084e-22	WT_2	Rpl7a
1.18271e-25	0.362974	0.818	0.515	1.8759e-21	WT_2	B4galt1
3.27407e-25	0.453191	0.981	0.895	5.193e-21	WT_2	Rpl39
3.6733e-25	0.53919	0.617	0.292	5.82623e-21	WT_2	AC149090,1
4.42185e-25	0.376033	0.995	0.962	7.01349e-21	WT_2	Rps21
6.63617e-25	0.576099	0.61	0.287	1.05256e-20	WT_2	C1ra
8.39332e-25	0.525634	0.811	0.502	1.33126e-20	WT_2	Cox8a
1.48425e-24	0.533488	0.701	0.377	2.35418e-20	WT_2	Srsf5
2.61311e-24	0.444499	0.976	0.907	4.14466e-20	WT_2	Rps9
3.4025e-24	0.514443	0.952	0.813	5.3967e-20	WT_2	Rpl23a
6.97823e-24	0.411908	0.703	0.394	1.10682e-19	WT_2	Snrpg
9.10868e-24	0.522814	0.902	0.661	1.44473e-19	WT_2	Rpl27
9.5425e-24	0.423015	0.988	0.927	1.51354e-19	WT_2	Rps29
1.35128e-23	0.502865	0.995	0.95	2.14326e-19	WT_2	Dcn
1.6557e-23	0.500593	0.978	0.874	2.6261e-19	WT_2	Rps23
2.81118e-23	0.543056	0.624	0.31	4.45882e-19	WT_2	Ctsk
2.92674e-23	0.533561	0.658	0.343	4.64211e-19	WT_2	Uqcrb
3.45464e-23	0.348224	0.38	0.131	5.4794e-19	WT_2	Chkb
1.38209e-22	0.18214	0.861	0.611	2.19213e-18	WT_2	Hnrnpa3
1.38371e-22	0.347949	0.555	0.266	2.1947e-18	WT_2	Mrpl33
2.31589e-22	0.394985	0.718	0.418	3.67323e-18	WT_2	Ndufa6
2.43912e-22	0.591004	0.892	0.67	3.86869e-18	WT_2	Gapdh
2.83596e-22	1.33869	0.572	0.277	4.49811e-18	WT_2	Saa3
2.91977e-22	0.560622	0.811	0.53	4.63105e-18	WT_2	Cox7c
4.03272e-22	0.315064	0.5	0.231	6.39629e-18	WT_2	Srpr
4.21453e-22	0.50933	0.95	0.787	6.68467e-18	WT_2	Rpl15
1.75316e-21	0.467169	0.947	0.767	2.78068e-17	WT_2	Rpl22
1.97351e-21	0.397443	0.983	0.919	3.13019e-17	WT_2	Rpl27a
2.31059e-21	0.551807	0.823	0.552	3.66483e-17	WT_2	Anxa1
2.49399e-21	0.427643	0.77	0.477	3.95571e-17	WT_2	Atp5md
2.67236e-21	0.333436	0.957	0.745	4.23863e-17	WT_2	Anxa2
5.94937e-21	0.438653	0.828	0.55	9.4363e-17	WT_2	Npm1
9.91308e-21	0.389363	0.986	0.904	1.57231e-16	WT_2	Rpl21
2.0319e-20	0.807543	0.584	0.296	3.2228e-16	WT_2	C1s1
2.04303e-20	0.302207	0.426	0.184	3.24045e-16	WT_2	Mknk2
2.66326e-20	0.425775	0.962	0.818	4.22419e-16	WT_2	Rps25
2.87371e-20	0.511677	0.768	0.483	4.55799e-16	WT_2	Cox6a1
2.98634e-20	0.283385	0.632	0.363	4.73663e-16	WT_2	Lasp1
4.62737e-20	0.395338	0.99	0.973	7.33947e-16	WT_2	B2m
6.37545e-20	0.204223	0.598	0.348	1.01121e-15	WT_2	Chmp2a
6.56817e-20	0.444411	0.675	0.384	1.04178e-15	WT_2	P3h3
7.16351e-20	0.321587	0.713	0.436	1.1362e-15	WT_2	Tma7
7.93155e-20	0.43169	0.706	0.419	1.25802e-15	WT_2	Ost4
9.31433e-20	0.430588	0.636	0.348	1.47735e-15	WT_2	Hspe1
1.49658e-19	0.394346	0.818	0.549	2.37373e-15	WT_2	Atox1
1.70966e-19	0.100506	0.806	0.581	2.71169e-15	WT_2	Tmbim6
2.26133e-19	0.383269	0.696	0.413	3.5867e-15	WT_2	Gaa
2.54023e-19	0.42117	0.608	0.324	4.02905e-15	WT_2	Smdt1
3.7581e-19	0.28266	0.902	0.669	5.96072e-15	WT_2	Tpm4
4.80098e-19	0.355781	0.562	0.298	7.61483e-15	WT_2	Fgl2
4.9619e-19	0.316229	0.512	0.26	7.87008e-15	WT_2	Kdelr3
5.09089e-19	0.656046	0.275	0.07	8.07466e-15	WT_2	S100a8
5.14429e-19	0.402205	0.955	0.79	8.15936e-15	WT_2	App
5.40353e-19	0.0978503	0.813	0.596	8.57055e-15	WT_2	Erp29
5.6372e-19	0.281771	0.361	0.14	8.94116e-15	WT_2	Nod1
5.71008e-19	0.150078	0.787	0.564	9.05676e-15	WT_2	Arpc3
5.92459e-19	0.272942	0.404	0.176	9.39699e-15	WT_2	Rnpep
7.19358e-19	0.31165	0.459	0.211	1.14097e-14	WT_2	Snhg6
9.9443e-19	0.449402	0.567	0.289	1.57727e-14	WT_2	Cyb5a
9.95345e-19	0.321278	0.478	0.229	1.57872e-14	WT_2	Snx1
1.5304e-18	0.290398	0.55	0.298	2.42736e-14	WT_2	Atp6v1e1
1.67218e-18	0.182772	0.639	0.401	2.65224e-14	WT_2	Qsox1
1.78458e-18	0.327432	0.469	0.219	2.83052e-14	WT_2	Comt
1.79028e-18	0.331911	0.622	0.353	2.83957e-14	WT_2	Cd52
2.3355e-18	0.188848	0.536	0.302	3.70434e-14	WT_2	Acadl
2.49556e-18	0.758372	0.813	0.579	3.95821e-14	WT_2	Serpina3n
2.51365e-18	0.128342	0.813	0.587	3.98691e-14	WT_2	Serp1
3.12018e-18	0.128769	0.531	0.321	4.94892e-14	WT_2	Cs
3.91428e-18	0.271072	0.474	0.239	6.20845e-14	WT_2	Vps28
4.83237e-18	0.446344	0.813	0.556	7.66461e-14	WT_2	Sem1
5.32872e-18	0.304914	0.677	0.421	8.45188e-14	WT_2	Sdc1
5.96971e-18	0.14665	0.746	0.509	9.46856e-14	WT_2	Actr2
6.43299e-18	0.206283	0.538	0.302	1.02034e-13	WT_2	Leprot
8.5354e-18	0.123643	0.574	0.362	1.3538e-13	WT_2	Cers2
1.13337e-17	0.297876	0.761	0.502	1.79763e-13	WT_2	Txn1
1.14682e-17	0.356302	0.976	0.912	1.81897e-13	WT_2	Rpl17
1.22533e-17	0.321272	0.541	0.284	1.94349e-13	WT_2	Golga7
1.25244e-17	0.404013	0.404	0.167	1.9865e-13	WT_2	Gdi1
1.27503e-17	0.331685	0.335	0.12	2.02232e-13	WT_2	H2-T22
1.29937e-17	0.261433	0.593	0.347	2.06093e-13	WT_2	Pdgfra
1.48124e-17	0.185666	0.682	0.444	2.34939e-13	WT_2	Creg1
1.75744e-17	0.103897	0.569	0.369	2.78747e-13	WT_2	Csnk2b
1.83502e-17	0.327463	0.627	0.368	2.91052e-13	WT_2	Pla2g7
1.91896e-17	0.181769	0.859	0.637	3.04366e-13	WT_2	Arf4
[truncated: 2,446 more rows]
