# Supplementary material for: ADAMTS12 promotes fibrosis by restructuring extracellular matrix to enable activation of injury-responsive fibroblasts
Source: J Clin Invest. 2024 Sep 17;134(18):e170246. doi: 10.1172/JCI170246 (PMC11405035; doi:10.1172/JCI170246)
Supplement: Supplemental table 9 [file jci-134-170246-s083.xls]

## Sheet: Supp. table 9 - DEGs Bulk Seq K
gene_name	base.Meanx	log2FC	lfc.SE	t	pval	adj,pval	index
STC1	380.412	-1.47404	0.143987	-10.2373	1.34951e-24	1.09414e-20	KOvsWT
PCDH9	1338.75	-2.54024	0.260056	-9.76808	1.54352e-22	7.50859e-19	KOvsWT
LINC02593	325.964	-2.5303	0.285278	-8.86959	7.34148e-19	2.23208e-15	KOvsWT
IL17RD	548.399	-1.36339	0.159335	-8.55679	1.16051e-17	2.5661e-14	KOvsWT
DNER	1205.38	-1.42945	0.171693	-8.32562	8.38882e-17	1.36028e-13	KOvsWT
AEBP1	10409.3	-2.9739	0.366026	-8.12483	4.47976e-16	6.40949e-13	KOvsWT
RAP1GAP2	193.889	-3.7563	0.479764	-7.82949	4.89867e-15	5.95751e-12	KOvsWT
RP11-54O7,1	56.3376	-3.06171	0.392651	-7.79753	6.31282e-15	7.00707e-12	KOvsWT
FBLN1	1508.28	-2.13768	0.279665	-7.64373	2.11023e-14	2.13863e-11	KOvsWT
PCDH1	403.215	-3.22788	0.426878	-7.5616	3.98147e-14	3.58671e-11	KOvsWT
SPON2	446.432	-2.42824	0.331589	-7.32304	2.42416e-13	1.84259e-10	KOvsWT
DDR2	323.738	-2.39721	0.327905	-7.31068	2.65803e-13	1.95913e-10	KOvsWT
ANOS1	323.134	-2.29404	0.316705	-7.24348	4.37322e-13	2.95472e-10	KOvsWT
FBLN5	214.352	-2.40896	0.335285	-7.18482	6.72944e-13	4.30737e-10	KOvsWT
NKX3-1	952.873	-1.00742	0.140413	-7.17474	7.24441e-13	4.45752e-10	KOvsWT
WHRN	1178.86	-1.4616	0.203761	-7.17312	7.33055e-13	4.45752e-10	KOvsWT
SCARA3	326.086	-3.06764	0.429821	-7.13702	9.53744e-13	5.52331e-10	KOvsWT
KCNK1	121.602	-1.71482	0.240552	-7.12869	1.01327e-12	5.63592e-10	KOvsWT
HR	111.64	-1.7524	0.245853	-7.12784	1.01953e-12	5.63592e-10	KOvsWT
TGM2	4247.5	-1.02879	0.14447	-7.12113	1.07045e-12	5.78592e-10	KOvsWT
SAMD11	1119.66	-2.64516	0.371912	-7.11232	1.14109e-12	6.03364e-10	KOvsWT
COL4A3	457.359	-3.03597	0.43127	-7.03961	1.92785e-12	9.97683e-10	KOvsWT
CNTNAP3	356.561	-1.55206	0.223408	-6.94719	3.72643e-12	1.84975e-09	KOvsWT
PTPRU	381.703	-1.39268	0.201414	-6.9145	4.69527e-12	2.28406e-09	KOvsWT
POSTN	553.633	-4.71399	0.683988	-6.89191	5.50475e-12	2.52626e-09	KOvsWT
RNU1-28P	93.8123	-23.1939	3.38368	-6.85463	7.14992e-12	3.22051e-09	KOvsWT
COL4A4	2494.52	-2.8282	0.41429	-6.82663	8.69323e-12	3.84446e-09	KOvsWT
MTMR9LP	386.987	-1.10173	0.161551	-6.8197	9.12329e-12	3.94894e-09	KOvsWT
CGB8	70.9478	-22.8665	3.38378	-6.75767	1.40227e-11	5.50121e-09	KOvsWT
RHOJ	49.9346	-4.19968	0.630897	-6.65667	2.80094e-11	1.01683e-08	KOvsWT
ADGRF4	134.054	-2.63886	0.397419	-6.63999	3.13708e-11	1.12211e-08	KOvsWT
C14orf132	707.26	-1.41334	0.213611	-6.61639	3.68069e-11	1.2928e-08	KOvsWT
TFPI2	2592.14	-1.67142	0.253111	-6.6035	4.01571e-11	1.37569e-08	KOvsWT
AC005262,2	39.9323	-6.82003	1.04023	-6.55625	5.51782e-11	1.83849e-08	KOvsWT
TMEM94	2460.47	-1.11165	0.169753	-6.54864	5.80639e-11	1.9085e-08	KOvsWT
CXXC4	98.897	-1.67047	0.256579	-6.51055	7.48744e-11	2.39628e-08	KOvsWT
GRIN2D	2680.34	-1.2278	0.188842	-6.50175	7.93923e-11	2.47572e-08	KOvsWT
FZD8	1017.12	-1.77643	0.274049	-6.48216	9.04166e-11	2.7838e-08	KOvsWT
MIR4458HG	120.321	-7.81802	1.21079	-6.45695	1.06837e-10	3.24824e-08	KOvsWT
CYB5R2	192.562	-3.4203	0.530921	-6.44221	1.17748e-10	3.5358e-08	KOvsWT
RNF150	1253.99	-0.640346	0.0996959	-6.42299	1.33624e-10	3.96359e-08	KOvsWT
RYR2	62.1555	-5.09187	0.793622	-6.41599	1.39912e-10	4.10008e-08	KOvsWT
ASS1	3086.77	-3.58705	0.564033	-6.35964	2.02223e-10	5.85556e-08	KOvsWT
SNHG18	540.686	-2.27749	0.360618	-6.31553	2.69229e-10	7.61447e-08	KOvsWT
NDRG1	3359.78	-0.724901	0.115308	-6.28665	3.24384e-10	9.06897e-08	KOvsWT
SPOCK1	18641.3	-1.28741	0.205193	-6.27412	3.51623e-10	9.71879e-08	KOvsWT
TRIO	23996.5	-1.72477	0.275282	-6.26545	3.71752e-10	1.01597e-07	KOvsWT
FBXL7	2860.49	-2.21693	0.354098	-6.26079	3.83042e-10	1.03519e-07	KOvsWT
CACNA1H	161.591	-1.94198	0.311568	-6.23293	4.57783e-10	1.21029e-07	KOvsWT
CDH6	4397.32	-2.15181	0.346612	-6.20813	5.36205e-10	1.38746e-07	KOvsWT
AQP3	432.321	-1.29917	0.211178	-6.15199	7.65154e-10	1.89907e-07	KOvsWT
ANKH	1720.83	-1.95405	0.318368	-6.1377	8.37238e-10	2.04363e-07	KOvsWT
MAP2	2988.73	-1.19013	0.193922	-6.13714	8.40203e-10	2.04363e-07	KOvsWT
BTBD19	3294.86	-0.902106	0.14714	-6.13094	8.73605e-10	2.10383e-07	KOvsWT
FES	76.2481	-3.65725	0.598674	-6.10892	1.00308e-09	2.36872e-07	KOvsWT
RP11-295K3,1	565.448	-2.2221	0.364422	-6.09759	1.0768e-09	2.49438e-07	KOvsWT
OTULINL	138.23	-3.4737	0.573156	-6.06066	1.35568e-09	3.0817e-07	KOvsWT
NPR2	2136.24	-1.1453	0.190343	-6.01702	1.77652e-09	3.96425e-07	KOvsWT
SLC6A9	2040.33	-1.3837	0.230398	-6.0057	1.90505e-09	4.21242e-07	KOvsWT
FBXO32	2308.96	-1.03468	0.173226	-5.973	2.32935e-09	5.10421e-07	KOvsWT
OLFM2	103.393	-2.63725	0.442417	-5.96101	2.50686e-09	5.34864e-07	KOvsWT
MOB3B	68.0143	-2.03888	0.343937	-5.92808	3.06504e-09	6.48269e-07	KOvsWT
NOTCH3	903.642	-2.16223	0.36526	-5.91969	3.2255e-09	6.76326e-07	KOvsWT
CTC-564N23,6	26.4447	-7.69001	1.30516	-5.892	3.81558e-09	7.76529e-07	KOvsWT
CACNA1G	137.543	-1.5928	0.270364	-5.89133	3.83108e-09	7.76529e-07	KOvsWT
RCAN3	130.64	-3.29136	0.559827	-5.87925	4.12139e-09	8.28467e-07	KOvsWT
PRRX2	397.189	-1.35123	0.2302	-5.86979	4.36348e-09	8.69942e-07	KOvsWT
EML1	328.261	-2.04087	0.348304	-5.85946	4.64378e-09	9.18299e-07	KOvsWT
HOXC13	791.923	-1.36392	0.233608	-5.8385	5.26725e-09	1.03319e-06	KOvsWT
TRIP13	1951.26	-2.04594	0.350713	-5.83365	5.42268e-09	1.04679e-06	KOvsWT
DAP	11191.2	-1.62221	0.279778	-5.7982	6.70311e-09	1.26039e-06	KOvsWT
ADM	1653.37	-1.20165	0.207258	-5.79788	6.71595e-09	1.26039e-06	KOvsWT
FAP	346.63	-9.97792	1.72134	-5.79661	6.76701e-09	1.26039e-06	KOvsWT
CMYA5	69.8768	-3.24838	0.560444	-5.79608	6.78825e-09	1.26039e-06	KOvsWT
MAGEH1	432.71	-0.959985	0.165776	-5.79087	7.00226e-09	1.29027e-06	KOvsWT
PCDHB13	174.145	-2.57815	0.445568	-5.7862	7.19959e-09	1.31666e-06	KOvsWT
SLC2A12	775.347	-1.18051	0.204718	-5.76652	8.09243e-09	1.4473e-06	KOvsWT
TP53I11	2666.05	-2.28582	0.398429	-5.73709	9.63191e-09	1.71005e-06	KOvsWT
SNED1	274.034	-1.60038	0.279198	-5.73207	9.92127e-09	1.74866e-06	KOvsWT
SLC37A1	49.7662	-4.96764	0.867894	-5.72379	1.04176e-08	1.82293e-06	KOvsWT
GNG11	2017.43	-0.741775	0.129772	-5.716	1.09061e-08	1.89477e-06	KOvsWT
ZNF704	1340.29	-1.73252	0.303718	-5.70437	1.16777e-08	2.01445e-06	KOvsWT
TENT4A	2875.98	-1.84125	0.32358	-5.69025	1.26853e-08	2.17286e-06	KOvsWT
ICE1	5263.12	-2.00819	0.354	-5.67284	1.40445e-08	2.37226e-06	KOvsWT
NOD1	991.04	-0.768258	0.135816	-5.65659	1.54409e-08	2.57238e-06	KOvsWT
SLC7A11	5742.33	-1.3548	0.23983	-5.64898	1.61407e-08	2.67069e-06	KOvsWT
ANPEP	11111.9	-1.47837	0.263665	-5.60702	2.0584e-08	3.38286e-06	KOvsWT
TLR4	1337.07	-1.40422	0.250573	-5.60404	2.09414e-08	3.41852e-06	KOvsWT
CMBL	1030.68	-2.32971	0.416398	-5.59491	2.20734e-08	3.57907e-06	KOvsWT
S1PR5	66.0018	-1.79625	0.322215	-5.57471	2.47949e-08	3.96767e-06	KOvsWT
CBX2	698.417	-1.25093	0.224648	-5.5684	2.57096e-08	4.08715e-06	KOvsWT
INSYN1	70.0181	-3.01095	0.542048	-5.55477	2.77984e-08	4.30915e-06	KOvsWT
IL7R	2033.63	-1.47935	0.26665	-5.5479	2.89117e-08	4.42276e-06	KOvsWT
CYP27C1	134.234	-1.84862	0.333607	-5.54131	3.00213e-08	4.5638e-06	KOvsWT
BASP1	12375	-1.75815	0.31758	-5.53609	3.09299e-08	4.67272e-06	KOvsWT
DROSHA	4916.81	-1.65905	0.300058	-5.5291	3.21885e-08	4.83284e-06	KOvsWT
CLPTM1L	5325.46	-1.82878	0.330878	-5.52705	3.25669e-08	4.85966e-06	KOvsWT
ALDH1L2	2090.36	-1.14196	0.207962	-5.49118	3.99248e-08	5.81492e-06	KOvsWT
FNDC1	116.371	-2.93735	0.537169	-5.4682	4.54638e-08	6.35526e-06	KOvsWT
LSP1	90.0826	-1.48983	0.272977	-5.45772	4.82283e-08	6.62744e-06	KOvsWT
KCNK3	3631.84	-0.748126	0.137428	-5.44376	5.21683e-08	7.11346e-06	KOvsWT
ULBP1	164.183	-1.99669	0.367832	-5.42827	5.69035e-08	7.68925e-06	KOvsWT
ADM2	1808.17	-1.14399	0.211196	-5.41671	6.07044e-08	8.15754e-06	KOvsWT
ADAMTS16	1089.89	-1.584	0.292788	-5.41007	6.29986e-08	8.41931e-06	KOvsWT
BGN	11334.3	-1.64536	0.305629	-5.38352	7.30427e-08	9.65553e-06	KOvsWT
KLF13	2131.41	-0.882567	0.164057	-5.37964	7.46366e-08	9.81289e-06	KOvsWT
SRGAP1	6783.83	-0.685823	0.128048	-5.35597	8.51008e-08	1.1069e-05	KOvsWT
PALD1	134.14	-1.19931	0.225541	-5.31751	1.05199e-07	1.33269e-05	KOvsWT
SIX2	230.519	-2.29554	0.432331	-5.3097	1.09808e-07	1.38387e-05	KOvsWT
ABLIM3	2329.32	-1.15958	0.219078	-5.29302	1.20315e-07	1.50073e-05	KOvsWT
CALHM5	475.685	-1.32684	0.251539	-5.27489	1.32834e-07	1.63178e-05	KOvsWT
PCYT1B	307.585	-1.41594	0.270068	-5.24289	1.58081e-07	1.88481e-05	KOvsWT
NDUFS6	683.786	-1.89318	0.361448	-5.23777	1.62525e-07	1.91898e-05	KOvsWT
RP11-666O2,7	941.494	-0.845655	0.161785	-5.22702	1.72259e-07	2.02409e-05	KOvsWT
MANCR	34.6095	-4.00501	0.766421	-5.22559	1.73597e-07	2.03e-05	KOvsWT
FAM174B	258.273	-3.96432	0.759862	-5.21715	1.81694e-07	2.11452e-05	KOvsWT
MOV10L1	55.7792	-2.59003	0.498115	-5.19966	1.99655e-07	2.29067e-05	KOvsWT
FLRT2	2297.85	-0.934111	0.179812	-5.19493	2.04797e-07	2.31687e-05	KOvsWT
C5orf22	2322.55	-1.98712	0.383716	-5.17862	2.23535e-07	2.50555e-05	KOvsWT
PSD4	1593.22	-1.08431	0.209522	-5.17516	2.27718e-07	2.54072e-05	KOvsWT
S1PR3	1387.72	-0.851909	0.164656	-5.17388	2.2928e-07	2.54648e-05	KOvsWT
GPC6	1263.74	-1.01699	0.197344	-5.15339	2.5582e-07	2.78768e-05	KOvsWT
VSIG10L	340.538	-1.36239	0.264402	-5.15272	2.56729e-07	2.78768e-05	KOvsWT
TARS1	9780.92	-1.63185	0.317526	-5.13928	2.758e-07	2.98146e-05	KOvsWT
GHR	296.685	-1.67205	0.325798	-5.13216	2.86434e-07	3.08045e-05	KOvsWT
NKX2-8	32.8952	-3.62679	0.706857	-5.13087	2.88402e-07	3.08045e-05	KOvsWT
ASNS	1771.75	-1.45362	0.283322	-5.13064	2.88756e-07	3.08045e-05	KOvsWT
HNRNPLL	390.904	-3.62508	0.708526	-5.11637	3.11476e-07	3.30831e-05	KOvsWT
MRPL36	1088.33	-1.73151	0.339744	-5.09651	3.4597e-07	3.64287e-05	KOvsWT
PODXL2	416.899	-1.54715	0.303728	-5.09385	3.50862e-07	3.66373e-05	KOvsWT
LRP3	459.022	-2.14664	0.42163	-5.09127	3.55664e-07	3.69693e-05	KOvsWT
SELENBP1	715.231	-7.89268	1.55382	-5.07954	3.78355e-07	3.91605e-05	KOvsWT
NUP210	981.286	-4.95052	0.980104	-5.05102	4.39455e-07	4.47232e-05	KOvsWT
FASTKD3	390.571	-1.91682	0.38249	-5.01142	5.40292e-07	5.43039e-05	KOvsWT
RP11-214O1,2	59.8387	-1.73041	0.345597	-5.00703	5.52764e-07	5.53287e-05	KOvsWT
JUP	3651.55	-1.60478	0.320715	-5.00375	5.62267e-07	5.60492e-05	KOvsWT
ZDHHC11	150.465	-3.78616	0.758815	-4.98957	6.05133e-07	5.98319e-05	KOvsWT
CA3	73.3504	-2.47897	0.499014	-4.96774	6.77373e-07	6.64344e-05	KOvsWT
PCDHGA11	565.025	-3.99641	0.806068	-4.95791	7.12546e-07	6.93251e-05	KOvsWT
GOLPH3	5926.44	-1.61919	0.327331	-4.94664	7.55048e-07	7.31675e-05	KOvsWT
SRD5A1	682.969	-1.86784	0.377992	-4.94149	7.75291e-07	7.43563e-05	KOvsWT
LINC00273	59.5041	-1.57258	0.318945	-4.93059	8.19827e-07	7.7771e-05	KOvsWT
ZNF502	135.253	-3.83884	0.778995	-4.92794	8.31002e-07	7.82406e-05	KOvsWT
MFAP2	2790.72	-2.99251	0.608068	-4.92133	8.5956e-07	8.01038e-05	KOvsWT
CSPG4	1770.98	-1.02967	0.209447	-4.91611	8.82796e-07	8.19551e-05	KOvsWT
IFITM10	92.9583	-2.53491	0.516004	-4.91258	8.98869e-07	8.313e-05	KOvsWT
ADA	739.7	-0.882405	0.179766	-4.90864	9.17109e-07	8.44956e-05	KOvsWT
MEG3	10142.1	-0.704538	0.143629	-4.90525	9.33069e-07	8.56417e-05	KOvsWT
JAK3	88.8905	-2.44924	0.499448	-4.9039	9.39511e-07	8.59088e-05	KOvsWT
ACP2	1787.77	-1.28593	0.262459	-4.89955	9.60584e-07	8.75067e-05	KOvsWT
NSUN2	4540.13	-1.68828	0.344949	-4.89429	9.86618e-07	8.95429e-05	KOvsWT
ID3	1033.41	-1.16515	0.238583	-4.88364	1.04146e-06	9.38203e-05	KOvsWT
ZNF43	437.463	-1.33198	0.273309	-4.87355	1.09609e-06	9.83775e-05	KOvsWT
JAM3	253.583	-4.21878	0.86652	-4.86865	1.12364e-06	0.000100111	KOvsWT
NOVA2	42.3106	-2.67898	0.550888	-4.86301	1.15613e-06	0.00010263	KOvsWT
HTR1D	1960.36	-0.942886	0.193952	-4.86143	1.16541e-06	0.000103078	KOvsWT
GOLPH3-DT	74.925	-2.32921	0.479526	-4.85732	1.18983e-06	0.000104856	KOvsWT
LTB4R	1103.4	-0.999469	0.205877	-4.85468	1.2058e-06	0.00010588	KOvsWT
LDLRAD4	362.222	-5.14838	1.06265	-4.84486	1.26703e-06	0.000110458	KOvsWT
PIK3AP1	1256.97	-0.990995	0.204673	-4.84185	1.28638e-06	0.000111745	KOvsWT
FEZ1	267.12	-5.73185	1.18833	-4.82345	1.41094e-06	0.000120932	KOvsWT
CHST11	888.699	-1.54355	0.32002	-4.8233	1.41202e-06	0.000120932	KOvsWT
MARCHF6	10613.8	-1.62521	0.337842	-4.81057	1.505e-06	0.000127105	KOvsWT
KANK4	135.799	-7.76437	1.61873	-4.79658	1.61399e-06	0.000133528	KOvsWT
PODXL	4608.59	-1.35225	0.282095	-4.79359	1.6382e-06	0.000135071	KOvsWT
DOCK4	2513.77	-0.719963	0.150249	-4.79181	1.65284e-06	0.000135818	KOvsWT
RP11-287D1,3	7.0981	-5.79526	1.21117	-4.78484	1.71124e-06	0.000139673	KOvsWT
ID1	342.152	-1.27511	0.266738	-4.78039	1.74954e-06	0.000142321	KOvsWT
KCNG1	92.1805	-2.38205	0.498619	-4.7773	1.77664e-06	0.000144044	KOvsWT
CNTNAP3B	246.522	-0.890942	0.186601	-4.77458	1.80079e-06	0.000145517	KOvsWT
KLF2	1175.79	-1.12203	0.235488	-4.76469	1.89148e-06	0.000150841	KOvsWT
GSDMB	523.158	-0.716404	0.150553	-4.75847	1.95065e-06	0.000155051	KOvsWT
ADAMTS2	1727.5	-1.94759	0.410775	-4.74125	2.12403e-06	0.000166118	KOvsWT
SSTR1	546.85	-1.73495	0.366236	-4.73723	2.16657e-06	0.000168902	KOvsWT
NUPR1	3994.71	-0.918671	0.193966	-4.73624	2.17724e-06	0.000169192	KOvsWT
IGFBP3	7396.5	-1.42251	0.300803	-4.72905	2.25572e-06	0.000174732	KOvsWT
OPCML	47.8437	-3.02434	0.639777	-4.72718	2.27659e-06	0.000175789	KOvsWT
MYO10	8335.51	-1.77461	0.375774	-4.72255	2.32901e-06	0.000179056	KOvsWT
PAPPA2	38.7497	-3.04252	0.644333	-4.72196	2.33579e-06	0.000179056	KOvsWT
MINAR1	125.438	-1.28636	0.272446	-4.72151	2.34098e-06	0.000179056	KOvsWT
FAHD2B	245.352	-2.10932	0.447184	-4.71689	2.39478e-06	0.000182025	KOvsWT
RP11-675F6,4	14.2172	-3.73738	0.792501	-4.71592	2.40617e-06	0.000182322	KOvsWT
RP3-337O18,9	6.57715	-5.67712	1.20535	-4.70996	2.47771e-06	0.00018716	KOvsWT
NHSL2	339.349	-4.00328	0.851654	-4.70059	2.5941e-06	0.000195344	KOvsWT
CHD7	29.4141	-2.88792	0.615242	-4.69396	2.67971e-06	0.000200663	KOvsWT
CLIC6	48.8366	-3.21659	0.68528	-4.69384	2.68123e-06	0.000200663	KOvsWT
VSTM2L	204.232	-1.87567	0.400467	-4.68369	2.81754e-06	0.000208936	KOvsWT
CCDC127	2044.48	-1.55946	0.333857	-4.67105	2.99671e-06	0.000220876	KOvsWT
MAGEE1	115.02	-2.0087	0.430528	-4.66568	3.07605e-06	0.000225803	KOvsWT
PMP22	2277.46	-0.786554	0.168598	-4.66527	3.08212e-06	0.000225803	KOvsWT
CDON	997.372	-1.43374	0.307371	-4.66454	3.09312e-06	0.000225928	KOvsWT
CTD-2008E3,1	29.7799	-2.50878	0.537993	-4.66321	3.1131e-06	0.000226706	KOvsWT
PCDHGA2	136.195	-2.06188	0.443256	-4.65167	3.29256e-06	0.000238348	KOvsWT
GJA9	7.27315	-5.82127	1.25162	-4.65098	3.30362e-06	0.000238439	KOvsWT
MGST1	1298.83	-4.27071	0.919092	-4.64666	3.3735e-06	0.000242046	KOvsWT
SNORD3A	419.263	-1.11561	0.240556	-4.63764	3.52404e-06	0.000250629	KOvsWT
PCDHB14	88.5047	-1.82744	0.394114	-4.63682	3.53803e-06	0.000250891	KOvsWT
PLXND1	14757	-0.866479	0.187357	-4.62475	3.7505e-06	0.000264415	KOvsWT
LOX	8141.47	-1.29593	0.281094	-4.61032	4.02047e-06	0.0002802	KOvsWT
CTC-250P22,2	81.2545	-1.62415	0.352493	-4.6076	4.07344e-06	0.000281779	KOvsWT
KRT7	1115.18	-2.63056	0.571005	-4.60689	4.08729e-06	0.000281779	KOvsWT
HTRA1	3095.17	-1.3249	0.287598	-4.60678	4.08946e-06	0.000281779	KOvsWT
AKR1E2	24.9463	-3.86909	0.841845	-4.59596	4.30757e-06	0.000295969	KOvsWT
TRIL	49.9069	-3.30538	0.719382	-4.59475	4.33275e-06	0.000296515	KOvsWT
DOK5	144.708	-5.53966	1.20574	-4.5944	4.33991e-06	0.000296515	KOvsWT
WNT5B	3949.47	-0.706947	0.153895	-4.59371	4.35436e-06	0.00029667	KOvsWT
HIVEP3	715.572	-1.04069	0.22671	-4.5904	4.42407e-06	0.000300577	KOvsWT
ZNF542P	125.966	-2.62823	0.572768	-4.58864	4.46145e-06	0.000302272	KOvsWT
USP18	6425.91	-1.08743	0.237175	-4.58494	4.54107e-06	0.000306812	KOvsWT
PDCD6	3632.53	-1.67585	0.366563	-4.57178	4.83587e-06	0.000325825	KOvsWT
TTN	757.209	-1.27833	0.279839	-4.56808	4.92214e-06	0.000328925	KOvsWT
CHN1	500.753	-1.15092	0.252377	-4.5603	5.10794e-06	0.000340385	KOvsWT
SLC29A3	170.097	-1.07787	0.236482	-4.55794	5.16573e-06	0.000341576	KOvsWT
RABL2A	409.578	-0.909599	0.199567	-4.55785	5.16794e-06	0.000341576	KOvsWT
MAP1A	893.44	-3.59424	0.788779	-4.55671	5.1961e-06	0.000342506	KOvsWT
EGR2	85.9644	-1.77238	0.389285	-4.55292	5.29063e-06	0.000346068	KOvsWT
PCSK1N	1118.26	-1.05226	0.231122	-4.55283	5.29282e-06	0.000346068	KOvsWT
ZNF333	799.466	-0.526286	0.115789	-4.54523	5.48765e-06	0.000355383	KOvsWT
CHSY3	570.125	-1.69155	0.372509	-4.54095	5.60025e-06	0.000361313	KOvsWT
ANGPTL2	1922.24	-0.948491	0.209294	-4.53185	5.84685e-06	0.000375232	KOvsWT
ADAMTS12	2639.48	-1.75749	0.388033	-4.52923	5.92004e-06	0.000378929	KOvsWT
IGFBP7	13968.6	-0.848018	0.187309	-4.52739	5.97174e-06	0.000381235	KOvsWT
H2AC14	801.535	-1.73376	0.383145	-4.52508	6.03735e-06	0.000384415	KOvsWT
TMEM268	2108.04	-0.606476	0.134359	-4.51384	6.36653e-06	0.000399106	KOvsWT
CEP72	889.157	-1.51574	0.335912	-4.51231	6.41256e-06	0.000400958	KOvsWT
MSL3P1	67.1143	-1.95805	0.434259	-4.50893	6.51542e-06	0.000406345	KOvsWT
ETV5	4346.17	-0.797613	0.177221	-4.50066	6.77421e-06	0.000420329	KOvsWT
CXCL10	42.6739	-2.59394	0.576466	-4.49973	6.80405e-06	0.000421106	KOvsWT
BMERB1	439.841	-1.01469	0.225822	-4.4933	7.01271e-06	0.000432919	KOvsWT
ZNF622	1572.22	-1.49413	0.332635	-4.4918	7.06231e-06	0.000433779	KOvsWT
SPATS2L	11303.9	-0.74626	0.166272	-4.48818	7.18347e-06	0.00044011	KOvsWT
BRD9	2449	-1.46921	0.329023	-4.46537	7.99295e-06	0.000486032	KOvsWT
PP7080	788.97	-1.68435	0.37752	-4.46162	8.13418e-06	0.000493386	KOvsWT
PDE4D	519.438	-0.997144	0.22357	-4.46009	8.19257e-06	0.000495691	KOvsWT
HOXC12	277.401	-6.86887	1.54076	-4.4581	8.26903e-06	0.000499076	KOvsWT
DNAH6	72.5892	-1.45799	0.327706	-4.44909	8.62358e-06	0.000519093	KOvsWT
SGCD	214.449	-2.22083	0.499301	-4.44787	8.67247e-06	0.000519558	KOvsWT
TNFAIP6	9.49952	-6.20615	1.39924	-4.43538	9.19094e-06	0.000542915	KOvsWT
KCNC4	316.65	-1.2907	0.291005	-4.43532	9.19345e-06	0.000542915	KOvsWT
MED10	800.536	-1.55173	0.350145	-4.43169	9.34987e-06	0.000548584	KOvsWT
TYMP	1556.26	-1.27835	0.289052	-4.42255	9.75432e-06	0.000570323	KOvsWT
STK32A	71.6183	-1.54143	0.349223	-4.4139	1.01526e-05	0.000590768	KOvsWT
NR2F1	1394.3	-2.45431	0.556485	-4.41039	1.03187e-05	0.000596156	KOvsWT
CCT5	12128.5	-1.60187	0.364002	-4.40071	1.07899e-05	0.000617513	KOvsWT
PCSK5	62.8389	-2.51036	0.571523	-4.3924	1.12105e-05	0.00063858	KOvsWT
CTD-2203K17,1	16.0466	-4.97433	1.13388	-4.38699	1.1493e-05	0.000650102	KOvsWT
COL11A1	170.717	-5.84806	1.33578	-4.37802	1.19764e-05	0.000674313	KOvsWT
A4GALT	1603.68	-0.758387	0.173283	-4.37659	1.2055e-05	0.00067717	KOvsWT
GFPT2	994.976	-1.03141	0.235724	-4.3755	1.21153e-05	0.000678989	KOvsWT
FAM43A	1249.5	-1.76045	0.402839	-4.37011	1.24181e-05	0.000691181	KOvsWT
TRMT9B	145.909	-4.81191	1.10131	-4.36928	1.24659e-05	0.000692254	KOvsWT
ADAM23	262.987	-1.00758	0.230848	-4.36469	1.27305e-05	0.000702511	KOvsWT
SERPINE2	18662	-2.49876	0.572559	-4.3642	1.27588e-05	0.000702511	KOvsWT
FAM71F2	236.499	-0.742934	0.170239	-4.36408	1.27661e-05	0.000702511	KOvsWT
SYT7	255.632	-3.41903	0.78449	-4.35829	1.31085e-05	0.000718105	KOvsWT
PDE4A	768.927	-1.31065	0.300761	-4.35778	1.31391e-05	0.000718164	KOvsWT
FOXO1	1228.63	-0.885735	0.203668	-4.34893	1.36806e-05	0.000744415	KOvsWT
TPPP	189.184	-1.90229	0.43759	-4.3472	1.37887e-05	0.000748623	KOvsWT
NR1D1	847.753	-0.907805	0.20888	-4.34606	1.38605e-05	0.000750841	KOvsWT
ERFE	293.666	-1.22064	0.28129	-4.33943	1.42852e-05	0.000770421	KOvsWT
PCDH7	1450.05	-1.48897	0.343267	-4.33764	1.4402e-05	0.000773288	KOvsWT
MTRR	2294.45	-1.56724	0.361546	-4.33483	1.45874e-05	0.000781516	KOvsWT
GPX8	7762.09	-0.716064	0.165309	-4.33167	1.47982e-05	0.00079107	KOvsWT
ZNF726	64.0113	-1.4789	0.341633	-4.32891	1.49848e-05	0.000798616	KOvsWT
AC004540,5	26.1537	-2.52371	0.58303	-4.32861	1.5005e-05	0.000798616	KOvsWT
WT1	162.812	-1.79617	0.416155	-4.31611	1.58805e-05	0.000834257	KOvsWT
TWIST1	712.778	-1.60487	0.37192	-4.31509	1.59536e-05	0.000834495	KOvsWT
SH3RF3	74.2543	-4.07358	0.945644	-4.30773	1.64937e-05	0.000857216	KOvsWT
INSR	164.965	-1.96433	0.456075	-4.30703	1.6546e-05	0.000857976	KOvsWT
MTMR12	2701.88	-1.46956	0.341527	-4.30291	1.68566e-05	0.000867699	KOvsWT
ARHGAP4	340.316	-2.02006	0.469615	-4.30153	1.69626e-05	0.000870423	KOvsWT
MID2	345.258	-2.8962	0.673483	-4.30033	1.70546e-05	0.000871737	KOvsWT
PDZD2	3357.69	-2.71347	0.631073	-4.29978	1.70968e-05	0.000871737	KOvsWT
NIPAL3	3111.66	-0.507634	0.118075	-4.29927	1.71361e-05	0.000871737	KOvsWT
LGALS9	292.103	-2.00189	0.46587	-4.29711	1.73041e-05	0.000872443	KOvsWT
RNF122	132.793	-0.943463	0.219636	-4.29559	1.74232e-05	0.000873828	KOvsWT
SEMA5A	3127.28	-2.71771	0.632677	-4.29558	1.74241e-05	0.000873828	KOvsWT
ACTA2	866.033	-1.71437	0.399153	-4.29502	1.74675e-05	0.000874202	KOvsWT
DAB1	76.0663	-3.96601	0.925081	-4.28721	1.80935e-05	0.000901821	KOvsWT
LRRC15	387.421	-5.61838	1.31213	-4.28186	1.85337e-05	0.000919988	KOvsWT
TMEM108	143.368	-2.06752	0.483039	-4.28023	1.86703e-05	0.000924885	KOvsWT
RBP1	264.242	-2.01847	0.472194	-4.27466	1.91427e-05	0.000944436	KOvsWT
ZNF879	52.7558	-1.6257	0.380389	-4.27377	1.92193e-05	0.000946299	KOvsWT
H2BC10	24.5083	-3.90265	0.913296	-4.27315	1.92734e-05	0.000947043	KOvsWT
BTG1	2815.41	-0.605488	0.141872	-4.26784	1.97375e-05	0.000965315	KOvsWT
AC116366,7	95.6924	-1.95416	0.457912	-4.26754	1.97643e-05	0.000965315	KOvsWT
SERPING1	2259.19	-1.61812	0.379954	-4.25872	2.056e-05	0.00100217	KOvsWT
AMACR	1089.52	-0.684124	0.160681	-4.25766	2.06575e-05	0.0010049	KOvsWT
HAS2	33.895	-2.00692	0.471931	-4.25258	2.11323e-05	0.0010239	KOvsWT
MTSS1	546.366	-1.53375	0.361333	-4.2447	2.18884e-05	0.00104801	KOvsWT
SMTNL1	71.258	-2.15277	0.507537	-4.24161	2.21927e-05	0.00105263	KOvsWT
SLC1A3	965.422	-0.780726	0.184105	-4.24065	2.22878e-05	0.00105263	KOvsWT
SCIRT	29.8642	-2.05744	0.485256	-4.2399	2.23618e-05	0.00105408	KOvsWT
JUNB	6268.47	-1.40837	0.332599	-4.23444	2.29123e-05	0.00107586	KOvsWT
ITGA11	16960.2	-1.61698	0.382046	-4.23241	2.31201e-05	0.00108144	KOvsWT
AC025171,1	1219.7	-1.09275	0.258723	-4.22363	2.40399e-05	0.00111802	KOvsWT
RP11-118B23,9	64.8737	-1.52294	0.360615	-4.22317	2.40889e-05	0.00111816	KOvsWT
PCDHGA6	63.8924	-1.69624	0.401895	-4.22062	2.43637e-05	0.00112369	KOvsWT
TCF7L1	1204.65	-1.042	0.246935	-4.21973	2.44591e-05	0.00112461	KOvsWT
CCL5	1673.06	-3.19388	0.757952	-4.21383	2.51074e-05	0.00115007	KOvsWT
CCL28	61.8272	-1.95574	0.46422	-4.21296	2.5205e-05	0.00115237	KOvsWT
DNAJA4	329.911	-1.31168	0.311854	-4.20609	2.59828e-05	0.00118348	KOvsWT
MYPN	772.909	-1.45535	0.346882	-4.19553	2.72238e-05	0.00122851	KOvsWT
ANO4	25.3056	-1.9609	0.467536	-4.19412	2.73939e-05	0.00123389	KOvsWT
RP11-325I22,4	841.49	-2.46666	0.589116	-4.18705	2.82603e-05	0.00126356	KOvsWT
DHRS2	112.23	-3.53483	0.844436	-4.18602	2.83885e-05	0.00126464	KOvsWT
PCDHB9	70.359	-4.7646	1.13867	-4.18435	2.85979e-05	0.00126757	KOvsWT
PCDHGB1	852.011	-0.635418	0.151859	-4.18425	2.86106e-05	0.00126757	KOvsWT
AFAP1	11253.9	-0.560013	0.134045	-4.17778	2.94364e-05	0.00129942	KOvsWT
EXOC3	4616.54	-1.41698	0.339634	-4.17209	3.01825e-05	0.0013238	KOvsWT
IL20RB	123.527	-1.66527	0.399163	-4.17191	3.02063e-05	0.0013238	KOvsWT
GREM1	7141.97	-1.36251	0.326777	-4.16955	3.05205e-05	0.00133516	KOvsWT
SLC7A5	23913.4	-0.926968	0.222399	-4.16804	3.07235e-05	0.00134163	KOvsWT
GREB1	112.761	-0.901092	0.217026	-4.152	3.29585e-05	0.00142137	KOvsWT
NUDT16L2P	78.8487	-2.41298	0.582306	-4.14383	3.41553e-05	0.00147037	KOvsWT
MYO7B	95.9144	-2.00629	0.484693	-4.13931	3.48356e-05	0.00149437	KOvsWT
IGFBP2	2485.5	-4.02697	0.973438	-4.13685	3.521e-05	0.00150777	KOvsWT
NGEF	692.994	-1.22	0.295002	-4.13558	3.54057e-05	0.00151349	KOvsWT
EPOR	978.199	-0.689901	0.166919	-4.13315	3.57818e-05	0.00152688	KOvsWT
MSR1	95.2776	-1.60675	0.388959	-4.13089	3.61364e-05	0.00153931	KOvsWT
LPCAT1	5470.54	-2.18302	0.528705	-4.12899	3.6436e-05	0.00154757	KOvsWT
ATP6V1G2-DDX39B	83.1964	-1.35408	0.32813	-4.12667	3.6805e-05	0.00155688	KOvsWT
FBLN2	231.601	-3.71154	0.899787	-4.12491	3.70873e-05	0.00156199	KOvsWT
LINC01358	100.064	-1.53544	0.372242	-4.12485	3.70972e-05	0.00156199	KOvsWT
ABCD1	3254.45	-0.71722	0.173883	-4.12472	3.71184e-05	0.00156199	KOvsWT
SLC17A9	1239.09	-0.864414	0.209627	-4.12358	3.73029e-05	0.00156704	KOvsWT
IHO1	304.099	-1.19129	0.28902	-4.12182	3.75891e-05	0.00157634	KOvsWT
PCDHB17P	72.6173	-1.92795	0.467809	-4.12124	3.7684e-05	0.00157761	KOvsWT
ZNF320	356.628	-1.76112	0.427406	-4.12049	3.7806e-05	0.00157999	KOvsWT
AC006547,8	15.7262	-3.84619	0.935045	-4.11338	3.89911e-05	0.00162143	KOvsWT
RAB6B	94.9509	-1.7035	0.414139	-4.11334	3.89974e-05	0.00162143	KOvsWT
RP11-34P13,7	9.20842	-4.16667	1.01307	-4.11292	3.90685e-05	0.00162161	KOvsWT
IFITM1	27302.5	-1.3571	0.330502	-4.10618	4.02262e-05	0.00165834	KOvsWT
CLCNKB	96.3233	-4.02785	0.98105	-4.10565	4.03182e-05	0.00165932	KOvsWT
EGR1	4704.18	-0.779734	0.190125	-4.10116	4.11088e-05	0.00168332	KOvsWT
WARS1	22130.1	-1.00161	0.24444	-4.09759	4.1747e-05	0.00170658	KOvsWT
KLF3	2482.49	-0.545973	0.133364	-4.09385	4.2427e-05	0.00172567	KOvsWT
NPAS4	14.9569	-2.43282	0.594919	-4.08934	4.32602e-05	0.00175662	KOvsWT
SYTL3	287.501	-0.869251	0.212796	-4.08489	4.40968e-05	0.00178761	KOvsWT
SLC2A5	60.9455	-1.69374	0.414927	-4.08201	4.46478e-05	0.00180694	KOvsWT
CCDC113	591.025	-1.29264	0.317005	-4.07767	4.54898e-05	0.00183795	KOvsWT
NCF2	78.4972	-1.45935	0.358093	-4.07533	4.59484e-05	0.0018534	KOvsWT
CD44	16621.2	-0.717596	0.176135	-4.07412	4.61883e-05	0.00185997	KOvsWT
SNORD3B-2	596.451	-0.697266	0.171292	-4.07063	4.68867e-05	0.00188189	KOvsWT
SAMD9	22908	-1.19554	0.293737	-4.07009	4.6995e-05	0.00188313	KOvsWT
DGCR6	126.864	-1.26589	0.31178	-4.0602	4.90304e-05	0.00194931	KOvsWT
KSR1	2040.42	-0.623913	0.153683	-4.05974	4.91274e-05	0.00194931	KOvsWT
RORB	216.556	-1.36821	0.33747	-4.05432	5.02802e-05	0.00198856	KOvsWT
LINC01232	68.1189	-1.66796	0.411493	-4.05343	5.04725e-05	0.00199293	KOvsWT
CDH11	1305.4	-2.86001	0.706221	-4.04974	5.12755e-05	0.00201808	KOvsWT
PLCL2	291.157	-0.666176	0.164803	-4.04225	5.294e-05	0.00206687	KOvsWT
TRABD2A	307.018	-1.11579	0.276222	-4.03947	5.35718e-05	0.00208818	KOvsWT
NIPAL4	109.068	-2.12903	0.527594	-4.03536	5.45179e-05	0.00212166	KOvsWT
CRACD	888.806	-0.858511	0.212922	-4.03204	5.52942e-05	0.00214844	KOvsWT
QRICH2	357.597	-0.73114	0.181382	-4.03093	5.55572e-05	0.00215521	KOvsWT
RP11-54H7,4	447.206	-4.76826	1.18403	-4.02716	5.64536e-05	0.00218331	KOvsWT
PODNL1	278.703	-1.11662	0.277312	-4.02658	5.65941e-05	0.00218498	KOvsWT
CXCL11	108.97	-2.00103	0.497596	-4.02139	5.78546e-05	0.00223011	KOvsWT
SLC13A3	420.478	-0.8866	0.220573	-4.01952	5.83157e-05	0.00224078	KOvsWT
PTGER4	549.253	-1.18978	0.296196	-4.01686	5.89785e-05	0.00225911	KOvsWT
ADRA1D	28.0712	-2.84638	0.709033	-4.01446	5.95817e-05	0.00227505	KOvsWT
ZNF91	805.158	-1.38736	0.345842	-4.01155	6.03225e-05	0.00229549	KOvsWT
VWA5A	45.0378	-3.04276	0.758629	-4.01087	6.04945e-05	0.00229549	KOvsWT
PCLO	649.204	-1.00732	0.251351	-4.00764	6.13292e-05	0.00232353	KOvsWT
ABCA8	11.5375	-5.04474	1.26029	-4.00285	6.25832e-05	0.00236736	KOvsWT
PECAM1	25.6623	-1.9104	0.47776	-3.99867	6.36988e-05	0.00239799	KOvsWT
LEFTY1	6.24519	-5.57631	1.39649	-3.99308	6.52195e-05	0.00244427	KOvsWT
MYOZ1	13.5667	-3.48566	0.873037	-3.99256	6.53628e-05	0.00244588	KOvsWT
FZD4	801.463	-1.36711	0.342777	-3.98832	6.6543e-05	0.00247916	KOvsWT
PTCSC3	8.27087	-6.02147	1.5098	-3.98825	6.65625e-05	0.00247916	KOvsWT
ENG	16714	-0.88718	0.222474	-3.98779	6.6692e-05	0.00247916	KOvsWT
PARP12	8789.75	-0.852499	0.213821	-3.98698	6.69206e-05	0.00248126	KOvsWT
RP1-170O19,22	13.9273	-3.00379	0.753837	-3.98467	6.75741e-05	0.00249409	KOvsWT
ADGRA2	308.718	-1.31759	0.33075	-3.98366	6.78632e-05	0.00250097	KOvsWT
CHRNB2	192.418	-0.735023	0.185024	-3.97258	7.10981e-05	0.0026044	KOvsWT
A2M-AS1	37.4616	-1.93647	0.487676	-3.97081	7.1629e-05	0.00261828	KOvsWT
FNIP2	1854.85	-0.560903	0.141264	-3.9706	7.16925e-05	0.00261828	KOvsWT
SDHA	8706.84	-1.41118	0.356285	-3.96081	7.46971e-05	0.00271173	KOvsWT
GBP1	14210.3	-0.851208	0.21495	-3.96002	7.49433e-05	0.00271661	KOvsWT
CTD-2335I23,3	22.2966	-2.14347	0.541432	-3.95889	7.52996e-05	0.00272546	KOvsWT
OR2A20P	192.417	-1.24036	0.313709	-3.95384	7.69077e-05	0.00277541	KOvsWT
GPRIN3	144.601	-1.69643	0.429329	-3.95134	7.77139e-05	0.00280035	KOvsWT
PITX2	401.542	-1.57831	0.399548	-3.95025	7.80691e-05	0.00280224	KOvsWT
LAMC3	24.6112	-2.73293	0.691858	-3.95013	7.81097e-05	0.00280224	KOvsWT
RP11-6G22,1	283.229	-0.756383	0.191484	-3.95012	7.8112e-05	0.00280224	KOvsWT
PLXNA2	1268.41	-0.840366	0.212813	-3.94884	7.85314e-05	0.002809	KOvsWT
ITM2B	32283.9	-0.68525	0.173689	-3.94527	7.97091e-05	0.0028386	KOvsWT
TCP11L2	1130.72	-0.694066	0.175984	-3.94391	8.01628e-05	0.00285059	KOvsWT
SALL4	389.095	-1.42491	0.361643	-3.94012	8.14423e-05	0.00288764	KOvsWT
XXbac-BPG181B23,7	168.983	-0.758722	0.192622	-3.93892	8.1849e-05	0.00289784	KOvsWT
PTGIR	253.945	-1.82007	0.463033	-3.93076	8.46765e-05	0.00297628	KOvsWT
TNFSF18	26.5662	-3.6287	0.92327	-3.93027	8.4849e-05	0.00297804	KOvsWT
ARHGAP32	3240.15	-1.25988	0.320712	-3.92838	8.55193e-05	0.00299607	KOvsWT
PTGER3	38.6806	-2.66262	0.677834	-3.92813	8.56091e-05	0.00299607	KOvsWT
SP110	7485.5	-1.02404	0.260741	-3.92742	8.58603e-05	0.00299894	KOvsWT
ACTC1	76.1775	-5.57733	1.42018	-3.92721	8.59376e-05	0.00299894	KOvsWT
KCTD15	646.123	-0.884158	0.225253	-3.92517	8.66668e-05	0.00302005	KOvsWT
RGMB	4660.5	-0.654873	0.167031	-3.92068	8.83004e-05	0.00306381	KOvsWT
CRYAB	405.039	-1.01895	0.259921	-3.92021	8.84729e-05	0.00306542	KOvsWT
GPR156	147.412	-1.67666	0.427808	-3.91919	8.88473e-05	0.00307181	KOvsWT
EPOP	761.921	-0.78532	0.200497	-3.91687	8.97074e-05	0.00308494	KOvsWT
SPSB1	4156.37	-1.26747	0.323641	-3.91628	8.99241e-05	0.00308494	KOvsWT
NT5E	10019	-0.591638	0.151111	-3.91526	9.0305e-05	0.00309365	KOvsWT
TOX	322.782	-0.956979	0.244496	-3.9141	9.07428e-05	0.00310427	KOvsWT
SIAH3	28.2077	-1.9475	0.497879	-3.91159	9.1689e-05	0.00313224	KOvsWT
IFIH1	9730.07	-1.28328	0.328153	-3.91063	9.2057e-05	0.0031404	KOvsWT
EGR3	99.822	-1.17812	0.301547	-3.90691	9.34831e-05	0.00318012	KOvsWT
UNC5B	19.8459	-2.44799	0.627345	-3.90215	9.5344e-05	0.00322539	KOvsWT
MICB	3225.58	-0.478234	0.122682	-3.89817	9.69226e-05	0.00326969	KOvsWT
LINC00662	793.79	-0.66021	0.169503	-3.89497	9.82089e-05	0.00330392	KOvsWT
RGMA	43.4638	-1.5326	0.393942	-3.89043	0.000100067	0.00334803	KOvsWT
SLC6A15	709.515	-1.12698	0.289852	-3.88813	0.00010102	0.00337283	KOvsWT
LRRC2	125.17	-2.08248	0.535794	-3.88672	0.000101609	0.00337628	KOvsWT
ADAMTS18	19.3	-3.56218	0.916769	-3.88559	0.000102083	0.00338683	KOvsWT
PGBD5	109.866	-3.59255	0.924652	-3.8853	0.000102205	0.00338683	KOvsWT
IFNGR2	1286.7	-0.928684	0.239186	-3.88269	0.000103306	0.00341402	KOvsWT
ITPRIP	3371.87	-0.56796	0.146297	-3.88224	0.000103498	0.00341572	KOvsWT
ARHGAP20	215.691	-1.34388	0.346248	-3.88126	0.000103915	0.00342482	KOvsWT
LIPH	259.288	-4.89373	1.26229	-3.87686	0.000105814	0.00347649	KOvsWT
PPAN-P2RY11	187.756	-0.796932	0.205581	-3.87649	0.000105976	0.00347649	KOvsWT
RP13-1039J1,2	49.154	-1.86967	0.482341	-3.87625	0.000106079	0.00347649	KOvsWT
PCDHB12	86.8722	-1.18932	0.306823	-3.87623	0.000106086	0.00347649	KOvsWT
LAG3	114.125	-0.973232	0.251095	-3.87596	0.000106207	0.00347649	KOvsWT
ENKD1	591.214	-1.12286	0.289721	-3.87565	0.00010634	0.00347649	KOvsWT
GBP5	59.2179	-3.89525	1.00846	-3.86258	0.000112198	0.00362897	KOvsWT
STPG1	339.056	-0.9633	0.249433	-3.86195	0.000112485	0.00363343	KOvsWT
SMOC1	15.0149	-2.66592	0.690831	-3.859	0.00011385	0.00367265	KOvsWT
THEMIS2	2720	-1.12885	0.292649	-3.85735	0.000114625	0.00368298	KOvsWT
GBGT1	338.238	-0.752555	0.195197	-3.85535	0.000115562	0.0037082	KOvsWT
FOSB	201.517	-0.672117	0.174377	-3.8544	0.000116015	0.00371426	KOvsWT
RP11-43F13,1	272.313	-2.70825	0.702818	-3.85342	0.00011648	0.00372292	KOvsWT
PURPL	31.1452	-2.80281	0.727659	-3.85181	0.000117247	0.00374253	KOvsWT
H2BP2	132.506	-1.98962	0.516696	-3.85066	0.000117798	0.00375026	KOvsWT
ZBTB38	9656.24	-0.675743	0.175511	-3.85014	0.00011805	0.00375336	KOvsWT
LMO4	2996.2	-0.590043	0.153551	-3.84265	0.000121712	0.00385469	KOvsWT
PAQR6	265.855	-1.13206	0.294959	-3.83801	0.000124034	0.00392311	KOvsWT
SLC9A7P1	443.365	-0.745813	0.194364	-3.83719	0.000124448	0.0039311	KOvsWT
MANEAL	153.344	-1.71381	0.447485	-3.82987	0.000128209	0.00402897	KOvsWT
TOGARAM1	997.328	-0.749466	0.195792	-3.82786	0.000129261	0.00405679	KOvsWT
C5orf34	761.224	-1.0116	0.264335	-3.82696	0.000129735	0.00406643	KOvsWT
GRK3	37.7737	-2.08318	0.544478	-3.82601	0.000130237	0.0040769	KOvsWT
FMNL2	3562.9	-0.523738	0.136908	-3.82547	0.000130522	0.00407839	KOvsWT
CH25H	48.8059	-2.48738	0.650264	-3.82519	0.000130673	0.00407839	KOvsWT
NRIR	24.5265	-3.77177	0.98609	-3.82497	0.000130788	0.00407839	KOvsWT
ZNF818P	102.027	-5.06206	1.32468	-3.82134	0.000132729	0.00412306	KOvsWT
CTB-60B18,12	23.9484	-3.43922	0.900274	-3.8202	0.000133346	0.00413168	KOvsWT
MAST1	61.5565	-1.40684	0.36846	-3.81816	0.000134451	0.00415534	KOvsWT
SSTR2	57.8228	-1.56362	0.410392	-3.81005	0.000138938	0.00426042	KOvsWT
MRPS30-DT	191.139	-1.36333	0.357847	-3.8098	0.000139077	0.00426042	KOvsWT
SPRY4	782.924	-0.85245	0.224355	-3.79956	0.000144951	0.00440704	KOvsWT
P2RY2	630.825	-1.17766	0.310034	-3.7985	0.000145575	0.00442051	KOvsWT
H1-1	378.181	-1.09112	0.287518	-3.79497	0.000147663	0.00447273	KOvsWT
MEDAG	514.629	-1.0311	0.271812	-3.79344	0.000148575	0.00448919	KOvsWT
BRIX1	2170.01	-0.946824	0.249678	-3.79218	0.000149328	0.00450634	KOvsWT
PLEKHG4B	82.0862	-1.16564	0.307967	-3.78495	0.000153742	0.00462804	KOvsWT
PCDHGB5	6535.14	-0.56772	0.150255	-3.77838	0.000157851	0.00472834	KOvsWT
ZNF347	34.5853	-5.36939	1.42129	-3.77783	0.000158201	0.00473021	KOvsWT
ZNF321P	50.3682	-1.06625	0.28315	-3.76568	0.000166096	0.00492678	KOvsWT
GPR173	769.476	-0.637173	0.169394	-3.76147	0.000168915	0.00499819	KOvsWT
SHISA3	147.998	-3.99298	1.06267	-3.75748	0.000171633	0.00506629	KOvsWT
ODF3B	966.402	-1.23567	0.329436	-3.75088	0.000176214	0.00517638	KOvsWT
SIAH2	2046.34	-0.436001	0.11625	-3.75054	0.000176455	0.00517723	KOvsWT
AP000695,4	97.0793	-1.72533	0.460075	-3.75012	0.000176752	0.00517967	KOvsWT
NPIPP1	654.707	-0.746532	0.199182	-3.74799	0.000178258	0.00520501	KOvsWT
PPP2R3B	639.503	-1.49298	0.398529	-3.74624	0.000179507	0.0052352	KOvsWT
N4BP1	6126.35	-0.544656	0.145579	-3.74131	0.000183064	0.00531979	KOvsWT
RP4-751H13,7	24.3771	-1.89245	0.506125	-3.7391	0.000184682	0.00536041	KOvsWT
RICTOR	7015.86	-0.998257	0.267376	-3.73353	0.000188814	0.00546729	KOvsWT
EFHD1	837.456	-0.914752	0.245099	-3.73217	0.000189838	0.00548745	KOvsWT
OASL	9516.63	-1.31487	0.352323	-3.73201	0.000189961	0.00548745	KOvsWT
ALS2CL	400.269	-1.04509	0.28036	-3.72767	0.00019326	0.0055761	KOvsWT
MAP1LC3A	300.224	-0.983318	0.263852	-3.72678	0.000193939	0.00558247	KOvsWT
DIXDC1	2837.98	-0.923449	0.248071	-3.72252	0.000197246	0.00566298	KOvsWT
SLC3A2	8682.23	-0.549346	0.14758	-3.72237	0.000197365	0.00566298	KOvsWT
TRPV4	270.409	-0.620212	0.166628	-3.72213	0.000197553	0.00566298	KOvsWT
BASP1-AS1	14.4483	-2.87592	0.773892	-3.71618	0.000202257	0.00578086	KOvsWT
LXN	2582.33	-0.71989	0.193814	-3.71433	0.000203741	0.00580962	KOvsWT
NADK2	3550.98	-0.754821	0.203351	-3.71191	0.000205701	0.00585864	KOvsWT
RP11-497E19,1	158.049	-0.723137	0.195006	-3.70828	0.000208672	0.00593528	KOvsWT
SPATA6	298.462	-1.04523	0.282159	-3.70439	0.000211896	0.00600694	KOvsWT
RP11-294J22,6	38.6683	-1.8239	0.492916	-3.70023	0.000215403	0.00608748	KOvsWT
ACP3	33.0721	-2.39973	0.649022	-3.69745	0.000217773	0.00613776	KOvsWT
HS3ST3B1	746.312	-1.10277	0.298458	-3.6949	0.000219973	0.00618124	KOvsWT
IRF2BPL	9984.43	-0.680671	0.184332	-3.69264	0.000221937	0.00621244	KOvsWT
CEACAM1	161.25	-1.33379	0.361204	-3.69262	0.000221955	0.00621244	KOvsWT
PCDHGA8	33.5458	-1.34636	0.36469	-3.69181	0.000222666	0.00622519	KOvsWT
ID4	139.084	-1.94641	0.527585	-3.68928	0.000224886	0.00627772	KOvsWT
OTULIN	2298.21	-1.27992	0.346949	-3.68909	0.000225061	0.00627772	KOvsWT
FOXL2NB	24.8042	-1.6236	0.440389	-3.68674	0.000227144	0.00631243	KOvsWT
DPYSL3	12088.9	-1.29236	0.350669	-3.6854	0.000228343	0.00632573	KOvsWT
AC012613,2	41.6588	-1.21863	0.330753	-3.6844	0.000229244	0.00633626	KOvsWT
CARD6	1948.49	-1.03956	0.282297	-3.6825	0.000230959	0.00636919	KOvsWT
TNFSF15	119.533	-3.94201	1.07072	-3.68166	0.000231724	0.00637671	KOvsWT
DUXAP9	1687.75	-0.655152	0.177952	-3.68162	0.000231756	0.00637671	KOvsWT
CTD-2256P15,4	49.8002	-2.2461	0.610134	-3.68133	0.000232025	0.00637688	KOvsWT
HIVEP1	3558	-1.09926	0.298973	-3.6768	0.00023618	0.00648375	KOvsWT
MPC1	350.428	-0.652776	0.177561	-3.67636	0.00023659	0.00648769	KOvsWT
RP11-291L22,9	1467.83	-0.744021	0.202687	-3.6708	0.000241795	0.00660917	KOvsWT
TTN-AS1	796.77	-0.933305	0.254307	-3.67	0.000242554	0.00662137	KOvsWT
TBX19	175.545	-0.850066	0.231912	-3.66546	0.000246892	0.0067247	KOvsWT
CNTNAP3C	30.8082	-2.31551	0.633517	-3.65502	0.000257163	0.00694226	KOvsWT
RABL2B	1609.45	-0.495912	0.135727	-3.65374	0.000258448	0.00696498	KOvsWT
CTA-212A2,1	65.0026	-2.07969	0.569301	-3.65306	0.000259136	0.00697231	KOvsWT
SUB1	4149.15	-1.39495	0.382162	-3.65016	0.000262072	0.00703313	KOvsWT
TSKU	2369.17	-0.887053	0.24303	-3.64998	0.000262264	0.00703313	KOvsWT
GALM	75.7383	-1.99789	0.547833	-3.64689	0.000265429	0.00710235	KOvsWT
CNKSR1	26.2935	-1.60742	0.440948	-3.64537	0.000267005	0.00713667	KOvsWT
SNCG	85.3787	-1.13715	0.312024	-3.64442	0.000267999	0.00715536	KOvsWT
SDHB	3047.17	-0.556073	0.152658	-3.6426	0.000269896	0.00719811	KOvsWT
PLPPR2	3492.65	-0.750996	0.206304	-3.64024	0.000272382	0.0072406	KOvsWT
KCNQ5	310.052	-1.17433	0.322913	-3.63667	0.000276181	0.0073176	KOvsWT
CH507-528H12,1	854.034	-1.24642	0.342839	-3.6356	0.000277338	0.00734026	KOvsWT
VEGFA	5834.71	-0.930217	0.256177	-3.63115	0.000282163	0.00745984	KOvsWT
RRAGD	154.635	-3.09162	0.852115	-3.62817	0.000285438	0.00753006	KOvsWT
SLC39A14	7282.51	-0.446194	0.123017	-3.62709	0.000286636	0.00755345	KOvsWT
CCDC74A	538.861	-0.555948	0.153297	-3.62662	0.000287158	0.00755904	KOvsWT
NXPH4	680.311	-1.18666	0.327542	-3.62294	0.000291272	0.00765903	KOvsWT
RP11-53B2,1	5.80422	-5.49442	1.51671	-3.62258	0.000291676	0.00766138	KOvsWT
DNHD1	1218.23	-0.710485	0.196232	-3.62063	0.000293883	0.00771065	KOvsWT
ACOT11	337.31	-1.01452	0.280304	-3.61935	0.000295339	0.00772422	KOvsWT
TCF21	257.143	-1.75455	0.484847	-3.61877	0.00029601	0.00773347	KOvsWT
KLF10	3014.34	-1.12416	0.310711	-3.61802	0.00029687	0.00773931	KOvsWT
ZFR	7451.32	-0.837662	0.231855	-3.61286	0.000302835	0.00782769	KOvsWT
RETREG1	37.8386	-1.88271	0.521218	-3.61214	0.000303684	0.00784131	KOvsWT
AC073130,3	6.45027	-4.13934	1.14623	-3.61127	0.000304702	0.00785092	KOvsWT
IRF1-AS1	1294.69	-0.817448	0.226406	-3.61054	0.00030556	0.0078647	KOvsWT
TOMM40P1	54.8378	-1.01215	0.280396	-3.60972	0.000306528	0.00788126	KOvsWT
ST3GAL1	1022.74	-0.577935	0.160149	-3.60874	0.000307684	0.00790264	KOvsWT
TENT5C	80.0453	-1.97866	0.548445	-3.60777	0.000308845	0.00792408	KOvsWT
ZNFX1	19395.6	-0.805847	0.223542	-3.6049	0.000312269	0.00799978	KOvsWT
SH3RF3-AS1	8.08246	-4.56329	1.26591	-3.60475	0.000312453	0.00799978	KOvsWT
LINC01913	18.6848	-2.14595	0.595372	-3.60439	0.000312886	0.00800244	KOvsWT
TIMP4	65.3823	-1.08229	0.300548	-3.60106	0.000316917	0.00809704	KOvsWT
TEX2	4657.16	-0.62784	0.174518	-3.59756	0.000321218	0.00817259	KOvsWT
PALMD	21.139	-3.41129	0.948305	-3.59725	0.0003216	0.00817375	KOvsWT
MEF2C	470.303	-1.05467	0.293439	-3.59419	0.000325405	0.0082532	KOvsWT
SLC25A37	5548.7	-0.361063	0.100516	-3.59209	0.000328037	0.00831131	KOvsWT
ZNF281	3714.75	-0.680295	0.189476	-3.5904	0.000330174	0.00835673	KOvsWT
LRRC37A	493.393	-1.07457	0.29949	-3.58799	0.000333236	0.00842191	KOvsWT
ITGA1	2882.99	-0.699009	0.194828	-3.58783	0.000333442	0.00842191	KOvsWT
LINC02574	391.599	-1.17401	0.327457	-3.58524	0.000336773	0.00847951	KOvsWT
ACTN2	191.033	-1.62114	0.452229	-3.58478	0.000337357	0.00847951	KOvsWT
MICALL2	3158.86	-0.594522	0.165968	-3.58216	0.000340768	0.00854484	KOvsWT
ADCY5	36.9549	-2.31895	0.647592	-3.58088	0.000342439	0.00856323	KOvsWT
PLCXD3	62.0612	-2.00793	0.560822	-3.58033	0.000343163	0.00856956	KOvsWT
XKR5	69.653	-4.8515	1.35644	-3.57664	0.000348042	0.00866471	KOvsWT
RP11-867G23,10	12.9008	-2.42703	0.679761	-3.57041	0.000356419	0.00885513	KOvsWT
LONRF3	273.023	-0.779457	0.218463	-3.56791	0.00035984	0.00892191	KOvsWT
RP11-268J15,6	51.3959	-0.972372	0.272769	-3.56482	0.000364104	0.0090001	KOvsWT
AZIN2	276.984	-0.962325	0.269977	-3.56448	0.000364582	0.00900277	KOvsWT
PPP1R32	59.2124	-1.2031	0.337887	-3.56065	0.000369937	0.00912575	KOvsWT
LMTK3	235.524	-0.883997	0.248317	-3.55995	0.000370932	0.009141	KOvsWT
RFTN1	2730.22	-0.545358	0.153379	-3.55564	0.000377066	0.00925991	KOvsWT
KIF6	122.637	-2.03524	0.572744	-3.55348	0.000380165	0.00929964	KOvsWT
FBLL1	42.6617	-1.17481	0.330614	-3.55343	0.000380246	0.00929964	KOvsWT
PLVAP	75.1162	-1.93037	0.543955	-3.54876	0.000387049	0.00944252	KOvsWT
MBOAT1	492.035	-0.605698	0.170979	-3.54253	0.000396312	0.00961065	KOvsWT
RP11-190A12,10	379.512	-0.73242	0.206864	-3.54059	0.000399233	0.00967137	KOvsWT
SARM1	863.16	-0.768251	0.216999	-3.54034	0.000399611	0.00967137	KOvsWT
TNS1	18854.9	-1.08612	0.306828	-3.53983	0.000400392	0.00967315	KOvsWT
LEF1	101.261	-1.1791	0.333102	-3.53977	0.000400479	0.00967315	KOvsWT
MYD88	4759.74	-0.539453	0.152568	-3.53582	0.000406504	0.00977983	KOvsWT
NANOGP5	9.88582	-2.42667	0.686482	-3.53494	0.000407874	0.00980308	KOvsWT
SHISAL1	2213.89	-1.26134	0.356947	-3.5337	0.000409788	0.00983936	KOvsWT
CLDN14	140.442	-1.77343	0.502151	-3.53167	0.000412942	0.00988335	KOvsWT
CMB9-22P13,1	131.37	-0.776076	0.219777	-3.5312	0.000413671	0.00988358	KOvsWT
IRAK2	1189.22	-0.426056	0.120891	-3.5243	0.000424606	0.0100758	KOvsWT
GDF15	1418.53	-0.807425	0.229141	-3.5237	0.000425565	0.0100887	KOvsWT
VWDE	653.237	-1.03727	0.294484	-3.52235	0.000427737	0.0101261	KOvsWT
RIPOR2	110.574	-1.68546	0.478525	-3.5222	0.000427976	0.0101261	KOvsWT
CA12	65.4447	-2.37673	0.675242	-3.51982	0.000431845	0.0101978	KOvsWT
SIX4	1354.25	-0.589719	0.167649	-3.51759	0.000435481	0.0102737	KOvsWT
RP11-536K7,3	52.6992	-1.02344	0.291037	-3.51652	0.000437247	0.0102954	KOvsWT
ZNF888	243.569	-1.09	0.310461	-3.51092	0.000446566	0.0105047	KOvsWT
RP11-134L10,1	284.94	-1.07874	0.307492	-3.50818	0.000451178	0.0106029	KOvsWT
ZNF365	354.888	-1.34057	0.382599	-3.50385	0.000458583	0.0107052	KOvsWT
H3-2	883.754	-1.06914	0.305134	-3.50383	0.000458612	0.0107052	KOvsWT
LPCAT2	789.172	-1.15303	0.3293	-3.50145	0.000462738	0.0107912	KOvsWT
CTD-3035K23,7	90.7483	-1.32711	0.379223	-3.49954	0.000466054	0.0108477	KOvsWT
FMOD	339.05	-1.52518	0.436339	-3.49539	0.000473364	0.0109758	KOvsWT
HECW2	354.218	-1.3302	0.380594	-3.49506	0.00047396	0.0109763	KOvsWT
ZNF662	251.55	-1.22716	0.351132	-3.49487	0.000474287	0.0109763	KOvsWT
RP11-489G11,4	26.1895	-6.21408	1.77868	-3.49364	0.000476485	0.0109964	KOvsWT
JAKMIP2	530.57	-0.788737	0.225772	-3.49351	0.000476723	0.0109964	KOvsWT
LHX9	250.608	-1.2879	0.36867	-3.49337	0.000476964	0.0109964	KOvsWT
RP11-274N19,4	19.3271	-2.70966	0.77583	-3.4926	0.000478344	0.0110174	KOvsWT
ZNF816	103.7	-0.933178	0.267206	-3.49236	0.00047878	0.0110174	KOvsWT
SLC25A6	4798.33	-0.601298	0.172219	-3.49148	0.00048035	0.011043	KOvsWT
ZNF506	157.152	-0.784131	0.224736	-3.48912	0.000484608	0.0111304	KOvsWT
RP11-861A13,2	48.6118	-1.63138	0.467957	-3.48617	0.000489995	0.0112118	KOvsWT
NR2F1-AS1	423.169	-1.25263	0.359409	-3.48527	0.000491648	0.0112285	KOvsWT
RGMB-AS1	175.576	-0.938916	0.269758	-3.48058	0.000500325	0.0113725	KOvsWT
SLFN5	19406.3	-0.577326	0.165962	-3.47867	0.000503911	0.0114121	KOvsWT
EXOC3-AS1	345.949	-1.33507	0.383834	-3.47824	0.000504725	0.0114199	KOvsWT
RP11-38L15,3	142.572	-1.44622	0.41589	-3.47741	0.000506278	0.0114444	KOvsWT
COLQ	112.991	-0.97729	0.281192	-3.47553	0.00050985	0.0115145	KOvsWT
ZBTB21	2058.98	-0.54522	0.156973	-3.47334	0.000514027	0.0115873	KOvsWT
CD38	70.6813	-2.22299	0.640486	-3.47078	0.000518947	0.0116765	KOvsWT
RTL5	459.181	-0.986802	0.284362	-3.47024	0.000519998	0.0116894	KOvsWT
EFNA2	34.4057	-3.0274	0.872518	-3.46973	0.000520987	0.0117008	KOvsWT
CMAHP	120.382	-1.00955	0.291344	-3.46516	0.000529922	0.0118443	KOvsWT
KB-1836B5,1	32.1128	-1.82169	0.526402	-3.46065	0.000538868	0.0119988	KOvsWT
ATP10A	2412.83	-0.576505	0.166608	-3.46025	0.000539682	0.0119988	KOvsWT
LAMA4	3515.99	-3.23948	0.936706	-3.45838	0.000543443	0.0120494	KOvsWT
HMOX1	1670.17	-0.6459	0.186997	-3.45407	0.000552196	0.0122212	KOvsWT
ASIC3	98.7618	-0.781344	0.226261	-3.45329	0.000553799	0.0122421	KOvsWT
RP13-129E14,1	334.811	-1.39742	0.404703	-3.45296	0.000554472	0.0122421	KOvsWT
GSTM2	142.524	-3.37131	0.976488	-3.45249	0.000555438	0.0122421	KOvsWT
MBD4	1412.08	-0.627338	0.181798	-3.45075	0.000559029	0.0122941	KOvsWT
TNFRSF11B	776.233	-0.83763	0.242899	-3.44846	0.000563785	0.0123763	KOvsWT
AOC2	178.141	-0.799325	0.231832	-3.44786	0.000565045	0.0123928	KOvsWT
KCTD6	389.391	-0.781527	0.227009	-3.44272	0.000575891	0.0126079	KOvsWT
FIBIN	24.3277	-3.45443	1.0044	-3.43931	0.000583206	0.0127464	KOvsWT
TMEM200A	1272.37	-0.576754	0.167696	-3.43928	0.000583267	0.0127464	KOvsWT
PCDHGA10	94.3862	-0.928287	0.270074	-3.43716	0.000587846	0.0128005	KOvsWT
HIP1	2053.45	-0.381569	0.111106	-3.43429	0.000594117	0.012914	KOvsWT
IFITM3	57722.2	-0.993583	0.289377	-3.43352	0.000595795	0.0129389	KOvsWT
KDM7A-DT	48.1289	-1.38275	0.40295	-3.43157	0.00060009	0.0129859	KOvsWT
TPRG1L	1462	-0.533571	0.155495	-3.43142	0.00060042	0.0129859	KOvsWT
ZNF501	137.987	-1.43564	0.41842	-3.43109	0.000601162	0.0129859	KOvsWT
SOBP	57.1526	-1.38371	0.403377	-3.4303	0.000602904	0.0130029	KOvsWT
SYT15	82.7127	-1.23111	0.358898	-3.43025	0.000603023	0.0130029	KOvsWT
GRAMD1B	525.893	-1.27503	0.372819	-3.41998	0.000626253	0.013397	KOvsWT
KIAA1549L	225.042	-0.901522	0.264105	-3.4135	0.000641343	0.0136398	KOvsWT
SLC25A13	1555.88	-0.63153	0.185014	-3.41342	0.000641531	0.0136398	KOvsWT
ITGA5	23654.7	-0.919666	0.269598	-3.41125	0.000646653	0.0137367	KOvsWT
ETHE1	815.762	-0.863265	0.253172	-3.4098	0.000650104	0.013798	KOvsWT
IFIT3	21643.4	-1.01732	0.298471	-3.40845	0.00065334	0.0138425	KOvsWT
LGR6	19.4013	-2.06969	0.607368	-3.40763	0.000655295	0.0138598	KOvsWT
ZNF354C	208.921	-3.39428	0.996159	-3.40737	0.000655915	0.0138608	KOvsWT
MTARC1	36.5259	-1.78346	0.523698	-3.40551	0.000660396	0.0139072	KOvsWT
AMPH	9.02593	-3.79686	1.11499	-3.40527	0.000660983	0.0139075	KOvsWT
KDELR2	15649.5	-0.502883	0.147763	-3.40331	0.000665752	0.0139958	KOvsWT
CH507-39O4,3	6.34793	-5.62457	1.65294	-3.40276	0.000667086	0.0140117	KOvsWT
SLC29A1	5091.97	-0.873571	0.256819	-3.4015	0.000670164	0.0140445	KOvsWT
NKX2-1	64.5365	-4.53391	1.33295	-3.40141	0.000670381	0.0140445	KOvsWT
RNF19B	2239.65	-0.512379	0.150724	-3.39946	0.000675182	0.0141208	KOvsWT
EMILIN2	496.947	-0.885452	0.260501	-3.39904	0.000676241	0.0141308	KOvsWT
SHANK3	1769.62	-0.793825	0.233739	-3.3962	0.000683287	0.0142413	KOvsWT
ENTPD5	1342.19	-0.45854	0.135066	-3.39493	0.000686465	0.0142831	KOvsWT
RP11-15L13,5	12.546	-3.27582	0.965387	-3.39327	0.000690634	0.0143208	KOvsWT
ASPA	12.1415	-2.5112	0.740685	-3.39037	0.000697987	0.0144113	KOvsWT
PCDHGA5	52.161	-0.929713	0.274235	-3.39021	0.000698389	0.0144113	KOvsWT
H2BU1	672.223	-1.19324	0.352001	-3.38989	0.00069921	0.0144126	KOvsWT
RP11-480D4,7	5.08167	-5.31931	1.57077	-3.38643	0.000708081	0.0145216	KOvsWT
LINGO2	17.6698	-2.05402	0.60678	-3.38511	0.000711493	0.0145793	KOvsWT
IFI6	91295.5	-0.928359	0.274518	-3.38178	0.000720167	0.0147219	KOvsWT
SLC25A34	151.117	-0.634218	0.187554	-3.38151	0.000720879	0.0147219	KOvsWT
SNAP91	57.8358	-2.32263	0.686908	-3.38128	0.00072148	0.0147219	KOvsWT
LARGE2	117.056	-0.947213	0.280219	-3.38027	0.000724156	0.0147642	KOvsWT
TPPP3	44.394	-1.71279	0.507294	-3.37634	0.000734582	0.0149392	KOvsWT
CMPK2	7276.57	-1.28826	0.382076	-3.37175	0.000746932	0.0151019	KOvsWT
RP1-278C19,9	256.715	-0.521475	0.154674	-3.37145	0.00074774	0.0151057	KOvsWT
NR2C2	6080.68	-0.424083	0.125802	-3.37105	0.000748821	0.0151128	KOvsWT
CCNB1IP1	1159.34	-0.563066	0.167039	-3.37086	0.000749335	0.0151128	KOvsWT
HMGB1P6	1466.54	-0.635706	0.188623	-3.37026	0.000750986	0.0151336	KOvsWT
GALNT16	548.962	-2.84368	0.844105	-3.36887	0.000754764	0.0151957	KOvsWT
RP11-3B7,1	66.1087	-1.36677	0.405776	-3.36828	0.000756375	0.0152044	KOvsWT
GUSBP1	408.845	-0.882626	0.262085	-3.36771	0.000757964	0.0152237	KOvsWT
PGF	74.5586	-1.77819	0.528282	-3.36598	0.000762719	0.0152842	KOvsWT
WDR70	2075.55	-0.561168	0.16672	-3.36593	0.000762861	0.0152842	KOvsWT
COL5A3	71.7557	-1.78173	0.52976	-3.36328	0.000770234	0.0153754	KOvsWT
SKIL	6358.1	-0.92931	0.276353	-3.36276	0.000771681	0.0153849	KOvsWT
FKBP1A	13565.6	-0.468097	0.139232	-3.36199	0.000773839	0.0154088	KOvsWT
EBF4	68.2305	-1.16032	0.34514	-3.36188	0.000774146	0.0154088	KOvsWT
LINC02086	376.856	-0.939072	0.279448	-3.36045	0.000778149	0.0154398	KOvsWT
NPTXR	3142.87	-0.761902	0.226728	-3.36042	0.000778244	0.0154398	KOvsWT
C10orf90	10.3562	-2.77547	0.826124	-3.35962	0.000780486	0.0154596	KOvsWT
RP11-274B21,14	1002.28	-0.476459	0.141819	-3.35961	0.000780513	0.0154596	KOvsWT
PRSS23	7812.3	-0.621104	0.184909	-3.35896	0.000782351	0.0154834	KOvsWT
OAS2	47668.3	-0.872576	0.259813	-3.35847	0.000783744	0.0154984	KOvsWT
BSCL2	1243.71	-0.566959	0.169026	-3.35426	0.000795761	0.0156977	KOvsWT
CTC-459F4,1	97.2788	-1.23509	0.368569	-3.35104	0.000805077	0.015843	KOvsWT
TGFBI	64852.3	-3.46814	1.03534	-3.34975	0.000808857	0.0158889	KOvsWT
PKD1P1	3337.62	-0.708825	0.211652	-3.34902	0.000810991	0.0159079	KOvsWT
LDB3	58.6613	-1.55323	0.463889	-3.34827	0.000813172	0.0159378	KOvsWT
EPHA3	104.063	-1.34806	0.402825	-3.34652	0.00081833	0.016026	KOvsWT
STK10	4071.51	-0.426419	0.12749	-3.34473	0.00082363	0.0161015	KOvsWT
ZC3HAV1	10046.3	-0.623471	0.186414	-3.34455	0.000824173	0.0161015	KOvsWT
NIPBL	11888.1	-0.654165	0.195718	-3.34239	0.000830605	0.0162141	KOvsWT
SDHAP3	168.645	-2.50801	0.750982	-3.33964	0.00083887	0.0163492	KOvsWT
BLOC1S3	867.862	-0.482215	0.144413	-3.33914	0.00084037	0.0163653	KOvsWT
RASGRP1	60.3213	-1.74159	0.522021	-3.33624	0.000849191	0.0164843	KOvsWT
LTBP3	26551.3	-0.713088	0.213923	-3.33338	0.00085798	0.0166283	KOvsWT
TRPA1	37.8525	-2.43387	0.730212	-3.33311	0.000858824	0.0166283	KOvsWT
MKX	10814.6	-0.733641	0.220118	-3.33294	0.00085934	0.0166283	KOvsWT
PXK	2062.29	-0.570281	0.171141	-3.33224	0.000861502	0.0166521	KOvsWT
DNAH1	839.089	-0.872927	0.262048	-3.33117	0.000864823	0.0166945	KOvsWT
RP11-183J19,1	176.382	-1.53344	0.460388	-3.33075	0.000866134	0.0167066	KOvsWT
ZNF165	61.5963	-0.922804	0.277124	-3.32993	0.000868666	0.0167421	KOvsWT
RP11-373E16,6	23.7963	-2.5357	0.761609	-3.32939	0.000870352	0.0167613	KOvsWT
CTD-2083E4,4	150.307	-1.34506	0.404258	-3.32724	0.000877118	0.0168783	KOvsWT
SLC22A31	8.32353	-3.25454	0.978638	-3.32558	0.000882336	0.0169624	KOvsWT
DOCK10	3425.28	-0.596579	0.17945	-3.32449	0.000885803	0.0169916	KOvsWT
PTGS2	121.848	-0.889168	0.267566	-3.32318	0.000889981	0.0170583	KOvsWT
NNT-AS1	1387.47	-0.88936	0.267664	-3.32267	0.000891606	0.017076	KOvsWT
ZNF528-AS1	206.993	-0.664946	0.200297	-3.31981	0.000900803	0.0172115	KOvsWT
RPS6KC1	3612.71	-0.57078	0.171987	-3.31874	0.000904231	0.017241	KOvsWT
UHRF1BP1	5730.71	-0.5313	0.160092	-3.31872	0.000904315	0.017241	KOvsWT
SMG1P3	2601.65	-0.50343	0.151696	-3.31867	0.000904475	0.017241	KOvsWT
WIPI1	1481.36	-0.711148	0.214347	-3.31774	0.000907483	0.0172848	KOvsWT
EPM2A	545.277	-0.441646	0.133135	-3.31727	0.000909012	0.0172919	KOvsWT
RP11-941F15,2	346.997	-0.58908	0.177584	-3.31719	0.000909276	0.0172919	KOvsWT
KLHDC7B	44.67	-1.62502	0.490142	-3.31541	0.000915075	0.017388	KOvsWT
ISG15	29129.2	-0.961611	0.290061	-3.3152	0.000915761	0.017388	KOvsWT
CHST6	42.616	-1.73607	0.523985	-3.3132	0.000922336	0.0174992	KOvsWT
SLC1A4	2149.79	-0.503673	0.152074	-3.31202	0.000926258	0.0175462	KOvsWT
DDX58	15525.4	-0.956628	0.288973	-3.31043	0.000931513	0.0176184	KOvsWT
MSC-AS1	923.611	-1.33395	0.403254	-3.30797	0.000939742	0.0177464	KOvsWT
ST8SIA4	190.188	-0.892086	0.269849	-3.30587	0.000946818	0.0178523	KOvsWT
IQCG	745.406	-0.542054	0.16401	-3.305	0.000949763	0.017894	KOvsWT
COL1A2	48.7043	-2.36576	0.715947	-3.30437	0.000951886	0.0179201	KOvsWT
LRIF1	961.539	-0.691406	0.209346	-3.3027	0.000957589	0.0179842	KOvsWT
RP11-274B21,4	262.835	-0.746371	0.226001	-3.30251	0.00095825	0.0179842	KOvsWT
LINC00173	15.2283	-3.05227	0.924802	-3.30045	0.000965288	0.0180653	KOvsWT
NPIPB15	73.2837	-1.12476	0.34081	-3.30025	0.000965991	0.0180653	KOvsWT
NPIPA1	4833.92	-0.488055	0.147908	-3.29973	0.000967772	0.0180653	KOvsWT
AC007620,3	362.886	-0.775416	0.235301	-3.29543	0.000982717	0.0183302	KOvsWT
NFAT5	10077.8	-0.510381	0.154975	-3.29331	0.000990138	0.0184516	KOvsWT
RP11-531A21,6	33.3132	-2.0657	0.627272	-3.29314	0.000990742	0.0184516	KOvsWT
ATP1B2	35.8778	-1.52195	0.462258	-3.29241	0.000993316	0.0184854	KOvsWT
RAPGEF5	48.2533	-4.2657	1.29605	-3.2913	0.00099727	0.0185377	KOvsWT
S1PR2	1302.76	-0.429996	0.13067	-3.2907	0.000999375	0.0185377	KOvsWT
EBI3	53.5142	-1.04345	0.317106	-3.29054	0.000999955	0.0185377	KOvsWT
F8	217.414	-0.753798	0.229105	-3.29019	0.00100119	0.0185377	KOvsWT
HTR7	32.4648	-1.70771	0.519043	-3.29012	0.00100146	0.0185377	KOvsWT
GPER1	217.11	-1.39582	0.42432	-3.28954	0.00100353	0.0185619	KOvsWT
CTD-2540B15,13	50.0017	-8.60602	2.61903	-3.28596	0.00101636	0.0187564	KOvsWT
IQCK	362.506	-0.695406	0.211883	-3.28203	0.00103062	0.0189907	KOvsWT
CTB-60B18,18	38.2002	-2.67207	0.81487	-3.27914	0.00104123	0.0191125	KOvsWT
BBOF1	212.448	-0.781382	0.238335	-3.2785	0.00104359	0.0191284	KOvsWT
RAB36	828.867	-0.802798	0.244937	-3.27757	0.00104704	0.0191482	KOvsWT
ST6GALNAC3	161.224	-1.10659	0.337771	-3.27615	0.00105233	0.0192134	KOvsWT
PRR15	96.3776	-2.69597	0.822952	-3.27598	0.00105298	0.0192134	KOvsWT
RP11-65L3,2	59.8865	-1.34309	0.410017	-3.27571	0.00105398	0.0192174	KOvsWT
RP5-1090P18,1	442.276	-0.77534	0.236831	-3.27381	0.00106107	0.0193177	KOvsWT
ULBP2	202.697	-0.760443	0.232338	-3.273	0.00106411	0.0193266	KOvsWT
MMP28	33.4584	-2.42853	0.742026	-3.27284	0.00106474	0.0193266	KOvsWT
S100A11	9122.01	-0.897301	0.274229	-3.27209	0.00106754	0.0193486	KOvsWT
FAM102B	1750.55	-0.506427	0.154833	-3.2708	0.00107245	0.0194221	KOvsWT
SLC10A4	39.757	-1.45906	0.446767	-3.26582	0.00109146	0.0197233	KOvsWT
KDELR3	2550.44	-0.760975	0.233115	-3.26437	0.00109707	0.0197725	KOvsWT
CLIC2	19.9634	-2.35885	0.722669	-3.26408	0.00109819	0.0197725	KOvsWT
IGF2	28.7665	-2.02151	0.620287	-3.25899	0.0011181	0.0200854	KOvsWT
BPGM	537.062	-0.494835	0.151962	-3.25631	0.00112872	0.0202375	KOvsWT
FABP3	98.4994	-1.23748	0.380035	-3.25622	0.00112906	0.0202375	KOvsWT
SAMD9L	17671.4	-0.925357	0.284338	-3.25442	0.00113622	0.0203358	KOvsWT
SVEP1	76.2699	-1.56149	0.479935	-3.25354	0.00113976	0.020384	KOvsWT
SPEN	13909.5	-0.418649	0.128718	-3.25246	0.00114413	0.0204211	KOvsWT
SCN3B	23.8336	-1.49931	0.461018	-3.25218	0.00114525	0.0204211	KOvsWT
LINC01145	931.953	-0.491073	0.151006	-3.25201	0.00114592	0.0204211	KOvsWT
RP11-387A1,5	34.3894	-1.27171	0.391095	-3.25167	0.00114729	0.0204244	KOvsWT
CTD-2546F11,1	112.536	-2.67888	0.823884	-3.25152	0.00114789	0.0204244	KOvsWT
MIR193BHG	493.723	-0.682988	0.210183	-3.24949	0.00115614	0.0205111	KOvsWT
ZSCAN18	211.25	-1.27737	0.393219	-3.24849	0.00116019	0.020562	KOvsWT
CSGALNACT1	134.258	-1.6428	0.505731	-3.24837	0.0011607	0.020562	KOvsWT
DAB2IP	4866.7	-0.51714	0.159277	-3.24679	0.00116714	0.0206611	KOvsWT
IFNB1	13.992	-3.4328	1.05764	-3.2457	0.00117163	0.0207255	KOvsWT
SHFL	7845.58	-0.83505	0.257335	-3.24499	0.00117455	0.020759	KOvsWT
IL6	425.381	-1.10332	0.34008	-3.24429	0.00117746	0.0207625	KOvsWT
PDCD1LG2	574.13	-0.68145	0.210052	-3.24419	0.00117784	0.0207625	KOvsWT
UNC5C	54.6861	-1.47493	0.454642	-3.24416	0.00117799	0.0207625	KOvsWT
PKD1P6-NPIPP1	756.78	-0.799836	0.24667	-3.24253	0.00118474	0.0208664	KOvsWT
SH3PXD2B	7148.67	-0.437198	0.13491	-3.24068	0.00119247	0.0209799	KOvsWT
MMP2	43407.6	-1.82545	0.563311	-3.24057	0.00119291	0.0209799	KOvsWT
OR52K3P	12.3898	-3.13016	0.966758	-3.23779	0.0012046	0.0211208	KOvsWT
PSMG3-AS1	565.837	-0.758675	0.23433	-3.23763	0.00120526	0.0211208	KOvsWT
GAB3	22.3191	-1.78519	0.551488	-3.23705	0.00120771	0.0211333	KOvsWT
TAP1	15372.4	-0.752047	0.232352	-3.23668	0.00120929	0.0211457	KOvsWT
USP42	1963.44	-0.459965	0.142131	-3.2362	0.00121134	0.0211662	KOvsWT
ANKRD20A1	7.17654	-2.92092	0.903032	-3.23457	0.00121827	0.021272	KOvsWT
AC005330,2	14.0033	-2.28294	0.706189	-3.23276	0.00122599	0.0213907	KOvsWT
CHROMR	2261.3	-0.452685	0.140119	-3.23072	0.0012348	0.0214835	KOvsWT
IGF2BP1	4675.24	-0.375619	0.116312	-3.22942	0.0012404	0.0215656	KOvsWT
LINC01138	228.308	-0.601344	0.186229	-3.22905	0.00124203	0.0215784	KOvsWT
PID1	602.97	-1.09206	0.33827	-3.22836	0.00124502	0.0215964	KOvsWT
MAPK15	61.1878	-1.21565	0.376574	-3.2282	0.00124573	0.0215964	KOvsWT
IKZF4	881.156	-0.500171	0.155042	-3.22602	0.00125524	0.0217087	KOvsWT
PPFIBP2	48.5238	-1.95244	0.605226	-3.22596	0.00125549	0.0217087	KOvsWT
RP11-813C7,1	49.3995	-1.98781	0.616218	-3.22583	0.00125609	0.0217087	KOvsWT
RP11-407G23,8	207.905	-0.568602	0.176294	-3.2253	0.0012584	0.0217232	KOvsWT
RPL37	12621.7	-0.853828	0.265029	-3.22164	0.00127457	0.0219868	KOvsWT
APBB2	7591.46	-0.745117	0.231543	-3.21805	0.00129066	0.0222014	KOvsWT
MCF2L2	150.379	-1.1063	0.343867	-3.21722	0.00129441	0.0222501	KOvsWT
MIR100HG	1964.32	-0.771839	0.23997	-3.21639	0.00129813	0.0222983	KOvsWT
RP11-323F24,5	95.5482	-0.954205	0.296804	-3.21494	0.00130474	0.0223615	KOvsWT
ANXA2R	140.412	-0.897407	0.279231	-3.21385	0.00130968	0.0224175	KOvsWT
SCN3A	160.081	-1.53472	0.477784	-3.21216	0.00131741	0.022534	KOvsWT
EXOSC10	6029.89	-0.525859	0.163917	-3.20808	0.00133624	0.0228401	KOvsWT
SH2B3	6024.96	-0.517633	0.161404	-3.20708	0.00134092	0.0229039	KOvsWT
LYSMD2	23.4396	-2.37078	0.73942	-3.20628	0.00134464	0.0229514	KOvsWT
RGS9	270.933	-0.835228	0.260533	-3.20584	0.00134669	0.0229541	KOvsWT
NBPF6	23.3249	-1.92132	0.599672	-3.20396	0.00135552	0.0230802	KOvsWT
NDUFA4L2	273.319	-0.570227	0.177981	-3.20386	0.00135598	0.0230802	KOvsWT
IRAK3	816.22	-0.985473	0.307742	-3.20227	0.0013635	0.0231756	KOvsWT
OAS1	18253.8	-0.894431	0.279373	-3.20157	0.00136681	0.0232157	KOvsWT
ZNF70	2118.86	-0.467999	0.146286	-3.19921	0.00137806	0.0233216	KOvsWT
WEE2-AS1	75.3637	-0.828514	0.258987	-3.19905	0.0013788	0.0233216	KOvsWT
NOX4	563.667	-3.10164	0.969873	-3.19799	0.00138391	0.0233918	KOvsWT
APOL1	14669.6	-0.605878	0.189545	-3.19649	0.0013911	0.023497	KOvsWT
ADAMTSL2	17.37	-2.30221	0.720749	-3.19419	0.00140222	0.0236684	KOvsWT
EHD3	1919.14	-0.615379	0.192743	-3.19274	0.00140929	0.0237549	KOvsWT
IL15RA	497.179	-0.980412	0.307231	-3.19112	0.0014172	0.0238386	KOvsWT
ALK	75.6094	-1.61684	0.507143	-3.18813	0.00143195	0.0240148	KOvsWT
NPTX1	2257.13	-2.42386	0.760355	-3.1878	0.0014336	0.0240148	KOvsWT
GMPR	3853.88	-0.817105	0.256354	-3.18742	0.0014355	0.0240301	KOvsWT
ZNF557	1152.68	-0.42199	0.132444	-3.18619	0.00144162	0.0240861	KOvsWT
LRRN3	42.83	-1.84116	0.577863	-3.18615	0.00144182	0.0240861	KOvsWT
PCDHGB6	127.086	-0.95714	0.300465	-3.18553	0.00144488	0.024108	KOvsWT
GJA1	6831.99	-0.640241	0.201011	-3.18511	0.00144697	0.024108	KOvsWT
SYPL2	60.1199	-1.88827	0.592846	-3.18509	0.0014471	0.024108	KOvsWT
NAV1	12678.4	-0.725929	0.228148	-3.18183	0.00146347	0.0243053	KOvsWT
TRANK1	16913.2	-0.79639	0.250329	-3.18137	0.00146579	0.0243053	KOvsWT
RHBDF2	2072.19	-0.563112	0.177004	-3.18134	0.00146593	0.0243053	KOvsWT
MAGED4	2669.91	-0.81557	0.256387	-3.18101	0.00146763	0.0243168	KOvsWT
PAX9	97.9499	-0.990733	0.31148	-3.18073	0.00146905	0.0243238	KOvsWT
ITPRIPL2	6257.06	-0.456516	0.143596	-3.17918	0.00147693	0.024421	KOvsWT
TASOR2	4879.71	-0.53183	0.167317	-3.17857	0.00148002	0.0244556	KOvsWT
RP11-274B21,2	1225.2	-0.819637	0.257977	-3.17717	0.0014872	0.0245468	KOvsWT
FOXC1	1367.95	-0.555351	0.174798	-3.1771	0.00148756	0.0245468	KOvsWT
ADGRL2	1800.77	-0.696406	0.219681	-3.17008	0.00152396	0.0250614	KOvsWT
PTCHD4	121.211	-0.870615	0.27502	-3.16564	0.00154743	0.0253661	KOvsWT
FAM95C	76.7291	-1.01029	0.319246	-3.16462	0.00155287	0.0253846	KOvsWT
PCDHGB3	87.3885	-1.11253	0.351601	-3.16418	0.00155521	0.0253846	KOvsWT
UCHL1	21417.2	-0.363142	0.114774	-3.16397	0.00155632	0.0253846	KOvsWT
C5orf46	15.8748	-6.95013	2.19684	-3.16369	0.00155781	0.0253846	KOvsWT
TRAC	18.2399	-2.60647	0.823932	-3.16345	0.00155912	0.0253846	KOvsWT
COL6A2	19718.3	-0.524399	0.165769	-3.16343	0.00155921	0.0253846	KOvsWT
AMZ2P1	128.768	-0.643191	0.203354	-3.16292	0.00156196	0.0254107	KOvsWT
DUXAP8	2291.09	-0.425339	0.134491	-3.16258	0.00156378	0.0254107	KOvsWT
RP11-7F17,10	32.8074	-1.72437	0.545246	-3.16255	0.00156394	0.0254107	KOvsWT
CGB7	192.409	-2.69961	0.853963	-3.16128	0.00157078	0.0255048	KOvsWT
NLGN2	14649.4	-0.467406	0.14789	-3.1605	0.00157501	0.0255393	KOvsWT
TMEM139	210.502	-1.56451	0.495107	-3.15995	0.00157798	0.0255704	KOvsWT
P2RY6	1055.07	-0.536817	0.169977	-3.15818	0.00158755	0.0256743	KOvsWT
CTD-2314B22,4	19.9615	-2.51466	0.79645	-3.15734	0.00159216	0.0257196	KOvsWT
GUSBP14	236.878	-0.842753	0.267464	-3.1509	0.00162766	0.0260731	KOvsWT
PARP6	3103.29	-0.389196	0.123539	-3.15039	0.0016305	0.0260731	KOvsWT
MYOM1	86.4494	-0.758399	0.24074	-3.15028	0.00163112	0.0260731	KOvsWT
FHL3	2555.52	-0.829153	0.263216	-3.15009	0.0016322	0.0260731	KOvsWT
PKD1P6	3371.65	-0.593645	0.188469	-3.14983	0.00163366	0.0260731	KOvsWT
RP13-104F24,3	97.6508	-0.805127	0.255826	-3.14716	0.00164864	0.0262778	KOvsWT
IL22RA1	218.777	-1.23886	0.393981	-3.14448	0.00166382	0.0264677	KOvsWT
COL3A1	24.8723	-1.52026	0.483668	-3.14319	0.00167117	0.0265499	KOvsWT
SP100	14267.4	-0.575341	0.183139	-3.14156	0.00168052	0.026681	KOvsWT
SYT1	1326.47	-0.737568	0.234887	-3.14009	0.00168895	0.0267974	KOvsWT
RFX2	1203.12	-0.47574	0.151522	-3.13975	0.00169091	0.0268037	KOvsWT
GYPC	921.511	-1.04434	0.332677	-3.13921	0.00169407	0.0268086	KOvsWT
VIT	4.62236	-4.43165	1.41202	-3.13851	0.00169808	0.0268546	KOvsWT
AMER1	959.328	-0.389166	0.124012	-3.13814	0.00170024	0.0268714	KOvsWT
CTD-2012J19,3	38.7901	-1.91819	0.61134	-3.13768	0.00170292	0.0268962	KOvsWT
RP11-774O3,3	154.912	-1.01084	0.322206	-3.13725	0.00170539	0.0269177	KOvsWT
YIPF1	708.37	-0.538411	0.171644	-3.1368	0.00170803	0.0269252	KOvsWT
UGT3A2	7.58332	-3.14798	1.00357	-3.13679	0.00170808	0.0269252	KOvsWT
TRIML2	11.7944	-3.16104	1.00809	-3.13568	0.00171453	0.026992	KOvsWT
ATG13	7101.69	-0.444177	0.141741	-3.13372	0.00172604	0.0271408	KOvsWT
ADAR	60244.6	-0.486241	0.155165	-3.13369	0.00172622	0.0271408	KOvsWT
SVIL	10666.2	-0.433563	0.138665	-3.1267	0.00176782	0.0277411	KOvsWT
RAD1	3022.72	-0.517733	0.165626	-3.12592	0.00177249	0.0277785	KOvsWT
SZT2	6994.52	-0.395386	0.126525	-3.12497	0.00177821	0.0278324	KOvsWT
MOSMO	547.929	-0.597718	0.19133	-3.12401	0.00178405	0.0279058	KOvsWT
NLRC5	10608.7	-0.517904	0.165877	-3.12221	0.00179496	0.0280584	KOvsWT
PHF11	1589.54	-0.608957	0.195138	-3.12064	0.00180457	0.0281724	KOvsWT
RP11-65L3,3	47.3562	-1.77797	0.569828	-3.12018	0.00180742	0.0281807	KOvsWT
GABRR2	36.282	-1.50978	0.484032	-3.11918	0.00181355	0.0282582	KOvsWT
KDM6A	2292.87	-0.3634	0.116533	-3.11842	0.00181821	0.0282645	KOvsWT
ELL2	6099.68	-0.406936	0.130499	-3.11831	0.00181894	0.0282645	KOvsWT
GPR19	47.8381	-1.29161	0.414244	-3.11798	0.00182093	0.0282645	KOvsWT
RP11-171I2,2	33.9378	-1.64927	0.528997	-3.11772	0.00182255	0.0282715	KOvsWT
SMG1P6	87.0534	-0.856552	0.274773	-3.11731	0.0018251	0.0282751	KOvsWT
LINC02033	16.1962	-2.18221	0.700203	-3.11653	0.00182991	0.0283316	KOvsWT
SNAI1	681.767	-2.18895	0.702837	-3.11444	0.00184291	0.0284674	KOvsWT
AC068580,6	135.406	-0.7364	0.236452	-3.11437	0.00184336	0.0284674	KOvsWT
GDF6	1699.38	-3.81505	1.22581	-3.11225	0.00185664	0.0286542	KOvsWT
SLC6A16	105.567	-0.903296	0.290295	-3.11165	0.00186045	0.0286949	KOvsWT
CNTNAP3P2	62.5017	-0.874827	0.28137	-3.10917	0.00187615	0.0289013	KOvsWT
CTC-518P12,6	72.9502	-0.708704	0.228022	-3.10806	0.00188322	0.0289866	KOvsWT
GTF2IP13	444.506	-0.780774	0.251309	-3.10683	0.00189107	0.0290749	KOvsWT
SEMA5A-AS1	12.1778	-2.79228	0.898821	-3.1066	0.00189252	0.0290788	KOvsWT
DAPK2	61.0462	-0.902674	0.290728	-3.10487	0.0019036	0.0291809	KOvsWT
TSC22D3	881.242	-0.601008	0.193573	-3.10482	0.00190397	0.0291809	KOvsWT
DNMT3B	2465.42	-0.548613	0.176757	-3.10377	0.00191072	0.0292656	KOvsWT
PLXDC2	1391.95	-1.71367	0.552329	-3.10263	0.0019181	0.0293236	KOvsWT
SNX10	15.8202	-2.22283	0.716939	-3.10044	0.00193232	0.029504	KOvsWT
FOXS1	441.901	-4.57766	1.47794	-3.09732	0.00195279	0.0297738	KOvsWT
CHAC1	559.665	-0.818171	0.264182	-3.097	0.00195489	0.0297738	KOvsWT
LRRC8B	447.482	-0.574107	0.18552	-3.09459	0.00197086	0.0299283	KOvsWT
PCDHB16	7.14557	-3.3665	1.08788	-3.09454	0.00197119	0.0299283	KOvsWT
RBMS1	5859.56	-0.490932	0.158676	-3.09394	0.00197517	0.0299592	KOvsWT
RP11-495L18,2	65.6879	-1.42866	0.4618	-3.09368	0.00197692	0.0299592	KOvsWT
LINC01133	8.20398	-2.96437	0.958811	-3.09172	0.00199001	0.0301389	KOvsWT
SLC35C1	1944.78	-0.567958	0.183755	-3.09085	0.00199584	0.0301896	KOvsWT
LTBP1	392.016	-0.92901	0.300766	-3.08881	0.0020096	0.0303599	KOvsWT
ZNF468	620.538	-0.586326	0.190058	-3.08499	0.00203557	0.0306761	KOvsWT
PTPDC1	573.578	-0.573915	0.18611	-3.08374	0.00204417	0.0307485	KOvsWT
RP11-53B2,3	9.09853	-3.72158	1.20758	-3.08185	0.00205717	0.0308867	KOvsWT
RP11-449H15,3	11.2106	-2.02664	0.658153	-3.07928	0.00207502	0.0310869	KOvsWT
GIPC3	992.691	-0.968577	0.314564	-3.07911	0.00207621	0.0310869	KOvsWT
MET	17031	-0.556812	0.180841	-3.07901	0.00207689	0.0310869	KOvsWT
HHIP	78.9766	-1.78653	0.580464	-3.07776	0.00208566	0.0311798	KOvsWT
COMP	24.9111	-3.04745	0.990803	-3.07574	0.00209983	0.0313338	KOvsWT
MEG8	1268.05	-0.510769	0.166168	-3.07382	0.0021134	0.031517	KOvsWT
RNF213	109036	-0.579613	0.188634	-3.07269	0.00212137	0.031597	KOvsWT
RELL1	3297.74	-0.735446	0.239381	-3.07229	0.00212427	0.0316015	KOvsWT
C14orf119	2469.42	-0.570442	0.185746	-3.07109	0.00213278	0.03167	KOvsWT
KCNMA1-AS1	20.2408	-1.57768	0.513916	-3.06991	0.00214124	0.0317532	KOvsWT
SLCO5A1	84.5354	-0.72824	0.23723	-3.06976	0.0021423	0.0317532	KOvsWT
ATP1B1	4916.89	-0.548168	0.178826	-3.06538	0.00217395	0.032144	KOvsWT
CTD-2589H19,6	94.7165	-1.40117	0.45716	-3.06495	0.00217705	0.0321597	KOvsWT
FAM27C	257.975	-0.794506	0.259261	-3.06451	0.0021803	0.0321597	KOvsWT
CTB-92J24,2	21.2431	-1.82452	0.595811	-3.06226	0.00219675	0.0323241	KOvsWT
ETV4	830.937	-0.805103	0.262928	-3.06206	0.00219817	0.0323242	KOvsWT
NTNG2	85.4281	-1.54883	0.506108	-3.06028	0.00221132	0.0324795	KOvsWT
FAM102A	3370.49	-0.394262	0.128925	-3.05808	0.00222761	0.0326919	KOvsWT
DNMBP	4702.72	-0.413589	0.13525	-3.05796	0.00222847	0.0326919	KOvsWT
EPB41L4A	655.236	-1.07015	0.350091	-3.05678	0.00223727	0.0327814	KOvsWT
C2CD2	3798.66	-0.377294	0.123505	-3.05489	0.00225143	0.032912	KOvsWT
IFIT1	21894.9	-0.908932	0.297731	-3.05286	0.00226673	0.0330934	KOvsWT
RP11-417L19,5	132.356	-0.784427	0.257121	-3.0508	0.00228229	0.0332807	KOvsWT
SLC2A10	3294.87	-0.461952	0.151534	-3.0485	0.00229989	0.0333971	KOvsWT
ABHD6	375.09	-0.508886	0.167019	-3.04688	0.00231231	0.0335188	KOvsWT
MAN1C1	61.1123	-1.29555	0.425258	-3.04651	0.00231513	0.0335188	KOvsWT
ATP2A3	92.3132	-0.960492	0.315286	-3.04641	0.0023159	0.0335188	KOvsWT
LINC00942	938.964	-0.490216	0.160932	-3.0461	0.00231832	0.0335188	KOvsWT
RP11-792A8,5	73.3095	-0.917984	0.301485	-3.04488	0.00232773	0.0336044	KOvsWT
TRIP4	480.682	-0.464972	0.152708	-3.04485	0.00232798	0.0336044	KOvsWT
IFRD1	2209.14	-0.483446	0.158976	-3.04101	0.00235787	0.033895	KOvsWT
KCNA7	115.154	-3.11648	1.02522	-3.03981	0.00236726	0.0339699	KOvsWT
ZNF665	25.2193	-6.27046	2.06307	-3.03938	0.00237062	0.033998	KOvsWT
PDGFA	1825.41	-0.884815	0.291208	-3.03843	0.00237812	0.0340854	KOvsWT
GBP4	2959.93	-1.98197	0.652476	-3.03761	0.00238462	0.0341585	KOvsWT
NR4A2	169.369	-0.836736	0.275712	-3.03482	0.00240679	0.0343749	KOvsWT
FAM167B	123.207	-1.0606	0.349722	-3.03269	0.00242385	0.034578	KOvsWT
RIMKLBP2	20.4306	-1.75392	0.578573	-3.03145	0.0024338	0.0346791	KOvsWT
NPAS3	106.768	-0.976557	0.322228	-3.03064	0.00244035	0.0347345	KOvsWT
FBN1	15937.8	-0.840327	0.277294	-3.03046	0.00244183	0.0347345	KOvsWT
TPP1	10224.6	-0.508513	0.167813	-3.03024	0.0024436	0.034735	KOvsWT
FAM166C	9.65608	-2.27558	0.751758	-3.02701	0.00246987	0.0350493	KOvsWT
RP11-260E18,1	20.11	-1.82734	0.603852	-3.02615	0.00247693	0.0351291	KOvsWT
SEC31A	15332.1	-0.520015	0.171901	-3.02509	0.00248558	0.0352313	KOvsWT
CARMN	47.8363	-3.74414	1.23789	-3.02461	0.00248958	0.0352468	KOvsWT
GNG5	2926.63	-0.743468	0.245933	-3.02305	0.00250239	0.0354077	KOvsWT
AHRR	3327.59	-1.18859	0.393409	-3.02126	0.00251727	0.0355767	KOvsWT
PANX2	983.765	-0.56709	0.187822	-3.01929	0.00253368	0.0357671	KOvsWT
CLEC18B	29.3806	-5.23645	1.73514	-3.01789	0.00254543	0.0359121	KOvsWT
KCNE3	48.1643	-1.87878	0.62263	-3.01748	0.00254883	0.0359393	KOvsWT
RNF217	2129.79	-0.374132	0.124006	-3.01706	0.00255242	0.0359457	KOvsWT
TMEM140	3582.53	-0.850743	0.28204	-3.01639	0.00255802	0.0359457	KOvsWT
ZNF701	672.799	-0.403659	0.133935	-3.01385	0.00257958	0.036205	KOvsWT
PTPRN	9.5812	-2.67192	0.886615	-3.01362	0.0025815	0.0362109	KOvsWT
C8orf48	94.195	-1.01689	0.337548	-3.01257	0.00259049	0.0363117	KOvsWT
COPS8	2498.16	-0.413728	0.137382	-3.01152	0.00259945	0.0363686	KOvsWT
ACSM5	50.1592	-3.73556	1.24116	-3.00973	0.00261476	0.0365208	KOvsWT
SLC38A3	48.0675	-1.11058	0.369008	-3.00964	0.0026156	0.0365208	KOvsWT
SUSD3	53.1605	-1.92652	0.640309	-3.00874	0.0026233	0.0366073	KOvsWT
ZMYND8	6694.69	-0.39913	0.132691	-3.00796	0.00263007	0.0366691	KOvsWT
UBA7	10812.9	-0.59492	0.197841	-3.00707	0.00263782	0.0367256	KOvsWT
PWWP3B	53.5575	-1.23194	0.409871	-3.00568	0.00264986	0.0368451	KOvsWT
CLCN5	486.101	-0.499134	0.166195	-3.00331	0.00267064	0.0370342	KOvsWT
PLCL1	62.8038	-1.02241	0.340477	-3.00287	0.00267443	0.0370445	KOvsWT
SLC9A3	640.763	-1.14807	0.382486	-3.00161	0.00268552	0.0371769	KOvsWT
PIP4P1	2057.91	-0.367146	0.122352	-3.00074	0.00269327	0.0372418	KOvsWT
ZNF469	996.099	-0.73662	0.245548	-2.99991	0.00270064	0.0373013	KOvsWT
Telomerase-vert	1723.69	-0.668308	0.22293	-2.99784	0.00271899	0.0374061	KOvsWT
SEC24A	4419.59	-0.578369	0.192962	-2.99731	0.00272372	0.0374288	KOvsWT
APOL2	9203.2	-0.579954	0.193534	-2.99665	0.00272966	0.0374893	KOvsWT
TMEM243	981.179	-0.441182	0.147253	-2.99608	0.00273474	0.0375378	KOvsWT
SERPINH1	22766.3	-0.617854	0.206383	-2.99373	0.0027559	0.0377856	KOvsWT
NPAS2	537.413	-0.950678	0.317785	-2.99158	0.00277537	0.0380312	KOvsWT
ST8SIA6	33.5815	-1.77717	0.594198	-2.99087	0.00278186	0.0380909	KOvsWT
PPP1R11	3037.7	-0.426758	0.142721	-2.99016	0.00278828	0.0381364	KOvsWT
RP11-750H9,5	62.1178	-1.00693	0.336761	-2.99005	0.00278932	0.0381364	KOvsWT
ZFYVE26	9760.21	-0.423283	0.141574	-2.98983	0.00279129	0.0381419	KOvsWT
CTBS	1380.95	-0.620223	0.207483	-2.98927	0.00279647	0.0381698	KOvsWT
MEIS1	1184.66	-0.320739	0.107314	-2.98879	0.00280081	0.0382076	KOvsWT
PLAT	11927.4	-0.533689	0.178706	-2.98642	0.00282269	0.0384495	KOvsWT
ADGRL4	1610.75	-0.862198	0.288914	-2.98427	0.00284257	0.0386257	KOvsWT
RP11-661C8,4	33.4812	-1.99276	0.668065	-2.98288	0.00285548	0.0387794	KOvsWT
CR1L	22.7781	-1.81393	0.608594	-2.98053	0.0028775	0.0390348	KOvsWT
SOX6	358.872	-1.11292	0.373491	-2.97978	0.00288459	0.0390874	KOvsWT
RAD54L	1809.53	-0.38896	0.130556	-2.97927	0.00288941	0.0391308	KOvsWT
B4GALT5	10352.6	-0.319453	0.107265	-2.97817	0.00289971	0.0392014	KOvsWT
ANKRD36C	823.644	-0.515036	0.173118	-2.97506	0.0029293	0.0394952	KOvsWT
TMEM131L	1352.51	-0.45782	0.153897	-2.97485	0.00293128	0.0395	KOvsWT
RP11-379B18,8	21.2936	-1.40638	0.472796	-2.97459	0.00293377	0.0395116	KOvsWT
CCDC3	9.63162	-2.56251	0.862063	-2.97253	0.00295352	0.0396897	KOvsWT
GNAL	140.469	-0.978722	0.329362	-2.97157	0.00296285	0.0397473	KOvsWT
MCOLN1	2124.41	-0.479487	0.161412	-2.97057	0.00297247	0.0398344	KOvsWT
GDF5	251.854	-2.51252	0.845888	-2.97028	0.00297527	0.03985	KOvsWT
B4GALNT4	646.19	-0.921188	0.310167	-2.96997	0.00297826	0.0398681	KOvsWT
FBXO6	546.59	-0.954978	0.321709	-2.96845	0.00299307	0.0399808	KOvsWT
ZNF585B	1092.04	-0.6136	0.206708	-2.96844	0.00299317	0.0399808	KOvsWT
RNASE4	383.028	-0.878384	0.295962	-2.96789	0.00299852	0.0400292	KOvsWT
SPEF2	196.987	-1.11794	0.376987	-2.96546	0.00302233	0.0401926	KOvsWT
SLC25A25-AS1	354.881	-0.463562	0.156357	-2.96476	0.00302921	0.040262	KOvsWT
GPNMB	2921.06	-2.21179	0.746342	-2.96351	0.00304156	0.04036	KOvsWT
CEP126	605.168	-0.66756	0.225341	-2.96245	0.00305205	0.0404551	KOvsWT
SLC27A3	272.677	-0.874473	0.295282	-2.96149	0.00306157	0.0405466	KOvsWT
WARS2-AS1	917.844	-0.454101	0.15334	-2.96141	0.00306239	0.0405466	KOvsWT
DNAH10OS	94.3302	-0.736004	0.24864	-2.96012	0.00307518	0.0406508	KOvsWT
CTD-2653M23,3	14.087	-1.62544	0.549445	-2.95833	0.00309307	0.040843	KOvsWT
RP11-212I21,3	120.999	-1.58898	0.537332	-2.95717	0.00310482	0.0409759	KOvsWT
RP11-422P15,4	8.35206	-4.0774	1.37954	-2.95562	0.00312043	0.0410704	KOvsWT
RP11-146E13,9	112.314	-1.21602	0.411651	-2.95401	0.00313676	0.0412631	KOvsWT
GBP1P1	356.805	-1.86006	0.629818	-2.95333	0.00314366	0.041304	KOvsWT
SEMA6D	38.223	-3.67604	1.24478	-2.95315	0.00314546	0.041304	KOvsWT
SIX1	742.546	-0.773024	0.261814	-2.95256	0.00315146	0.0413335	KOvsWT
CDC14A	351.635	-0.569194	0.192785	-2.95248	0.00315231	0.0413335	KOvsWT
ARRDC4	235.704	-1.00608	0.34112	-2.94934	0.00318455	0.0416888	KOvsWT
PAK3	756.907	-0.338577	0.114893	-2.9469	0.00320981	0.0418625	KOvsWT
CYTH1	5630.54	-0.959661	0.325657	-2.94685	0.00321034	0.0418625	KOvsWT
AC084219,4	120.798	-0.970464	0.329328	-2.9468	0.00321077	0.0418625	KOvsWT
ZNF266	942.149	-0.395434	0.134204	-2.94652	0.00321369	0.0418625	KOvsWT
LVRN	7.19026	-2.91855	0.9906	-2.94624	0.00321661	0.0418625	KOvsWT
RP11-640L9,2	90.6196	-1.04654	0.355245	-2.94597	0.00321946	0.0418625	KOvsWT
MIOX	22.9836	-1.54038	0.52289	-2.9459	0.00322017	0.0418625	KOvsWT
NKILA	222.829	-1.22269	0.415058	-2.94582	0.003221	0.0418625	KOvsWT
SOX9	2903.3	-0.506999	0.172113	-2.94573	0.00322191	0.0418625	KOvsWT
SULF1	3629.04	-2.16961	0.736702	-2.94503	0.00322924	0.0419129	KOvsWT
NOCT	2089.63	-0.790574	0.268462	-2.94482	0.00323139	0.0419184	KOvsWT
LRP4	1178.77	-0.977199	0.331905	-2.94422	0.00323773	0.041935	KOvsWT
RAI14	20085.1	-0.385618	0.130975	-2.94421	0.00323784	0.041935	KOvsWT
ARHGAP26	631.871	-0.485659	0.164978	-2.94377	0.00324238	0.0419715	KOvsWT
SSBP3	3305.57	-0.481563	0.163629	-2.94302	0.00325032	0.0420519	KOvsWT
MRPL2	1447.64	-0.40787	0.138669	-2.94132	0.00326814	0.04226	KOvsWT
IDS	9651.65	-0.402132	0.136743	-2.94079	0.0032738	0.0422958	KOvsWT
CRIP2	9801.71	-0.673323	0.228965	-2.94073	0.00327439	0.0422958	KOvsWT
RNF157-AS1	53.8754	-1.10667	0.376423	-2.93996	0.0032825	0.042378	KOvsWT
DCHS1	870.703	-0.704352	0.239717	-2.93826	0.00330059	0.0425664	KOvsWT
PRR18	29.4837	-1.68825	0.575157	-2.93528	0.00333249	0.042881	KOvsWT
KCNS3	562.455	-0.393114	0.133946	-2.93487	0.00333687	0.042881	KOvsWT
NFATC2	70.5427	-1.60225	0.546254	-2.93317	0.00335521	0.0430465	KOvsWT
CHD6	8479.41	-0.408132	0.139145	-2.93314	0.00335552	0.0430465	KOvsWT
FRG1CP	1463.08	-0.485493	0.165579	-2.9321	0.00336683	0.0431461	KOvsWT
AFAP1-AS1	1734.32	-0.431965	0.147351	-2.93155	0.00337277	0.0431995	KOvsWT
SERPINE1	54678.7	-2.79457	0.95394	-2.92951	0.00339501	0.0434158	KOvsWT
CRLF1	364.986	-2.09845	0.716564	-2.92849	0.00340612	0.043535	KOvsWT
VDR	1357.89	-1.82191	0.622205	-2.92815	0.00340981	0.0435592	KOvsWT
MED24	5212.41	-0.420686	0.143781	-2.92589	0.00343474	0.0437922	KOvsWT
GOLGA7	2501.68	-0.485829	0.166047	-2.92584	0.00343525	0.0437922	KOvsWT
PRRX1	40.5078	-1.22105	0.417538	-2.92441	0.00345106	0.0439708	KOvsWT
ZFAND5	9268.68	-0.33194	0.113529	-2.92383	0.00345756	0.0440305	KOvsWT
KLF4	1093.02	-0.817426	0.279781	-2.92167	0.00348163	0.0442443	KOvsWT
EPHB3	27.3355	-1.31598	0.450861	-2.91881	0.00351366	0.0445815	KOvsWT
TRPV1	567.649	-0.519878	0.178201	-2.91737	0.00353001	0.0447189	KOvsWT
RNF157	833.508	-0.861138	0.295199	-2.91714	0.00353253	0.0447276	KOvsWT
PKP1	40.658	-1.911	0.655214	-2.9166	0.00353872	0.0447827	KOvsWT
EXTL2	1371.83	-0.589457	0.202377	-2.91267	0.00358354	0.0452792	KOvsWT
FAM20C	5273.17	-0.549488	0.188778	-2.91076	0.00360556	0.0455101	KOvsWT
AC011290,5	13.4528	-2.11771	0.727806	-2.90972	0.00361755	0.0455905	KOvsWT
GRASLND	6.48743	-3.24002	1.11362	-2.90944	0.00362081	0.0455938	KOvsWT
RAB3D	779.73	-0.950296	0.326633	-2.90937	0.00362156	0.0455938	KOvsWT
SRGAP2	8667.56	-0.39691	0.136443	-2.90899	0.00362603	0.045622	KOvsWT
LINC01711	46.1656	-3.19841	1.09957	-2.90878	0.0036284	0.045622	KOvsWT
PDE2A	234.258	-0.985253	0.33878	-2.90824	0.00363468	0.0456409	KOvsWT
MYB	73.6562	-0.980308	0.337271	-2.90659	0.00365392	0.0458352	KOvsWT
LIFR-AS1	121.434	-1.25031	0.430399	-2.90499	0.00367266	0.0460199	KOvsWT
ZNF287	162.412	-0.75042	0.258346	-2.90471	0.00367589	0.0460199	KOvsWT
OLMALINC	735.177	-0.654614	0.225434	-2.90379	0.00368672	0.0461048	KOvsWT
PCDHGA4	114.722	-0.831199	0.286247	-2.90379	0.00368679	0.0461048	KOvsWT
KIF26B	1147.48	-1.81077	0.623637	-2.90357	0.0036894	0.0461136	KOvsWT
URAHP	76.6751	-1.04899	0.361387	-2.90268	0.00369985	0.0462034	KOvsWT
MSC	1455.83	-2.38057	0.820343	-2.90193	0.00370876	0.0462606	KOvsWT
NPNT	109.156	-1.13369	0.390777	-2.90113	0.0037182	0.0463308	KOvsWT
SYNE1	10217.1	-0.548097	0.189002	-2.89996	0.00373215	0.0464436	KOvsWT
SLC2A3	1845.45	-0.392286	0.135285	-2.89971	0.00373513	0.0464466	KOvsWT
ITGA2	706.734	-0.547513	0.188858	-2.89908	0.00374264	0.0464925	KOvsWT
SH3YL1	671.214	-0.475981	0.164265	-2.89764	0.00375978	0.0465864	KOvsWT
ABCD4	3371.11	-0.298757	0.103128	-2.89696	0.00376798	0.0466642	KOvsWT
KCNT2	667.918	-0.616802	0.213061	-2.89496	0.00379212	0.0469154	KOvsWT
MYOM3	124.82	-2.22146	0.767718	-2.89358	0.00380875	0.0470839	KOvsWT
PNP	2530.39	-0.429527	0.148506	-2.89233	0.003824	0.0471694	KOvsWT
ROR2	838.517	-2.19241	0.759033	-2.88842	0.00387179	0.0476829	KOvsWT
MECOM	2198.04	-0.473006	0.163821	-2.88734	0.00388508	0.0478223	KOvsWT
RP11-262P8,1	7.17153	-2.4385	0.844917	-2.88608	0.0039007	0.04791	KOvsWT
CPZ	2847.68	-0.800621	0.277432	-2.88583	0.00390382	0.04791	KOvsWT
RUFY3	1565.94	-0.49838	0.172703	-2.88576	0.00390467	0.04791	KOvsWT
ALG3	1710.06	-0.491851	0.170449	-2.88562	0.00390646	0.04791	KOvsWT
PRKD1	777.55	-0.535823	0.185694	-2.88552	0.0039077	0.04791	KOvsWT
CFAP54	109.789	-0.931429	0.322883	-2.88473	0.00391755	0.0480034	KOvsWT
ZNF214	84.2197	-1.2931	0.448413	-2.88372	0.00393006	0.0481323	KOvsWT
RP11-545E17,3	111.862	-0.885461	0.307168	-2.88266	0.00394337	0.0482017	KOvsWT
LMO2	20.6013	-2.15389	0.747196	-2.88263	0.00394365	0.0482017	KOvsWT
CEP162	826.436	-0.581399	0.201788	-2.88123	0.00396122	0.0483892	KOvsWT
CCNK	3751.52	-0.376092	0.130538	-2.88109	0.00396297	0.0483892	KOvsWT
GAL	7.65285	-2.83858	0.986076	-2.87866	0.00399366	0.0487395	KOvsWT
RP13-511M20,1	369.211	-0.656543	0.228096	-2.87836	0.00399753	0.0487622	KOvsWT
TNFRSF13C	610.553	-0.797207	0.277014	-2.87786	0.00400386	0.048815	KOvsWT
RPF1	1108.94	-0.528839	0.183867	-2.8762	0.00402492	0.0489981	KOvsWT
EMC3-AS1	326.715	-0.692133	0.240661	-2.87597	0.00402788	0.0490095	KOvsWT
FAM227A	175.113	-0.483772	0.168347	-2.87365	0.00405753	0.0493456	KOvsWT
CLEC18C	15.429	-1.84419	0.641795	-2.87348	0.00405975	0.0493479	KOvsWT
BTN3A1	5265.89	-0.5213	0.181492	-2.87231	0.00407486	0.0494822	KOvsWT
SNORD3B-1	149.784	-0.594375	0.207047	-2.87073	0.00409526	0.0496803	KOvsWT
LINC00601	5.52824	-3.38648	1.18032	-2.86913	0.00411602	0.0498671	KOvsWT
SPHKAP	8.45218	-2.67601	0.932813	-2.86875	0.00412091	0.0498671	KOvsWT
ABCC2	129.057	-0.690928	0.240914	-2.86794	0.00413149	0.0499455	KOvsWT
CTC-426D19,1	7.56921	-3.31713	1.1568	-2.8675	0.00413731	0.049991	KOvsWT
YARS1	10653.5	-0.378312	0.131971	-2.86662	0.0041488	0.0500304	KOvsWT
ANKRD61	50.6408	-0.807407	0.281871	-2.86446	0.00417725	0.0502738	KOvsWT
DHRS3	6833.01	-0.877371	0.306586	-2.86175	0.00421316	0.0506307	KOvsWT
NEDD9	1972.24	-1.86929	0.653447	-2.86067	0.00422751	0.0507781	KOvsWT
SPRY2	1082.02	-0.408165	0.142703	-2.86025	0.00423307	0.0508198	KOvsWT
RP11-454F8,4	21.49	-1.25372	0.438594	-2.8585	0.00425655	0.0510766	KOvsWT
NRARP	101.78	-0.671833	0.23513	-2.85728	0.00427283	0.0512213	KOvsWT
RPS12	8559.23	-0.368398	0.128959	-2.8567	0.00428067	0.0512395	KOvsWT
LYPD6B	23.4476	-2.44608	0.856779	-2.85497	0.00430411	0.0514695	KOvsWT
SPEM1	9.00243	-1.95909	0.686296	-2.85458	0.00430935	0.0515068	KOvsWT
TRIM34	750.162	-0.982782	0.34434	-2.8541	0.00431587	0.0515341	KOvsWT
GARS1	10858.2	-0.592595	0.207664	-2.85363	0.00432227	0.0515389	KOvsWT
SLC38A7	3137.81	-0.484117	0.169651	-2.8536	0.00432263	0.0515389	KOvsWT
UBE2L6	16697.8	-0.663647	0.23261	-2.85305	0.00433022	0.0516041	KOvsWT
RP4-644F6,4	20.1691	-1.72468	0.604705	-2.85211	0.00434304	0.0517062	KOvsWT
MTMR11	1732.97	-0.378172	0.132698	-2.84988	0.00437361	0.0520193	KOvsWT
PSAT1	5837.57	-0.594336	0.208619	-2.8489	0.00438705	0.052107	KOvsWT
FAM131B	135.486	-0.726688	0.255079	-2.84887	0.00438742	0.052107	KOvsWT
SPICE1	948.359	-0.525892	0.184649	-2.84806	0.00439868	0.0522153	KOvsWT
ZNF117	215.058	-0.771651	0.271214	-2.84517	0.00443875	0.0526107	KOvsWT
ISG20	3088.97	-1.14049	0.400904	-2.8448	0.00444398	0.0526107	KOvsWT
KIAA1755	17.3472	-2.55742	0.899038	-2.84462	0.0044464	0.0526107	KOvsWT
IDO1	504.168	-2.26505	0.79627	-2.84457	0.00444713	0.0526107	KOvsWT
ATP6V0A4	87.0105	-0.927909	0.326742	-2.83988	0.00451301	0.0532088	KOvsWT
IFIT2	11852.1	-1.6101	0.567036	-2.8395	0.00451838	0.0532216	KOvsWT
COL11A2	303.081	-0.853864	0.300835	-2.83831	0.00453528	0.0533938	KOvsWT
RRBP1	18507.3	-0.417916	0.14731	-2.83698	0.00455431	0.053592	KOvsWT
MRPL23-AS1	5.29781	-3.38695	1.19458	-2.83527	0.00457867	0.0538264	KOvsWT
LINC00294	1326.16	-0.58679	0.207092	-2.83348	0.00460444	0.0540388	KOvsWT
ASB16-AS1	1024.86	-0.602258	0.212593	-2.83292	0.00461254	0.0540388	KOvsWT
CTD-2256P15,2	44.6151	-1.38922	0.490404	-2.83281	0.00461413	0.0540388	KOvsWT
MRPS31P5	271.171	-0.495237	0.174824	-2.83278	0.0046145	0.0540388	KOvsWT
PDCD6-AHRR	167.986	-5.69205	2.01079	-2.83075	0.00464395	0.0542856	KOvsWT
NLRP1	1881.49	-0.508301	0.179567	-2.83071	0.00464451	0.0542856	KOvsWT
SCARNA13	365.538	-0.805734	0.284673	-2.83039	0.00464916	0.0542964	KOvsWT
PCDHA2	74.9621	-1.28413	0.453738	-2.83011	0.00465323	0.0542964	KOvsWT
AC007362,3	14.6973	-1.81482	0.641272	-2.83003	0.00465436	0.0542964	KOvsWT
PLBD2	5736.22	-0.556245	0.196569	-2.82978	0.00465807	0.0543136	KOvsWT
LPAL2	43.3613	-1.01949	0.360416	-2.82864	0.00467457	0.0544774	KOvsWT
SYNJ1	1222.27	-0.386133	0.136598	-2.82678	0.00470192	0.05472	KOvsWT
AC138035,2	142.641	-1.35323	0.478754	-2.82656	0.00470509	0.0547307	KOvsWT
RP11-1069G10,2	18.818	-2.6162	0.925682	-2.82624	0.00470981	0.0547594	KOvsWT
ARID5A	1091.95	-0.708548	0.250754	-2.82567	0.00471823	0.054809	KOvsWT
RP11-17G11,2	133.905	-0.509156	0.180191	-2.82564	0.00471858	0.054809	KOvsWT
LPXN	395.875	-0.778894	0.275872	-2.82339	0.00475194	0.0551439	KOvsWT
KDM7A	323.835	-0.923573	0.327445	-2.82054	0.00479424	0.0555288	KOvsWT
CTC-359D24,3	139.601	-0.650575	0.230801	-2.81877	0.0048208	0.0557833	KOvsWT
ZSCAN23	152.325	-0.508876	0.180542	-2.8186	0.0048234	0.0557868	KOvsWT
ZNF630	136.857	-0.67343	0.239032	-2.81732	0.00484263	0.0558573	KOvsWT
RP11-357H14,16	237.546	-0.485043	0.172239	-2.81611	0.00486087	0.0560336	KOvsWT
RP11-407H3,1	13.7711	-1.55118	0.550904	-2.8157	0.00486716	0.0560518	KOvsWT
ZNF232	181.764	-0.600727	0.21336	-2.81555	0.00486936	0.0560518	KOvsWT
PER3	3147.99	-0.417957	0.148489	-2.81474	0.00488163	0.0561399	KOvsWT
MEF2B	104.503	-1.45222	0.516012	-2.8143	0.0048883	0.0561635	KOvsWT
CGREF1	379.787	-0.573142	0.203672	-2.81405	0.00489223	0.0561821	KOvsWT
ALMS1	3640.92	-0.544349	0.193539	-2.8126	0.00491422	0.0563627	KOvsWT
TNFRSF8	10.9911	-2.3752	0.844496	-2.81256	0.00491491	0.0563627	KOvsWT
BATF2	996.643	-1.94485	0.691788	-2.81134	0.00493353	0.0565229	KOvsWT
CD58	553.098	-0.604627	0.215158	-2.81015	0.00495182	0.0566791	KOvsWT
HYDIN2	174.08	-0.685209	0.244015	-2.80806	0.00498415	0.0569584	KOvsWT
USP2	119.503	-0.625821	0.223019	-2.80613	0.00501401	0.05723	KOvsWT
ETS2	1910.18	-0.724702	0.258375	-2.80484	0.00503412	0.0574319	KOvsWT
STAT2	36755.1	-0.515103	0.183741	-2.80342	0.00505639	0.057632	KOvsWT
CRABP2	198.999	-0.594247	0.212115	-2.80154	0.00508596	0.0578605	KOvsWT
LRP2	20.7489	-1.99617	0.712926	-2.79997	0.00511069	0.0580333	KOvsWT
CHKB-CPT1B	810.44	-0.608862	0.217516	-2.79916	0.00512363	0.0581202	KOvsWT
LRRN2	6.35606	-2.83765	1.01452	-2.79705	0.00515723	0.0583284	KOvsWT
ITGB2	28.634	-1.56058	0.557953	-2.79698	0.00515826	0.0583284	KOvsWT
SCAND2P	770.029	-0.40307	0.144118	-2.79681	0.00516107	0.058333	KOvsWT
GPR132	297.919	-1.03462	0.370062	-2.79581	0.00517697	0.0584584	KOvsWT
NIM1K	47.3847	-1.35787	0.485793	-2.79515	0.00518753	0.0585233	KOvsWT
H1-0	36941	-0.62297	0.222968	-2.79399	0.00520626	0.0586259	KOvsWT
CALHM2	2057.32	-0.441193	0.15796	-2.79306	0.00522124	0.0587673	KOvsWT
DISP1	632.097	-0.505053	0.18095	-2.79112	0.00525253	0.0590594	KOvsWT
SH3BP5-AS1	565.361	-0.546431	0.19583	-2.79034	0.00526528	0.0591421	KOvsWT
ZNF593OS	29.8257	-1.11046	0.397979	-2.79025	0.0052667	0.0591421	KOvsWT
DOK6	260.542	-0.547958	0.196519	-2.78832	0.00529818	0.0594682	KOvsWT
DDX59-AS1	6.65362	-2.62858	0.942896	-2.78778	0.00530714	0.0595413	KOvsWT
DMD	2154.02	-0.422742	0.151659	-2.78745	0.00531247	0.0595607	KOvsWT
GHRLOS	76.6262	-0.674681	0.242049	-2.78737	0.00531377	0.0595607	KOvsWT
TUBA3FP	104.404	-0.818607	0.293885	-2.78546	0.00534511	0.0598709	KOvsWT
OTULIN-DT	20.6893	-1.80081	0.646521	-2.78539	0.00534637	0.0598709	KOvsWT
ECE1	16717.4	-0.458864	0.164757	-2.78509	0.00535134	0.0598716	KOvsWT
PFN1P6	20.4702	-1.60189	0.575626	-2.78287	0.00538801	0.0601435	KOvsWT
ITGA4	2444.23	-0.668304	0.240246	-2.78175	0.00540672	0.0602694	KOvsWT
CCDC194	497.156	-0.70927	0.25499	-2.78156	0.00540988	0.0602769	KOvsWT
SLC43A1	619.692	-0.613101	0.220464	-2.78096	0.00541992	0.0603612	KOvsWT
LINC01085	6.23985	-3.20604	1.15292	-2.78081	0.00542242	0.0603614	KOvsWT
PPP1R14C	33.9564	-1.58597	0.570437	-2.78027	0.00543129	0.0604136	KOvsWT
COL6A3	212.093	-2.13446	0.767959	-2.77939	0.00544608	0.0605416	KOvsWT
IFI44L	19984.3	-0.768979	0.27685	-2.7776	0.00547619	0.0608485	KOvsWT
MRPS30	3924.17	-0.58434	0.21051	-2.77584	0.00550599	0.0611237	KOvsWT
H2AC19	9181.81	-0.71523	0.257693	-2.77551	0.00551152	0.0611572	KOvsWT
AGTRAP	2821.64	-0.59238	0.213589	-2.77346	0.00554634	0.061403	KOvsWT
LINC01515	791.884	-0.516577	0.186334	-2.77232	0.00556584	0.0615635	KOvsWT
MARCHF4	676.846	-0.991467	0.357767	-2.77126	0.00558398	0.061736	KOvsWT
MYOCD	123.954	-2.64207	0.953665	-2.77044	0.00559804	0.0618071	KOvsWT
XAF1	11771.3	-0.58015	0.209607	-2.7678	0.00564365	0.0622542	KOvsWT
HOXD1	34.019	-1.14833	0.414947	-2.7674	0.00565047	0.0622645	KOvsWT
LINC01234	5.87505	-2.6849	0.971207	-2.76449	0.00570112	0.0626645	KOvsWT
SLC22A4	322.682	-0.414698	0.150033	-2.76404	0.00570897	0.0627187	KOvsWT
SGCA	9.55841	-2.815	1.01892	-2.76273	0.00573199	0.0629417	KOvsWT
TXNDC11	2370.41	-0.479802	0.173686	-2.76248	0.00573649	0.0629417	KOvsWT
C5orf51	6263.32	-0.708138	0.256691	-2.75871	0.00580292	0.0635499	KOvsWT
ZNF354A	294.078	-0.496844	0.180142	-2.75807	0.00581439	0.0636236	KOvsWT
RP11-175K6,2	16.017	-1.41613	0.513454	-2.75804	0.00581488	0.0636236	KOvsWT
LINC00672	42.0685	-0.944726	0.342593	-2.75757	0.0058232	0.0636574	KOvsWT
OXCT1-AS1	81.0205	-0.965876	0.350322	-2.75711	0.00583147	0.0636906	KOvsWT
SDCBP2-AS1	287.813	-0.461394	0.167431	-2.75572	0.00585629	0.0638618	KOvsWT
FZD2	9633.58	-0.466886	0.169447	-2.75536	0.0058628	0.063877	KOvsWT
TREX1	1926.71	-0.821705	0.298274	-2.75487	0.00587163	0.063877	KOvsWT
MUC1	1255.22	-0.641958	0.233033	-2.75479	0.00587293	0.063877	KOvsWT
SLCO2A1	6.2758	-3.50867	1.27371	-2.75469	0.00587482	0.063877	KOvsWT
DACT1	421.344	-0.744258	0.270207	-2.7544	0.00588006	0.063877	KOvsWT
FAM193B	3094.13	-0.355838	0.129273	-2.7526	0.00591241	0.0641359	KOvsWT
NKX2-5	6.77563	-3.27624	1.19028	-2.75249	0.00591444	0.0641359	KOvsWT
BTN3A3	5149.29	-0.478223	0.173829	-2.75112	0.00593927	0.0643478	KOvsWT
COL8A2	755.599	-0.715116	0.259986	-2.75059	0.00594874	0.064379	KOvsWT
RBCK1	11165.3	-0.53859	0.195817	-2.75048	0.00595082	0.064379	KOvsWT
LRRC14B	26.9979	-1.43959	0.523401	-2.75044	0.00595144	0.064379	KOvsWT
LTB4R2	801.238	-0.574637	0.208967	-2.74989	0.00596154	0.0644456	KOvsWT
EPHA7	39.9494	-1.71436	0.623586	-2.7492	0.0059741	0.0645527	KOvsWT
YIPF5	5381.42	-0.751175	0.27331	-2.74843	0.00598813	0.0646756	KOvsWT
HNRNPA1P49	53.4378	-0.90738	0.330637	-2.74434	0.00606324	0.065378	KOvsWT
TMEM45A	946.154	-0.511104	0.186249	-2.7442	0.00606586	0.065378	KOvsWT
CARS1	4565.91	-0.401189	0.14621	-2.74393	0.00607092	0.065378	KOvsWT
ZNF841	765.954	-0.411713	0.150061	-2.74363	0.00607642	0.0653968	KOvsWT
SLC22A15	410.811	-0.623444	0.22742	-2.74138	0.00611816	0.0656716	KOvsWT
CABIN1	6253.26	-0.442477	0.16143	-2.74099	0.00612546	0.065721	KOvsWT
RTN1	25.7424	-1.55149	0.566175	-2.74029	0.00613844	0.0658022	KOvsWT
CEROX1	9.06893	-2.96393	1.08172	-2.74002	0.00614348	0.0658272	KOvsWT
PDZK1P1	11.5647	-2.07937	0.759399	-2.73818	0.00617809	0.0661108	KOvsWT
INTS3	7606.19	-0.398333	0.145501	-2.73767	0.00618766	0.0661537	KOvsWT
NAV2-AS6	141.963	-0.523805	0.191417	-2.73646	0.00621043	0.0662521	KOvsWT
AL135749,6	14.5025	-1.80552	0.659871	-2.73617	0.00621581	0.0662521	KOvsWT
GRINA	13102.3	-0.653302	0.238837	-2.73534	0.0062315	0.0663191	KOvsWT
RP11-304C12,5	6.26025	-2.50434	0.915704	-2.73488	0.00624036	0.0663191	KOvsWT
CDH3	264.771	-1.80355	0.659474	-2.73483	0.00624119	0.0663191	KOvsWT
SHC3	20.4145	-1.50154	0.549334	-2.73338	0.0062688	0.0665544	KOvsWT
GS1-199J3,3	35.5226	-2.45444	0.899355	-2.72911	0.00635053	0.0673045	KOvsWT
RP11-667M19,9	27.5046	-1.00101	0.367309	-2.72526	0.00642503	0.0677987	KOvsWT
AQP1	27.9348	-1.74378	0.640489	-2.72258	0.00647746	0.0681745	KOvsWT
ZNF75D	607.644	-0.377219	0.138632	-2.72102	0.00650817	0.0684385	KOvsWT
KAZALD1	919.77	-0.510682	0.187702	-2.72071	0.00651412	0.0684714	KOvsWT
NOL4L	4830.69	-0.53608	0.197054	-2.72047	0.00651888	0.0684919	KOvsWT
HERC5	10033.9	-0.955966	0.351428	-2.72023	0.00652358	0.0685116	KOvsWT
OSMR	9901.02	-0.703501	0.258639	-2.72001	0.00652792	0.0685226	KOvsWT
ZNF790	225.964	-0.466159	0.171388	-2.7199	0.00653025	0.0685226	KOvsWT
RP11-313J2,1	274.164	-0.67605	0.248593	-2.7195	0.00653801	0.0685699	KOvsWT
DNAH5	116.526	-0.804282	0.295759	-2.71938	0.0065404	0.0685699	KOvsWT
BBS12	468.441	-0.53862	0.198111	-2.71878	0.00655237	0.0686362	KOvsWT
TUB	976.113	-1.5774	0.580267	-2.7184	0.0065598	0.0686549	KOvsWT
SEC24D	9716.71	-0.517525	0.190447	-2.71742	0.00657923	0.0687254	KOvsWT
MRPS31	512.291	-0.590008	0.217129	-2.71731	0.00658143	0.0687254	KOvsWT
NEK5	48.6851	-1.10595	0.407017	-2.71721	0.00658349	0.0687254	KOvsWT
NIBAN3	16.7142	-1.7089	0.628998	-2.71685	0.00659058	0.0687699	KOvsWT
AC002480,3	84.0536	-0.879671	0.323968	-2.7153	0.00662153	0.068969	KOvsWT
LPIN2	6542.69	-0.288949	0.10642	-2.71519	0.00662383	0.068969	KOvsWT
XYLT1	15.9488	-1.84491	0.679956	-2.71327	0.0066622	0.0693388	KOvsWT
RP11-206L10,2	1814.59	-0.585102	0.215733	-2.71215	0.00668476	0.0694585	KOvsWT
TMEM209	1692.67	-0.441736	0.162877	-2.71209	0.00668612	0.0694585	KOvsWT
TBPL1	781.187	-0.411246	0.15164	-2.71199	0.00668798	0.0694585	KOvsWT
DGLUCY	2991.22	-0.490578	0.180916	-2.71164	0.00669519	0.0695037	KOvsWT
FOXP1	7362.19	-0.746134	0.275195	-2.71129	0.00670216	0.0695204	KOvsWT
TBRG1	2436.57	-0.299929	0.110629	-2.71113	0.00670537	0.0695204	KOvsWT
DTX4	81.0343	-0.940302	0.34686	-2.7109	0.0067101	0.0695398	KOvsWT
TCP11L1	2939.11	-0.59671	0.220293	-2.70871	0.00675458	0.0699113	KOvsWT
AMH	897.381	-0.470129	0.173577	-2.70848	0.00675928	0.0699303	KOvsWT
PRLR	68.4835	-2.79591	1.03262	-2.7076	0.00677721	0.0700286	KOvsWT
PHGDH	9448.83	-0.469127	0.173264	-2.70759	0.00677743	0.0700286	KOvsWT
ZNF577	180.52	-0.622863	0.230234	-2.70535	0.00682324	0.0703824	KOvsWT
CRADD	173.513	-0.505241	0.186791	-2.70484	0.0068337	0.0704604	KOvsWT
LINC02613	13.5784	-2.02876	0.750108	-2.70462	0.00683828	0.0704655	KOvsWT
PAIP1	6388.92	-0.484167	0.17909	-2.70349	0.00686157	0.070628	KOvsWT
NT5C3B	1571.31	-0.470378	0.174023	-2.70297	0.00687238	0.0706795	KOvsWT
SCARB2	15353.5	-0.378196	0.139998	-2.70143	0.00690414	0.0708302	KOvsWT
KCNMA1	3242.48	-0.319988	0.118452	-2.70142	0.00690451	0.0708302	KOvsWT
TIPARP	5749.85	-0.576205	0.21334	-2.70088	0.00691568	0.0709017	KOvsWT
DACH1	198.399	-0.909936	0.336966	-2.70038	0.006926	0.0709609	KOvsWT
CCNB3	32.2451	-1.87922	0.69613	-2.69952	0.00694393	0.0710846	KOvsWT
ZNF846	112.512	-0.739279	0.273932	-2.69877	0.00695956	0.0712147	KOvsWT
GATA2	1230.47	-0.792462	0.29367	-2.69848	0.00696574	0.071248	KOvsWT
LINC00106	16.0486	-2.05711	0.762498	-2.69786	0.00697874	0.0713441	KOvsWT
TMEM123	19491.6	-0.462831	0.171562	-2.69775	0.006981	0.0713441	KOvsWT
RP11-120K18,2	13.524	-1.91302	0.709996	-2.69441	0.00705138	0.071852	KOvsWT
H2BC14	129.333	-3.06967	1.13961	-2.69361	0.00706822	0.0719934	KOvsWT
RP11-17A4,2	8.98261	-2.49993	0.929006	-2.69097	0.00712441	0.0724142	KOvsWT
UBE2E1	2609.2	-0.466037	0.17332	-2.68889	0.00716899	0.072776	KOvsWT
SCARNA9	278.076	-0.834805	0.310742	-2.68649	0.0072208	0.0732512	KOvsWT
DBH	87.0542	-1.2412	0.462026	-2.68644	0.00722182	0.0732512	KOvsWT
LMX1B	24.026	-1.57351	0.585798	-2.6861	0.00722918	0.0732952	KOvsWT
LRP1	68779.5	-0.5669	0.211139	-2.68496	0.00725374	0.0734524	KOvsWT
PCDHGB2	142.643	-0.766014	0.285365	-2.68433	0.00726749	0.0734912	KOvsWT
LINC01914	11.4914	-1.89458	0.705813	-2.68426	0.00726906	0.0734912	KOvsWT
SLIT2	4805.91	-0.873921	0.325716	-2.68308	0.00729483	0.0736845	KOvsWT
RP11-458K10,2	11.7601	-2.50094	0.932788	-2.68114	0.00733719	0.0739587	KOvsWT
COPS7A	4032.35	-0.337809	0.126034	-2.68031	0.00735549	0.0740449	KOvsWT
NUP155	10104.1	-0.450836	0.16821	-2.6802	0.00735791	0.0740449	KOvsWT
PDIA3P1	459.083	-0.406711	0.151784	-2.67954	0.00737232	0.0741286	KOvsWT
ZNF765	708.061	-0.434205	0.162107	-2.67851	0.00739511	0.0742963	KOvsWT
DERL3	194.393	-0.500568	0.187002	-2.6768	0.00743294	0.0745532	KOvsWT
TRIM73	404.303	-0.807889	0.30189	-2.6761	0.00744836	0.0746771	KOvsWT
LINC02236	9.31467	-1.97274	0.737263	-2.67577	0.00745585	0.0747213	KOvsWT
EFR3B	144.937	-1.16833	0.436684	-2.67545	0.00746298	0.074762	KOvsWT
FAM181B	175.904	-1.12079	0.419214	-2.67356	0.00750507	0.0751217	KOvsWT
CEP152	656.953	-0.433699	0.162355	-2.67131	0.00755558	0.0755341	KOvsWT
INA	306.854	-0.391796	0.14672	-2.67036	0.00757691	0.0756776	KOvsWT
CBLB	1725.19	-0.464565	0.174051	-2.66914	0.00760461	0.0758372	KOvsWT
ZNF131	2743.02	-0.550332	0.20628	-2.66789	0.0076329	0.0760567	KOvsWT
NTN5	25.174	-1.58964	0.595902	-2.66762	0.00763913	0.0760567	KOvsWT
ERV3-1	241.886	-0.474014	0.177841	-2.66538	0.00769014	0.0764707	KOvsWT
PRKD2	5517.84	-0.530508	0.199067	-2.66497	0.00769959	0.0765334	KOvsWT
IGDCC4	341.304	-0.499079	0.187424	-2.66284	0.00774839	0.0768928	KOvsWT
POMT2	2278.25	-0.525323	0.197365	-2.66169	0.00777505	0.0770944	KOvsWT
ORC6	1504.52	-0.291504	0.109524	-2.66155	0.00777825	0.0770947	KOvsWT
ARHGDIB	252.496	-0.902958	0.339407	-2.6604	0.00780479	0.0772988	KOvsWT
SYF2	799.292	-0.461938	0.173636	-2.66038	0.0078052	0.0772988	KOvsWT
ANGPTL4	72.2046	-0.963613	0.362326	-2.65952	0.00782526	0.077466	KOvsWT
LUCAT1	180.326	-0.872539	0.3288	-2.6537	0.00796135	0.0785269	KOvsWT
MAD2L2	2066.29	-0.431473	0.162609	-2.65344	0.00796771	0.0785269	KOvsWT
ORC3	1477.07	-0.603275	0.227357	-2.65343	0.00796795	0.0785269	KOvsWT
MAST4	2781.94	-0.342866	0.129257	-2.65259	0.00798761	0.0786347	KOvsWT
PCAT1	169	-1.18432	0.446514	-2.65236	0.00799315	0.0786347	KOvsWT
OAS3	88701.7	-0.581068	0.219085	-2.65225	0.00799562	0.0786347	KOvsWT
LGALS3BP	79208.6	-0.566982	0.21387	-2.65106	0.00802398	0.0787616	KOvsWT
FOS	307.152	-0.581716	0.219505	-2.65013	0.00804615	0.0789042	KOvsWT
YEATS2	7676.62	-0.377234	0.142351	-2.65003	0.0080484	0.0789042	KOvsWT
TOX2	1165.28	-0.743156	0.280472	-2.64966	0.00805732	0.0789598	KOvsWT
BAMBI	3529.95	-0.529175	0.199765	-2.64898	0.0080734	0.0790855	KOvsWT
NBPF4	9.71249	-3.05731	1.15422	-2.64882	0.00807723	0.0790911	KOvsWT
CEACAM19	543.101	-0.551166	0.208238	-2.6468	0.00812567	0.0794056	KOvsWT
MAP3K14	1695.79	-0.476967	0.180215	-2.64665	0.00812933	0.0794095	KOvsWT
MAST3	1745.27	-0.459074	0.17358	-2.64475	0.00817522	0.0796977	KOvsWT
GPX7	1177.54	-0.692715	0.26212	-2.64274	0.00822388	0.0800055	KOvsWT
SGCG	60.4495	-1.53683	0.581584	-2.64249	0.00822981	0.0800055	KOvsWT
TNFAIP8L3	17.5668	-1.91616	0.725197	-2.64227	0.00823534	0.0800272	KOvsWT
PER2	970.083	-0.45825	0.173476	-2.64157	0.00825232	0.0801354	KOvsWT
PRRT1	167.494	-0.916818	0.347094	-2.64141	0.00825617	0.0801354	KOvsWT
RP11-1023L17,1	446.482	-0.491458	0.186215	-2.63919	0.00831046	0.0804679	KOvsWT
RP11-899L11,4	6.29058	-2.549	0.9661	-2.63844	0.00832889	0.0805822	KOvsWT
CTC-344H19,4	16.124	-1.25065	0.474058	-2.63818	0.00833521	0.0806113	KOvsWT
PAQR5-DT	6.68876	-2.48379	0.941683	-2.6376	0.00834947	0.0806756	KOvsWT
RP11-45M22,4	28.9488	-2.02437	0.767535	-2.6375	0.00835208	0.0806756	KOvsWT
STXBP5-AS1	116.545	-0.55766	0.211471	-2.63706	0.0083629	0.0807186	KOvsWT
RP11-390P24,1	127.491	-0.55837	0.211932	-2.63467	0.00842188	0.0811912	KOvsWT
CEL	94.211	-0.618406	0.234773	-2.63406	0.00843699	0.0812724	KOvsWT
FAM86DP	1480.8	-0.497373	0.188875	-2.63335	0.00845474	0.0814112	KOvsWT
AC034243,1	13.1211	-1.76173	0.66906	-2.63314	0.00845985	0.0814281	KOvsWT
RP11-443B7,3	6.90116	-2.31007	0.877504	-2.63255	0.00847461	0.0815057	KOvsWT
RARRES1	841.457	-0.736954	0.280023	-2.63177	0.0084942	0.0816618	KOvsWT
HAP1	46.7585	-0.843821	0.320701	-2.63117	0.00850908	0.081713	KOvsWT
LDLRAP1	1771.96	-0.499673	0.190088	-2.62864	0.00857278	0.0822223	KOvsWT
GOLGA8R	86.2251	-0.655932	0.249549	-2.62847	0.00857704	0.0822245	KOvsWT
STING1	5232.85	-0.656989	0.24999	-2.62806	0.00858731	0.0822421	KOvsWT
RP11-173H9,2	7.49721	-2.25468	0.858096	-2.62753	0.00860065	0.0822625	KOvsWT
ZNF22-AS1	147.068	-0.742765	0.282783	-2.62662	0.00862373	0.0824184	KOvsWT
PLA2R1	819.928	-0.689586	0.262572	-2.62628	0.00863246	0.0824328	KOvsWT
RP4-605O3,4	28.6278	-1.14253	0.435057	-2.62616	0.0086354	0.0824328	KOvsWT
KANK1	3457.5	-0.268513	0.102286	-2.62512	0.00866172	0.0825738	KOvsWT
IL18BP	1241.05	-0.481867	0.183562	-2.6251	0.00866242	0.0825738	KOvsWT
RP13-467H17,1	6.9813	-2.1112	0.804296	-2.62491	0.00866715	0.0825738	KOvsWT
ZNF674	277.817	-0.528634	0.201414	-2.62462	0.00867467	0.0826131	KOvsWT
SLC9A8	1444.32	-0.384997	0.146745	-2.62358	0.008701	0.0828315	KOvsWT
RP5-894A10,6	42.328	-0.937274	0.35729	-2.62329	0.00870858	0.0828671	KOvsWT
ATMIN	4300.16	-0.37809	0.144135	-2.62317	0.00871156	0.0828671	KOvsWT
SMPD4BP	1843.15	-0.299968	0.114386	-2.62243	0.00873063	0.0829836	KOvsWT
ZNF362	4595.19	-0.503738	0.192203	-2.62086	0.00877079	0.0832028	KOvsWT
KB-176G8,1	159.623	-1.278	0.487685	-2.62055	0.00877893	0.0832475	KOvsWT
NCOA3	4701.74	-0.332906	0.127063	-2.62001	0.00879273	0.0833323	KOvsWT
RP1-140K8,5	525.944	-1.53462	0.585973	-2.61892	0.00882087	0.0834593	KOvsWT
TRIM14	15901.1	-0.472044	0.1803	-2.6181	0.00884196	0.0834839	KOvsWT
H2BC6	2056.73	-0.671114	0.25634	-2.61806	0.00884311	0.0834839	KOvsWT
PCOLCE	347.674	-0.412943	0.157736	-2.61794	0.00884633	0.0834839	KOvsWT
ZFP92	102.992	-1.30489	0.498671	-2.61673	0.00887755	0.0835961	KOvsWT
ARNTL	788.316	-0.400245	0.153028	-2.6155	0.00890971	0.0838665	KOvsWT
TSPAN11	96.6858	-0.863569	0.330264	-2.61478	0.0089285	0.0839347	KOvsWT
CLDND1	2459.7	-0.391103	0.149577	-2.61473	0.00892974	0.0839347	KOvsWT
VASN	10541.3	-0.534969	0.204691	-2.61355	0.00896077	0.0841192	KOvsWT
RP11-138A9,1	109.814	-0.654572	0.250477	-2.61331	0.00896712	0.0841463	KOvsWT
XXbac-BPGBPG55C20,2	105.633	-0.697091	0.266765	-2.61312	0.00897187	0.0841584	KOvsWT
IFT122	1446	-0.259362	0.0993067	-2.61173	0.00900855	0.0844699	KOvsWT
TOR1AIP1	5434.69	-0.376201	0.14406	-2.61142	0.00901665	0.0845132	KOvsWT
CLUHP3	15.1249	-2.13313	0.817022	-2.61085	0.00903167	0.0846192	KOvsWT
SMIM3	1335.04	-0.34198	0.131019	-2.61016	0.00905	0.0846192	KOvsWT
LINC01106	11.3659	-1.87054	0.716935	-2.60907	0.00907878	0.0848341	KOvsWT
RASGRP2	10.4283	-2.1937	0.840857	-2.60888	0.0090839	0.0848493	KOvsWT
C20orf96	313.023	-0.550269	0.210997	-2.60795	0.00910863	0.0849498	KOvsWT
RP11-848P1,2	46.4597	-0.783357	0.300422	-2.60752	0.00912011	0.0849918	KOvsWT
LAMC1	32042	-0.244401	0.0937466	-2.60704	0.00913297	0.0850789	KOvsWT
FLJ16779	54.0514	-3.45038	1.32368	-2.60665	0.00914329	0.0851138	KOvsWT
MAFG-DT	335.675	-0.47743	0.183268	-2.60509	0.00918511	0.085408	KOvsWT
MAPRE3-AS1	6.30104	-2.1414	0.822179	-2.60454	0.00919978	0.0855006	KOvsWT
TWIST2	1304.17	-0.405804	0.156002	-2.60127	0.00928782	0.0861486	KOvsWT
RP11-131M11,3	51.16	-0.746775	0.287158	-2.60057	0.00930693	0.08627	KOvsWT
SLC4A5	79.4223	-0.78707	0.302676	-2.60037	0.0093123	0.0862833	KOvsWT
CLEC18A	39.4839	-1.32065	0.508033	-2.59954	0.00933498	0.0863665	KOvsWT
CHMP1B-AS1	249.044	-0.622532	0.239479	-2.59953	0.00933522	0.0863665	KOvsWT
PWWP2A	1794.68	-0.356715	0.137243	-2.59916	0.00934523	0.0863945	KOvsWT
ST3GAL6-AS1	43.8972	-1.14817	0.441781	-2.59896	0.00935054	0.0864108	KOvsWT
IGF1R	14673.5	-0.747229	0.287545	-2.59865	0.00935906	0.0864255	KOvsWT
LINC00334	4.70214	-3.16582	1.21826	-2.59864	0.0093593	0.0864255	KOvsWT
NMNAT3	390.053	-0.335618	0.129158	-2.59852	0.0093628	0.0864255	KOvsWT
CXorf38	1780.06	-0.366628	0.14111	-2.59817	0.00937214	0.0864458	KOvsWT
PHACTR4	11618.4	-0.38483	0.148119	-2.59812	0.00937367	0.0864458	KOvsWT
HIVEP2	3788.21	-0.368971	0.142067	-2.59716	0.00939985	0.0865578	KOvsWT
L3MBTL3	470.009	-0.434009	0.167142	-2.59664	0.00941411	0.0866362	KOvsWT
AP3B2	52.1182	-1.02026	0.393047	-2.59578	0.00943773	0.0867691	KOvsWT
FAHD2CP	59.7245	-1.30767	0.503846	-2.59539	0.00944845	0.0868208	KOvsWT
IFIT5	5338.08	-0.57693	0.222501	-2.59294	0.00951606	0.0872772	KOvsWT
ZNF480	871.542	-0.472643	0.182369	-2.59169	0.0095505	0.0875271	KOvsWT
RP11-212D19,4	294.307	-0.709974	0.274018	-2.59098	0.00957039	0.0876763	KOvsWT
PCK2	4215.93	-0.550336	0.212435	-2.59062	0.00958042	0.0877351	KOvsWT
USP38	2983.77	-0.318544	0.122968	-2.59047	0.00958445	0.087739	KOvsWT
HERC6	14046	-0.58431	0.22561	-2.58991	0.00960004	0.0878486	KOvsWT
TAF11	1163.7	-0.281458	0.108686	-2.58964	0.00960777	0.0878863	KOvsWT
HOXA11-AS	371.584	-0.489691	0.189129	-2.58919	0.00962017	0.0879392	KOvsWT
AOC3	49.3996	-1.26626	0.489061	-2.58917	0.00962078	0.0879392	KOvsWT
RP11-99J16__A,2	11.9003	-1.99694	0.772164	-2.58616	0.00970529	0.0885131	KOvsWT
HES1	766.775	-1.9979	0.772536	-2.58615	0.00970541	0.0885131	KOvsWT
VPS11	3247.74	-0.386504	0.14947	-2.58583	0.00971455	0.0885633	KOvsWT
LAMA1	8811.15	-0.37611	0.145596	-2.58324	0.0097878	0.0891643	KOvsWT
POLR3G	338.899	-0.9131	0.353532	-2.58279	0.00980038	0.0892455	KOvsWT
ABITRAM	623.794	-0.430724	0.166854	-2.58144	0.0098389	0.0894622	KOvsWT
FMO4	135.812	-0.617795	0.239403	-2.58056	0.00986403	0.0895744	KOvsWT
CTD-2240E14,4	123.445	-0.929297	0.360201	-2.57994	0.00988171	0.0896504	KOvsWT
CPNE4	7.98014	-2.87834	1.11576	-2.57971	0.00988842	0.0896778	KOvsWT
SLC2A1	7875.68	-0.695552	0.269698	-2.57901	0.00990846	0.0897926	KOvsWT
SYCP2L	78.5093	-0.608206	0.235852	-2.57876	0.00991557	0.0898236	KOvsWT
ACRBP	18.4205	-1.52688	0.592335	-2.57773	0.0099453	0.0900259	KOvsWT
BATF3	354.169	-0.415626	0.161275	-2.57713	0.00996248	0.0900474	KOvsWT
GLT8D1	1809.98	-0.421177	0.16345	-2.57679	0.00997213	0.0900677	KOvsWT
KHDRBS3	406.938	-0.395952	0.153688	-2.57634	0.00998513	0.0900859	KOvsWT
SLC9A3-AS1	1405.02	-0.974898	0.378438	-2.57611	0.00999198	0.0900859	KOvsWT
PARD6BP1	9.85758	-2.11712	0.822294	-2.57465	0.0100341	0.0903585	KOvsWT
NAPA	11487.2	-0.464522	0.180501	-2.57351	0.0100672	0.0905565	KOvsWT
C6orf163	20.0989	-1.18968	0.462444	-2.57259	0.0100941	0.0907396	KOvsWT
AF011889,5	1017.68	-0.79916	0.310655	-2.5725	0.0100967	0.0907396	KOvsWT
ARMCX2	4695.59	-0.24889	0.0967529	-2.57243	0.0100988	0.0907396	KOvsWT
DOCK9-DT	45.7677	-0.867784	0.337698	-2.5697	0.0101786	0.0912208	KOvsWT
RP11-422P15,5	26.5225	-1.96172	0.764074	-2.56745	0.0102449	0.0916265	KOvsWT
CTD-2583A14,11	128.629	-0.649849	0.253115	-2.5674	0.0102464	0.0916265	KOvsWT
SPDEF	17.2618	-1.72864	0.673604	-2.56625	0.0102804	0.0918625	KOvsWT
XXbac-B562F10,11	87.7251	-0.687923	0.268105	-2.56587	0.0102917	0.0919045	KOvsWT
GRTP1	57.5952	-1.00496	0.391695	-2.56567	0.0102976	0.0919148	KOvsWT
PATL1	10346.7	-0.468267	0.182529	-2.56545	0.0103043	0.0919366	KOvsWT
CDC45	1405.7	-0.378197	0.147451	-2.5649	0.0103205	0.0919843	KOvsWT
SND1-IT1	48.3142	-0.803388	0.313291	-2.56435	0.010337	0.092064	KOvsWT
IQGAP2	34.5511	-1.41725	0.552918	-2.56321	0.0103708	0.0923232	KOvsWT
PCDHB10	32.8525	-1.16108	0.452994	-2.56312	0.0103737	0.0923232	KOvsWT
GPR160	213.679	-0.66504	0.259481	-2.56297	0.0103782	0.0923293	KOvsWT
PSMG2	1573.79	-0.452309	0.176568	-2.56167	0.010417	0.092607	KOvsWT
ZNF251	872.73	-0.382735	0.149437	-2.56118	0.0104317	0.0927034	KOvsWT
LINC01583	110.161	-2.99107	1.16808	-2.56067	0.0104471	0.0927728	KOvsWT
COX10	1071.73	-0.335632	0.131108	-2.55996	0.0104684	0.0929283	KOvsWT
TRAF5	1596.42	-0.483409	0.188879	-2.55935	0.0104867	0.0930472	KOvsWT
STXBP1	3216.51	-0.375486	0.146756	-2.55857	0.0105104	0.0931833	KOvsWT
MX2	23033.2	-0.584843	0.228588	-2.5585	0.0105125	0.0931833	KOvsWT
RNVU1-7	51.726	-8.6546	3.38393	-2.55756	0.0105409	0.0933336	KOvsWT
CTD-3088G3,8	39.357	-1.10103	0.430529	-2.55738	0.0105463	0.0933468	KOvsWT
TTYH2	45.7791	-0.955357	0.373823	-2.55564	0.0105994	0.0936842	KOvsWT
SPHK1	2793.76	-1.4026	0.54883	-2.55562	0.0105998	0.0936842	KOvsWT
LYNX1	1558.62	-0.792903	0.310362	-2.55477	0.0106258	0.0938304	KOvsWT
SLC25A28	3190.45	-0.484712	0.189733	-2.5547	0.0106279	0.0938304	KOvsWT
HDX	615.322	-0.56782	0.222313	-2.55415	0.0106448	0.0938606	KOvsWT
WFDC21P	91.5953	-0.679698	0.266184	-2.55348	0.0106651	0.0939881	KOvsWT
CTD-2377O17,1	29.5959	-1.61563	0.632794	-2.55317	0.0106747	0.0940045	KOvsWT
GOLIM4	3393.5	-0.486665	0.190638	-2.55283	0.0106852	0.0940634	KOvsWT
CENPS-CORT	27.1059	-1.14007	0.446723	-2.55207	0.0107086	0.0942347	KOvsWT
ATPSCKMT	390.306	-0.677989	0.265702	-2.55169	0.0107203	0.0942694	KOvsWT
E2F7	4093.9	-0.694613	0.272233	-2.55154	0.0107248	0.0942755	KOvsWT
ZNF107	860.077	-0.620484	0.243277	-2.55053	0.010756	0.094515	KOvsWT
SULF2	392.113	-0.597467	0.234476	-2.54809	0.0108313	0.095074	KOvsWT
SPACA6P-AS	156.386	-0.678735	0.266553	-2.54634	0.010886	0.0955193	KOvsWT
AKAP17A	1237.01	-0.559329	0.21978	-2.54495	0.0109292	0.0958294	KOvsWT
TACC2	1089.41	-0.523735	0.205832	-2.54449	0.0109439	0.0958889	KOvsWT
C7orf31	319.784	-0.454839	0.178764	-2.54436	0.0109479	0.0958899	KOvsWT
RCN3	6458.81	-0.515469	0.202643	-2.54372	0.0109677	0.0960289	KOvsWT
SEPTIN5	309.488	-0.570777	0.224595	-2.54136	0.0110423	0.0965732	KOvsWT
AP1S2	1137.78	-0.460115	0.181079	-2.54097	0.0110546	0.0966041	KOvsWT
LINC02777	14.0818	-1.3552	0.53337	-2.54082	0.0110591	0.0966041	KOvsWT
PDGFRB	7995	-0.532602	0.209636	-2.5406	0.0110662	0.0966041	KOvsWT
ZNF575	148.33	-0.752008	0.296022	-2.54038	0.0110733	0.0966041	KOvsWT
ZNF709	30.0692	-1.70835	0.672606	-2.53989	0.0110886	0.09667	KOvsWT
DCP1B	752.334	-0.571889	0.22519	-2.53958	0.0110984	0.0967206	KOvsWT
AP001372,2	169.899	-0.475578	0.187284	-2.53934	0.0111062	0.0967538	KOvsWT
SRP19	1376.11	-0.39094	0.153978	-2.53893	0.0111191	0.0968312	KOvsWT
BCOR	2801.81	-0.636774	0.250842	-2.53855	0.0111314	0.0969036	KOvsWT
PLCB1	187.293	-1.19128	0.469317	-2.53833	0.0111382	0.0969061	KOvsWT
RABGGTA	1300.91	-0.465633	0.183466	-2.53799	0.0111492	0.0969061	KOvsWT
LINC02604	463.323	-0.709174	0.279428	-2.53795	0.0111504	0.0969061	KOvsWT
ANKRD6	82.586	-0.92707	0.365454	-2.53677	0.0111882	0.09712	KOvsWT
NREP	3908.72	-1.35779	0.535894	-2.53369	0.0112868	0.0978367	KOvsWT
PYCR1	4946.01	-0.616286	0.243287	-2.53317	0.0113037	0.0978785	KOvsWT
BHLHE40-AS1	96.8745	-0.944934	0.37319	-2.53204	0.01134	0.0981578	KOvsWT
ZMIZ1	8203.88	-0.618941	0.244486	-2.53161	0.0113542	0.0982103	KOvsWT
IRF8	7.17227	-2.39451	0.946459	-2.52997	0.0114072	0.098582	KOvsWT
DCP1A	4214.12	-0.368324	0.145584	-2.52997	0.0114073	0.098582	KOvsWT
RASD2	11.7908	-1.6554	0.654443	-2.52948	0.0114231	0.0986607	KOvsWT
STAT1	46485.9	-0.594816	0.23518	-2.52919	0.0114325	0.0986607	KOvsWT
RP11-104F15,9	20.8121	-1.08135	0.427651	-2.52858	0.0114525	0.0987583	KOvsWT
NAP1L4P1	23.7024	-1.22388	0.484153	-2.52788	0.0114755	0.0988727	KOvsWT
SLFNL1	219.165	-0.819043	0.324024	-2.52772	0.0114806	0.0988822	KOvsWT
AC012531,25	796.136	-0.46394	0.183611	-2.52676	0.0115121	0.099083	KOvsWT
CACHD1	1578.12	-1.50174	0.59453	-2.52593	0.0115391	0.09921	KOvsWT
HIC1	1914.15	-1.02828	0.407143	-2.52559	0.0115505	0.0992582	KOvsWT
MARCHF8	3191.27	-0.316673	0.125389	-2.52552	0.0115528	0.0992582	KOvsWT
DLX4	45.2375	-1.04707	0.414775	-2.52444	0.0115884	0.0994932	KOvsWT
TEX45	8.1354	-2.33	0.923209	-2.52381	0.0116092	0.099593	KOvsWT
PCDHGB8P	43.0682	-0.934009	0.370093	-2.52371	0.0116123	0.099593	KOvsWT
TRIM5	5506.94	-0.466035	0.184753	-2.52248	0.011653	0.0997761	KOvsWT
PSMB2	7633.6	-0.39641	0.15716	-2.52233	0.0116581	0.0997761	KOvsWT
CTDSP2	20471.6	-0.255244	0.101194	-2.52232	0.0116582	0.0997761	KOvsWT
EGFEM1P	14.1829	-1.76568	0.700195	-2.52169	0.0116791	0.0998845	KOvsWT
ZNF808	675.906	-0.536474	0.212758	-2.52152	0.0116851	0.0998846	KOvsWT
ZNF92	527.318	-0.709569	0.281482	-2.52083	0.0117077	0.0999864	KOvsWT
RP11-2B2,1	12.8759	-1.83958	0.729923	-2.52024	0.0117276	0.100036	KOvsWT
ASMTL	558.993	-0.481535	0.191069	-2.52021	0.0117285	0.100036	KOvsWT
BRCA2	3705.5	-0.508837	0.201957	-2.51953	0.0117512	0.100134	KOvsWT
DDIAS	827.686	-0.529828	0.210294	-2.51946	0.0117536	0.100134	KOvsWT
ADARB1	855.605	-0.780865	0.309996	-2.51895	0.0117706	0.100208	KOvsWT
ZEB1	6142.1	-0.384944	0.152845	-2.51853	0.0117847	0.100294	KOvsWT
ZFPM2	583.011	-0.553698	0.219904	-2.51791	0.0118053	0.100434	KOvsWT
RSAD2	13168.5	-1.42997	0.56811	-2.51707	0.0118336	0.100604	KOvsWT
C3orf70	375.722	-0.377483	0.150031	-2.51604	0.0118683	0.100793	KOvsWT
RP11-54O7,11	8.51626	-1.96493	0.781095	-2.51561	0.0118826	0.100857	KOvsWT
KCNV2	23.8559	-0.971178	0.386143	-2.51508	0.0119006	0.100939	KOvsWT
TMEM92	50.8766	-1.02806	0.408805	-2.51479	0.0119103	0.100939	KOvsWT
RLF	1926.48	-0.397393	0.158104	-2.51349	0.0119542	0.10124	KOvsWT
GOLGA4-AS1	204.042	-0.452203	0.179959	-2.51282	0.0119772	0.101329	KOvsWT
RAB28	834.851	-0.351393	0.139854	-2.51258	0.0119853	0.101354	KOvsWT
SNHG26	635.922	-0.332297	0.132275	-2.51216	0.0119993	0.101411	KOvsWT
LINC00847	271.598	-0.530775	0.211338	-2.5115	0.0120221	0.101568	KOvsWT
F8A1	2978.18	-0.4445	0.177033	-2.51083	0.0120446	0.101722	KOvsWT
C16orf70	1476.85	-0.352136	0.140321	-2.50951	0.0120899	0.101928	KOvsWT
TAP2	12842.1	-0.497914	0.198508	-2.50828	0.0121321	0.102178	KOvsWT
RCAN2	92.0598	-0.613465	0.244595	-2.50808	0.0121389	0.102183	KOvsWT
XXbac-BPG300A18,17	142.971	-0.737055	0.293908	-2.50777	0.0121495	0.102183	KOvsWT
LIMS4	87.7955	-1.10263	0.439796	-2.50713	0.0121716	0.102298	KOvsWT
ZNF592	6584.62	-0.345375	0.137821	-2.50597	0.0122118	0.1026	KOvsWT
RP11-252A24,3	65.0224	-0.731919	0.292118	-2.50556	0.0122259	0.102669	KOvsWT
SMG7	6265.14	-0.342039	0.136523	-2.50536	0.0122326	0.102669	KOvsWT
BCL10	1718.41	-0.403116	0.161024	-2.50346	0.0122985	0.103016	KOvsWT
CXXC5-AS1	25.5987	-1.2332	0.492602	-2.50344	0.0122994	0.103016	KOvsWT
TMEM269	7.81581	-2.04325	0.816262	-2.50317	0.0123085	0.103057	KOvsWT
WASHC3	639.441	-0.64336	0.257047	-2.50289	0.0123186	0.103105	KOvsWT
RP11-638I2,9	15.9034	-1.43882	0.575021	-2.5022	0.0123425	0.103199	KOvsWT
SETX	11430.6	-0.350365	0.140041	-2.50188	0.0123535	0.103256	KOvsWT
CTD-2047H16,3	215.664	-0.599322	0.239704	-2.50026	0.0124101	0.103693	KOvsWT
IFNLR1	55.3235	-1.05061	0.420234	-2.50006	0.0124173	0.103718	KOvsWT
TSG101	2992.01	-0.288826	0.115561	-2.49934	0.0124426	0.103893	KOvsWT
ADGRG1	8083.18	-0.961813	0.384881	-2.49899	0.0124549	0.10396	KOvsWT
HOXC13-AS	88.3446	-1.0014	0.400887	-2.49797	0.0124908	0.104153	KOvsWT
NHSL1	1690.99	-0.363301	0.145482	-2.49722	0.012517	0.1043	KOvsWT
OSTF1	619.734	-0.311243	0.124664	-2.49666	0.0125369	0.104394	KOvsWT
MEFV	10.7009	-2.42957	0.973506	-2.49569	0.0125712	0.104608	KOvsWT
HEATR4	11.3187	-1.6077	0.644245	-2.49548	0.0125787	0.104635	KOvsWT
XBP1	8123.65	-0.493355	0.197781	-2.49445	0.0126153	0.104831	KOvsWT
NFE2L1	29165.9	-0.2197	0.0880957	-2.49388	0.0126357	0.104965	KOvsWT
AC008746,12	52.3442	-0.737601	0.295823	-2.49339	0.0126531	0.105074	KOvsWT
APOBEC3F	2963.68	-0.663395	0.266102	-2.493	0.0126667	0.105151	KOvsWT
MTHFD2	6441.47	-0.477538	0.191561	-2.49287	0.0126715	0.105155	KOvsWT
SLC20A1	8477.05	-0.33792	0.135565	-2.49268	0.0126781	0.105174	KOvsWT
STON1	1421.48	-0.422571	0.169547	-2.49235	0.01269	0.1052	KOvsWT
GPR85	407.507	-0.632262	0.253723	-2.49194	0.0127049	0.105252	KOvsWT
PLEKHG1	141.339	-0.636718	0.255591	-2.49116	0.0127327	0.105375	KOvsWT
FAS-AS1	59.0724	-0.86897	0.348862	-2.49087	0.0127432	0.105426	KOvsWT
APOBEC3G	2414.19	-0.626825	0.251662	-2.49075	0.0127475	0.105426	KOvsWT
P4HA3	210.405	-1.21337	0.48725	-2.49024	0.0127658	0.105541	KOvsWT
ITGB6	283.844	-1.59997	0.642592	-2.48987	0.012779	0.105563	KOvsWT
DTX3L	25366.5	-0.532639	0.213928	-2.4898	0.0127815	0.105563	KOvsWT
ICAM5	323.903	-0.571231	0.229446	-2.48961	0.0127882	0.105583	KOvsWT
RPLP0P2	53.2366	-0.733856	0.294802	-2.48932	0.0127988	0.105612	KOvsWT
XXbac-BPG181B23,9	212.846	-1.7819	0.715833	-2.48927	0.0128004	0.105612	KOvsWT
RPS20P22	16.7958	-1.11747	0.448964	-2.48899	0.0128107	0.105626	KOvsWT
ANK3	987.774	-0.452502	0.181894	-2.48772	0.0128563	0.105894	KOvsWT
CXCL12	266.063	-1.72413	0.693503	-2.48612	0.0129143	0.106213	KOvsWT
LMBR1L	874.682	-0.474766	0.191061	-2.4849	0.0129589	0.106415	KOvsWT
IRF1	4594.74	-0.459376	0.184878	-2.48475	0.0129641	0.106421	KOvsWT
SPTBN5	119.456	-0.806494	0.32464	-2.48427	0.0129817	0.106494	KOvsWT
RP11-400K9,4	494.408	-0.679274	0.273475	-2.48386	0.0129968	0.106556	KOvsWT
RP1-30M3,5	26.5719	-1.0375	0.417746	-2.48355	0.0130079	0.1066	KOvsWT
USP27X	209.113	-0.429598	0.17301	-2.48308	0.013025	0.106697	KOvsWT
MACROH2A2	1049.06	-0.471376	0.189842	-2.48299	0.0130284	0.106697	KOvsWT
RALGDS	2870.84	-0.468072	0.188541	-2.4826	0.0130428	0.106778	KOvsWT
LMOD1	580.702	-0.727955	0.293384	-2.48124	0.0130926	0.107079	KOvsWT
SNAI2	429.063	-0.866427	0.349269	-2.48068	0.013113	0.107209	KOvsWT
ACOX3	1834.73	-0.905618	0.36544	-2.47815	0.0132064	0.1079	KOvsWT
ATP6V1G2	34.469	-0.962704	0.388646	-2.47707	0.0132465	0.108155	KOvsWT
RP4-814D15,1	20.3618	-1.1403	0.460377	-2.47688	0.0132538	0.108178	KOvsWT
DHDDS	3183.95	-0.287959	0.116296	-2.47608	0.0132833	0.10838	KOvsWT
PTGDS	71.1762	-1.29693	0.523876	-2.47564	0.0132996	0.108407	KOvsWT
ELK3	6346.82	-0.592022	0.239205	-2.47495	0.0133253	0.10858	KOvsWT
ANKRD53	131.324	-0.896184	0.362142	-2.47468	0.0133356	0.108628	KOvsWT
RP3-467D16,3	37.9256	-1.14123	0.461472	-2.47301	0.0133979	0.109026	KOvsWT
FTH1	69856.9	-0.626498	0.253456	-2.47182	0.0134426	0.109332	KOvsWT
CRYZP1	16.3439	-1.22813	0.496929	-2.47145	0.0134567	0.109394	KOvsWT
AREL1	5068.32	-0.416855	0.168757	-2.47014	0.0135059	0.109684	KOvsWT
PCDHGB4	34.4803	-1.44227	0.584044	-2.46946	0.0135317	0.109857	KOvsWT
CTD-2530N21,6	22.2734	-1.23231	0.499054	-2.46928	0.0135384	0.109875	KOvsWT
TRIM38	6599.58	-0.5899	0.238939	-2.46884	0.0135554	0.109976	KOvsWT
RP11-606E8,2	48.472	-3.24784	1.31653	-2.46698	0.0136259	0.110437	KOvsWT
PCDHB6	136.961	-0.624511	0.253343	-2.46508	0.0136982	0.110876	KOvsWT
RP11-46D6,1	1064.87	-0.712579	0.289145	-2.46443	0.0137231	0.111005	KOvsWT
RP11-561O23,9	55.2219	-0.74534	0.30244	-2.46442	0.0137233	0.111005	KOvsWT
LINC00174	556.148	-0.356259	0.144569	-2.46429	0.0137286	0.111011	KOvsWT
TMOD2	37.2956	-2.07506	0.84225	-2.46371	0.0137506	0.111152	KOvsWT
KRCC1	1007.49	-0.369372	0.149962	-2.4631	0.0137742	0.111232	KOvsWT
AP000350,5	117.875	-0.720768	0.292654	-2.46286	0.0137832	0.111268	KOvsWT
FCMR	19.4082	-1.69834	0.689873	-2.46181	0.0138236	0.111458	KOvsWT
FENDRR	21.328	-1.42986	0.580856	-2.46164	0.0138305	0.111464	KOvsWT
MYOSLID	80.9715	-0.743623	0.302105	-2.46147	0.0138368	0.111478	KOvsWT
QRFPR	18.3462	-1.60853	0.653629	-2.46092	0.0138581	0.111576	KOvsWT
XKR6	1242.68	-0.811251	0.329683	-2.4607	0.0138666	0.111576	KOvsWT
SPATA2	1332.09	-0.36772	0.149438	-2.46068	0.0138673	0.111576	KOvsWT
INTS10	1628.23	-0.388898	0.158074	-2.46023	0.0138847	0.111679	KOvsWT
FAM184A	85.517	-0.86312	0.350868	-2.45996	0.0138953	0.11171	KOvsWT
CYP2J2	549.117	-0.75168	0.305574	-2.4599	0.0138977	0.11171	KOvsWT
RP11-274B21,1	100.143	-0.855496	0.347844	-2.45943	0.0139159	0.111819	KOvsWT
CNEP1R1	552.726	-0.357405	0.145328	-2.4593	0.013921	0.111823	KOvsWT
MGP	6.61509	-3.77006	1.53315	-2.45903	0.0139315	0.11187	KOvsWT
SUSD2	23.6319	-1.20181	0.48886	-2.4584	0.013956	0.11203	KOvsWT
AC145676,2	52.3408	-0.653857	0.265988	-2.45822	0.0139628	0.112032	KOvsWT
ADGRB1	48.3663	-1.27564	0.518983	-2.45796	0.013973	0.112034	KOvsWT
GPR135	612.263	-0.357859	0.145595	-2.45791	0.0139749	0.112034	KOvsWT
RP11-732M18,6	13.539	-1.56168	0.635544	-2.45723	0.0140012	0.112208	KOvsWT
RP5-1021I20,4	56.9563	-0.803621	0.327093	-2.45686	0.0140157	0.112264	KOvsWT
TTF1	1143.71	-0.293965	0.119666	-2.45655	0.0140277	0.112273	KOvsWT
RP5-1057I20,5	20.5186	-1.03581	0.422097	-2.45396	0.0141292	0.112952	KOvsWT
TBX2	125.513	-0.773432	0.315316	-2.45288	0.0141717	0.113238	KOvsWT
ZNF684	142.285	-0.510083	0.20804	-2.45186	0.0142121	0.113524	KOvsWT
LINC01597	23.2272	-1.31595	0.536807	-2.45145	0.0142283	0.113579	KOvsWT
ATP1B3	4698.3	-0.254157	0.103709	-2.45067	0.0142592	0.113676	KOvsWT
DDX11L2	151.647	-0.757854	0.309357	-2.44977	0.0142948	0.113848	KOvsWT
ZFHX2-AS1	287.03	-0.586952	0.239618	-2.44953	0.0143042	0.113886	KOvsWT
RP11-887P2,5	5.11745	-2.506	1.02356	-2.44832	0.0143524	0.114232	KOvsWT
ROPN1L	11.2969	-1.65534	0.676247	-2.44784	0.0143715	0.114309	KOvsWT
THSD7B	17.3754	-1.6278	0.665183	-2.44715	0.0143992	0.114406	KOvsWT
RTP4	1004.79	-0.789032	0.32243	-2.44714	0.0143994	0.114406	KOvsWT
SEMA3C	17826.3	-0.5285	0.216046	-2.44623	0.0144358	0.114633	KOvsWT
CYP26C1	85.6348	-0.60007	0.245327	-2.446	0.0144452	0.114671	KOvsWT
GATAD2B	8836.62	-0.331026	0.135367	-2.44539	0.0144694	0.114788	KOvsWT
ZNF616	393.556	-0.435361	0.178146	-2.44385	0.0145314	0.115117	KOvsWT
CYP27A1	456.76	-0.643555	0.263387	-2.44338	0.0145504	0.115205	KOvsWT
FYB1	6.9608	-2.76147	1.13083	-2.44199	0.0146064	0.115542	KOvsWT
RANBP3L	30.3286	-1.51191	0.619169	-2.44184	0.0146127	0.115542	KOvsWT
MALL	2361.57	-0.56947	0.233227	-2.4417	0.0146183	0.115542	KOvsWT
ZNF467	586.283	-0.88477	0.36237	-2.44162	0.0146215	0.115542	KOvsWT
AC005519,4	143.274	-0.482671	0.197768	-2.4406	0.0146631	0.115833	KOvsWT
C5AR1	103.861	-0.56344	0.230939	-2.43978	0.0146962	0.116057	KOvsWT
EVA1A	1679.59	-0.483511	0.198192	-2.43961	0.0147032	0.116074	KOvsWT
LINC02021	45.4352	-1.08696	0.445661	-2.43899	0.0147283	0.116235	KOvsWT
ADPGK	3669.43	-0.265359	0.108819	-2.43854	0.0147466	0.116342	KOvsWT
PPP1R13L	6077.15	-0.775907	0.318235	-2.43816	0.0147624	0.116407	KOvsWT
MX1	81398.1	-0.569626	0.233635	-2.43811	0.0147644	0.116407	KOvsWT
ZNF160	910.677	-0.380853	0.156251	-2.43745	0.0147914	0.116552	KOvsWT
TMEM43	6798.99	-0.266085	0.109167	-2.43742	0.0147924	0.116552	KOvsWT
ZNF641	903.347	-0.286417	0.117643	-2.43462	0.0149075	0.11721	KOvsWT
AC006262,6	15.2853	-1.32245	0.543262	-2.43428	0.0149213	0.117226	KOvsWT
ZSCAN20	1166.73	-0.310003	0.127457	-2.43222	0.0150066	0.117782	KOvsWT
RP1-191J18,66	179.355	-0.555324	0.228532	-2.42997	0.0151003	0.118404	KOvsWT
RP11-162P23,2	38.3611	-8.22329	3.38413	-2.42996	0.0151005	0.118404	KOvsWT
ATP6AP1	7467.75	-0.357275	0.147051	-2.42961	0.0151152	0.118451	KOvsWT
LAP3	9906.26	-0.617917	0.254349	-2.4294	0.0151237	0.118451	KOvsWT
MBIP	1491.7	-0.610321	0.251228	-2.42935	0.015126	0.118451	KOvsWT
LINC00702	28.6478	-1.23301	0.507606	-2.42908	0.0151373	0.118502	KOvsWT
LCMT1	1073.15	-0.315712	0.129986	-2.42881	0.0151484	0.118549	KOvsWT
ALOX5	48.323	-1.13848	0.468911	-2.42792	0.0151858	0.11869	KOvsWT
RBPMS2	462.454	-0.547577	0.225547	-2.42777	0.0151921	0.118701	KOvsWT
SRRM1	9941.66	-0.349366	0.143928	-2.42736	0.0152093	0.118783	KOvsWT
STIL	3672.44	-0.518332	0.213544	-2.42728	0.0152123	0.118783	KOvsWT
C17orf100	181.069	-0.441769	0.182025	-2.42697	0.0152256	0.118849	KOvsWT
POU6F1	673.173	-0.377682	0.155851	-2.42335	0.0153781	0.119786	KOvsWT
GATA6	1571.03	-0.501069	0.206771	-2.4233	0.0153802	0.119786	KOvsWT
DPAGT1	2210.07	-0.416945	0.172075	-2.42304	0.0153913	0.119835	KOvsWT
RP11-54O7,17	169.014	-0.874285	0.361088	-2.42125	0.0154671	0.120232	KOvsWT
HOXA11	843.323	-0.475013	0.196206	-2.42099	0.0154783	0.120281	KOvsWT
COG6	2178.28	-0.365892	0.151162	-2.42053	0.015498	0.120357	KOvsWT
GRAMD2A	45.867	-1.02229	0.422526	-2.41948	0.0155426	0.120632	KOvsWT
RP11-242D8,1	426.174	-0.436633	0.180467	-2.41946	0.0155434	0.120632	KOvsWT
RP11-540D14,8	7.29892	-2.16313	0.894271	-2.41887	0.0155687	0.120698	KOvsWT
SSPOP	205.101	-1.01801	0.420861	-2.41887	0.0155689	0.120698	KOvsWT
CERS4	679.696	-1.00217	0.414347	-2.41868	0.0155769	0.120698	KOvsWT
SLC16A2	2011.95	-0.381374	0.157685	-2.41858	0.0155814	0.120698	KOvsWT
WT1-AS	49.7534	-1.24648	0.515515	-2.41794	0.0156088	0.120731	KOvsWT
RGL3	724.761	-0.452896	0.18731	-2.41789	0.0156108	0.120731	KOvsWT
MGME1	1798.87	-0.312007	0.129047	-2.41778	0.0156157	0.120731	KOvsWT
FNDC5	42.2799	-0.838979	0.347259	-2.41601	0.0156918	0.121118	KOvsWT
TOB2P1	50.2792	-0.897	0.371287	-2.41592	0.0156955	0.121118	KOvsWT
ZNF32	502.192	-0.432208	0.178995	-2.41464	0.0157509	0.121429	KOvsWT
ZNF582	59.9741	-0.793192	0.328623	-2.41368	0.0157923	0.12171	KOvsWT
TTLL1	573.388	-0.358885	0.148705	-2.41341	0.0158042	0.121727	KOvsWT
CKS1B	3105.75	-0.400689	0.166074	-2.41272	0.015834	0.121772	KOvsWT
LINC01429	63.8961	-1.46157	0.606173	-2.41114	0.0159028	0.122135	KOvsWT
PDE3A	54.3474	-1.01363	0.420453	-2.4108	0.0159175	0.12221	KOvsWT
GBP3	2601.38	-0.625006	0.259306	-2.4103	0.0159393	0.122267	KOvsWT
NAV2	7441.78	-0.475035	0.197086	-2.41029	0.0159401	0.122267	KOvsWT
RHEBL1	104.982	-0.704044	0.292222	-2.40928	0.0159842	0.122438	KOvsWT
SLC19A2	418.94	-0.679336	0.281972	-2.40923	0.0159861	0.122438	KOvsWT
LIPA	3488.94	-0.429206	0.178159	-2.40912	0.0159912	0.122438	KOvsWT
RP11-330C7,3	6.25193	-2.28643	0.949095	-2.40906	0.0159935	0.122438	KOvsWT
SRRD	1298.59	-0.54137	0.224727	-2.40901	0.0159957	0.122438	KOvsWT
DMBX1	5.32274	-2.41344	1.00192	-2.40882	0.0160043	0.122438	KOvsWT
FAM3B	5.07007	-2.41098	1.00103	-2.4085	0.0160182	0.122438	KOvsWT
SP140L	2893.16	-0.405431	0.16834	-2.4084	0.0160226	0.122438	KOvsWT
DKKL1	19.3237	-1.33598	0.554717	-2.4084	0.0160227	0.122438	KOvsWT
RENBP	16.5993	-5.25262	2.18339	-2.40571	0.0161409	0.123032	KOvsWT
GRIK2	26.6498	-1.02719	0.427011	-2.40555	0.0161484	0.12305	KOvsWT
RPL26	9768.77	-0.652176	0.271192	-2.40485	0.0161789	0.123206	KOvsWT
AC004156,3	26.5086	-1.00067	0.416598	-2.402	0.0163056	0.123937	KOvsWT
DLX2	447.111	-0.653104	0.271967	-2.40141	0.016332	0.124099	KOvsWT
ADAMTS9	50.9888	-0.915474	0.381496	-2.39969	0.0164088	0.124432	KOvsWT
ASB13	401.459	-0.442089	0.184305	-2.39868	0.0164544	0.124623	KOvsWT
PHC1	3195.79	-0.342851	0.143073	-2.39633	0.0165601	0.125141	KOvsWT
FAS	524.266	-0.5508	0.229869	-2.39615	0.0165682	0.125141	KOvsWT
SLC38A4	9.09926	-1.98487	0.828384	-2.39607	0.0165719	0.125141	KOvsWT
ERP44	2357.04	-0.396832	0.165701	-2.39486	0.0166267	0.125476	KOvsWT
GPT2	3134.24	-0.441508	0.1844	-2.3943	0.0166523	0.12563	KOvsWT
IFITM2	8679.41	-0.766751	0.320299	-2.39386	0.016672	0.125639	KOvsWT
RGPD4	72.4628	-0.552423	0.23077	-2.39382	0.0166739	0.125639	KOvsWT
ANK2	2799.3	-0.314378	0.131413	-2.39228	0.0167439	0.126087	KOvsWT
MYRIP	219.644	-2.1272	0.889605	-2.39117	0.0167947	0.126212	KOvsWT
C1orf112	808.498	-0.495295	0.207139	-2.39112	0.0167969	0.126212	KOvsWT
TTC39B	1235.86	-0.632352	0.264465	-2.39106	0.0167999	0.126212	KOvsWT
EHD4	5196.03	-0.290469	0.121598	-2.38877	0.0169048	0.126763	KOvsWT
KLF7	4487.8	-0.668273	0.279882	-2.38769	0.0169546	0.127045	KOvsWT
SLC17A5	2282.61	-0.298984	0.125298	-2.38618	0.0170244	0.12745	KOvsWT
HNRNPA3P9	24.8397	-0.989033	0.414509	-2.38604	0.017031	0.12746	KOvsWT
ASPHD2	860.385	-0.335488	0.140625	-2.38569	0.0170472	0.127467	KOvsWT
ATXN1	4683.21	-0.443511	0.186019	-2.38423	0.017115	0.127931	KOvsWT
DIPK1A	584.556	-0.487602	0.204625	-2.3829	0.0171767	0.128296	KOvsWT
CCDC40	99.7646	-0.529955	0.222415	-2.38273	0.0171849	0.128296	KOvsWT
XPOT	10965.2	-0.380445	0.159676	-2.3826	0.0171908	0.128301	KOvsWT
ZNF350-AS1	59.7691	-0.776706	0.326029	-2.38232	0.0172039	0.128359	KOvsWT
CIR1	1453.91	-0.44127	0.185275	-2.3817	0.0172328	0.1285	KOvsWT
ZFP90	2249.73	-0.356939	0.149868	-2.38169	0.0172334	0.1285	KOvsWT
CTC-338M12,4	202.515	-0.513877	0.21584	-2.38082	0.017274	0.128537	KOvsWT
WSCD1	10.5683	-2.04917	0.860723	-2.38076	0.017277	0.128537	KOvsWT
AGPAT1	7349.41	-0.377158	0.15842	-2.38074	0.0172779	0.128537	KOvsWT
ATF7	4598.13	-0.463044	0.194521	-2.38044	0.0172922	0.128537	KOvsWT
TTC21A	194.143	-0.612221	0.257198	-2.38035	0.0172964	0.128537	KOvsWT
NBR2	554.949	-0.423498	0.177916	-2.38033	0.017297	0.128537	KOvsWT
STARD4-AS1	1517.48	-0.79895	0.335661	-2.38023	0.0173017	0.128537	KOvsWT
RWDD1	1593.17	-0.315307	0.13251	-2.3795	0.0173363	0.128715	KOvsWT
CCDC32	337.109	-0.417192	0.175347	-2.37924	0.0173486	0.128763	KOvsWT
CGB5	30.3282	-3.38256	1.42176	-2.37913	0.0173534	0.128763	KOvsWT
ANKRD36B	596.406	-0.451323	0.189746	-2.37856	0.0173803	0.128885	KOvsWT
SAMD3	31.6664	-1.41736	0.59593	-2.37839	0.0173882	0.128904	KOvsWT
ADAMTSL4	1482.33	-0.932894	0.39236	-2.37765	0.0174234	0.129086	KOvsWT
APOBEC3D	1005.75	-1.3837	0.58211	-2.37704	0.0174524	0.129191	KOvsWT
ZNF202	604.399	-0.3204	0.134846	-2.37604	0.0174995	0.129453	KOvsWT
RP11-613D13,10	7.29372	-2.25869	0.951379	-2.37413	0.0175906	0.129968	KOvsWT
LCLAT1	1715.05	-0.411104	0.173197	-2.37362	0.0176145	0.130066	KOvsWT
C1QTNF3	33.5099	-1.034	0.435653	-2.37344	0.0176232	0.130071	KOvsWT
CEP120	1605.43	-0.386356	0.162788	-2.37336	0.017627	0.130071	KOvsWT
BMS1P17	39.2918	-1.64279	0.692273	-2.37304	0.0176425	0.130112	KOvsWT
CDIN1	365.18	-0.446978	0.188449	-2.37188	0.0176978	0.130404	KOvsWT
RNF144A	809.854	-0.370213	0.156098	-2.37167	0.017708	0.13044	KOvsWT
MYH3	103.37	-0.640811	0.270236	-2.3713	0.0177254	0.13051	KOvsWT
CCDC69	106.76	-0.899737	0.379629	-2.37004	0.017786	0.130816	KOvsWT
MED13L	9729.38	-0.271823	0.114718	-2.36949	0.0178125	0.130892	KOvsWT
PRSS27	83.2508	-0.645766	0.272647	-2.3685	0.0178602	0.131108	KOvsWT
COL27A1	2551.47	-0.66449	0.280574	-2.36833	0.0178688	0.131108	KOvsWT
PML	25671.4	-0.400839	0.16928	-2.36791	0.0178888	0.131215	KOvsWT
RP11-660K21,1	41.332	-2.94463	1.24362	-2.36779	0.0178947	0.131219	KOvsWT
LY75	9.71239	-2.36855	1.00082	-2.36661	0.0179517	0.131497	KOvsWT
NALCN	922.932	-0.794314	0.33564	-2.36656	0.0179541	0.131497	KOvsWT
RP11-686D22,3	145.627	-0.630377	0.266398	-2.3663	0.017967	0.131497	KOvsWT
TRPM3	72.5929	-1.43349	0.60584	-2.36611	0.0179759	0.131497	KOvsWT
RP11-89H19,1	5.29311	-2.8241	1.19362	-2.366	0.0179812	0.131497	KOvsWT
TCP10L	8.5561	-2.49887	1.05623	-2.36585	0.0179889	0.131513	KOvsWT
CASP4	3258.57	-0.492337	0.20816	-2.36519	0.018021	0.13157	KOvsWT
CNR1	68.4371	-1.60914	0.68039	-2.36503	0.0180285	0.13157	KOvsWT
RP11-57G10,8	17.057	-1.32797	0.561504	-2.36502	0.0180291	0.13157	KOvsWT
PRKAB2	1745.13	-0.45959	0.194543	-2.36241	0.0181566	0.132348	KOvsWT
NTF4	57.1577	-2.73563	1.15814	-2.3621	0.0181718	0.132348	KOvsWT
CTD-2083E4,6	6.44511	-2.32101	0.982622	-2.36206	0.0181738	0.132348	KOvsWT
RP11-704O17,1	13.5363	-1.41109	0.597495	-2.36167	0.0181926	0.132445	KOvsWT
RP11-281A20,2	12.5891	-1.76127	0.746215	-2.36028	0.0182614	0.132864	KOvsWT
LINC01359	37.804	-1.19302	0.505507	-2.36006	0.0182722	0.132864	KOvsWT
PDZRN3	34.3554	-0.801474	0.339615	-2.35995	0.0182774	0.132864	KOvsWT
GTPBP6	1081.38	-0.610587	0.258965	-2.35779	0.0183839	0.133359	KOvsWT
GTPBP1	10004.2	-0.310436	0.131675	-2.35759	0.0183939	0.133392	KOvsWT
SC5D	5334.8	-0.59884	0.254137	-2.35636	0.0184548	0.133714	KOvsWT
DBH-AS1	216.03	-0.993033	0.421507	-2.35591	0.0184773	0.133837	KOvsWT
RP11-320E16,2	6.50962	-2.24168	0.951719	-2.3554	0.0185028	0.133907	KOvsWT
PHF21B	17.4489	-1.31647	0.559044	-2.35487	0.0185294	0.134044	KOvsWT
PRR4	17.5573	-1.78896	0.759713	-2.35479	0.0185334	0.134044	KOvsWT
MIA3	5176.28	-0.323238	0.137374	-2.35297	0.0186239	0.134538	KOvsWT
H2AW	391.6	-0.661306	0.281143	-2.35221	0.0186623	0.134716	KOvsWT
SDAD1P1	104.465	-0.590616	0.251111	-2.35201	0.0186721	0.134716	KOvsWT
MTCYBP3	7.97376	-1.82481	0.775862	-2.35198	0.018674	0.134716	KOvsWT
NRBF2	1349.51	-0.408457	0.173676	-2.35183	0.0186811	0.134716	KOvsWT
FAIM2	82.9611	-1.36972	0.58241	-2.35182	0.0186817	0.134716	KOvsWT
LMBRD2	2914.21	-0.657517	0.279637	-2.35133	0.0187065	0.134854	KOvsWT
VEPH1	1224.96	-0.637466	0.271181	-2.3507	0.0187382	0.135043	KOvsWT
LINC02614	165.826	-0.537423	0.228647	-2.35045	0.0187508	0.135093	KOvsWT
APOL6	8410.85	-0.706595	0.300709	-2.34976	0.0187854	0.135223	KOvsWT
EMSY	3220.82	-0.442987	0.188554	-2.34939	0.018804	0.135316	KOvsWT
PSME3IP1	3804.15	-0.289977	0.123458	-2.34879	0.0188347	0.135407	KOvsWT
EVC2	1297.73	-0.326402	0.138971	-2.34871	0.0188388	0.135407	KOvsWT
RSPO3	10.5272	-2.07783	0.885041	-2.34772	0.0188889	0.135647	KOvsWT
ACOT4	176.901	-0.797268	0.339876	-2.34576	0.0189884	0.1362	KOvsWT
DDX20	1358.04	-0.338768	0.144445	-2.34531	0.0190113	0.136284	KOvsWT
SGK1	1451.22	-1.91045	0.814771	-2.34477	0.019039	0.136402	KOvsWT
RP5-1061H20,4	318.733	-0.438824	0.187193	-2.34423	0.0190665	0.136559	KOvsWT
LINC00319	31.4462	-1.89254	0.807357	-2.34412	0.0190723	0.13656	KOvsWT
LINC00865	31.1634	-1.29105	0.55087	-2.34366	0.0190958	0.136689	KOvsWT
DDX19B	1911.14	-0.370345	0.158232	-2.34052	0.019257	0.137559	KOvsWT
CTD-2587H19,3	8.30185	-1.59028	0.679554	-2.34018	0.0192744	0.137643	KOvsWT
TRPS1	2375.03	-0.284332	0.121532	-2.33956	0.0193065	0.137832	KOvsWT
CTBP2	6859.84	-0.293723	0.125598	-2.3386	0.0193561	0.138064	KOvsWT
ECEL1P2	37.982	-1.53516	0.65665	-2.33786	0.0193945	0.138297	KOvsWT
UBQLN2	4398.24	-0.458989	0.196374	-2.33733	0.0194222	0.138455	KOvsWT
SRPX	1042.7	-0.4364	0.186783	-2.33641	0.01947	0.138656	KOvsWT
PDGFRA	23.4281	-1.32151	0.56563	-2.33635	0.0194732	0.138656	KOvsWT
RP4-773N10,4	1164.05	-0.368576	0.157809	-2.33559	0.0195128	0.138896	KOvsWT
PTCH2	81.0578	-0.592509	0.253774	-2.33479	0.0195542	0.13911	KOvsWT
CTD-2515O10,6	1282.26	-0.633452	0.271431	-2.33375	0.019609	0.139459	KOvsWT
H2BC11	3999.13	-0.725165	0.310795	-2.33326	0.0196344	0.139558	KOvsWT
ATP5F1E	2622.2	-0.55073	0.236048	-2.33313	0.0196412	0.139566	KOvsWT
MYCBP2	9006.99	-0.332608	0.14258	-2.33278	0.0196595	0.139628	KOvsWT
TMEM198B	1209	-0.475365	0.203893	-2.33145	0.0197297	0.140031	KOvsWT
LINC01535	16.3226	-1.16332	0.499192	-2.3304	0.0197849	0.140169	KOvsWT
RP11-797H7,8	5.05364	-2.26795	0.973354	-2.33003	0.0198045	0.140169	KOvsWT
SGMS1-AS1	671.597	-1.63785	0.702964	-2.32992	0.0198104	0.140169	KOvsWT
CRNDE	461.2	-0.520842	0.223549	-2.32988	0.0198126	0.140169	KOvsWT
PMEPA1	4097.55	-2.39647	1.02918	-2.32853	0.0198841	0.140552	KOvsWT
RP11-90L20,2	37.9385	-0.771772	0.331463	-2.32838	0.019892	0.140568	KOvsWT
NDUFAF4	402.519	-0.390256	0.167678	-2.32742	0.0199429	0.140845	KOvsWT
HOXA13	48.5938	-0.944983	0.406143	-2.32673	0.0199799	0.141065	KOvsWT
TIMP1	6116.76	-0.585985	0.251924	-2.32603	0.0200168	0.141217	KOvsWT
XXbac-BPG32J3,22	302.832	-1.0406	0.447374	-2.32601	0.020018	0.141217	KOvsWT
ZC2HC1C	161.18	-0.44659	0.192008	-2.32589	0.0200245	0.141217	KOvsWT
PDE8A	1846.76	-0.344031	0.147988	-2.32473	0.0200866	0.141532	KOvsWT
ECHDC3	12.5223	-1.88533	0.811144	-2.32428	0.0201104	0.141611	KOvsWT
CHCHD10	1010.27	-0.621635	0.267476	-2.32408	0.0201212	0.141611	KOvsWT
RPSAP58	806.484	-0.468481	0.201631	-2.32346	0.0201546	0.141765	KOvsWT
CCDC144CP	166.262	-0.991283	0.426677	-2.32326	0.0201652	0.141797	KOvsWT
TBC1D3I	24.5172	-1.13015	0.486524	-2.32291	0.020184	0.141848	KOvsWT
LINC00667	1019.99	-0.332363	0.143201	-2.32095	0.0202894	0.142465	KOvsWT
TRHR	7.74072	-1.98628	0.856031	-2.32033	0.0203229	0.142659	KOvsWT
ZNF175	696.503	-0.399273	0.172106	-2.31993	0.0203448	0.142731	KOvsWT
RP11-170N16,3	97.3544	-0.68216	0.294101	-2.31948	0.020369	0.142859	KOvsWT
SH3GLB1	7579.33	-0.299205	0.129023	-2.319	0.0203949	0.142917	KOvsWT
SPRY4-AS1	15.0547	-1.24636	0.537614	-2.31832	0.0204322	0.143055	KOvsWT
DOCK9	4238.35	-0.405445	0.174912	-2.318	0.0204495	0.143094	KOvsWT
NCCRP1	8.20366	-1.80698	0.779646	-2.31769	0.020466	0.143168	KOvsWT
HES4	1362.49	-0.686392	0.296173	-2.31754	0.0204744	0.143185	KOvsWT
FBXO39	19.1175	-1.3583	0.586158	-2.31729	0.0204879	0.143239	KOvsWT
OR2A7	67.8791	-0.607841	0.262374	-2.31669	0.0205204	0.14326	KOvsWT
SOS1	4834.95	-0.354818	0.153192	-2.31617	0.0205489	0.143412	KOvsWT
ZNF766	841.972	-0.313279	0.135263	-2.31608	0.0205539	0.143412	KOvsWT
CTD-2066L21,3	8.56305	-6.06239	2.61825	-2.31544	0.020589	0.14352	KOvsWT
EFCAB8	8.00455	-1.68052	0.725798	-2.31542	0.0205902	0.14352	KOvsWT
TGIF1	3807.59	-0.245841	0.106185	-2.31521	0.0206014	0.143537	KOvsWT
TCF12	3361.99	-0.441707	0.190823	-2.31475	0.0206268	0.143583	KOvsWT
DNASE2	2812.74	-0.379298	0.163864	-2.31471	0.020629	0.143583	KOvsWT
DCLRE1C	766.386	-0.416221	0.17982	-2.31466	0.0206316	0.143583	KOvsWT
RP11-383F6,1	23.8188	-1.31677	0.568986	-2.31425	0.0206541	0.143699	KOvsWT
MYEOV	86.7895	-0.670236	0.2897	-2.31355	0.0206922	0.143892	KOvsWT
ZNF300	1073.11	-0.408447	0.176551	-2.31348	0.0206965	0.143892	KOvsWT
GALNT15	18.6533	-1.37333	0.593636	-2.31342	0.0206996	0.143892	KOvsWT
NT5C3A	3247.52	-1.23185	0.532788	-2.31208	0.0207734	0.144322	KOvsWT
LINC02798	18.324	-1.37853	0.596329	-2.31169	0.0207947	0.144365	KOvsWT
RP11-1334A24,5	279.934	-0.85952	0.371822	-2.31164	0.0207974	0.144365	KOvsWT
PDXDC2P-NPIPB14P	802.724	-0.313135	0.135494	-2.31105	0.0208301	0.144397	KOvsWT
ZNF761	674.143	-0.427646	0.185046	-2.31102	0.0208317	0.144397	KOvsWT
RP11-368L12,1	47.4351	-0.842117	0.364452	-2.31063	0.020853	0.144462	KOvsWT
CDA	803.955	-0.634234	0.274497	-2.31053	0.0208588	0.144462	KOvsWT
RP11-190A12,7	94.2657	-0.805797	0.348845	-2.3099	0.0208938	0.14458	KOvsWT
MRPL1	600.761	-0.402114	0.174155	-2.30894	0.0209467	0.144814	KOvsWT
RP11-20I20,4	7.22888	-2.42358	1.04993	-2.30833	0.0209807	0.14494	KOvsWT
UBE2V1	7410.39	-0.382307	0.165649	-2.30794	0.0210027	0.14494	KOvsWT
ZNF41	859.694	-0.425278	0.184269	-2.30793	0.0210031	0.14494	KOvsWT
RP11-758N13,1	117.012	-0.860459	0.37283	-2.30791	0.0210041	0.14494	KOvsWT
NTM	482.473	-1.71158	0.741724	-2.30757	0.0210233	0.144982	KOvsWT
CTD-2207P18,2	55.8104	-1.71389	0.742895	-2.30705	0.0210522	0.145139	KOvsWT
KCNK4-TEX40	12.4975	-2.01179	0.872279	-2.30637	0.0210902	0.145278	KOvsWT
SLC24A3	37.9333	-0.818831	0.355079	-2.30606	0.0211075	0.145353	KOvsWT
MAML2	4380.21	-0.450741	0.195468	-2.30596	0.021113	0.145353	KOvsWT
BMS1P2	69.3599	-0.800859	0.347705	-2.30327	0.0212637	0.146308	KOvsWT
MBNL1-AS1	778.182	-0.262581	0.11401	-2.30315	0.0212704	0.146312	KOvsWT
EDN1	866.913	-2.52812	1.09775	-2.30301	0.0212782	0.146324	KOvsWT
CTDNEP1	7219.38	-0.368647	0.160087	-2.30279	0.0212905	0.146367	KOvsWT
NMNAT2	108.971	-2.00531	0.871024	-2.30224	0.0213216	0.146499	KOvsWT
PTCH1	1136.77	-0.358183	0.155596	-2.302	0.0213351	0.14655	KOvsWT
PCDH10	768.526	-0.69095	0.300247	-2.30128	0.021376	0.14679	KOvsWT
POPDC3	391.384	-0.582581	0.253199	-2.30088	0.0213984	0.146834	KOvsWT
PNMA6A	317.774	-1.03163	0.448396	-2.30071	0.021408	0.146834	KOvsWT
RTRAF	3109.86	-0.533806	0.232043	-2.30046	0.021422	0.146834	KOvsWT
ANTXR1	7611.28	-0.420697	0.182904	-2.30009	0.0214429	0.146834	KOvsWT
MGAT5B	450.045	-0.703872	0.306033	-2.29999	0.0214489	0.146834	KOvsWT
RP11-107C16,2	58.8151	-0.920636	0.40036	-2.29952	0.0214755	0.146975	KOvsWT
ZNF75BP	8.34402	-1.75528	0.763567	-2.29879	0.0215167	0.147206	KOvsWT
ZNF273	201.553	-0.503924	0.219309	-2.29778	0.0215744	0.147332	KOvsWT
CH507-513H4,4	5748.63	-1.51329	0.658624	-2.29765	0.0215819	0.147332	KOvsWT
FLT3LG	1072.37	-0.467295	0.20349	-2.29641	0.0216526	0.147688	KOvsWT
ZCRB1P1	6.02773	-2.12299	0.924686	-2.29591	0.0216813	0.147842	KOvsWT
IFI44	7529.62	-0.518247	0.225774	-2.29542	0.0217088	0.147881	KOvsWT
DUSP22	1291.98	-0.25267	0.110076	-2.29541	0.0217094	0.147881	KOvsWT
PLXNA3	6337.77	-0.385254	0.167839	-2.29538	0.0217113	0.147881	KOvsWT
SPDL1	4819.28	-0.672649	0.293204	-2.29413	0.0217827	0.148326	KOvsWT
HCG18	3464.53	-0.296592	0.129306	-2.29373	0.021806	0.148402	KOvsWT
NFIA	1944.87	-0.574844	0.250665	-2.29327	0.0218322	0.148538	KOvsWT
RP11-96H17,1	16.678	-1.60054	0.698016	-2.29299	0.0218486	0.148585	KOvsWT
KIAA1671	3923.4	-0.264341	0.115284	-2.29294	0.0218513	0.148585	KOvsWT
PARP14	33199.7	-0.50525	0.220407	-2.29235	0.0218855	0.148735	KOvsWT
WIPF1	1717.02	-0.423611	0.184825	-2.29196	0.0219079	0.148845	KOvsWT
FGFR1	8781.81	-0.409283	0.178632	-2.29121	0.0219515	0.149095	KOvsWT
RP11-159F24,3	80.1566	-0.688313	0.300464	-2.29084	0.0219729	0.149162	KOvsWT
ETV1	2064.75	-0.442191	0.193049	-2.29056	0.0219886	0.149214	KOvsWT
LINC00862	11.631	-1.78831	0.780768	-2.29045	0.0219955	0.149214	KOvsWT
HBP1	3110.98	-0.351768	0.153628	-2.28973	0.0220367	0.149347	KOvsWT
NUDT7	99.671	-0.941192	0.411191	-2.28894	0.0220828	0.149595	KOvsWT
NSUN4	2338.78	-0.221897	0.0969454	-2.28889	0.0220859	0.149595	KOvsWT
FAM86FP	18.3322	-1.108	0.484173	-2.28844	0.0221119	0.149688	KOvsWT
B4GALT1	10471.5	-0.572571	0.250294	-2.28759	0.0221614	0.149961	KOvsWT
FBXO16	29.3899	-0.868432	0.379672	-2.28732	0.0221771	0.150004	KOvsWT
TCF7L2	2507.07	-0.354668	0.155095	-2.28678	0.0222086	0.150133	KOvsWT
C4orf54	31.4792	-1.84256	0.805924	-2.28627	0.0222386	0.150175	KOvsWT
RAB40A	106.441	-0.657732	0.287757	-2.28572	0.0222708	0.150345	KOvsWT
CALB1	8.42191	-1.87715	0.821596	-2.28476	0.0223271	0.150558	KOvsWT
EMP1	5034.9	-0.578175	0.253092	-2.28445	0.0223453	0.150629	KOvsWT
DLC1	21449.4	-0.701189	0.306951	-2.28437	0.0223501	0.150629	KOvsWT
RP11-490K7,4	9.39549	-1.49467	0.654465	-2.28381	0.0223829	0.1507	KOvsWT
RP1-206D15,6	71.8312	-0.588202	0.257558	-2.28376	0.0223854	0.1507	KOvsWT
LRFN1	117.681	-0.602793	0.263979	-2.28349	0.0224017	0.15075	KOvsWT
KCNMA1-AS3	7.00306	-1.711	0.74933	-2.28337	0.0224088	0.15075	KOvsWT
PSMF1	4830.4	-0.33691	0.147555	-2.28328	0.022414	0.15075	KOvsWT
VPS26C	2770.6	-0.256263	0.11224	-2.28317	0.0224202	0.15075	KOvsWT
RSPH9	117.285	-0.59767	0.261841	-2.28257	0.0224555	0.150922	KOvsWT
GBX2	116.073	-0.630818	0.276568	-2.28088	0.0225556	0.151385	KOvsWT
DHX58	4973.19	-0.538177	0.236037	-2.28005	0.0226048	0.151605	KOvsWT
OR7E2P	5.34839	-1.98415	0.870241	-2.28	0.0226078	0.151605	KOvsWT
RP9P	233.557	-0.432573	0.189741	-2.27981	0.0226191	0.151605	KOvsWT
BMPR2	13262	-0.449506	0.197206	-2.27937	0.0226452	0.151693	KOvsWT
MT2A	12582.4	-0.63792	0.279907	-2.27904	0.0226644	0.151739	KOvsWT
SIK1B	4301.08	-1.64152	0.720464	-2.27842	0.0227016	0.151831	KOvsWT
FAM95B1	22.9644	-1.24901	0.548198	-2.27839	0.0227032	0.151831	KOvsWT
C6orf62	8573.29	-0.41805	0.183506	-2.27812	0.0227192	0.151897	KOvsWT
ZNF426	1486.62	-0.367227	0.161235	-2.27759	0.0227511	0.15196	KOvsWT
LINC00641	582.034	-0.429009	0.188365	-2.27755	0.0227537	0.15196	KOvsWT
LA16c-431H6,6	362.684	-0.843316	0.370295	-2.27742	0.0227614	0.15197	KOvsWT
FKBP10	8378.35	-0.391755	0.172058	-2.27687	0.0227937	0.152144	KOvsWT
ZNF597	318.671	-0.456953	0.200715	-2.27662	0.0228088	0.152169	KOvsWT
P3H1	8237.2	-0.603344	0.265053	-2.27631	0.0228272	0.152225	KOvsWT
CSF1R	80.2273	-1.20359	0.529096	-2.27481	0.0229175	0.152551	KOvsWT
FAM161B	698.468	-0.377672	0.166063	-2.27426	0.0229503	0.152728	KOvsWT
TBCC	1507.2	-0.373376	0.164287	-2.2727	0.0230443	0.153241	KOvsWT
RP11-293M10,6	64.1323	-0.588252	0.258838	-2.27266	0.0230466	0.153241	KOvsWT
LINC01001	498.104	-0.63906	0.281274	-2.27202	0.0230854	0.153375	KOvsWT
RPL22P1	412.443	-0.50666	0.223014	-2.27188	0.0230938	0.153389	KOvsWT
RP1-228H13,5	133.756	-0.710396	0.312765	-2.27134	0.0231262	0.153478	KOvsWT
OTUD4	9399.05	-0.327277	0.144124	-2.2708	0.0231592	0.153613	KOvsWT
ZNF528	903.873	-0.373841	0.164654	-2.27046	0.0231796	0.153665	KOvsWT
PLCG2	890.112	-0.575388	0.253509	-2.26969	0.0232261	0.153932	KOvsWT
LRRC8D	2483.51	-0.642593	0.283143	-2.2695	0.0232379	0.153967	KOvsWT
CCPG1	2264.25	-0.380053	0.167478	-2.26928	0.0232516	0.154016	KOvsWT
SH3PXD2A	12001.1	-0.256541	0.113073	-2.26882	0.0232795	0.154018	KOvsWT
HEATR6	2577.35	-0.35361	0.155865	-2.26869	0.0232871	0.154018	KOvsWT
ASB9P1	8.14574	-1.55055	0.683592	-2.26824	0.0233144	0.154018	KOvsWT
YEATS2-AS1	87.6208	-0.556998	0.245567	-2.26821	0.0233162	0.154018	KOvsWT
ARHGAP21	4528.36	-0.379838	0.167466	-2.26815	0.02332	0.154018	KOvsWT
RP11-347C18,3	12.5247	-1.24485	0.548841	-2.26815	0.0233201	0.154018	KOvsWT
PITRM1	3154.06	-0.388314	0.171209	-2.26807	0.0233252	0.154018	KOvsWT
RP11-511P7,5	139.021	-0.55525	0.244817	-2.26802	0.0233278	0.154018	KOvsWT
TMEM267	785.439	-0.61763	0.272474	-2.26675	0.0234055	0.154363	KOvsWT
PRR33	21.1551	-1.20379	0.531236	-2.26602	0.02345	0.154531	KOvsWT
CTB-104F4,3	87.534	-0.701466	0.309601	-2.26571	0.0234689	0.154572	KOvsWT
TUBE1	738.887	-0.417382	0.184245	-2.26536	0.0234904	0.15463	KOvsWT
ABC7-42404400C24,1	248.872	-0.639271	0.282247	-2.26493	0.0235169	0.154727	KOvsWT
RCBTB2	450.577	-0.304535	0.134465	-2.26479	0.0235254	0.154735	KOvsWT
YPEL1	325.434	-0.392373	0.173316	-2.26392	0.0235793	0.155039	KOvsWT
RP4-668E10,4	18.1761	-3.95152	1.74551	-2.26382	0.0235853	0.155039	KOvsWT
AC063976,7	21.8613	-0.958603	0.423481	-2.26362	0.0235972	0.155039	KOvsWT
CA2	25.1756	-1.00694	0.44488	-2.26341	0.0236107	0.155086	KOvsWT
LSM2	1553.96	-0.302826	0.133858	-2.2623	0.0236791	0.155493	KOvsWT
RCOR2	78.1761	-0.698577	0.308986	-2.26087	0.0237673	0.155904	KOvsWT
SLC22A1	24.2693	-1.0739	0.475138	-2.26018	0.0238104	0.156026	KOvsWT
AC004076,5	37.1997	-0.842371	0.372745	-2.25991	0.0238267	0.156026	KOvsWT
NPIPB4	1148.98	-0.427794	0.189303	-2.25984	0.0238312	0.156026	KOvsWT
SERTAD4	1754.64	-0.590376	0.261248	-2.25983	0.0238317	0.156026	KOvsWT
GRM1	15.8533	-1.38025	0.610826	-2.25964	0.0238438	0.156027	KOvsWT
ADAM12	8387.58	-1.62098	0.71852	-2.256	0.0240705	0.157299	KOvsWT
SH3GL2	18.9232	-1.80151	0.79876	-2.25539	0.024109	0.157466	KOvsWT
CTD-2035E11,5	69.1333	-0.735022	0.325976	-2.25484	0.0241436	0.157607	KOvsWT
BCYRN1	182.865	-0.701974	0.311355	-2.25458	0.02416	0.157672	KOvsWT
IER5L	3562.88	-0.457647	0.203002	-2.25439	0.0241715	0.157705	KOvsWT
PRR3	966.758	-0.446568	0.198197	-2.25315	0.0242495	0.158129	KOvsWT
PPP1R3B	1969.85	-0.478002	0.212241	-2.25217	0.0243116	0.158365	KOvsWT
LSM12P1	60.6071	-0.794604	0.352818	-2.25217	0.0243118	0.158365	KOvsWT
LINC02803	6.18882	-2.03619	0.904393	-2.25145	0.0243571	0.158578	KOvsWT
ZNF738	219.613	-0.696848	0.309527	-2.25133	0.0243646	0.158578	KOvsWT
SYVN1	4842.67	-0.456277	0.202713	-2.25085	0.0243953	0.158627	KOvsWT
R3HDM2	5240.53	-0.346891	0.154118	-2.25081	0.0243976	0.158627	KOvsWT
RNASEH2B	1495.76	-0.322293	0.143199	-2.25067	0.0244066	0.158643	KOvsWT
EAF1-AS1	43.8515	-0.830945	0.369255	-2.25033	0.0244282	0.158741	KOvsWT
USP39	2940.62	-0.31893	0.141753	-2.24989	0.0244556	0.15881	KOvsWT
NPAT	2926.18	-0.436016	0.193798	-2.24985	0.0244585	0.15881	KOvsWT
KIF5C	228.99	-0.497712	0.221236	-2.24969	0.0244687	0.158834	KOvsWT
NUDT13	195.723	-0.434697	0.193335	-2.24841	0.0245502	0.159193	KOvsWT
[truncated: 14,384 more rows]
