# Supplementary material for: ADAMTS12 promotes fibrosis by restructuring extracellular matrix to enable activation of injury-responsive fibroblasts
Source: J Clin Invest. 2024 Sep 17;134(18):e170246. doi: 10.1172/JCI170246 (PMC11405035; doi:10.1172/JCI170246)
Supplement: Supporting data values [file jci-134-170246-s086.xls]

## Sheet: Fig_1G_HumanTMA
PDGFRb-	PDGFRb+
1.17502	10.2254
1.65914	18.2367
5.34706	17.4591
5.046	29.1087
1.6055	25
6.2609	35.9259
4.36542	22.9291
2.64603	17.257
2.22197	15.6046
5.29713	26.3486
3.4833	22.5926
4.45252	39.961
2.48068	10.787
2.2735	30.4546
4.65287	58.3333
3.54988	30.4762
2.66207	34.5029
1.49612	21.1905
4.71837	12.3284
1.37847	10.1381
11.3531	31.8513
2.39129	20.3566
0.405844	2.77778
5.68775	35.5159
2.19536	20.5739
4.19013	30.6624
8.31302	47.7909
21.99	48.9947
24.6032	50.3175
3.36677	32.0261
4.69745	28.9744
5.24132	25.7936
9.11362	35.7899
40.4831	61.0526
13.2627	54.6711
10.4337	24.6111
18.0683	49.1476
4.70918	55.0427
3.25292	18.4343
3.82457	34.6296
5.39349	35.7407
4.27766	34.5144
1.54767	22.0238

## Sheet: Fig_1H_TMA
Adamts12 pos. Cells %	Pdgfrb pos cells %
1.9	19.2
7.8	16.6
6.3	10.2
8.5	36.3
11.8	13.9
6.8	14.7
11.7	37.6
2.9	10
10.7	18.4
4.3	21.6
6.9	10
27.9	26.5
9.3	27.7
6.1	18.9
3.8	7.4
6.6	13.3
8.1	14
16	16.8
11.7	7.9
4.9	13.5
12.4	7
13.4	15.6
16.2	21.7
9.8	14.9
9.8	17.4
8.5	17.1
7.5	11.8
14.2	30.5
28.6	32.4
38.2	35.8
7.1	9.9
5.4	7
7.3	10.5
29.5	31.3
8	12.8
2.5	8.2
6.1	10.2
3.4	6.5
2.2	12.6
6.3	10
32.9	17.2
12.7	10.7
5.5	7.6

## Sheet: Fig_2B_Col1a1_qPCR
CT	WT	0.835055
CT	WT	2.0631
CT	WT	1.14238
CT	WT	0.827304
CT	WT	0.37917
CT	WT	0.963046
CT	WT	0.789945
CT	KO	1.32876
CT	KO	3.85466
CT	KO	2.17329
CT	KO	0.647095
CT	KO	1.18357
CT	KO	0.597594
UUO	WT	17.9013
UUO	WT	106.587
UUO	WT	100.222
UUO	WT	62.7974
UUO	WT	25.54
UUO	WT	17.4054
UUO	WT	18.9425
UUO	KO	18.1611
UUO	KO	0.338003
UUO	KO	2.60099
UUO	KO	0.507795
UUO	KO	8.33393
UUO	KO	26.1668

## Sheet: Fig2B_FN_qPCR
CT	WT	0.767904
CT	WT	1.62293
CT	WT	1.16368
CT	WT	1.01913
CT	WT	1.53458
CT	WT	0.439175
CT	WT	0.452598
CT	KO	0.747798
CT	KO	2.26129
CT	KO	1.5127
CT	KO	0.761607
CT	KO	0.548392
CT	KO	0.941177
UUO	WT	9.73431
UUO	WT	28.93
UUO	WT	34.3612
UUO	WT	16.9502
UUO	WT	10.5274
UUO	WT	7.79348
UUO	WT	5.04923
UUO	KO	9.44366
UUO	KO	1.71372
UUO	KO	2.78668
UUO	KO	2.0288
UUO	KO	6.29837
UUO	KO	10.2021

## Sheet: Fig2B_TNFqPCR
CT	WT	1.16693
CT	WT	0.997181
CT	WT	0.525524
CT	WT	1.18733
CT	WT	1.20986
CT	WT
CT	WT	0.913175
CT	KO	0.277744
CT	KO	2.74893
CT	KO	0.472423
CT	KO	1.1065
CT	KO	0.922615
CT	KO	0.828405
UUO	WT	15.1795
UUO	WT	22.9013
UUO	WT	27.0239
UUO	WT	13.7275
UUO	WT	8.87192
UUO	WT	7.95841
UUO	WT	10.9006
UUO	KO	10.085
UUO	KO	0.909112
UUO	KO	3.12807
UUO	KO	1.26302
UUO	KO	8.92655
UUO	KO	11.3971

## Sheet: Fig_2D_Col1_IHC
Sham	WT	1.6405
Sham	WT	2.3439
Sham	WT	2.9001
Sham	WT	1.9738
Sham	WT	2.4225
Sham	WT	1.8909
Sham	WT	1.4849
Sham	ADAMTS12-/-	0.461
Sham	ADAMTS12-/-	1.2623
Sham	ADAMTS12-/-	2.2962
Sham	ADAMTS12-/-	1.9198
Sham	ADAMTS12-/-	0.9579
Sham	ADAMTS12-/-	0.6281
UUO	WT	14.9985
UUO	WT	13.546
UUO	WT	14.4585
UUO	WT	27.215
UUO	WT	23.3911
UUO	WT	21.6186
UUO	WT	21.3373
UUO	ADAMTS12-/-	5.1176
UUO	ADAMTS12-/-	16.8987
UUO	ADAMTS12-/-	20.7987
UUO	ADAMTS12-/-	14.0474
UUO	ADAMTS12-/-	13.2576
UUO	ADAMTS12-/-	10.7336

## Sheet: Fig_2J_MI_Scarsize
WT	20.0216
WT	34.6397
WT	16.6946
WT	37.8471
WT	33.7869
WT	29.0231
WT	40.6815
WT	42.7828
ADAMTS12-/-	16.2457
ADAMTS12-/-	16.5938
ADAMTS12-/-	34.164
ADAMTS12-/-	24.9592
ADAMTS12-/-	17.9661
ADAMTS12-/-	20.3316
ADAMTS12-/-	26.0966
ADAMTS12-/-	21.3162
ADAMTS12-/-	5.52371
ADAMTS12-/-	12.486
ADAMTS12-/-	14.6033

## Sheet: Fig_2K_MI_FibrosisArea
WT	Sham	1.48344
WT	Sham	1.47264
WT	Sham	1.69869
WT	Sham	1.6503
WT	Sham	2.4321
WT	Sham	1.94469
WT	Sham	2.57993
WT	Sham	2.82561
WT	MI	10.312
WT	MI	21.508
WT	MI	7.98679
WT	MI	16.7749
WT	MI	10.9547
WT	MI	15.0102
WT	MI	20.7375
WT	MI	29.5675
ADAMTS12-/-	Sham	2.64732
ADAMTS12-/-	Sham	2.5259
ADAMTS12-/-	Sham	2.12466
ADAMTS12-/-	Sham	2.58617
ADAMTS12-/-	Sham	2.37041
ADAMTS12-/-	Sham	2.71364
ADAMTS12-/-	Sham	3.18349
ADAMTS12-/-	Sham	2.97369
ADAMTS12-/-	Sham	3.01656
ADAMTS12-/-	MI	11.9294
ADAMTS12-/-	MI	10.9851
ADAMTS12-/-	MI	17.8508
ADAMTS12-/-	MI	10.5305
ADAMTS12-/-	MI	7.81149
ADAMTS12-/-	MI	13.668
ADAMTS12-/-	MI	15.5029
ADAMTS12-/-	MI	14.364
ADAMTS12-/-	MI	6.11443
ADAMTS12-/-	MI	6.05584
ADAMTS12-/-	MI	10.57

## Sheet: Fig_2L_MI_LVEF
WT	Sham	Day -2	68
WT	Sham	Day -2	72
WT	Sham	Day -2	65
WT	Sham	Day -2	57
WT	Sham	Day -2	57
WT	Sham	Day -2	54
WT	Sham	Day -2	51
WT	Sham	Day -2	56
WT	Sham	Day 28	59
WT	Sham	Day 28	59
WT	Sham	Day 28	57
WT	Sham	Day 28	62
WT	Sham	Day 28	49
WT	Sham	Day 28	71
WT	Sham	Day 28	62
WT	Sham	Day 28	66
WT	Sham	Day 56	55
WT	Sham	Day 56	58
WT	Sham	Day 56	56
WT	Sham	Day 56	70
WT	Sham	Day 56	60
WT	Sham	Day 56	69
WT	Sham	Day 56	53
WT	Sham	Day 56	56
ADAMTS12-/.	Sham	Day -2	51
ADAMTS12-/.	Sham	Day -2	52
ADAMTS12-/.	Sham	Day -2	64
ADAMTS12-/.	Sham	Day -2	60
ADAMTS12-/.	Sham	Day -2	56
ADAMTS12-/.	Sham	Day -2	54
ADAMTS12-/.	Sham	Day -2	37
ADAMTS12-/.	Sham	Day -2	53
ADAMTS12-/.	Sham	Day -2	52
ADAMTS12-/.	Sham	Day 28	60
ADAMTS12-/.	Sham	Day 28	56
ADAMTS12-/.	Sham	Day 28	57
ADAMTS12-/.	Sham	Day 28	52
ADAMTS12-/.	Sham	Day 28	50
ADAMTS12-/.	Sham	Day 28	52
ADAMTS12-/.	Sham	Day 28	47
ADAMTS12-/.	Sham	Day 28	50
ADAMTS12-/.	Sham	Day 56	66
ADAMTS12-/.	Sham	Day 56	46
ADAMTS12-/.	Sham	Day 56	44
ADAMTS12-/.	Sham	Day 56	51
ADAMTS12-/.	Sham	Day 56	47
ADAMTS12-/.	Sham	Day 56	55
ADAMTS12-/.	Sham	Day 56	50
ADAMTS12-/.	Sham	Day 56	49
WT	MI	Day -2	56
WT	MI	Day -2	48
WT	MI	Day -2	63
WT	MI	Day -2	47
WT	MI	Day -2	40
WT	MI	Day -2	66
WT	MI	Day -2	53
WT	MI	Day -2	55
WT	MI	Day 28	32
WT	MI	Day 28	36
WT	MI	Day 28	26
WT	MI	Day 28	16
WT	MI	Day 28	27
WT	MI	Day 28	45
WT	MI	Day 28	43
WT	MI	Day 28	16
WT	MI	Day 56	34
WT	MI	Day 56	33
WT	MI	Day 56	14
WT	MI	Day 56	9
WT	MI	Day 56	33
WT	MI	Day 56	35
WT	MI	Day 56	39
WT	MI	Day 56	35
ADAMTS12-/.	MI	Day -2	64
ADAMTS12-/.	MI	Day -2	64
ADAMTS12-/.	MI	Day -2	50
ADAMTS12-/.	MI	Day -2	56
ADAMTS12-/.	MI	Day -2	46
ADAMTS12-/.	MI	Day -2	49
ADAMTS12-/.	MI	Day -2	49
ADAMTS12-/.	MI	Day -2	56
ADAMTS12-/.	MI	Day -2	46
ADAMTS12-/.	MI	Day -2	47
ADAMTS12-/.	MI	Day -2	51
ADAMTS12-/.	MI	Day 28	45
ADAMTS12-/.	MI	Day 28	52
ADAMTS12-/.	MI	Day 28	42
ADAMTS12-/.	MI	Day 28	54
ADAMTS12-/.	MI	Day 28	48
ADAMTS12-/.	MI	Day 28	54
ADAMTS12-/.	MI	Day 28	57
ADAMTS12-/.	MI	Day 28	61
ADAMTS12-/.	MI	Day 28	57
ADAMTS12-/.	MI	Day 28	50
ADAMTS12-/.	MI	Day 28	48
ADAMTS12-/.	MI	Day 56	51
ADAMTS12-/.	MI	Day 56	47
ADAMTS12-/.	MI	Day 56	23
ADAMTS12-/.	MI	Day 56	40
ADAMTS12-/.	MI	Day 56	45
ADAMTS12-/.	MI	Day 56	41
ADAMTS12-/.	MI	Day 56	39
ADAMTS12-/.	MI	Day 56	31
ADAMTS12-/.	MI	Day 56	48
ADAMTS12-/.	MI	Day 56	46
ADAMTS12-/.	MI	Day 56	28

## Sheet: Fig_3B_MI_Visium_LVEF
WT	28.9437
WT	46.5475
WT	37.5871
WT	44.0415
ADAMTS12-/-	51.8176
ADAMTS12-/-	53.7109
ADAMTS12-/-	45.5913
ADAMTS12-/-	52.1642

[truncated: 32 more sheets: Fig_5A_Col1a1_qPCR, Fig_5E_Migration_WTvsKO, Fig_6C_Migration_KOvsActvsInact, Fig_7C_WB_HMCN1, Fig_7F_Migration_HMCN1, Suppl_1F_UUO, Suppl_1H_IRI, Suppl_1J_Adenine, Suppl_2G_COL1A1_TMA, Suppl_2I_PicroAdamts12, Suppl_3A_Adamts12, Suppl_3A_Tgfb, Suppl_3A_Acta2, Suppl_3A_Il6, Suppl_3B, Suppl_3C, Suppl_3E_PDGFRB, Suppl_3G_CD31, Suppl_3I_CD11b, Suppl_4A_Adamts12_MI …]
